# Supplementary material for: eQTL mapping in fetal-like pancreatic progenitor cells reveals early developmental insights into diabetes risk
Source: Nat Commun. 2023 Oct 30;14:6928. doi: 10.1038/s41467-023-42560-4 (PMC10616100; doi:10.1038/s41467-023-42560-4)
Supplement: Supplementary file 6 — Supplementary Data 3 [file 41467_2023_42560_MOESM6_ESM.xlsx]

## Sheet: Table_S3
cell_id	barcode	cryo_scrna_pool_name	sample_preparation	udid	scrna_uuid	wgs_uuid	subject_uuid	ncount_rna	nfeature_rna	percent_mt	cluster_res.0.05	cluster_res.0.08	cluster_res.0.1	celltype	UMAP_1	UMAP_2
AAACCCAAGAACCGCA-6_3	AAACCCAAGAACCGCA-6		Fresh	PPC028	e2308d3d-f183-44e4-b0b7-2dff4a5006da	ee146263-82f5-4ed7-bb49-4300837acc85	c3bb6245-5d1b-4dbc-8b16-b0ca47472e91	959	680	15.1199	4	4	5	Mesendoderm	6.18482	-7.33577
AAACCCAAGAAGTCAT-2_3	AAACCCAAGAAGTCAT-2		Fresh	PPC034	3ab5e63d-1d2d-441b-b1c3-7f77fd86e4dd	ac69bd1c-2131-4391-a2ee-b6c19b219c07	eb1309e6-5567-437b-82d7-549c1c8d5493	21162	5803	6.52112	1	1	2	Rep. Late PPC	1.1747	2.01442
AAACCCAAGACAGCTG-2_3	AAACCCAAGACAGCTG-2		Fresh	PPC034	3ab5e63d-1d2d-441b-b1c3-7f77fd86e4dd	ac69bd1c-2131-4391-a2ee-b6c19b219c07	eb1309e6-5567-437b-82d7-549c1c8d5493	30095	6762	6.73202	1	1	2	Rep. Late PPC	1.35047	4.40522
AAACCCAAGACCATGG-1_3	AAACCCAAGACCATGG-1		Fresh	iPSC-PPC034	1eeda2ea-453a-4ff4-9cae-2a68f823d919	ac69bd1c-2131-4391-a2ee-b6c19b219c07	eb1309e6-5567-437b-82d7-549c1c8d5493	12245	3585	14.6917	2	2	3	iPSC	14.5681	1.12563
AAACCCAAGAGGGTCT-1_1	AAACCCAAGAGGGTCT-1	scRNA_Pool_1	Cryopreserved	PPC034	04cd9285-b478-468a-a055-a9d82c99b016	ac69bd1c-2131-4391-a2ee-b6c19b219c07	eb1309e6-5567-437b-82d7-549c1c8d5493	4718	2103	11.5727	0	0	0	Late PPC	-1.33805	0.0787192
AAACCCAAGATGCGAC-5_3	AAACCCAAGATGCGAC-5		Fresh	PPC027	7d700751-e80d-40b6-9e79-0efec5ae5a80	c7a966f7-e22e-4807-afff-2bae9ca5fc72	9d988cb0-01b1-4d5d-bf4b-3fd3baf149a4	5192	2376	10.4584	0	0	0	Late PPC	-3.72933	2.29709
AAACCCAAGATGGGCT-4_3	AAACCCAAGATGGGCT-4		Fresh	PPC030	4fd8f0f0-2356-451c-a61f-c30610f1141c	4df98c9a-93f7-4735-80c8-24b1e8943549	7cf9e7b2-28a3-4b42-812b-929516fbce4a	3994	1841	7.336	0	0	0	Late PPC	-2.94901	2.18713
AAACCCAAGCAATAGT-1_1	AAACCCAAGCAATAGT-1	scRNA_Pool_1	Cryopreserved	PPC029	04cd9285-b478-468a-a055-a9d82c99b016	9bff6491-20c4-410a-98f6-4b4ee6aaf97d	90e8222f-2a97-4a3c-9517-fbd7626122fd	6256	2752	6.40985	0	0	1	Late PPC	-2.74757	-5.25169
AAACCCAAGCAGATAT-8_3	AAACCCAAGCAGATAT-8		Fresh	PPC023	fb6028d0-5ef0-4f53-bf73-da3983948ce1	916c0056-cef2-488f-ae44-cb9b1398669e	725e0255-424c-44da-86c9-bc0bc14a21a8	26920	6265	7.58915	0	0	0	Late PPC	-0.755689	1.59707
AAACCCAAGCATTGAA-1_2	AAACCCAAGCATTGAA-1	scRNA_Pool_2	Cryopreserved	PPC134	8f38fc74-ec4a-4014-8462-6e10e018f4c3	2302e931-a8d5-454d-83cf-f86e41c1e901	a140d6d1-9fbf-4645-a083-b870bf2f0f67	12681	4020	9.66012	0	0	0	Late PPC	-4.23975	3.2794
AAACCCAAGGCGACAT-2_3	AAACCCAAGGCGACAT-2		Fresh	PPC034	3ab5e63d-1d2d-441b-b1c3-7f77fd86e4dd	ac69bd1c-2131-4391-a2ee-b6c19b219c07	eb1309e6-5567-437b-82d7-549c1c8d5493	4998	2190	6.28251	4	4	5	Mesendoderm	4.16048	-6.41614
AAACCCAAGGGTTAAT-1_3	AAACCCAAGGGTTAAT-1		Fresh	iPSC-PPC034	1eeda2ea-453a-4ff4-9cae-2a68f823d919	ac69bd1c-2131-4391-a2ee-b6c19b219c07	eb1309e6-5567-437b-82d7-549c1c8d5493	8451	2905	14.519	2	2	3	iPSC	13.6717	2.11263
AAACCCAAGGTACAGC-1_1	AAACCCAAGGTACAGC-1	scRNA_Pool_1	Cryopreserved	PPC023	04cd9285-b478-468a-a055-a9d82c99b016	916c0056-cef2-488f-ae44-cb9b1398669e	725e0255-424c-44da-86c9-bc0bc14a21a8	7427	3071	9.11539	0	0	0	Late PPC	0.196179	-1.97199
AAACCCAAGTGCACCC-5_3	AAACCCAAGTGCACCC-5		Fresh	PPC027	7d700751-e80d-40b6-9e79-0efec5ae5a80	c7a966f7-e22e-4807-afff-2bae9ca5fc72	9d988cb0-01b1-4d5d-bf4b-3fd3baf149a4	8221	3397	4.85342	0	0	0	Late PPC	-4.08843	2.17997
AAACCCAAGTGTTCAC-1_1	AAACCCAAGTGTTCAC-1	scRNA_Pool_1	Cryopreserved	PPC023	04cd9285-b478-468a-a055-a9d82c99b016	916c0056-cef2-488f-ae44-cb9b1398669e	725e0255-424c-44da-86c9-bc0bc14a21a8	16147	4808	9.2463	0	0	0	Late PPC	-5.58911	1.85734
AAACCCAAGTTGGAGC-2_3	AAACCCAAGTTGGAGC-2		Fresh	PPC034	3ab5e63d-1d2d-441b-b1c3-7f77fd86e4dd	ac69bd1c-2131-4391-a2ee-b6c19b219c07	eb1309e6-5567-437b-82d7-549c1c8d5493	8124	3127	9.50271	0	0	0	Late PPC	-0.240369	1.02765
AAACCCACAACCAACT-1_3	AAACCCACAACCAACT-1		Fresh	iPSC-PPC034	1eeda2ea-453a-4ff4-9cae-2a68f823d919	ac69bd1c-2131-4391-a2ee-b6c19b219c07	eb1309e6-5567-437b-82d7-549c1c8d5493	10257	3316	12.8595	2	2	3	iPSC	12.1529	1.40577
AAACCCACAAGAAATC-1_1	AAACCCACAAGAAATC-1	scRNA_Pool_1	Cryopreserved	PPC027	04cd9285-b478-468a-a055-a9d82c99b016	c7a966f7-e22e-4807-afff-2bae9ca5fc72	9d988cb0-01b1-4d5d-bf4b-3fd3baf149a4	5600	2540	8.53571	0	0	1	Late PPC	-2.60077	-4.07686
AAACCCACAATACCTG-7_3	AAACCCACAATACCTG-7		Fresh	PPC036	eada4dfd-14cc-4767-8791-4a478eb3fe12	9bff6491-20c4-410a-98f6-4b4ee6aaf97d	90e8222f-2a97-4a3c-9517-fbd7626122fd	5159	2374	6.29967	0	0	1	Late PPC	-5.39868	-1.27064
AAACCCACACAAACGG-6_3	AAACCCACACAAACGG-6		Fresh	PPC028	e2308d3d-f183-44e4-b0b7-2dff4a5006da	ee146263-82f5-4ed7-bb49-4300837acc85	c3bb6245-5d1b-4dbc-8b16-b0ca47472e91	11625	3651	17.686	4	4	5	Mesendoderm	5.86627	-6.44019
AAACCCACACACTGGC-1_3	AAACCCACACACTGGC-1		Fresh	iPSC-PPC034	1eeda2ea-453a-4ff4-9cae-2a68f823d919	ac69bd1c-2131-4391-a2ee-b6c19b219c07	eb1309e6-5567-437b-82d7-549c1c8d5493	21527	5120	13.7641	2	2	3	iPSC	13.7126	2.31051
AAACCCACACAGAAGC-5_3	AAACCCACACAGAAGC-5		Fresh	PPC027	7d700751-e80d-40b6-9e79-0efec5ae5a80	c7a966f7-e22e-4807-afff-2bae9ca5fc72	9d988cb0-01b1-4d5d-bf4b-3fd3baf149a4	3744	1942	8.27991	0	0	0	Late PPC	-2.88665	-2.20744
AAACCCACACATACGT-8_3	AAACCCACACATACGT-8		Fresh	PPC023	fb6028d0-5ef0-4f53-bf73-da3983948ce1	916c0056-cef2-488f-ae44-cb9b1398669e	725e0255-424c-44da-86c9-bc0bc14a21a8	6132	2656	6.409	0	5	6	Early DE	-5.33485	3.75845
AAACCCACACCACATA-1_2	AAACCCACACCACATA-1	scRNA_Pool_2	Cryopreserved	PPC134	8f38fc74-ec4a-4014-8462-6e10e018f4c3	2302e931-a8d5-454d-83cf-f86e41c1e901	a140d6d1-9fbf-4645-a083-b870bf2f0f67	9949	3281	28.2842	0	0	0	Late PPC	-0.322003	-1.57084
AAACCCACACCAGACC-2_3	AAACCCACACCAGACC-2		Fresh	PPC034	3ab5e63d-1d2d-441b-b1c3-7f77fd86e4dd	ac69bd1c-2131-4391-a2ee-b6c19b219c07	eb1309e6-5567-437b-82d7-549c1c8d5493	5115	2379	7.27273	0	0	0	Late PPC	2.21145	0.417438
AAACCCACACCCTAGG-2_3	AAACCCACACCCTAGG-2		Fresh	PPC034	3ab5e63d-1d2d-441b-b1c3-7f77fd86e4dd	ac69bd1c-2131-4391-a2ee-b6c19b219c07	eb1309e6-5567-437b-82d7-549c1c8d5493	4561	2011	7.45451	4	4	5	Mesendoderm	4.36183	-7.55084
AAACCCACACCGTGAC-1_3	AAACCCACACCGTGAC-1		Fresh	iPSC-PPC034	1eeda2ea-453a-4ff4-9cae-2a68f823d919	ac69bd1c-2131-4391-a2ee-b6c19b219c07	eb1309e6-5567-437b-82d7-549c1c8d5493	15646	4254	13.3261	2	2	3	iPSC	12.9497	-0.023755
AAACCCACACCTTCGT-5_3	AAACCCACACCTTCGT-5		Fresh	PPC027	7d700751-e80d-40b6-9e79-0efec5ae5a80	c7a966f7-e22e-4807-afff-2bae9ca5fc72	9d988cb0-01b1-4d5d-bf4b-3fd3baf149a4	5792	2609	8.73619	0	0	0	Late PPC	-2.8864	-1.28094
AAACCCACACTCAAGT-8_3	AAACCCACACTCAAGT-8		Fresh	PPC023	fb6028d0-5ef0-4f53-bf73-da3983948ce1	916c0056-cef2-488f-ae44-cb9b1398669e	725e0255-424c-44da-86c9-bc0bc14a21a8	2934	1627	7.63463	0	0	0	Late PPC	-0.385373	-1.58969
AAACCCACACTCCACT-4_3	AAACCCACACTCCACT-4		Fresh	PPC030	4fd8f0f0-2356-451c-a61f-c30610f1141c	4df98c9a-93f7-4735-80c8-24b1e8943549	7cf9e7b2-28a3-4b42-812b-929516fbce4a	4332	2021	7.38689	0	0	0	Late PPC	-1.60476	-1.37756
AAACCCACACTCCGGA-7_3	AAACCCACACTCCGGA-7		Fresh	PPC036	eada4dfd-14cc-4767-8791-4a478eb3fe12	9bff6491-20c4-410a-98f6-4b4ee6aaf97d	90e8222f-2a97-4a3c-9517-fbd7626122fd	3487	1835	9.66447	0	0	1	Late PPC	-2.34145	-3.64227
AAACCCACAGAAGCGT-1_1	AAACCCACAGAAGCGT-1	scRNA_Pool_1	Cryopreserved	PPC029	04cd9285-b478-468a-a055-a9d82c99b016	9bff6491-20c4-410a-98f6-4b4ee6aaf97d	90e8222f-2a97-4a3c-9517-fbd7626122fd	12402	4234	8.28092	0	0	0	Late PPC	-3.04506	1.92039
AAACCCACAGAAGTGC-6_3	AAACCCACAGAAGTGC-6		Fresh	PPC028	e2308d3d-f183-44e4-b0b7-2dff4a5006da	ee146263-82f5-4ed7-bb49-4300837acc85	c3bb6245-5d1b-4dbc-8b16-b0ca47472e91	9866	3528	8.12893	3	3	4	Early PPC	5.18846	-0.726081
AAACCCACAGAGAAAG-1_1	AAACCCACAGAGAAAG-1	scRNA_Pool_1	Cryopreserved	PPC027	04cd9285-b478-468a-a055-a9d82c99b016	c7a966f7-e22e-4807-afff-2bae9ca5fc72	9d988cb0-01b1-4d5d-bf4b-3fd3baf149a4	12096	4326	9.64782	0	0	0	Late PPC	-4.26324	1.213
AAACCCACAGCACACC-1_3	AAACCCACAGCACACC-1		Fresh	iPSC-PPC034	1eeda2ea-453a-4ff4-9cae-2a68f823d919	ac69bd1c-2131-4391-a2ee-b6c19b219c07	eb1309e6-5567-437b-82d7-549c1c8d5493	7615	2786	14.4714	2	2	3	iPSC	12.0121	1.35666
AAACCCACAGCAGTCC-4_3	AAACCCACAGCAGTCC-4		Fresh	PPC030	4fd8f0f0-2356-451c-a61f-c30610f1141c	4df98c9a-93f7-4735-80c8-24b1e8943549	7cf9e7b2-28a3-4b42-812b-929516fbce4a	4313	2070	4.66033	0	0	0	Late PPC	-2.07441	0.544988
AAACCCACAGTGGGTA-6_3	AAACCCACAGTGGGTA-6		Fresh	PPC028	e2308d3d-f183-44e4-b0b7-2dff4a5006da	ee146263-82f5-4ed7-bb49-4300837acc85	c3bb6245-5d1b-4dbc-8b16-b0ca47472e91	7678	2764	5.69159	4	4	5	Mesendoderm	5.45267	-6.27753
AAACCCACATCGAGCC-4_3	AAACCCACATCGAGCC-4		Fresh	PPC030	4fd8f0f0-2356-451c-a61f-c30610f1141c	4df98c9a-93f7-4735-80c8-24b1e8943549	7cf9e7b2-28a3-4b42-812b-929516fbce4a	4775	2172	4.73298	0	0	0	Late PPC	-5.31625	1.16937
AAACCCACATGCCGCA-1_2	AAACCCACATGCCGCA-1	scRNA_Pool_2	Cryopreserved	PPC150	8f38fc74-ec4a-4014-8462-6e10e018f4c3	0a1bcb9c-aa08-4f75-b564-ff7abc75235c	b48d5663-b599-4d02-a70b-6bd12546041f	7696	2992	10.46	0	0	1	Late PPC	-2.5304	-5.46771
AAACCCACATGGAAGC-3_3	AAACCCACATGGAAGC-3		Fresh	PPC029	4efdab78-1eda-4888-8483-15b519c375dc	9bff6491-20c4-410a-98f6-4b4ee6aaf97d	90e8222f-2a97-4a3c-9517-fbd7626122fd	12750	3797	5.77255	0	0	0	Late PPC	-5.51183	-0.0555946
AAACCCACATTAAGCC-1_1	AAACCCACATTAAGCC-1	scRNA_Pool_1	Cryopreserved	PPC023	04cd9285-b478-468a-a055-a9d82c99b016	916c0056-cef2-488f-ae44-cb9b1398669e	725e0255-424c-44da-86c9-bc0bc14a21a8	12186	4397	6.64697	1	1	2	Rep. Late PPC	-0.661834	4.07986
AAACCCACATTCTGTT-7_3	AAACCCACATTCTGTT-7		Fresh	PPC036	eada4dfd-14cc-4767-8791-4a478eb3fe12	9bff6491-20c4-410a-98f6-4b4ee6aaf97d	90e8222f-2a97-4a3c-9517-fbd7626122fd	4198	2271	17.2225	5	6	7	Endocrine	-0.477099	13.3585
AAACCCAGTAGGAGTC-1_1	AAACCCAGTAGGAGTC-1	scRNA_Pool_1	Cryopreserved	PPC034	04cd9285-b478-468a-a055-a9d82c99b016	ac69bd1c-2131-4391-a2ee-b6c19b219c07	eb1309e6-5567-437b-82d7-549c1c8d5493	5152	2450	8.9868	0	0	0	Late PPC	1.1142	1.0456
AAACCCAGTAGGTAGC-7_3	AAACCCAGTAGGTAGC-7		Fresh	PPC036	eada4dfd-14cc-4767-8791-4a478eb3fe12	9bff6491-20c4-410a-98f6-4b4ee6aaf97d	90e8222f-2a97-4a3c-9517-fbd7626122fd	5260	2605	9.06844	0	0	1	Late PPC	-5.44107	-4.05383
AAACCCAGTCCTCCAT-8_3	AAACCCAGTCCTCCAT-8		Fresh	PPC023	fb6028d0-5ef0-4f53-bf73-da3983948ce1	916c0056-cef2-488f-ae44-cb9b1398669e	725e0255-424c-44da-86c9-bc0bc14a21a8	4056	1853	7.39645	0	0	0	Late PPC	-0.126301	0.0451633
AAACCCAGTCGAAGCA-6_3	AAACCCAGTCGAAGCA-6		Fresh	PPC028	e2308d3d-f183-44e4-b0b7-2dff4a5006da	ee146263-82f5-4ed7-bb49-4300837acc85	c3bb6245-5d1b-4dbc-8b16-b0ca47472e91	9878	3365	9.02004	3	3	4	Early PPC	4.8294	0.949844
AAACCCAGTCTGCCTT-1_3	AAACCCAGTCTGCCTT-1		Fresh	iPSC-PPC034	1eeda2ea-453a-4ff4-9cae-2a68f823d919	ac69bd1c-2131-4391-a2ee-b6c19b219c07	eb1309e6-5567-437b-82d7-549c1c8d5493	12451	3726	11.8946	2	2	3	iPSC	14.8785	1.04596
AAACCCAGTGACATCT-8_3	AAACCCAGTGACATCT-8		Fresh	PPC023	fb6028d0-5ef0-4f53-bf73-da3983948ce1	916c0056-cef2-488f-ae44-cb9b1398669e	725e0255-424c-44da-86c9-bc0bc14a21a8	4300	2031	9.72093	0	0	0	Late PPC	-0.75984	0.0486259
AAACCCAGTGATCATC-2_3	AAACCCAGTGATCATC-2		Fresh	PPC034	3ab5e63d-1d2d-441b-b1c3-7f77fd86e4dd	ac69bd1c-2131-4391-a2ee-b6c19b219c07	eb1309e6-5567-437b-82d7-549c1c8d5493	5908	2617	6.21192	0	0	0	Late PPC	0.381006	0.0734203
AAACCCAGTGGTCTCG-1_3	AAACCCAGTGGTCTCG-1		Fresh	iPSC-PPC034	1eeda2ea-453a-4ff4-9cae-2a68f823d919	ac69bd1c-2131-4391-a2ee-b6c19b219c07	eb1309e6-5567-437b-82d7-549c1c8d5493	11124	3433	12.4506	2	2	3	iPSC	13.1591	1.1358
AAACCCAGTGTCTTAG-3_3	AAACCCAGTGTCTTAG-3		Fresh	PPC029	4efdab78-1eda-4888-8483-15b519c375dc	9bff6491-20c4-410a-98f6-4b4ee6aaf97d	90e8222f-2a97-4a3c-9517-fbd7626122fd	12911	4409	6.74619	1	1	2	Rep. Late PPC	-0.990062	5.11633
AAACCCAGTTCGAGCC-1_3	AAACCCAGTTCGAGCC-1		Fresh	iPSC-PPC034	1eeda2ea-453a-4ff4-9cae-2a68f823d919	ac69bd1c-2131-4391-a2ee-b6c19b219c07	eb1309e6-5567-437b-82d7-549c1c8d5493	9718	3238	14.2519	2	2	3	iPSC	14.6296	1.1895
AAACCCAGTTGAGAGC-8_3	AAACCCAGTTGAGAGC-8		Fresh	PPC023	fb6028d0-5ef0-4f53-bf73-da3983948ce1	916c0056-cef2-488f-ae44-cb9b1398669e	725e0255-424c-44da-86c9-bc0bc14a21a8	14650	4442	9.24232	0	0	0	Late PPC	-0.0172263	-0.12732
AAACCCAGTTGGATCT-6_3	AAACCCAGTTGGATCT-6		Fresh	PPC028	e2308d3d-f183-44e4-b0b7-2dff4a5006da	ee146263-82f5-4ed7-bb49-4300837acc85	c3bb6245-5d1b-4dbc-8b16-b0ca47472e91	5592	2231	4.88197	3	3	4	Early PPC	4.92215	-1.22114
AAACCCAGTTGTGTTG-6_3	AAACCCAGTTGTGTTG-6		Fresh	PPC028	e2308d3d-f183-44e4-b0b7-2dff4a5006da	ee146263-82f5-4ed7-bb49-4300837acc85	c3bb6245-5d1b-4dbc-8b16-b0ca47472e91	18054	4646	9.38296	3	3	4	Early PPC	4.74754	0.706156
AAACCCAGTTGTTTGG-3_3	AAACCCAGTTGTTTGG-3		Fresh	PPC029	4efdab78-1eda-4888-8483-15b519c375dc	9bff6491-20c4-410a-98f6-4b4ee6aaf97d	90e8222f-2a97-4a3c-9517-fbd7626122fd	7360	3107	6.5625	0	0	1	Late PPC	-6.07508	-1.54749
AAACCCATCAACCCGG-2_3	AAACCCATCAACCCGG-2		Fresh	PPC034	3ab5e63d-1d2d-441b-b1c3-7f77fd86e4dd	ac69bd1c-2131-4391-a2ee-b6c19b219c07	eb1309e6-5567-437b-82d7-549c1c8d5493	13984	4285	5.26316	3	3	4	Early PPC	-2.9538	6.20083
AAACCCATCACCGGTG-8_3	AAACCCATCACCGGTG-8		Fresh	PPC023	fb6028d0-5ef0-4f53-bf73-da3983948ce1	916c0056-cef2-488f-ae44-cb9b1398669e	725e0255-424c-44da-86c9-bc0bc14a21a8	6537	2605	8.29127	0	0	0	Late PPC	-0.0568913	-1.78724
AAACCCATCACGATAC-5_3	AAACCCATCACGATAC-5		Fresh	PPC027	7d700751-e80d-40b6-9e79-0efec5ae5a80	c7a966f7-e22e-4807-afff-2bae9ca5fc72	9d988cb0-01b1-4d5d-bf4b-3fd3baf149a4	8493	3520	11.8097	0	0	0	Late PPC	-2.93097	-1.60294
AAACCCATCAGACCTA-1_3	AAACCCATCAGACCTA-1		Fresh	iPSC-PPC034	1eeda2ea-453a-4ff4-9cae-2a68f823d919	ac69bd1c-2131-4391-a2ee-b6c19b219c07	eb1309e6-5567-437b-82d7-549c1c8d5493	11828	3583	13.84	2	2	3	iPSC	13.9095	0.0921073
AAACCCATCATTCTTG-2_3	AAACCCATCATTCTTG-2		Fresh	PPC034	3ab5e63d-1d2d-441b-b1c3-7f77fd86e4dd	ac69bd1c-2131-4391-a2ee-b6c19b219c07	eb1309e6-5567-437b-82d7-549c1c8d5493	5696	2613	8.83076	0	0	0	Late PPC	-0.53524	0.463053
AAACCCATCATTTCCA-1_3	AAACCCATCATTTCCA-1		Fresh	iPSC-PPC034	1eeda2ea-453a-4ff4-9cae-2a68f823d919	ac69bd1c-2131-4391-a2ee-b6c19b219c07	eb1309e6-5567-437b-82d7-549c1c8d5493	4624	1755	0.129758	2	2	3	iPSC	13.0622	3.60716
AAACCCATCCAAAGGG-4_3	AAACCCATCCAAAGGG-4		Fresh	PPC030	4fd8f0f0-2356-451c-a61f-c30610f1141c	4df98c9a-93f7-4735-80c8-24b1e8943549	7cf9e7b2-28a3-4b42-812b-929516fbce4a	9397	3432	6.72555	1	1	2	Rep. Late PPC	-0.626326	3.66899
AAACCCATCCAGCAAT-7_3	AAACCCATCCAGCAAT-7		Fresh	PPC036	eada4dfd-14cc-4767-8791-4a478eb3fe12	9bff6491-20c4-410a-98f6-4b4ee6aaf97d	90e8222f-2a97-4a3c-9517-fbd7626122fd	3359	1703	6.10301	0	0	0	Late PPC	-3.05522	-3.08415
AAACCCATCCCTAGGG-7_3	AAACCCATCCCTAGGG-7		Fresh	PPC036	eada4dfd-14cc-4767-8791-4a478eb3fe12	9bff6491-20c4-410a-98f6-4b4ee6aaf97d	90e8222f-2a97-4a3c-9517-fbd7626122fd	5166	2316	5.59427	0	0	0	Late PPC	-4.14115	-1.99172
AAACCCATCCTAACAG-5_3	AAACCCATCCTAACAG-5		Fresh	PPC027	7d700751-e80d-40b6-9e79-0efec5ae5a80	c7a966f7-e22e-4807-afff-2bae9ca5fc72	9d988cb0-01b1-4d5d-bf4b-3fd3baf149a4	7525	3141	8.01329	0	0	0	Late PPC	-3.63724	0.398091
AAACCCATCGGATTAC-7_3	AAACCCATCGGATTAC-7		Fresh	PPC036	eada4dfd-14cc-4767-8791-4a478eb3fe12	9bff6491-20c4-410a-98f6-4b4ee6aaf97d	90e8222f-2a97-4a3c-9517-fbd7626122fd	5300	2487	8.20755	0	0	1	Late PPC	-4.02585	-3.42846
AAACCCATCTACCAGA-7_3	AAACCCATCTACCAGA-7		Fresh	PPC036	eada4dfd-14cc-4767-8791-4a478eb3fe12	9bff6491-20c4-410a-98f6-4b4ee6aaf97d	90e8222f-2a97-4a3c-9517-fbd7626122fd	3617	1824	10.5612	0	0	1	Late PPC	-3.28812	-3.78019
AAACCCATCTAGAACC-1_3	AAACCCATCTAGAACC-1		Fresh	iPSC-PPC034	1eeda2ea-453a-4ff4-9cae-2a68f823d919	ac69bd1c-2131-4391-a2ee-b6c19b219c07	eb1309e6-5567-437b-82d7-549c1c8d5493	10835	3446	13.6871	2	2	3	iPSC	14.4679	1.45096
AAACCCATCTTGAGCA-4_3	AAACCCATCTTGAGCA-4		Fresh	PPC030	4fd8f0f0-2356-451c-a61f-c30610f1141c	4df98c9a-93f7-4735-80c8-24b1e8943549	7cf9e7b2-28a3-4b42-812b-929516fbce4a	7588	3170	5.71956	1	1	2	Rep. Late PPC	-0.283144	4.62468
AAACCCATCTTGGGCG-1_3	AAACCCATCTTGGGCG-1		Fresh	iPSC-PPC034	1eeda2ea-453a-4ff4-9cae-2a68f823d919	ac69bd1c-2131-4391-a2ee-b6c19b219c07	eb1309e6-5567-437b-82d7-549c1c8d5493	7113	2539	13.9604	2	2	3	iPSC	12.0591	1.13294
AAACCCATCTTGTGCC-5_3	AAACCCATCTTGTGCC-5		Fresh	PPC027	7d700751-e80d-40b6-9e79-0efec5ae5a80	c7a966f7-e22e-4807-afff-2bae9ca5fc72	9d988cb0-01b1-4d5d-bf4b-3fd3baf149a4	7024	3036	7.07574	0	0	0	Late PPC	-2.79958	-1.82571
AAACGAAAGAATCGAT-3_3	AAACGAAAGAATCGAT-3		Fresh	PPC029	4efdab78-1eda-4888-8483-15b519c375dc	9bff6491-20c4-410a-98f6-4b4ee6aaf97d	90e8222f-2a97-4a3c-9517-fbd7626122fd	8039	3042	7.58801	0	0	1	Late PPC	-2.60654	-5.13262
AAACGAAAGAGCACTG-1_3	AAACGAAAGAGCACTG-1		Fresh	iPSC-PPC034	1eeda2ea-453a-4ff4-9cae-2a68f823d919	ac69bd1c-2131-4391-a2ee-b6c19b219c07	eb1309e6-5567-437b-82d7-549c1c8d5493	6988	2460	14.3102	2	2	3	iPSC	12.1154	0.847285
AAACGAAAGCATCAGG-8_3	AAACGAAAGCATCAGG-8		Fresh	PPC023	fb6028d0-5ef0-4f53-bf73-da3983948ce1	916c0056-cef2-488f-ae44-cb9b1398669e	725e0255-424c-44da-86c9-bc0bc14a21a8	16291	4646	7.14505	1	1	2	Rep. Late PPC	0.0273362	5.20772
AAACGAAAGCCGATTT-8_3	AAACGAAAGCCGATTT-8		Fresh	PPC023	fb6028d0-5ef0-4f53-bf73-da3983948ce1	916c0056-cef2-488f-ae44-cb9b1398669e	725e0255-424c-44da-86c9-bc0bc14a21a8	13109	4347	7.36898	0	0	0	Late PPC	-1.1968	1.24273
AAACGAAAGCCTGGAA-1_3	AAACGAAAGCCTGGAA-1		Fresh	iPSC-PPC034	1eeda2ea-453a-4ff4-9cae-2a68f823d919	ac69bd1c-2131-4391-a2ee-b6c19b219c07	eb1309e6-5567-437b-82d7-549c1c8d5493	12702	3633	14.974	2	2	3	iPSC	12.784	1.72857
AAACGAAAGCGCTTCG-3_3	AAACGAAAGCGCTTCG-3		Fresh	PPC029	4efdab78-1eda-4888-8483-15b519c375dc	9bff6491-20c4-410a-98f6-4b4ee6aaf97d	90e8222f-2a97-4a3c-9517-fbd7626122fd	6545	2806	5.8518	0	0	1	Late PPC	-6.24515	-1.60482
AAACGAAAGCTAAATG-6_3	AAACGAAAGCTAAATG-6		Fresh	PPC028	e2308d3d-f183-44e4-b0b7-2dff4a5006da	ee146263-82f5-4ed7-bb49-4300837acc85	c3bb6245-5d1b-4dbc-8b16-b0ca47472e91	7968	2757	11.1697	3	3	4	Early PPC	6.67039	-0.420017
AAACGAAAGCTACTAC-1_1	AAACGAAAGCTACTAC-1	scRNA_Pool_1	Cryopreserved	PPC023	04cd9285-b478-468a-a055-a9d82c99b016	916c0056-cef2-488f-ae44-cb9b1398669e	725e0255-424c-44da-86c9-bc0bc14a21a8	7862	3322	14.4747	1	1	2	Rep. Late PPC	-0.575663	3.81881
AAACGAAAGCTATCTG-2_3	AAACGAAAGCTATCTG-2		Fresh	PPC034	3ab5e63d-1d2d-441b-b1c3-7f77fd86e4dd	ac69bd1c-2131-4391-a2ee-b6c19b219c07	eb1309e6-5567-437b-82d7-549c1c8d5493	12546	4025	9.73219	4	4	5	Mesendoderm	4.19344	-5.81421
AAACGAAAGGAATCGC-2_3	AAACGAAAGGAATCGC-2		Fresh	PPC034	3ab5e63d-1d2d-441b-b1c3-7f77fd86e4dd	ac69bd1c-2131-4391-a2ee-b6c19b219c07	eb1309e6-5567-437b-82d7-549c1c8d5493	2522	1509	6.78033	0	0	0	Late PPC	1.57837	0.898931
AAACGAAAGGAGTACC-7_3	AAACGAAAGGAGTACC-7		Fresh	PPC036	eada4dfd-14cc-4767-8791-4a478eb3fe12	9bff6491-20c4-410a-98f6-4b4ee6aaf97d	90e8222f-2a97-4a3c-9517-fbd7626122fd	4797	2329	10.4232	0	0	1	Late PPC	-7.13077	0.861425
AAACGAAAGGCATCTT-1_3	AAACGAAAGGCATCTT-1		Fresh	iPSC-PPC034	1eeda2ea-453a-4ff4-9cae-2a68f823d919	ac69bd1c-2131-4391-a2ee-b6c19b219c07	eb1309e6-5567-437b-82d7-549c1c8d5493	9146	2973	15.679	2	2	3	iPSC	12.155	1.27978
AAACGAAAGGCTCCCA-7_3	AAACGAAAGGCTCCCA-7		Fresh	PPC036	eada4dfd-14cc-4767-8791-4a478eb3fe12	9bff6491-20c4-410a-98f6-4b4ee6aaf97d	90e8222f-2a97-4a3c-9517-fbd7626122fd	11263	4052	6.67673	1	1	2	Rep. Late PPC	-6.42924	0.585374
AAACGAAAGGTTAAAC-3_3	AAACGAAAGGTTAAAC-3		Fresh	PPC029	4efdab78-1eda-4888-8483-15b519c375dc	9bff6491-20c4-410a-98f6-4b4ee6aaf97d	90e8222f-2a97-4a3c-9517-fbd7626122fd	9971	3603	5.56614	0	0	1	Late PPC	-6.51669	-0.322341
AAACGAAAGTACAGCG-7_3	AAACGAAAGTACAGCG-7		Fresh	PPC036	eada4dfd-14cc-4767-8791-4a478eb3fe12	9bff6491-20c4-410a-98f6-4b4ee6aaf97d	90e8222f-2a97-4a3c-9517-fbd7626122fd	2912	1583	15.728	5	6	7	Endocrine	-0.342404	13.2494
AAACGAAAGTCGTTAC-1_2	AAACGAAAGTCGTTAC-1	scRNA_Pool_2	Cryopreserved	PPC051	8f38fc74-ec4a-4014-8462-6e10e018f4c3	4f63a2f0-b270-48f8-8603-38d0de2bec74	5f5c5255-f41b-46eb-a9bd-7130515e3efc	10093	3534	6.63826	1	1	2	Rep. Late PPC	1.54396	5.48029
AAACGAAAGTGTTCAC-8_3	AAACGAAAGTGTTCAC-8		Fresh	PPC023	fb6028d0-5ef0-4f53-bf73-da3983948ce1	916c0056-cef2-488f-ae44-cb9b1398669e	725e0255-424c-44da-86c9-bc0bc14a21a8	4216	2099	9.55882	0	0	0	Late PPC	-0.45183	-0.182329
AAACGAAAGTTACTCG-6_3	AAACGAAAGTTACTCG-6		Fresh	PPC028	e2308d3d-f183-44e4-b0b7-2dff4a5006da	ee146263-82f5-4ed7-bb49-4300837acc85	c3bb6245-5d1b-4dbc-8b16-b0ca47472e91	6396	2347	6.91057	3	3	4	Early PPC	5.62548	-1.03655
AAACGAAAGTTGCTCA-2_3	AAACGAAAGTTGCTCA-2		Fresh	PPC034	3ab5e63d-1d2d-441b-b1c3-7f77fd86e4dd	ac69bd1c-2131-4391-a2ee-b6c19b219c07	eb1309e6-5567-437b-82d7-549c1c8d5493	20567	5471	8.0566	1	1	2	Rep. Late PPC	0.367655	5.32424
AAACGAAAGTTTGAGA-1_1	AAACGAAAGTTTGAGA-1	scRNA_Pool_1	Cryopreserved	PPC029	04cd9285-b478-468a-a055-a9d82c99b016	9bff6491-20c4-410a-98f6-4b4ee6aaf97d	90e8222f-2a97-4a3c-9517-fbd7626122fd	29148	6815	7.33498	0	0	1	Late PPC	-6.23131	-0.382385
AAACGAACAAACCGGA-2_3	AAACGAACAAACCGGA-2		Fresh	PPC034	3ab5e63d-1d2d-441b-b1c3-7f77fd86e4dd	ac69bd1c-2131-4391-a2ee-b6c19b219c07	eb1309e6-5567-437b-82d7-549c1c8d5493	7144	2878	9.02856	0	0	0	Late PPC	-0.788502	1.19823
AAACGAACAAATGGAT-1_1	AAACGAACAAATGGAT-1	scRNA_Pool_1	Cryopreserved	PPC027	04cd9285-b478-468a-a055-a9d82c99b016	c7a966f7-e22e-4807-afff-2bae9ca5fc72	9d988cb0-01b1-4d5d-bf4b-3fd3baf149a4	6305	2656	10.8644	0	0	0	Late PPC	-1.7473	-1.51988
AAACGAACAAATGGCG-2_3	AAACGAACAAATGGCG-2		Fresh	PPC034	3ab5e63d-1d2d-441b-b1c3-7f77fd86e4dd	ac69bd1c-2131-4391-a2ee-b6c19b219c07	eb1309e6-5567-437b-82d7-549c1c8d5493	7628	2896	6.93498	0	0	0	Late PPC	-0.0983893	-0.864339
AAACGAACAACGAGGT-6_3	AAACGAACAACGAGGT-6		Fresh	PPC028	e2308d3d-f183-44e4-b0b7-2dff4a5006da	ee146263-82f5-4ed7-bb49-4300837acc85	c3bb6245-5d1b-4dbc-8b16-b0ca47472e91	8013	2951	10.6951	3	3	4	Early PPC	6.56677	-0.527696
AAACGAACAAGGTCTT-1_1	AAACGAACAAGGTCTT-1	scRNA_Pool_1	Cryopreserved	PPC029	04cd9285-b478-468a-a055-a9d82c99b016	9bff6491-20c4-410a-98f6-4b4ee6aaf97d	90e8222f-2a97-4a3c-9517-fbd7626122fd	11001	3951	7.01754	1	1	2	Rep. Late PPC	0.0226094	4.19946
AAACGAACAAGTGTCT-1_1	AAACGAACAAGTGTCT-1	scRNA_Pool_1	Cryopreserved	PPC029	04cd9285-b478-468a-a055-a9d82c99b016	9bff6491-20c4-410a-98f6-4b4ee6aaf97d	90e8222f-2a97-4a3c-9517-fbd7626122fd	4557	2168	14.3735	0	0	1	Late PPC	-4.35648	-3.52955
AAACGAACAATGAAAC-1_1	AAACGAACAATGAAAC-1	scRNA_Pool_1	Cryopreserved	PPC027	04cd9285-b478-468a-a055-a9d82c99b016	c7a966f7-e22e-4807-afff-2bae9ca5fc72	9d988cb0-01b1-4d5d-bf4b-3fd3baf149a4	3971	1715	18.5596	0	0	0	Late PPC	-2.22176	-2.52794
AAACGAACAATTCGTG-1_3	AAACGAACAATTCGTG-1		Fresh	iPSC-PPC034	1eeda2ea-453a-4ff4-9cae-2a68f823d919	ac69bd1c-2131-4391-a2ee-b6c19b219c07	eb1309e6-5567-437b-82d7-549c1c8d5493	6965	2546	16.5111	2	2	3	iPSC	14.0684	1.42656
AAACGAACAATTGCGT-3_3	AAACGAACAATTGCGT-3		Fresh	PPC029	4efdab78-1eda-4888-8483-15b519c375dc	9bff6491-20c4-410a-98f6-4b4ee6aaf97d	90e8222f-2a97-4a3c-9517-fbd7626122fd	18659	5105	6.74741	1	1	2	Rep. Late PPC	-0.292927	5.61732
AAACGAACACATTACG-1_1	AAACGAACACATTACG-1	scRNA_Pool_1	Cryopreserved	PPC029	04cd9285-b478-468a-a055-a9d82c99b016	9bff6491-20c4-410a-98f6-4b4ee6aaf97d	90e8222f-2a97-4a3c-9517-fbd7626122fd	5678	2613	12.4163	0	0	1	Late PPC	-6.85317	-1.2635
AAACGAACACGAAAGC-7_3	AAACGAACACGAAAGC-7		Fresh	PPC036	eada4dfd-14cc-4767-8791-4a478eb3fe12	9bff6491-20c4-410a-98f6-4b4ee6aaf97d	90e8222f-2a97-4a3c-9517-fbd7626122fd	2686	1595	8.07893	0	0	1	Late PPC	-4.96785	-3.95199
AAACGAACACGTAGAG-1_1	AAACGAACACGTAGAG-1	scRNA_Pool_1	Cryopreserved	PPC023	04cd9285-b478-468a-a055-a9d82c99b016	916c0056-cef2-488f-ae44-cb9b1398669e	725e0255-424c-44da-86c9-bc0bc14a21a8	18747	5446	6.41169	0	0	0	Late PPC	-0.371901	-0.236547
AAACGAACAGACCAGA-8_3	AAACGAACAGACCAGA-8		Fresh	PPC023	fb6028d0-5ef0-4f53-bf73-da3983948ce1	916c0056-cef2-488f-ae44-cb9b1398669e	725e0255-424c-44da-86c9-bc0bc14a21a8	4816	2299	8.86628	0	0	0	Late PPC	-0.0266696	-1.2845
AAACGAACAGAGGCTA-3_3	AAACGAACAGAGGCTA-3		Fresh	PPC029	4efdab78-1eda-4888-8483-15b519c375dc	9bff6491-20c4-410a-98f6-4b4ee6aaf97d	90e8222f-2a97-4a3c-9517-fbd7626122fd	10069	3619	6.87258	0	0	1	Late PPC	-7.08339	1.20087
AAACGAACAGGCTATT-1_3	AAACGAACAGGCTATT-1		Fresh	iPSC-PPC034	1eeda2ea-453a-4ff4-9cae-2a68f823d919	ac69bd1c-2131-4391-a2ee-b6c19b219c07	eb1309e6-5567-437b-82d7-549c1c8d5493	11733	3521	17.4295	2	2	3	iPSC	14.1275	0.38667
AAACGAACATAGCACT-2_3	AAACGAACATAGCACT-2		Fresh	PPC034	3ab5e63d-1d2d-441b-b1c3-7f77fd86e4dd	ac69bd1c-2131-4391-a2ee-b6c19b219c07	eb1309e6-5567-437b-82d7-549c1c8d5493	9983	3611	6.86166	0	0	0	Late PPC	-5.46167	1.26573
AAACGAACATCGGAAG-3_3	AAACGAACATCGGAAG-3		Fresh	PPC029	4efdab78-1eda-4888-8483-15b519c375dc	9bff6491-20c4-410a-98f6-4b4ee6aaf97d	90e8222f-2a97-4a3c-9517-fbd7626122fd	2486	1197	19.0265	0	0	1	Late PPC	-5.2238	-3.52301
AAACGAACATCTGGGC-1_3	AAACGAACATCTGGGC-1		Fresh	iPSC-PPC034	1eeda2ea-453a-4ff4-9cae-2a68f823d919	ac69bd1c-2131-4391-a2ee-b6c19b219c07	eb1309e6-5567-437b-82d7-549c1c8d5493	11069	3378	11.0037	2	2	3	iPSC	12.6908	1.9749
AAACGAACATGGGAAC-6_3	AAACGAACATGGGAAC-6		Fresh	PPC028	e2308d3d-f183-44e4-b0b7-2dff4a5006da	ee146263-82f5-4ed7-bb49-4300837acc85	c3bb6245-5d1b-4dbc-8b16-b0ca47472e91	4912	2040	9.95521	3	3	4	Early PPC	5.38276	-0.859379
AAACGAAGTAATGATG-5_3	AAACGAAGTAATGATG-5		Fresh	PPC027	7d700751-e80d-40b6-9e79-0efec5ae5a80	c7a966f7-e22e-4807-afff-2bae9ca5fc72	9d988cb0-01b1-4d5d-bf4b-3fd3baf149a4	7451	3189	7.48893	1	1	2	Rep. Late PPC	-0.78459	2.33726
AAACGAAGTACAAAGT-4_3	AAACGAAGTACAAAGT-4		Fresh	PPC030	4fd8f0f0-2356-451c-a61f-c30610f1141c	4df98c9a-93f7-4735-80c8-24b1e8943549	7cf9e7b2-28a3-4b42-812b-929516fbce4a	3515	1767	5.5761	0	0	0	Late PPC	-1.22273	0.668335
AAACGAAGTACCTGTA-2_3	AAACGAAGTACCTGTA-2		Fresh	PPC034	3ab5e63d-1d2d-441b-b1c3-7f77fd86e4dd	ac69bd1c-2131-4391-a2ee-b6c19b219c07	eb1309e6-5567-437b-82d7-549c1c8d5493	14443	4899	7.70616	1	1	2	Rep. Late PPC	0.662279	3.749
AAACGAAGTACGCGTC-1_3	AAACGAAGTACGCGTC-1		Fresh	iPSC-PPC034	1eeda2ea-453a-4ff4-9cae-2a68f823d919	ac69bd1c-2131-4391-a2ee-b6c19b219c07	eb1309e6-5567-437b-82d7-549c1c8d5493	9576	3036	16.4056	2	2	3	iPSC	13.9479	1.26849
AAACGAAGTACGGGAT-7_3	AAACGAAGTACGGGAT-7		Fresh	PPC036	eada4dfd-14cc-4767-8791-4a478eb3fe12	9bff6491-20c4-410a-98f6-4b4ee6aaf97d	90e8222f-2a97-4a3c-9517-fbd7626122fd	3393	1623	6.48394	0	0	0	Late PPC	-2.92603	-3.32206
AAACGAAGTAGCTGCC-1_3	AAACGAAGTAGCTGCC-1		Fresh	iPSC-PPC034	1eeda2ea-453a-4ff4-9cae-2a68f823d919	ac69bd1c-2131-4391-a2ee-b6c19b219c07	eb1309e6-5567-437b-82d7-549c1c8d5493	1273	782	17.989	2	2	3	iPSC	12.239	2.53772
AAACGAAGTAGTATAG-7_3	AAACGAAGTAGTATAG-7		Fresh	PPC036	eada4dfd-14cc-4767-8791-4a478eb3fe12	9bff6491-20c4-410a-98f6-4b4ee6aaf97d	90e8222f-2a97-4a3c-9517-fbd7626122fd	2639	1390	7.46495	0	0	1	Late PPC	-3.76529	-3.91272
AAACGAAGTATTGACC-1_1	AAACGAAGTATTGACC-1	scRNA_Pool_1	Cryopreserved	PPC029	04cd9285-b478-468a-a055-a9d82c99b016	9bff6491-20c4-410a-98f6-4b4ee6aaf97d	90e8222f-2a97-4a3c-9517-fbd7626122fd	8303	3178	6.8409	0	0	1	Late PPC	-4.20357	-3.23972
AAACGAAGTCACCGAC-6_3	AAACGAAGTCACCGAC-6		Fresh	PPC028	e2308d3d-f183-44e4-b0b7-2dff4a5006da	ee146263-82f5-4ed7-bb49-4300837acc85	c3bb6245-5d1b-4dbc-8b16-b0ca47472e91	7807	2665	21.5704	3	3	4	Early PPC	5.37969	-1.46476
AAACGAAGTCACTCAA-2_3	AAACGAAGTCACTCAA-2		Fresh	PPC034	3ab5e63d-1d2d-441b-b1c3-7f77fd86e4dd	ac69bd1c-2131-4391-a2ee-b6c19b219c07	eb1309e6-5567-437b-82d7-549c1c8d5493	12008	4104	6.68721	1	1	2	Rep. Late PPC	-1.04504	3.30222
AAACGAAGTCAGGCAA-3_3	AAACGAAGTCAGGCAA-3		Fresh	PPC029	4efdab78-1eda-4888-8483-15b519c375dc	9bff6491-20c4-410a-98f6-4b4ee6aaf97d	90e8222f-2a97-4a3c-9517-fbd7626122fd	34124	6900	7.19728	0	0	1	Late PPC	-7.01833	-0.18889
AAACGAAGTCATCGGC-1_3	AAACGAAGTCATCGGC-1		Fresh	iPSC-PPC034	1eeda2ea-453a-4ff4-9cae-2a68f823d919	ac69bd1c-2131-4391-a2ee-b6c19b219c07	eb1309e6-5567-437b-82d7-549c1c8d5493	12896	3640	13.0428	2	2	3	iPSC	15.0183	0.983473
AAACGAAGTCGAATGG-6_3	AAACGAAGTCGAATGG-6		Fresh	PPC028	e2308d3d-f183-44e4-b0b7-2dff4a5006da	ee146263-82f5-4ed7-bb49-4300837acc85	c3bb6245-5d1b-4dbc-8b16-b0ca47472e91	6129	2666	10.5237	3	3	4	Early PPC	5.79237	0.602398
AAACGAAGTCGATTTG-5_3	AAACGAAGTCGATTTG-5		Fresh	PPC027	7d700751-e80d-40b6-9e79-0efec5ae5a80	c7a966f7-e22e-4807-afff-2bae9ca5fc72	9d988cb0-01b1-4d5d-bf4b-3fd3baf149a4	7273	3217	6.92974	1	1	2	Rep. Late PPC	-1.01157	4.37227
AAACGAAGTCGCAGTC-1_1	AAACGAAGTCGCAGTC-1	scRNA_Pool_1	Cryopreserved	PPC027	04cd9285-b478-468a-a055-a9d82c99b016	c7a966f7-e22e-4807-afff-2bae9ca5fc72	9d988cb0-01b1-4d5d-bf4b-3fd3baf149a4	5520	2421	14.8007	0	0	0	Late PPC	-1.72733	-1.7271
AAACGAAGTCGCATTA-5_3	AAACGAAGTCGCATTA-5		Fresh	PPC027	7d700751-e80d-40b6-9e79-0efec5ae5a80	c7a966f7-e22e-4807-afff-2bae9ca5fc72	9d988cb0-01b1-4d5d-bf4b-3fd3baf149a4	2301	1227	14.472	0	0	0	Late PPC	-3.89485	1.61513
AAACGAAGTGAAGCTG-1_3	AAACGAAGTGAAGCTG-1		Fresh	iPSC-PPC034	1eeda2ea-453a-4ff4-9cae-2a68f823d919	ac69bd1c-2131-4391-a2ee-b6c19b219c07	eb1309e6-5567-437b-82d7-549c1c8d5493	18893	4526	14.815	2	2	3	iPSC	13.7404	0.738874
AAACGAAGTGACAACG-8_3	AAACGAAGTGACAACG-8		Fresh	PPC023	fb6028d0-5ef0-4f53-bf73-da3983948ce1	916c0056-cef2-488f-ae44-cb9b1398669e	725e0255-424c-44da-86c9-bc0bc14a21a8	3767	1740	8.89302	0	0	0	Late PPC	-0.15948	-2.63713
AAACGAAGTGAGCTCC-2_3	AAACGAAGTGAGCTCC-2		Fresh	PPC034	3ab5e63d-1d2d-441b-b1c3-7f77fd86e4dd	ac69bd1c-2131-4391-a2ee-b6c19b219c07	eb1309e6-5567-437b-82d7-549c1c8d5493	7767	2967	7.98249	0	0	0	Late PPC	-1.72763	1.12881
AAACGAAGTGCTTCAA-6_3	AAACGAAGTGCTTCAA-6		Fresh	PPC028	e2308d3d-f183-44e4-b0b7-2dff4a5006da	ee146263-82f5-4ed7-bb49-4300837acc85	c3bb6245-5d1b-4dbc-8b16-b0ca47472e91	13584	4034	8.1861	3	3	4	Early PPC	6.06585	-1.11825
AAACGAAGTGGCAACA-1_1	AAACGAAGTGGCAACA-1	scRNA_Pool_1	Cryopreserved	PPC034	04cd9285-b478-468a-a055-a9d82c99b016	ac69bd1c-2131-4391-a2ee-b6c19b219c07	eb1309e6-5567-437b-82d7-549c1c8d5493	12037	3921	10.3514	3	3	4	Early PPC	3.93221	0.244508
AAACGAAGTGGCCACT-2_3	AAACGAAGTGGCCACT-2		Fresh	PPC034	3ab5e63d-1d2d-441b-b1c3-7f77fd86e4dd	ac69bd1c-2131-4391-a2ee-b6c19b219c07	eb1309e6-5567-437b-82d7-549c1c8d5493	8565	3369	7.47227	0	0	0	Late PPC	-3.87939	0.100117
AAACGAAGTGGGTTGA-1_1	AAACGAAGTGGGTTGA-1	scRNA_Pool_1	Cryopreserved	PPC027	04cd9285-b478-468a-a055-a9d82c99b016	c7a966f7-e22e-4807-afff-2bae9ca5fc72	9d988cb0-01b1-4d5d-bf4b-3fd3baf149a4	8410	3235	8.33532	0	0	0	Late PPC	-3.93069	-0.0169913
AAACGAAGTGTACATC-2_3	AAACGAAGTGTACATC-2		Fresh	PPC034	3ab5e63d-1d2d-441b-b1c3-7f77fd86e4dd	ac69bd1c-2131-4391-a2ee-b6c19b219c07	eb1309e6-5567-437b-82d7-549c1c8d5493	5143	2495	8.53587	1	1	2	Rep. Late PPC	2.10486	5.20883
AAACGAAGTGTCCGGT-1_1	AAACGAAGTGTCCGGT-1	scRNA_Pool_1	Cryopreserved	PPC034	04cd9285-b478-468a-a055-a9d82c99b016	ac69bd1c-2131-4391-a2ee-b6c19b219c07	eb1309e6-5567-437b-82d7-549c1c8d5493	14721	4759	7.46553	3	3	4	Early PPC	3.28829	1.3567
AAACGAAGTTAGGCTT-1_1	AAACGAAGTTAGGCTT-1	scRNA_Pool_1	Cryopreserved	PPC023	04cd9285-b478-468a-a055-a9d82c99b016	916c0056-cef2-488f-ae44-cb9b1398669e	725e0255-424c-44da-86c9-bc0bc14a21a8	12226	4225	6.96058	0	0	0	Late PPC	-6.47776	0.670976
AAACGAAGTTCAACGT-2_3	AAACGAAGTTCAACGT-2		Fresh	PPC034	3ab5e63d-1d2d-441b-b1c3-7f77fd86e4dd	ac69bd1c-2131-4391-a2ee-b6c19b219c07	eb1309e6-5567-437b-82d7-549c1c8d5493	6125	2626	5.42041	0	0	0	Late PPC	1.56527	1.05392
AAACGAAGTTCGGGTC-1_1	AAACGAAGTTCGGGTC-1	scRNA_Pool_1	Cryopreserved	PPC029	04cd9285-b478-468a-a055-a9d82c99b016	9bff6491-20c4-410a-98f6-4b4ee6aaf97d	90e8222f-2a97-4a3c-9517-fbd7626122fd	10404	3572	14.1484	0	0	1	Late PPC	-5.38562	-0.529007
AAACGAAGTTCGTGCG-5_3	AAACGAAGTTCGTGCG-5		Fresh	PPC027	7d700751-e80d-40b6-9e79-0efec5ae5a80	c7a966f7-e22e-4807-afff-2bae9ca5fc72	9d988cb0-01b1-4d5d-bf4b-3fd3baf149a4	8037	3334	7.01754	0	0	0	Late PPC	-3.95805	-0.0762476
AAACGAAGTTCTTGCC-6_3	AAACGAAGTTCTTGCC-6		Fresh	PPC028	e2308d3d-f183-44e4-b0b7-2dff4a5006da	ee146263-82f5-4ed7-bb49-4300837acc85	c3bb6245-5d1b-4dbc-8b16-b0ca47472e91	13279	4375	6.81527	3	3	4	Early PPC	4.41315	1.56042
AAACGAAGTTGCATAC-8_3	AAACGAAGTTGCATAC-8		Fresh	PPC023	fb6028d0-5ef0-4f53-bf73-da3983948ce1	916c0056-cef2-488f-ae44-cb9b1398669e	725e0255-424c-44da-86c9-bc0bc14a21a8	4246	2110	6.7593	1	1	2	Rep. Late PPC	1.31644	4.43906
AAACGAAGTTGTATGC-1_1	AAACGAAGTTGTATGC-1	scRNA_Pool_1	Cryopreserved	PPC029	04cd9285-b478-468a-a055-a9d82c99b016	9bff6491-20c4-410a-98f6-4b4ee6aaf97d	90e8222f-2a97-4a3c-9517-fbd7626122fd	6917	2803	9.10799	0	0	1	Late PPC	-4.3303	-1.55895
AAACGAAGTTTACGTG-1_3	AAACGAAGTTTACGTG-1		Fresh	iPSC-PPC034	1eeda2ea-453a-4ff4-9cae-2a68f823d919	ac69bd1c-2131-4391-a2ee-b6c19b219c07	eb1309e6-5567-437b-82d7-549c1c8d5493	6780	2428	19.351	2	2	3	iPSC	12.7339	2.01381
AAACGAAGTTTCGGCG-2_3	AAACGAAGTTTCGGCG-2		Fresh	PPC034	3ab5e63d-1d2d-441b-b1c3-7f77fd86e4dd	ac69bd1c-2131-4391-a2ee-b6c19b219c07	eb1309e6-5567-437b-82d7-549c1c8d5493	6325	2766	10.087	0	0	0	Late PPC	-0.262878	-0.367682
AAACGAAGTTTCTATC-1_1	AAACGAAGTTTCTATC-1	scRNA_Pool_1	Cryopreserved	PPC029	04cd9285-b478-468a-a055-a9d82c99b016	9bff6491-20c4-410a-98f6-4b4ee6aaf97d	90e8222f-2a97-4a3c-9517-fbd7626122fd	13239	4283	12.584	0	0	1	Late PPC	-5.95197	-1.23733
AAACGAATCAACACCA-2_3	AAACGAATCAACACCA-2		Fresh	PPC034	3ab5e63d-1d2d-441b-b1c3-7f77fd86e4dd	ac69bd1c-2131-4391-a2ee-b6c19b219c07	eb1309e6-5567-437b-82d7-549c1c8d5493	32480	5747	4.258	0	5	6	Early DE	-7.6897	4.50686
AAACGAATCAACGTGT-5_3	AAACGAATCAACGTGT-5		Fresh	PPC027	7d700751-e80d-40b6-9e79-0efec5ae5a80	c7a966f7-e22e-4807-afff-2bae9ca5fc72	9d988cb0-01b1-4d5d-bf4b-3fd3baf149a4	3959	2140	7.47664	1	1	2	Rep. Late PPC	1.75336	5.58063
AAACGAATCACGGGAA-4_3	AAACGAATCACGGGAA-4		Fresh	PPC030	4fd8f0f0-2356-451c-a61f-c30610f1141c	4df98c9a-93f7-4735-80c8-24b1e8943549	7cf9e7b2-28a3-4b42-812b-929516fbce4a	4258	1960	6.69328	0	0	0	Late PPC	-2.6043	-0.378723
AAACGAATCAGGAAAT-5_3	AAACGAATCAGGAAAT-5		Fresh	PPC027	7d700751-e80d-40b6-9e79-0efec5ae5a80	c7a966f7-e22e-4807-afff-2bae9ca5fc72	9d988cb0-01b1-4d5d-bf4b-3fd3baf149a4	10787	3867	7.63882	0	0	0	Late PPC	-2.34714	-0.105615
AAACGAATCATGGATC-3_3	AAACGAATCATGGATC-3		Fresh	PPC029	4efdab78-1eda-4888-8483-15b519c375dc	9bff6491-20c4-410a-98f6-4b4ee6aaf97d	90e8222f-2a97-4a3c-9517-fbd7626122fd	9610	3688	6.10822	0	0	1	Late PPC	-6.43329	-1.47719
AAACGAATCCTGGGTG-4_3	AAACGAATCCTGGGTG-4		Fresh	PPC030	4fd8f0f0-2356-451c-a61f-c30610f1141c	4df98c9a-93f7-4735-80c8-24b1e8943549	7cf9e7b2-28a3-4b42-812b-929516fbce4a	7555	2934	5.47981	1	1	2	Rep. Late PPC	-2.046	3.88649
AAACGAATCGAAACAA-2_3	AAACGAATCGAAACAA-2		Fresh	PPC034	3ab5e63d-1d2d-441b-b1c3-7f77fd86e4dd	ac69bd1c-2131-4391-a2ee-b6c19b219c07	eb1309e6-5567-437b-82d7-549c1c8d5493	12239	4087	8.05621	0	0	0	Late PPC	1.38027	0.237799
AAACGAATCGGACCAC-1_3	AAACGAATCGGACCAC-1		Fresh	iPSC-PPC034	1eeda2ea-453a-4ff4-9cae-2a68f823d919	ac69bd1c-2131-4391-a2ee-b6c19b219c07	eb1309e6-5567-437b-82d7-549c1c8d5493	18681	4359	13.5699	2	2	3	iPSC	14.13	2.36481
AAACGAATCGTGCGAC-3_3	AAACGAATCGTGCGAC-3		Fresh	PPC029	4efdab78-1eda-4888-8483-15b519c375dc	9bff6491-20c4-410a-98f6-4b4ee6aaf97d	90e8222f-2a97-4a3c-9517-fbd7626122fd	27410	6321	7.30755	1	1	2	Rep. Late PPC	-1.63967	4.42156
AAACGAATCTAAGCCA-7_3	AAACGAATCTAAGCCA-7		Fresh	PPC036	eada4dfd-14cc-4767-8791-4a478eb3fe12	9bff6491-20c4-410a-98f6-4b4ee6aaf97d	90e8222f-2a97-4a3c-9517-fbd7626122fd	4400	2203	7.34091	0	0	1	Late PPC	-4.17708	-2.80775
AAACGAATCTCAACCC-4_3	AAACGAATCTCAACCC-4		Fresh	PPC030	4fd8f0f0-2356-451c-a61f-c30610f1141c	4df98c9a-93f7-4735-80c8-24b1e8943549	7cf9e7b2-28a3-4b42-812b-929516fbce4a	4989	2269	5.51213	0	0	0	Late PPC	-3.60745	2.56753
AAACGAATCTGGGCCA-8_3	AAACGAATCTGGGCCA-8		Fresh	PPC023	fb6028d0-5ef0-4f53-bf73-da3983948ce1	916c0056-cef2-488f-ae44-cb9b1398669e	725e0255-424c-44da-86c9-bc0bc14a21a8	6182	2456	6.90715	0	0	0	Late PPC	-0.243938	0.597261
AAACGAATCTTACCGC-7_3	AAACGAATCTTACCGC-7		Fresh	PPC036	eada4dfd-14cc-4767-8791-4a478eb3fe12	9bff6491-20c4-410a-98f6-4b4ee6aaf97d	90e8222f-2a97-4a3c-9517-fbd7626122fd	2972	1672	8.64738	0	0	1	Late PPC	-5.12195	-4.07287
AAACGAATCTTCACGC-1_2	AAACGAATCTTCACGC-1	scRNA_Pool_2	Cryopreserved	PPC134	8f38fc74-ec4a-4014-8462-6e10e018f4c3	2302e931-a8d5-454d-83cf-f86e41c1e901	a140d6d1-9fbf-4645-a083-b870bf2f0f67	3997	1799	15.4866	0	0	0	Late PPC	-5.12525	1.15918
AAACGAATCTTCGACC-2_3	AAACGAATCTTCGACC-2		Fresh	PPC034	3ab5e63d-1d2d-441b-b1c3-7f77fd86e4dd	ac69bd1c-2131-4391-a2ee-b6c19b219c07	eb1309e6-5567-437b-82d7-549c1c8d5493	14604	4605	7.97042	0	0	0	Late PPC	0.841977	1.21733
AAACGAATCTTTACAC-2_3	AAACGAATCTTTACAC-2		Fresh	PPC034	3ab5e63d-1d2d-441b-b1c3-7f77fd86e4dd	ac69bd1c-2131-4391-a2ee-b6c19b219c07	eb1309e6-5567-437b-82d7-549c1c8d5493	8146	3298	7.27965	0	0	0	Late PPC	0.628798	-0.533293
AAACGCTAGAACAGGA-2_3	AAACGCTAGAACAGGA-2		Fresh	PPC034	3ab5e63d-1d2d-441b-b1c3-7f77fd86e4dd	ac69bd1c-2131-4391-a2ee-b6c19b219c07	eb1309e6-5567-437b-82d7-549c1c8d5493	26419	5928	5.74586	0	0	0	Late PPC	-4.31505	3.47391
AAACGCTAGAGGGTCT-1_2	AAACGCTAGAGGGTCT-1	scRNA_Pool_2	Cryopreserved	PPC150	8f38fc74-ec4a-4014-8462-6e10e018f4c3	0a1bcb9c-aa08-4f75-b564-ff7abc75235c	b48d5663-b599-4d02-a70b-6bd12546041f	10786	3946	13.3043	1	1	2	Rep. Late PPC	-1.65608	3.87812
AAACGCTAGCCTCATA-3_3	AAACGCTAGCCTCATA-3		Fresh	PPC029	4efdab78-1eda-4888-8483-15b519c375dc	9bff6491-20c4-410a-98f6-4b4ee6aaf97d	90e8222f-2a97-4a3c-9517-fbd7626122fd	9779	3653	6.77983	0	0	1	Late PPC	-7.05703	-0.306184
AAACGCTAGCCTTTCC-5_3	AAACGCTAGCCTTTCC-5		Fresh	PPC027	7d700751-e80d-40b6-9e79-0efec5ae5a80	c7a966f7-e22e-4807-afff-2bae9ca5fc72	9d988cb0-01b1-4d5d-bf4b-3fd3baf149a4	4661	2189	6.90839	0	0	1	Late PPC	-3.00163	-2.93222
AAACGCTAGCGGTATG-8_3	AAACGCTAGCGGTATG-8		Fresh	PPC023	fb6028d0-5ef0-4f53-bf73-da3983948ce1	916c0056-cef2-488f-ae44-cb9b1398669e	725e0255-424c-44da-86c9-bc0bc14a21a8	1260	822	6.74603	0	0	0	Late PPC	-3.80325	2.76387
AAACGCTAGCGTCTCG-8_3	AAACGCTAGCGTCTCG-8		Fresh	PPC023	fb6028d0-5ef0-4f53-bf73-da3983948ce1	916c0056-cef2-488f-ae44-cb9b1398669e	725e0255-424c-44da-86c9-bc0bc14a21a8	3109	1575	8.94178	0	0	0	Late PPC	0.521445	-0.792373
AAACGCTAGCTAATGA-6_3	AAACGCTAGCTAATGA-6		Fresh	PPC028	e2308d3d-f183-44e4-b0b7-2dff4a5006da	ee146263-82f5-4ed7-bb49-4300837acc85	c3bb6245-5d1b-4dbc-8b16-b0ca47472e91	5990	2538	6.64441	3	3	4	Early PPC	5.86626	0.387638
AAACGCTAGCTCCGAC-7_3	AAACGCTAGCTCCGAC-7		Fresh	PPC036	eada4dfd-14cc-4767-8791-4a478eb3fe12	9bff6491-20c4-410a-98f6-4b4ee6aaf97d	90e8222f-2a97-4a3c-9517-fbd7626122fd	6070	2750	8.25371	0	0	1	Late PPC	-5.6721	-3.65023
AAACGCTAGCTTTCTT-5_3	AAACGCTAGCTTTCTT-5		Fresh	PPC027	7d700751-e80d-40b6-9e79-0efec5ae5a80	c7a966f7-e22e-4807-afff-2bae9ca5fc72	9d988cb0-01b1-4d5d-bf4b-3fd3baf149a4	3907	2011	7.52496	0	0	0	Late PPC	-0.852278	-2.01324
AAACGCTAGCTTTCTT-7_3	AAACGCTAGCTTTCTT-7		Fresh	PPC036	eada4dfd-14cc-4767-8791-4a478eb3fe12	9bff6491-20c4-410a-98f6-4b4ee6aaf97d	90e8222f-2a97-4a3c-9517-fbd7626122fd	3038	1567	6.2212	0	0	1	Late PPC	-3.48296	-3.51068
AAACGCTAGGAAGTGA-8_3	AAACGCTAGGAAGTGA-8		Fresh	PPC023	fb6028d0-5ef0-4f53-bf73-da3983948ce1	916c0056-cef2-488f-ae44-cb9b1398669e	725e0255-424c-44da-86c9-bc0bc14a21a8	5020	2129	10.3386	0	0	0	Late PPC	-0.0801658	-2.86321
AAACGCTAGGACTAAT-1_1	AAACGCTAGGACTAAT-1	scRNA_Pool_1	Cryopreserved	PPC034	04cd9285-b478-468a-a055-a9d82c99b016	ac69bd1c-2131-4391-a2ee-b6c19b219c07	eb1309e6-5567-437b-82d7-549c1c8d5493	5043	2280	23.4781	1	1	2	Rep. Late PPC	1.02165	2.6098
AAACGCTAGGCATCAG-3_3	AAACGCTAGGCATCAG-3		Fresh	PPC029	4efdab78-1eda-4888-8483-15b519c375dc	9bff6491-20c4-410a-98f6-4b4ee6aaf97d	90e8222f-2a97-4a3c-9517-fbd7626122fd	9658	3765	7.59992	0	0	1	Late PPC	-5.63028	0.243729
AAACGCTAGTATGGCG-7_3	AAACGCTAGTATGGCG-7		Fresh	PPC036	eada4dfd-14cc-4767-8791-4a478eb3fe12	9bff6491-20c4-410a-98f6-4b4ee6aaf97d	90e8222f-2a97-4a3c-9517-fbd7626122fd	2822	1534	12.3671	1	1	2	Rep. Late PPC	-0.0662763	3.88666
AAACGCTAGTCTAGCT-6_3	AAACGCTAGTCTAGCT-6		Fresh	PPC028	e2308d3d-f183-44e4-b0b7-2dff4a5006da	ee146263-82f5-4ed7-bb49-4300837acc85	c3bb6245-5d1b-4dbc-8b16-b0ca47472e91	7137	2528	8.28079	3	3	4	Early PPC	6.75999	-0.459403
AAACGCTAGTGCCTCG-8_3	AAACGCTAGTGCCTCG-8		Fresh	PPC023	fb6028d0-5ef0-4f53-bf73-da3983948ce1	916c0056-cef2-488f-ae44-cb9b1398669e	725e0255-424c-44da-86c9-bc0bc14a21a8	11287	3829	13.3251	1	1	2	Rep. Late PPC	-0.672877	2.26111
AAACGCTCAACCGGAA-5_3	AAACGCTCAACCGGAA-5		Fresh	PPC027	7d700751-e80d-40b6-9e79-0efec5ae5a80	c7a966f7-e22e-4807-afff-2bae9ca5fc72	9d988cb0-01b1-4d5d-bf4b-3fd3baf149a4	3732	1809	8.94962	0	0	0	Late PPC	-2.45682	-1.68003
AAACGCTCAACCTATG-7_3	AAACGCTCAACCTATG-7		Fresh	PPC036	eada4dfd-14cc-4767-8791-4a478eb3fe12	9bff6491-20c4-410a-98f6-4b4ee6aaf97d	90e8222f-2a97-4a3c-9517-fbd7626122fd	7801	3295	8.3579	0	0	1	Late PPC	-6.42863	-2.63418
AAACGCTCAAGACAAT-4_3	AAACGCTCAAGACAAT-4		Fresh	PPC030	4fd8f0f0-2356-451c-a61f-c30610f1141c	4df98c9a-93f7-4735-80c8-24b1e8943549	7cf9e7b2-28a3-4b42-812b-929516fbce4a	6351	2767	4.14108	1	1	2	Rep. Late PPC	1.87553	5.45598
AAACGCTCAAGCCTGC-4_3	AAACGCTCAAGCCTGC-4		Fresh	PPC030	4fd8f0f0-2356-451c-a61f-c30610f1141c	4df98c9a-93f7-4735-80c8-24b1e8943549	7cf9e7b2-28a3-4b42-812b-929516fbce4a	11813	4138	5.61246	1	1	2	Rep. Late PPC	-1.88814	4.24646
AAACGCTCAAGGTCGA-7_3	AAACGCTCAAGGTCGA-7		Fresh	PPC036	eada4dfd-14cc-4767-8791-4a478eb3fe12	9bff6491-20c4-410a-98f6-4b4ee6aaf97d	90e8222f-2a97-4a3c-9517-fbd7626122fd	2499	1458	7.44298	0	0	1	Late PPC	-4.90585	-4.24981
AAACGCTCAAGTGTCT-1_2	AAACGCTCAAGTGTCT-1	scRNA_Pool_2	Cryopreserved	PPC134	8f38fc74-ec4a-4014-8462-6e10e018f4c3	2302e931-a8d5-454d-83cf-f86e41c1e901	a140d6d1-9fbf-4645-a083-b870bf2f0f67	17568	5314	8.83994	1	1	2	Rep. Late PPC	1.02878	5.8193
AAACGCTCAATTAGGA-1_3	AAACGCTCAATTAGGA-1		Fresh	iPSC-PPC034	1eeda2ea-453a-4ff4-9cae-2a68f823d919	ac69bd1c-2131-4391-a2ee-b6c19b219c07	eb1309e6-5567-437b-82d7-549c1c8d5493	9472	2961	25.3062	2	2	3	iPSC	13.1989	0.696983
AAACGCTCACCAAAGG-8_3	AAACGCTCACCAAAGG-8		Fresh	PPC023	fb6028d0-5ef0-4f53-bf73-da3983948ce1	916c0056-cef2-488f-ae44-cb9b1398669e	725e0255-424c-44da-86c9-bc0bc14a21a8	8728	3342	4.92667	0	0	0	Late PPC	-3.69729	2.94021
AAACGCTCACGCCACA-7_3	AAACGCTCACGCCACA-7		Fresh	PPC036	eada4dfd-14cc-4767-8791-4a478eb3fe12	9bff6491-20c4-410a-98f6-4b4ee6aaf97d	90e8222f-2a97-4a3c-9517-fbd7626122fd	1823	1096	6.5277	0	0	1	Late PPC	-2.82198	-4.43537
AAACGCTCAGTAGTTC-1_3	AAACGCTCAGTAGTTC-1		Fresh	iPSC-PPC034	1eeda2ea-453a-4ff4-9cae-2a68f823d919	ac69bd1c-2131-4391-a2ee-b6c19b219c07	eb1309e6-5567-437b-82d7-549c1c8d5493	8240	2953	12.1723	2	2	3	iPSC	13.3479	0.570632
AAACGCTCAGTTTCAG-2_3	AAACGCTCAGTTTCAG-2		Fresh	PPC034	3ab5e63d-1d2d-441b-b1c3-7f77fd86e4dd	ac69bd1c-2131-4391-a2ee-b6c19b219c07	eb1309e6-5567-437b-82d7-549c1c8d5493	3984	2002	8.10743	0	0	0	Late PPC	1.90795	0.052975
AAACGCTCATAAGCAA-2_3	AAACGCTCATAAGCAA-2		Fresh	PPC034	3ab5e63d-1d2d-441b-b1c3-7f77fd86e4dd	ac69bd1c-2131-4391-a2ee-b6c19b219c07	eb1309e6-5567-437b-82d7-549c1c8d5493	16393	4790	9.52846	1	1	2	Rep. Late PPC	-0.201106	2.67829
AAACGCTCATCCGCGA-8_3	AAACGCTCATCCGCGA-8		Fresh	PPC023	fb6028d0-5ef0-4f53-bf73-da3983948ce1	916c0056-cef2-488f-ae44-cb9b1398669e	725e0255-424c-44da-86c9-bc0bc14a21a8	3705	1777	6.2888	0	0	0	Late PPC	-0.262804	-0.876184
AAACGCTCATCGGCCA-5_3	AAACGCTCATCGGCCA-5		Fresh	PPC027	7d700751-e80d-40b6-9e79-0efec5ae5a80	c7a966f7-e22e-4807-afff-2bae9ca5fc72	9d988cb0-01b1-4d5d-bf4b-3fd3baf149a4	3895	1882	12.4005	0	0	0	Late PPC	-3.48415	-0.466214
AAACGCTCATCGTGGC-2_3	AAACGCTCATCGTGGC-2		Fresh	PPC034	3ab5e63d-1d2d-441b-b1c3-7f77fd86e4dd	ac69bd1c-2131-4391-a2ee-b6c19b219c07	eb1309e6-5567-437b-82d7-549c1c8d5493	13628	4555	7.57264	1	1	2	Rep. Late PPC	0.773777	2.6254
AAACGCTCATGACGTT-1_3	AAACGCTCATGACGTT-1		Fresh	iPSC-PPC034	1eeda2ea-453a-4ff4-9cae-2a68f823d919	ac69bd1c-2131-4391-a2ee-b6c19b219c07	eb1309e6-5567-437b-82d7-549c1c8d5493	15926	4124	15.5657	2	2	3	iPSC	14.6439	1.49535
AAACGCTGTACAGTCT-5_3	AAACGCTGTACAGTCT-5		Fresh	PPC027	7d700751-e80d-40b6-9e79-0efec5ae5a80	c7a966f7-e22e-4807-afff-2bae9ca5fc72	9d988cb0-01b1-4d5d-bf4b-3fd3baf149a4	16323	5306	7.25357	5	6	7	Endocrine	-0.165477	12.9022
AAACGCTGTATCAAGA-6_3	AAACGCTGTATCAAGA-6		Fresh	PPC028	e2308d3d-f183-44e4-b0b7-2dff4a5006da	ee146263-82f5-4ed7-bb49-4300837acc85	c3bb6245-5d1b-4dbc-8b16-b0ca47472e91	17069	4533	9.03978	3	3	4	Early PPC	6.50547	0.734558
AAACGCTGTATGATCC-8_3	AAACGCTGTATGATCC-8		Fresh	PPC023	fb6028d0-5ef0-4f53-bf73-da3983948ce1	916c0056-cef2-488f-ae44-cb9b1398669e	725e0255-424c-44da-86c9-bc0bc14a21a8	4273	1961	9.3377	0	0	0	Late PPC	-0.550433	-2.52757
AAACGCTGTCACCACG-4_3	AAACGCTGTCACCACG-4		Fresh	PPC030	4fd8f0f0-2356-451c-a61f-c30610f1141c	4df98c9a-93f7-4735-80c8-24b1e8943549	7cf9e7b2-28a3-4b42-812b-929516fbce4a	3628	1795	10.1433	0	0	0	Late PPC	-1.75574	-1.98425
AAACGCTGTCGACTGC-5_3	AAACGCTGTCGACTGC-5		Fresh	PPC027	7d700751-e80d-40b6-9e79-0efec5ae5a80	c7a966f7-e22e-4807-afff-2bae9ca5fc72	9d988cb0-01b1-4d5d-bf4b-3fd3baf149a4	14717	4466	5.68051	0	5	6	Early DE	-8.27917	3.47837
AAACGCTGTCGTCGGT-1_2	AAACGCTGTCGTCGGT-1	scRNA_Pool_2	Cryopreserved	PPC051	8f38fc74-ec4a-4014-8462-6e10e018f4c3	4f63a2f0-b270-48f8-8603-38d0de2bec74	5f5c5255-f41b-46eb-a9bd-7130515e3efc	6476	2446	20.1204	0	0	0	Late PPC	1.32209	0.443765
AAACGCTGTCTACTGA-1_3	AAACGCTGTCTACTGA-1		Fresh	iPSC-PPC034	1eeda2ea-453a-4ff4-9cae-2a68f823d919	ac69bd1c-2131-4391-a2ee-b6c19b219c07	eb1309e6-5567-437b-82d7-549c1c8d5493	8088	2802	13.7611	2	2	3	iPSC	12.6655	0.455928
AAACGCTGTGAACCGA-7_3	AAACGCTGTGAACCGA-7		Fresh	PPC036	eada4dfd-14cc-4767-8791-4a478eb3fe12	9bff6491-20c4-410a-98f6-4b4ee6aaf97d	90e8222f-2a97-4a3c-9517-fbd7626122fd	3520	1809	9.71591	0	0	1	Late PPC	-5.26254	-1.29681
AAACGCTGTGGAAATT-3_3	AAACGCTGTGGAAATT-3		Fresh	PPC029	4efdab78-1eda-4888-8483-15b519c375dc	9bff6491-20c4-410a-98f6-4b4ee6aaf97d	90e8222f-2a97-4a3c-9517-fbd7626122fd	5232	2445	10.0153	0	0	1	Late PPC	-5.08557	-3.71027
AAACGCTGTGGACTGA-5_3	AAACGCTGTGGACTGA-5		Fresh	PPC027	7d700751-e80d-40b6-9e79-0efec5ae5a80	c7a966f7-e22e-4807-afff-2bae9ca5fc72	9d988cb0-01b1-4d5d-bf4b-3fd3baf149a4	28640	5722	8.76397	0	5	6	Early DE	-7.29398	4.86292
AAACGCTGTTACACTG-1_2	AAACGCTGTTACACTG-1	scRNA_Pool_2	Cryopreserved	PPC134	8f38fc74-ec4a-4014-8462-6e10e018f4c3	2302e931-a8d5-454d-83cf-f86e41c1e901	a140d6d1-9fbf-4645-a083-b870bf2f0f67	20160	5215	7.64385	0	0	0	Late PPC	-4.1493	3.31855
AAACGCTGTTAGCGGA-8_3	AAACGCTGTTAGCGGA-8		Fresh	PPC023	fb6028d0-5ef0-4f53-bf73-da3983948ce1	916c0056-cef2-488f-ae44-cb9b1398669e	725e0255-424c-44da-86c9-bc0bc14a21a8	4950	2180	11.2929	0	0	0	Late PPC	0.567106	-1.93597
AAACGCTGTTAGGGAC-5_3	AAACGCTGTTAGGGAC-5		Fresh	PPC027	7d700751-e80d-40b6-9e79-0efec5ae5a80	c7a966f7-e22e-4807-afff-2bae9ca5fc72	9d988cb0-01b1-4d5d-bf4b-3fd3baf149a4	4034	2030	5.47843	0	0	0	Late PPC	-3.56286	-0.166893
AAACGCTGTTCTGACA-3_3	AAACGCTGTTCTGACA-3		Fresh	PPC029	4efdab78-1eda-4888-8483-15b519c375dc	9bff6491-20c4-410a-98f6-4b4ee6aaf97d	90e8222f-2a97-4a3c-9517-fbd7626122fd	5537	2549	7.76594	0	0	1	Late PPC	-5.92281	-3.55366
AAACGCTGTTGCGGAA-2_3	AAACGCTGTTGCGGAA-2		Fresh	PPC034	3ab5e63d-1d2d-441b-b1c3-7f77fd86e4dd	ac69bd1c-2131-4391-a2ee-b6c19b219c07	eb1309e6-5567-437b-82d7-549c1c8d5493	33247	7340	6.94198	1	1	2	Rep. Late PPC	1.33497	2.90495
AAACGCTGTTGCTCGG-5_3	AAACGCTGTTGCTCGG-5		Fresh	PPC027	7d700751-e80d-40b6-9e79-0efec5ae5a80	c7a966f7-e22e-4807-afff-2bae9ca5fc72	9d988cb0-01b1-4d5d-bf4b-3fd3baf149a4	3792	1978	8.09599	0	0	0	Late PPC	-4.19243	1.96497
AAACGCTGTTGGCCTG-1_3	AAACGCTGTTGGCCTG-1		Fresh	iPSC-PPC034	1eeda2ea-453a-4ff4-9cae-2a68f823d919	ac69bd1c-2131-4391-a2ee-b6c19b219c07	eb1309e6-5567-437b-82d7-549c1c8d5493	19618	4741	12.3662	2	2	3	iPSC	14.6992	2.0253
AAACGCTGTTGTTGTG-5_3	AAACGCTGTTGTTGTG-5		Fresh	PPC027	7d700751-e80d-40b6-9e79-0efec5ae5a80	c7a966f7-e22e-4807-afff-2bae9ca5fc72	9d988cb0-01b1-4d5d-bf4b-3fd3baf149a4	4296	2179	5.44693	0	0	0	Late PPC	-4.28476	1.85332
AAACGCTTCACGGTCG-1_3	AAACGCTTCACGGTCG-1		Fresh	iPSC-PPC034	1eeda2ea-453a-4ff4-9cae-2a68f823d919	ac69bd1c-2131-4391-a2ee-b6c19b219c07	eb1309e6-5567-437b-82d7-549c1c8d5493	13153	3741	14.2401	2	2	3	iPSC	13.8969	1.9364
AAACGCTTCAGCGGAA-1_1	AAACGCTTCAGCGGAA-1	scRNA_Pool_1	Cryopreserved	PPC034	04cd9285-b478-468a-a055-a9d82c99b016	ac69bd1c-2131-4391-a2ee-b6c19b219c07	eb1309e6-5567-437b-82d7-549c1c8d5493	18468	5417	11.6255	4	4	5	Mesendoderm	4.99629	-6.78752
AAACGCTTCCGCGATG-8_3	AAACGCTTCCGCGATG-8		Fresh	PPC023	fb6028d0-5ef0-4f53-bf73-da3983948ce1	916c0056-cef2-488f-ae44-cb9b1398669e	725e0255-424c-44da-86c9-bc0bc14a21a8	9847	3511	7.80949	1	1	2	Rep. Late PPC	0.0872323	3.74054
AAACGCTTCGCCTTTG-8_3	AAACGCTTCGCCTTTG-8		Fresh	PPC023	fb6028d0-5ef0-4f53-bf73-da3983948ce1	916c0056-cef2-488f-ae44-cb9b1398669e	725e0255-424c-44da-86c9-bc0bc14a21a8	3917	1953	9.34389	0	0	0	Late PPC	-0.0965033	-1.33225
AAACGCTTCGCGGACT-1_2	AAACGCTTCGCGGACT-1	scRNA_Pool_2	Cryopreserved	PPC051	8f38fc74-ec4a-4014-8462-6e10e018f4c3	4f63a2f0-b270-48f8-8603-38d0de2bec74	5f5c5255-f41b-46eb-a9bd-7130515e3efc	11856	3318	28.4076	4	4	5	Mesendoderm	5.448	-8.09312
AAACGCTTCGCTACAA-2_3	AAACGCTTCGCTACAA-2		Fresh	PPC034	3ab5e63d-1d2d-441b-b1c3-7f77fd86e4dd	ac69bd1c-2131-4391-a2ee-b6c19b219c07	eb1309e6-5567-437b-82d7-549c1c8d5493	6299	2708	8.41403	0	0	0	Late PPC	-3.3562	3.0253
AAACGCTTCTACTCAT-1_2	AAACGCTTCTACTCAT-1	scRNA_Pool_2	Cryopreserved	PPC150	8f38fc74-ec4a-4014-8462-6e10e018f4c3	0a1bcb9c-aa08-4f75-b564-ff7abc75235c	b48d5663-b599-4d02-a70b-6bd12546041f	3888	1723	30.3498	1	1	2	Rep. Late PPC	1.86581	4.89744
AAACGCTTCTATACGG-1_3	AAACGCTTCTATACGG-1		Fresh	iPSC-PPC034	1eeda2ea-453a-4ff4-9cae-2a68f823d919	ac69bd1c-2131-4391-a2ee-b6c19b219c07	eb1309e6-5567-437b-82d7-549c1c8d5493	9586	3062	14.3021	2	2	3	iPSC	13.3072	2.56014
AAACGCTTCTATCCAT-1_2	AAACGCTTCTATCCAT-1	scRNA_Pool_2	Cryopreserved	PPC150	8f38fc74-ec4a-4014-8462-6e10e018f4c3	0a1bcb9c-aa08-4f75-b564-ff7abc75235c	b48d5663-b599-4d02-a70b-6bd12546041f	8719	3137	7.78759	0	0	0	Late PPC	-1.10605	0.989903
AAACGCTTCTATTTCG-2_3	AAACGCTTCTATTTCG-2		Fresh	PPC034	3ab5e63d-1d2d-441b-b1c3-7f77fd86e4dd	ac69bd1c-2131-4391-a2ee-b6c19b219c07	eb1309e6-5567-437b-82d7-549c1c8d5493	3647	1886	7.01947	3	3	4	Early PPC	5.51149	-0.465177
AAACGCTTCTCGGGAC-7_3	AAACGCTTCTCGGGAC-7		Fresh	PPC036	eada4dfd-14cc-4767-8791-4a478eb3fe12	9bff6491-20c4-410a-98f6-4b4ee6aaf97d	90e8222f-2a97-4a3c-9517-fbd7626122fd	23753	5504	6.88334	0	5	6	Early DE	-7.36949	4.83245
AAACGCTTCTGACGCG-8_3	AAACGCTTCTGACGCG-8		Fresh	PPC023	fb6028d0-5ef0-4f53-bf73-da3983948ce1	916c0056-cef2-488f-ae44-cb9b1398669e	725e0255-424c-44da-86c9-bc0bc14a21a8	4904	2196	5.60767	0	0	0	Late PPC	-1.10638	-0.450262
AAACGCTTCTGAGGCC-4_3	AAACGCTTCTGAGGCC-4		Fresh	PPC030	4fd8f0f0-2356-451c-a61f-c30610f1141c	4df98c9a-93f7-4735-80c8-24b1e8943549	7cf9e7b2-28a3-4b42-812b-929516fbce4a	2724	1427	5.94714	0	0	0	Late PPC	-1.85868	-2.65984
AAACGCTTCTGATGGT-1_2	AAACGCTTCTGATGGT-1	scRNA_Pool_2	Cryopreserved	PPC134	8f38fc74-ec4a-4014-8462-6e10e018f4c3	2302e931-a8d5-454d-83cf-f86e41c1e901	a140d6d1-9fbf-4645-a083-b870bf2f0f67	5361	2341	12.964	3	3	4	Early PPC	5.89197	0.929539
AAACGCTTCTGCATGA-6_3	AAACGCTTCTGCATGA-6		Fresh	PPC028	e2308d3d-f183-44e4-b0b7-2dff4a5006da	ee146263-82f5-4ed7-bb49-4300837acc85	c3bb6245-5d1b-4dbc-8b16-b0ca47472e91	6465	2716	7.0843	4	4	5	Mesendoderm	5.89989	-6.39329
AAACGCTTCTTCGTGC-8_3	AAACGCTTCTTCGTGC-8		Fresh	PPC023	fb6028d0-5ef0-4f53-bf73-da3983948ce1	916c0056-cef2-488f-ae44-cb9b1398669e	725e0255-424c-44da-86c9-bc0bc14a21a8	6654	2823	7.72468	1	1	2	Rep. Late PPC	0.0392767	3.40967
AAACGCTTCTTTCAGT-5_3	AAACGCTTCTTTCAGT-5		Fresh	PPC027	7d700751-e80d-40b6-9e79-0efec5ae5a80	c7a966f7-e22e-4807-afff-2bae9ca5fc72	9d988cb0-01b1-4d5d-bf4b-3fd3baf149a4	8267	3245	7.66905	0	0	0	Late PPC	1.15368	-2.01427
AAAGAACAGAAGATCT-6_3	AAAGAACAGAAGATCT-6		Fresh	PPC028	e2308d3d-f183-44e4-b0b7-2dff4a5006da	ee146263-82f5-4ed7-bb49-4300837acc85	c3bb6245-5d1b-4dbc-8b16-b0ca47472e91	8327	2814	7.57776	0	5	6	Early DE	-7.89652	3.19711
AAAGAACAGAATAACC-7_3	AAAGAACAGAATAACC-7		Fresh	PPC036	eada4dfd-14cc-4767-8791-4a478eb3fe12	9bff6491-20c4-410a-98f6-4b4ee6aaf97d	90e8222f-2a97-4a3c-9517-fbd7626122fd	5151	2337	7.086	0	0	1	Late PPC	-4.95904	-2.01185
AAAGAACAGAATCTAG-1_1	AAAGAACAGAATCTAG-1	scRNA_Pool_1	Cryopreserved	PPC023	04cd9285-b478-468a-a055-a9d82c99b016	916c0056-cef2-488f-ae44-cb9b1398669e	725e0255-424c-44da-86c9-bc0bc14a21a8	6962	3130	7.8713	0	0	0	Late PPC	0.0210797	0.747655
AAAGAACAGACACACG-1_3	AAAGAACAGACACACG-1		Fresh	iPSC-PPC034	1eeda2ea-453a-4ff4-9cae-2a68f823d919	ac69bd1c-2131-4391-a2ee-b6c19b219c07	eb1309e6-5567-437b-82d7-549c1c8d5493	8207	2851	13.6469	2	2	3	iPSC	12.6918	1.45576
AAAGAACAGAGGTTTA-1_1	AAAGAACAGAGGTTTA-1	scRNA_Pool_1	Cryopreserved	PPC027	04cd9285-b478-468a-a055-a9d82c99b016	c7a966f7-e22e-4807-afff-2bae9ca5fc72	9d988cb0-01b1-4d5d-bf4b-3fd3baf149a4	2720	1303	10.8088	0	0	0	Late PPC	-3.67597	1.59069
AAAGAACAGATGCTAA-1_1	AAAGAACAGATGCTAA-1	scRNA_Pool_1	Cryopreserved	PPC034	04cd9285-b478-468a-a055-a9d82c99b016	ac69bd1c-2131-4391-a2ee-b6c19b219c07	eb1309e6-5567-437b-82d7-549c1c8d5493	6653	2931	9.30407	0	0	0	Late PPC	-0.00635856	-0.408947
AAAGAACAGATGGTCG-1_1	AAAGAACAGATGGTCG-1	scRNA_Pool_1	Cryopreserved	PPC027	04cd9285-b478-468a-a055-a9d82c99b016	c7a966f7-e22e-4807-afff-2bae9ca5fc72	9d988cb0-01b1-4d5d-bf4b-3fd3baf149a4	11381	3991	8.75143	0	0	0	Late PPC	-3.96265	1.01608
AAAGAACAGATTAGCA-1_2	AAAGAACAGATTAGCA-1	scRNA_Pool_2	Cryopreserved	PPC134	8f38fc74-ec4a-4014-8462-6e10e018f4c3	2302e931-a8d5-454d-83cf-f86e41c1e901	a140d6d1-9fbf-4645-a083-b870bf2f0f67	7298	2872	17.7309	3	3	4	Early PPC	6.53668	-0.0102578
AAAGAACAGCCATCCG-1_3	AAAGAACAGCCATCCG-1		Fresh	iPSC-PPC034	1eeda2ea-453a-4ff4-9cae-2a68f823d919	ac69bd1c-2131-4391-a2ee-b6c19b219c07	eb1309e6-5567-437b-82d7-549c1c8d5493	14098	4035	14.5836	2	2	3	iPSC	13.9848	0.111171
AAAGAACAGCGCAATG-1_1	AAAGAACAGCGCAATG-1	scRNA_Pool_1	Cryopreserved	PPC027	04cd9285-b478-468a-a055-a9d82c99b016	c7a966f7-e22e-4807-afff-2bae9ca5fc72	9d988cb0-01b1-4d5d-bf4b-3fd3baf149a4	7870	3242	7.24269	1	1	2	Rep. Late PPC	-0.265762	2.17911
AAAGAACAGCGTGCTC-4_3	AAAGAACAGCGTGCTC-4		Fresh	PPC030	4fd8f0f0-2356-451c-a61f-c30610f1141c	4df98c9a-93f7-4735-80c8-24b1e8943549	7cf9e7b2-28a3-4b42-812b-929516fbce4a	6172	2503	8.61957	0	0	0	Late PPC	-2.66564	1.4798
AAAGAACAGCGTTGTT-1_1	AAAGAACAGCGTTGTT-1	scRNA_Pool_1	Cryopreserved	PPC023	04cd9285-b478-468a-a055-a9d82c99b016	916c0056-cef2-488f-ae44-cb9b1398669e	725e0255-424c-44da-86c9-bc0bc14a21a8	6615	2619	17.9289	0	0	0	Late PPC	-0.458728	-3.22013
AAAGAACAGCTCGACC-4_3	AAAGAACAGCTCGACC-4		Fresh	PPC030	4fd8f0f0-2356-451c-a61f-c30610f1141c	4df98c9a-93f7-4735-80c8-24b1e8943549	7cf9e7b2-28a3-4b42-812b-929516fbce4a	4846	2218	7.3669	0	0	0	Late PPC	-2.20805	0.433058
AAAGAACAGCTCGACC-8_3	AAAGAACAGCTCGACC-8		Fresh	PPC023	fb6028d0-5ef0-4f53-bf73-da3983948ce1	916c0056-cef2-488f-ae44-cb9b1398669e	725e0255-424c-44da-86c9-bc0bc14a21a8	8377	3161	11.83	0	0	0	Late PPC	0.241399	-2.0868
AAAGAACAGGAGATAG-6_3	AAAGAACAGGAGATAG-6		Fresh	PPC028	e2308d3d-f183-44e4-b0b7-2dff4a5006da	ee146263-82f5-4ed7-bb49-4300837acc85	c3bb6245-5d1b-4dbc-8b16-b0ca47472e91	10554	3672	7.75062	3	3	4	Early PPC	5.89611	0.502736
AAAGAACAGGTTCACT-1_3	AAAGAACAGGTTCACT-1		Fresh	iPSC-PPC034	1eeda2ea-453a-4ff4-9cae-2a68f823d919	ac69bd1c-2131-4391-a2ee-b6c19b219c07	eb1309e6-5567-437b-82d7-549c1c8d5493	7925	2831	13.0347	2	2	3	iPSC	14.6234	1.67195
AAAGAACAGGTTGCCC-1_3	AAAGAACAGGTTGCCC-1		Fresh	iPSC-PPC034	1eeda2ea-453a-4ff4-9cae-2a68f823d919	ac69bd1c-2131-4391-a2ee-b6c19b219c07	eb1309e6-5567-437b-82d7-549c1c8d5493	3732	1848	9.16399	2	2	3	iPSC	13.4453	0.280918
AAAGAACAGTAGCCAG-1_1	AAAGAACAGTAGCCAG-1	scRNA_Pool_1	Cryopreserved	PPC029	04cd9285-b478-468a-a055-a9d82c99b016	9bff6491-20c4-410a-98f6-4b4ee6aaf97d	90e8222f-2a97-4a3c-9517-fbd7626122fd	20470	5296	7.38642	0	5	6	Early DE	-8.07697	3.35173
AAAGAACAGTATTCCG-8_3	AAAGAACAGTATTCCG-8		Fresh	PPC023	fb6028d0-5ef0-4f53-bf73-da3983948ce1	916c0056-cef2-488f-ae44-cb9b1398669e	725e0255-424c-44da-86c9-bc0bc14a21a8	4534	2147	8.40318	0	0	0	Late PPC	-0.631768	-0.382688
AAAGAACAGTCCCGAC-1_1	AAAGAACAGTCCCGAC-1	scRNA_Pool_1	Cryopreserved	PPC023	04cd9285-b478-468a-a055-a9d82c99b016	916c0056-cef2-488f-ae44-cb9b1398669e	725e0255-424c-44da-86c9-bc0bc14a21a8	2446	1354	17.4162	0	0	0	Late PPC	-0.727818	-2.01636
AAAGAACAGTGAGTTA-8_3	AAAGAACAGTGAGTTA-8		Fresh	PPC023	fb6028d0-5ef0-4f53-bf73-da3983948ce1	916c0056-cef2-488f-ae44-cb9b1398669e	725e0255-424c-44da-86c9-bc0bc14a21a8	4173	2007	9.48958	0	0	0	Late PPC	-0.168398	0.179179
AAAGAACCAAAGAGTT-1_1	AAAGAACCAAAGAGTT-1	scRNA_Pool_1	Cryopreserved	PPC027	04cd9285-b478-468a-a055-a9d82c99b016	c7a966f7-e22e-4807-afff-2bae9ca5fc72	9d988cb0-01b1-4d5d-bf4b-3fd3baf149a4	14119	4596	11.7926	0	0	0	Late PPC	-4.88973	1.48435
AAAGAACCAAAGTATG-6_3	AAAGAACCAAAGTATG-6		Fresh	PPC028	e2308d3d-f183-44e4-b0b7-2dff4a5006da	ee146263-82f5-4ed7-bb49-4300837acc85	c3bb6245-5d1b-4dbc-8b16-b0ca47472e91	5912	2391	9.37077	3	3	4	Early PPC	5.46659	-1.4917
AAAGAACCAAATGGCG-7_3	AAAGAACCAAATGGCG-7		Fresh	PPC036	eada4dfd-14cc-4767-8791-4a478eb3fe12	9bff6491-20c4-410a-98f6-4b4ee6aaf97d	90e8222f-2a97-4a3c-9517-fbd7626122fd	5873	2555	9.433	0	0	1	Late PPC	-2.96938	-4.2127
AAAGAACCAACACAAA-1_3	AAAGAACCAACACAAA-1		Fresh	iPSC-PPC034	1eeda2ea-453a-4ff4-9cae-2a68f823d919	ac69bd1c-2131-4391-a2ee-b6c19b219c07	eb1309e6-5567-437b-82d7-549c1c8d5493	12861	3633	10.8001	2	2	3	iPSC	13.7211	1.81144
AAAGAACCAACAGATA-2_3	AAAGAACCAACAGATA-2		Fresh	PPC034	3ab5e63d-1d2d-441b-b1c3-7f77fd86e4dd	ac69bd1c-2131-4391-a2ee-b6c19b219c07	eb1309e6-5567-437b-82d7-549c1c8d5493	7787	3094	8.80955	0	0	0	Late PPC	-0.135824	0.365937
AAAGAACCAACCGATT-1_1	AAAGAACCAACCGATT-1	scRNA_Pool_1	Cryopreserved	PPC027	04cd9285-b478-468a-a055-a9d82c99b016	c7a966f7-e22e-4807-afff-2bae9ca5fc72	9d988cb0-01b1-4d5d-bf4b-3fd3baf149a4	7770	3346	8.8417	1	1	2	Rep. Late PPC	1.87759	5.40879
AAAGAACCAACTGATC-5_3	AAAGAACCAACTGATC-5		Fresh	PPC027	7d700751-e80d-40b6-9e79-0efec5ae5a80	c7a966f7-e22e-4807-afff-2bae9ca5fc72	9d988cb0-01b1-4d5d-bf4b-3fd3baf149a4	6689	2728	10.9134	0	0	0	Late PPC	-5.13864	2.33097
AAAGAACCAAGAAACT-6_3	AAAGAACCAAGAAACT-6		Fresh	PPC028	e2308d3d-f183-44e4-b0b7-2dff4a5006da	ee146263-82f5-4ed7-bb49-4300837acc85	c3bb6245-5d1b-4dbc-8b16-b0ca47472e91	18704	5082	9.42044	3	3	4	Early PPC	4.61291	1.42416
AAAGAACCAATGAGCG-6_3	AAAGAACCAATGAGCG-6		Fresh	PPC028	e2308d3d-f183-44e4-b0b7-2dff4a5006da	ee146263-82f5-4ed7-bb49-4300837acc85	c3bb6245-5d1b-4dbc-8b16-b0ca47472e91	5743	2283	7.60926	3	3	4	Early PPC	6.61541	-0.334366
AAAGAACCACACACTA-1_1	AAAGAACCACACACTA-1	scRNA_Pool_1	Cryopreserved	PPC023	04cd9285-b478-468a-a055-a9d82c99b016	916c0056-cef2-488f-ae44-cb9b1398669e	725e0255-424c-44da-86c9-bc0bc14a21a8	3739	1726	20.5135	0	0	0	Late PPC	-0.217521	-0.494425
AAAGAACCACAGCATT-3_3	AAAGAACCACAGCATT-3		Fresh	PPC029	4efdab78-1eda-4888-8483-15b519c375dc	9bff6491-20c4-410a-98f6-4b4ee6aaf97d	90e8222f-2a97-4a3c-9517-fbd7626122fd	9702	3518	12.5026	0	0	1	Late PPC	-6.89957	-2.24207
AAAGAACCACAGTGAG-4_3	AAAGAACCACAGTGAG-4		Fresh	PPC030	4fd8f0f0-2356-451c-a61f-c30610f1141c	4df98c9a-93f7-4735-80c8-24b1e8943549	7cf9e7b2-28a3-4b42-812b-929516fbce4a	6570	2704	11.2633	0	0	0	Late PPC	-1.54497	-1.08506
AAAGAACCACAGTGTT-1_2	AAAGAACCACAGTGTT-1	scRNA_Pool_2	Cryopreserved	PPC150	8f38fc74-ec4a-4014-8462-6e10e018f4c3	0a1bcb9c-aa08-4f75-b564-ff7abc75235c	b48d5663-b599-4d02-a70b-6bd12546041f	23464	5128	9.25673	0	0	0	Late PPC	-6.60452	2.07051
AAAGAACCACATACGT-5_3	AAAGAACCACATACGT-5		Fresh	PPC027	7d700751-e80d-40b6-9e79-0efec5ae5a80	c7a966f7-e22e-4807-afff-2bae9ca5fc72	9d988cb0-01b1-4d5d-bf4b-3fd3baf149a4	3315	1793	8.95928	0	0	0	Late PPC	-2.8172	-2.62924
AAAGAACCACCCAAGC-8_3	AAAGAACCACCCAAGC-8		Fresh	PPC023	fb6028d0-5ef0-4f53-bf73-da3983948ce1	916c0056-cef2-488f-ae44-cb9b1398669e	725e0255-424c-44da-86c9-bc0bc14a21a8	7523	3024	8.29456	0	0	0	Late PPC	0.654987	-1.73328
AAAGAACCACCCATAA-5_3	AAAGAACCACCCATAA-5		Fresh	PPC027	7d700751-e80d-40b6-9e79-0efec5ae5a80	c7a966f7-e22e-4807-afff-2bae9ca5fc72	9d988cb0-01b1-4d5d-bf4b-3fd3baf149a4	5500	2428	6.67273	0	0	0	Late PPC	-2.78935	-1.62488
AAAGAACCACCCTGTT-1_3	AAAGAACCACCCTGTT-1		Fresh	iPSC-PPC034	1eeda2ea-453a-4ff4-9cae-2a68f823d919	ac69bd1c-2131-4391-a2ee-b6c19b219c07	eb1309e6-5567-437b-82d7-549c1c8d5493	12259	3700	11.4691	2	2	3	iPSC	12.8837	2.07569
AAAGAACCACCTATCC-6_3	AAAGAACCACCTATCC-6		Fresh	PPC028	e2308d3d-f183-44e4-b0b7-2dff4a5006da	ee146263-82f5-4ed7-bb49-4300837acc85	c3bb6245-5d1b-4dbc-8b16-b0ca47472e91	28518	6283	8.63665	3	3	4	Early PPC	5.7629	-1.10718
AAAGAACCACCTATCC-8_3	AAAGAACCACCTATCC-8		Fresh	PPC023	fb6028d0-5ef0-4f53-bf73-da3983948ce1	916c0056-cef2-488f-ae44-cb9b1398669e	725e0255-424c-44da-86c9-bc0bc14a21a8	4486	2061	7.89122	0	0	0	Late PPC	-0.798811	-1.79613
AAAGAACCACGCGCTA-2_3	AAAGAACCACGCGCTA-2		Fresh	PPC034	3ab5e63d-1d2d-441b-b1c3-7f77fd86e4dd	ac69bd1c-2131-4391-a2ee-b6c19b219c07	eb1309e6-5567-437b-82d7-549c1c8d5493	7710	3170	9.58495	0	0	0	Late PPC	-0.547037	-1.18797
AAAGAACCACGGGTAA-5_3	AAAGAACCACGGGTAA-5		Fresh	PPC027	7d700751-e80d-40b6-9e79-0efec5ae5a80	c7a966f7-e22e-4807-afff-2bae9ca5fc72	9d988cb0-01b1-4d5d-bf4b-3fd3baf149a4	2757	1531	10.9177	5	6	7	Endocrine	0.782459	12.6097
AAAGAACCACGTTCGG-1_1	AAAGAACCACGTTCGG-1	scRNA_Pool_1	Cryopreserved	PPC029	04cd9285-b478-468a-a055-a9d82c99b016	9bff6491-20c4-410a-98f6-4b4ee6aaf97d	90e8222f-2a97-4a3c-9517-fbd7626122fd	5963	2606	6.08754	0	0	1	Late PPC	-4.85594	-1.85926
AAAGAACCACTCTGCT-1_1	AAAGAACCACTCTGCT-1	scRNA_Pool_1	Cryopreserved	PPC023	04cd9285-b478-468a-a055-a9d82c99b016	916c0056-cef2-488f-ae44-cb9b1398669e	725e0255-424c-44da-86c9-bc0bc14a21a8	976	672	0.512295	0	0	0	Late PPC	-3.21222	2.6964
AAAGAACCAGAACTTC-1_3	AAAGAACCAGAACTTC-1		Fresh	iPSC-PPC034	1eeda2ea-453a-4ff4-9cae-2a68f823d919	ac69bd1c-2131-4391-a2ee-b6c19b219c07	eb1309e6-5567-437b-82d7-549c1c8d5493	11193	3468	11.8646	2	2	3	iPSC	13.6617	2.74597
AAAGAACCAGAAGTGC-4_3	AAAGAACCAGAAGTGC-4		Fresh	PPC030	4fd8f0f0-2356-451c-a61f-c30610f1141c	4df98c9a-93f7-4735-80c8-24b1e8943549	7cf9e7b2-28a3-4b42-812b-929516fbce4a	2858	1467	8.18754	0	0	0	Late PPC	0.87746	2.59807
AAAGAACCAGACCAGA-2_3	AAAGAACCAGACCAGA-2		Fresh	PPC034	3ab5e63d-1d2d-441b-b1c3-7f77fd86e4dd	ac69bd1c-2131-4391-a2ee-b6c19b219c07	eb1309e6-5567-437b-82d7-549c1c8d5493	11558	3998	11.5937	0	0	0	Late PPC	1.89718	1.06481
AAAGAACCAGATGCGA-5_3	AAAGAACCAGATGCGA-5		Fresh	PPC027	7d700751-e80d-40b6-9e79-0efec5ae5a80	c7a966f7-e22e-4807-afff-2bae9ca5fc72	9d988cb0-01b1-4d5d-bf4b-3fd3baf149a4	2909	1599	7.83774	0	0	0	Late PPC	-3.4243	-1.13431
AAAGAACCAGCGCTTG-1_3	AAAGAACCAGCGCTTG-1		Fresh	iPSC-PPC034	1eeda2ea-453a-4ff4-9cae-2a68f823d919	ac69bd1c-2131-4391-a2ee-b6c19b219c07	eb1309e6-5567-437b-82d7-549c1c8d5493	8813	3031	13.2872	2	2	3	iPSC	13.331	2.78808
AAAGAACCAGGAATCG-6_3	AAAGAACCAGGAATCG-6		Fresh	PPC028	e2308d3d-f183-44e4-b0b7-2dff4a5006da	ee146263-82f5-4ed7-bb49-4300837acc85	c3bb6245-5d1b-4dbc-8b16-b0ca47472e91	11633	3907	5.04599	3	3	4	Early PPC	4.07462	0.400005
AAAGAACCAGGCACAA-5_3	AAAGAACCAGGCACAA-5		Fresh	PPC027	7d700751-e80d-40b6-9e79-0efec5ae5a80	c7a966f7-e22e-4807-afff-2bae9ca5fc72	9d988cb0-01b1-4d5d-bf4b-3fd3baf149a4	3948	1855	6.83891	0	0	0	Late PPC	-2.7957	-1.93031
AAAGAACCAGGTGACA-5_3	AAAGAACCAGGTGACA-5		Fresh	PPC027	7d700751-e80d-40b6-9e79-0efec5ae5a80	c7a966f7-e22e-4807-afff-2bae9ca5fc72	9d988cb0-01b1-4d5d-bf4b-3fd3baf149a4	6019	2695	7.22711	0	0	0	Late PPC	-4.70724	1.27012
AAAGAACCAGTAGATA-1_1	AAAGAACCAGTAGATA-1	scRNA_Pool_1	Cryopreserved	PPC023	04cd9285-b478-468a-a055-a9d82c99b016	916c0056-cef2-488f-ae44-cb9b1398669e	725e0255-424c-44da-86c9-bc0bc14a21a8	15290	4728	8.13604	0	0	0	Late PPC	-2.25628	2.73337
AAAGAACCAGTCGAGA-5_3	AAAGAACCAGTCGAGA-5		Fresh	PPC027	7d700751-e80d-40b6-9e79-0efec5ae5a80	c7a966f7-e22e-4807-afff-2bae9ca5fc72	9d988cb0-01b1-4d5d-bf4b-3fd3baf149a4	9472	3589	9.23775	0	0	0	Late PPC	-3.54598	0.548397
AAAGAACCATAAGCAA-6_3	AAAGAACCATAAGCAA-6		Fresh	PPC028	e2308d3d-f183-44e4-b0b7-2dff4a5006da	ee146263-82f5-4ed7-bb49-4300837acc85	c3bb6245-5d1b-4dbc-8b16-b0ca47472e91	5085	2233	9.36087	3	3	4	Early PPC	5.25613	-0.44414
AAAGAACCATAGATCC-6_3	AAAGAACCATAGATCC-6		Fresh	PPC028	e2308d3d-f183-44e4-b0b7-2dff4a5006da	ee146263-82f5-4ed7-bb49-4300837acc85	c3bb6245-5d1b-4dbc-8b16-b0ca47472e91	13720	4238	9.89067	1	1	2	Rep. Late PPC	2.31698	4.22716
AAAGAACCATGAAAGT-1_3	AAAGAACCATGAAAGT-1		Fresh	iPSC-PPC034	1eeda2ea-453a-4ff4-9cae-2a68f823d919	ac69bd1c-2131-4391-a2ee-b6c19b219c07	eb1309e6-5567-437b-82d7-549c1c8d5493	8512	2790	16.9995	2	2	3	iPSC	13.5877	1.58248
AAAGAACGTAAGGCCA-1_2	AAAGAACGTAAGGCCA-1	scRNA_Pool_2	Cryopreserved	PPC150	8f38fc74-ec4a-4014-8462-6e10e018f4c3	0a1bcb9c-aa08-4f75-b564-ff7abc75235c	b48d5663-b599-4d02-a70b-6bd12546041f	8133	2948	19.6483	0	0	0	Late PPC	-3.56721	0.116229
AAAGAACGTACCTGTA-2_3	AAAGAACGTACCTGTA-2		Fresh	PPC034	3ab5e63d-1d2d-441b-b1c3-7f77fd86e4dd	ac69bd1c-2131-4391-a2ee-b6c19b219c07	eb1309e6-5567-437b-82d7-549c1c8d5493	5812	2332	10.203	0	0	0	Late PPC	-0.395348	-1.70206
AAAGAACGTAGATTAG-1_2	AAAGAACGTAGATTAG-1	scRNA_Pool_2	Cryopreserved	PPC134	8f38fc74-ec4a-4014-8462-6e10e018f4c3	2302e931-a8d5-454d-83cf-f86e41c1e901	a140d6d1-9fbf-4645-a083-b870bf2f0f67	9972	3525	18.7726	0	0	0	Late PPC	-3.5258	2.30367
AAAGAACGTAGCGTCC-6_3	AAAGAACGTAGCGTCC-6		Fresh	PPC028	e2308d3d-f183-44e4-b0b7-2dff4a5006da	ee146263-82f5-4ed7-bb49-4300837acc85	c3bb6245-5d1b-4dbc-8b16-b0ca47472e91	4879	2042	9.63312	4	4	5	Mesendoderm	6.03467	-6.61675
AAAGAACGTATTGGCT-5_3	AAAGAACGTATTGGCT-5		Fresh	PPC027	7d700751-e80d-40b6-9e79-0efec5ae5a80	c7a966f7-e22e-4807-afff-2bae9ca5fc72	9d988cb0-01b1-4d5d-bf4b-3fd3baf149a4	4522	2210	8.29279	0	0	0	Late PPC	-3.34934	-0.674797
AAAGAACGTCCGAAGA-1_3	AAAGAACGTCCGAAGA-1		Fresh	iPSC-PPC034	1eeda2ea-453a-4ff4-9cae-2a68f823d919	ac69bd1c-2131-4391-a2ee-b6c19b219c07	eb1309e6-5567-437b-82d7-549c1c8d5493	7425	2678	10.6263	2	2	3	iPSC	12.7465	2.04584
AAAGAACGTCGTCATA-2_3	AAAGAACGTCGTCATA-2		Fresh	PPC034	3ab5e63d-1d2d-441b-b1c3-7f77fd86e4dd	ac69bd1c-2131-4391-a2ee-b6c19b219c07	eb1309e6-5567-437b-82d7-549c1c8d5493	18043	5155	7.72599	1	1	2	Rep. Late PPC	-0.657669	5.19495
AAAGAACGTCTCAGGC-1_1	AAAGAACGTCTCAGGC-1	scRNA_Pool_1	Cryopreserved	PPC029	04cd9285-b478-468a-a055-a9d82c99b016	9bff6491-20c4-410a-98f6-4b4ee6aaf97d	90e8222f-2a97-4a3c-9517-fbd7626122fd	5202	2344	7.63168	0	0	1	Late PPC	-4.88205	-1.95334
AAAGAACGTGCTGATT-6_3	AAAGAACGTGCTGATT-6		Fresh	PPC028	e2308d3d-f183-44e4-b0b7-2dff4a5006da	ee146263-82f5-4ed7-bb49-4300837acc85	c3bb6245-5d1b-4dbc-8b16-b0ca47472e91	4511	1990	13.4117	3	3	4	Early PPC	6.28441	-0.206355
AAAGAACGTGTCCGTG-4_3	AAAGAACGTGTCCGTG-4		Fresh	PPC030	4fd8f0f0-2356-451c-a61f-c30610f1141c	4df98c9a-93f7-4735-80c8-24b1e8943549	7cf9e7b2-28a3-4b42-812b-929516fbce4a	5836	2484	6.97395	0	0	0	Late PPC	-2.48103	0.889473
AAAGAACGTTACCGTA-1_3	AAAGAACGTTACCGTA-1		Fresh	iPSC-PPC034	1eeda2ea-453a-4ff4-9cae-2a68f823d919	ac69bd1c-2131-4391-a2ee-b6c19b219c07	eb1309e6-5567-437b-82d7-549c1c8d5493	8772	2962	18.1259	2	2	3	iPSC	13.6193	0.415029
AAAGAACGTTAGTCGT-6_3	AAAGAACGTTAGTCGT-6		Fresh	PPC028	e2308d3d-f183-44e4-b0b7-2dff4a5006da	ee146263-82f5-4ed7-bb49-4300837acc85	c3bb6245-5d1b-4dbc-8b16-b0ca47472e91	6631	2474	7.61574	3	3	4	Early PPC	6.12262	-1.19576
AAAGAACGTTCCATTT-1_2	AAAGAACGTTCCATTT-1	scRNA_Pool_2	Cryopreserved	PPC150	8f38fc74-ec4a-4014-8462-6e10e018f4c3	0a1bcb9c-aa08-4f75-b564-ff7abc75235c	b48d5663-b599-4d02-a70b-6bd12546041f	21834	5633	7.12192	1	1	2	Rep. Late PPC	1.16773	5.51126
AAAGAACGTTCCGCGA-5_3	AAAGAACGTTCCGCGA-5		Fresh	PPC027	7d700751-e80d-40b6-9e79-0efec5ae5a80	c7a966f7-e22e-4807-afff-2bae9ca5fc72	9d988cb0-01b1-4d5d-bf4b-3fd3baf149a4	3144	1643	8.81043	0	0	0	Late PPC	-2.16655	-3.03745
AAAGAACGTTGCCGAC-7_3	AAAGAACGTTGCCGAC-7		Fresh	PPC036	eada4dfd-14cc-4767-8791-4a478eb3fe12	9bff6491-20c4-410a-98f6-4b4ee6aaf97d	90e8222f-2a97-4a3c-9517-fbd7626122fd	3356	1865	9.32658	0	0	1	Late PPC	-5.86998	-1.43747
AAAGAACGTTGTTGTG-1_2	AAAGAACGTTGTTGTG-1	scRNA_Pool_2	Cryopreserved	PPC051	8f38fc74-ec4a-4014-8462-6e10e018f4c3	4f63a2f0-b270-48f8-8603-38d0de2bec74	5f5c5255-f41b-46eb-a9bd-7130515e3efc	14799	4334	8.96682	0	5	6	Early DE	-6.05627	3.48686
AAAGAACGTTTACTTC-7_3	AAAGAACGTTTACTTC-7		Fresh	PPC036	eada4dfd-14cc-4767-8791-4a478eb3fe12	9bff6491-20c4-410a-98f6-4b4ee6aaf97d	90e8222f-2a97-4a3c-9517-fbd7626122fd	1348	905	7.04748	0	0	1	Late PPC	-4.27516	-3.81337
AAAGAACGTTTCGCTC-7_3	AAAGAACGTTTCGCTC-7		Fresh	PPC036	eada4dfd-14cc-4767-8791-4a478eb3fe12	9bff6491-20c4-410a-98f6-4b4ee6aaf97d	90e8222f-2a97-4a3c-9517-fbd7626122fd	16981	4803	8.41529	0	0	0	Late PPC	-5.39222	1.84765
AAAGAACGTTTCGTGA-5_3	AAAGAACGTTTCGTGA-5		Fresh	PPC027	7d700751-e80d-40b6-9e79-0efec5ae5a80	c7a966f7-e22e-4807-afff-2bae9ca5fc72	9d988cb0-01b1-4d5d-bf4b-3fd3baf149a4	2853	1533	10.5853	0	0	0	Late PPC	0.0782494	-0.0877255
AAAGAACGTTTGATCG-1_3	AAAGAACGTTTGATCG-1		Fresh	iPSC-PPC034	1eeda2ea-453a-4ff4-9cae-2a68f823d919	ac69bd1c-2131-4391-a2ee-b6c19b219c07	eb1309e6-5567-437b-82d7-549c1c8d5493	7538	2754	12.6293	2	2	3	iPSC	13.1785	2.39098
AAAGAACTCAAGAGTA-5_3	AAAGAACTCAAGAGTA-5		Fresh	PPC027	7d700751-e80d-40b6-9e79-0efec5ae5a80	c7a966f7-e22e-4807-afff-2bae9ca5fc72	9d988cb0-01b1-4d5d-bf4b-3fd3baf149a4	10868	4000	8.40081	0	0	0	Late PPC	-3.46876	-0.135345
AAAGAACTCACATTGG-1_2	AAAGAACTCACATTGG-1	scRNA_Pool_2	Cryopreserved	PPC051	8f38fc74-ec4a-4014-8462-6e10e018f4c3	4f63a2f0-b270-48f8-8603-38d0de2bec74	5f5c5255-f41b-46eb-a9bd-7130515e3efc	13362	4126	10.0135	0	0	0	Late PPC	-1.13247	1.65841
AAAGAACTCATAGGCT-6_3	AAAGAACTCATAGGCT-6		Fresh	PPC028	e2308d3d-f183-44e4-b0b7-2dff4a5006da	ee146263-82f5-4ed7-bb49-4300837acc85	c3bb6245-5d1b-4dbc-8b16-b0ca47472e91	7802	2903	8.26711	3	3	4	Early PPC	6.08079	-1.33457
AAAGAACTCATGGGAG-8_3	AAAGAACTCATGGGAG-8		Fresh	PPC023	fb6028d0-5ef0-4f53-bf73-da3983948ce1	916c0056-cef2-488f-ae44-cb9b1398669e	725e0255-424c-44da-86c9-bc0bc14a21a8	3709	1736	9.35562	0	0	0	Late PPC	-0.265673	-1.34499
AAAGAACTCATTCTTG-5_3	AAAGAACTCATTCTTG-5		Fresh	PPC027	7d700751-e80d-40b6-9e79-0efec5ae5a80	c7a966f7-e22e-4807-afff-2bae9ca5fc72	9d988cb0-01b1-4d5d-bf4b-3fd3baf149a4	4597	2215	8.30977	0	0	0	Late PPC	-3.34281	-1.71489
AAAGAACTCCAATGCA-2_3	AAAGAACTCCAATGCA-2		Fresh	PPC034	3ab5e63d-1d2d-441b-b1c3-7f77fd86e4dd	ac69bd1c-2131-4391-a2ee-b6c19b219c07	eb1309e6-5567-437b-82d7-549c1c8d5493	14847	4435	10.3523	0	0	1	Late PPC	-1.55381	-4.33721
AAAGAACTCCAGCTCT-1_3	AAAGAACTCCAGCTCT-1		Fresh	iPSC-PPC034	1eeda2ea-453a-4ff4-9cae-2a68f823d919	ac69bd1c-2131-4391-a2ee-b6c19b219c07	eb1309e6-5567-437b-82d7-549c1c8d5493	8275	2769	12.5438	2	2	3	iPSC	12.1428	1.43988
AAAGAACTCCCAAGTA-6_3	AAAGAACTCCCAAGTA-6		Fresh	PPC028	e2308d3d-f183-44e4-b0b7-2dff4a5006da	ee146263-82f5-4ed7-bb49-4300837acc85	c3bb6245-5d1b-4dbc-8b16-b0ca47472e91	19153	4728	1.62899	4	4	5	Mesendoderm	6.62243	-5.78418
AAAGAACTCCGGACGT-6_3	AAAGAACTCCGGACGT-6		Fresh	PPC028	e2308d3d-f183-44e4-b0b7-2dff4a5006da	ee146263-82f5-4ed7-bb49-4300837acc85	c3bb6245-5d1b-4dbc-8b16-b0ca47472e91	4730	2224	9.26004	4	4	5	Mesendoderm	5.08909	-5.76639
AAAGAACTCCGGCTTT-7_3	AAAGAACTCCGGCTTT-7		Fresh	PPC036	eada4dfd-14cc-4767-8791-4a478eb3fe12	9bff6491-20c4-410a-98f6-4b4ee6aaf97d	90e8222f-2a97-4a3c-9517-fbd7626122fd	6742	3078	8.12815	0	0	1	Late PPC	-4.96196	-3.27
AAAGAACTCCTGTTAT-1_2	AAAGAACTCCTGTTAT-1	scRNA_Pool_2	Cryopreserved	PPC150	8f38fc74-ec4a-4014-8462-6e10e018f4c3	0a1bcb9c-aa08-4f75-b564-ff7abc75235c	b48d5663-b599-4d02-a70b-6bd12546041f	6231	2294	11.8601	4	4	5	Mesendoderm	5.63685	-6.55462
AAAGAACTCCTTGGAA-1_3	AAAGAACTCCTTGGAA-1		Fresh	iPSC-PPC034	1eeda2ea-453a-4ff4-9cae-2a68f823d919	ac69bd1c-2131-4391-a2ee-b6c19b219c07	eb1309e6-5567-437b-82d7-549c1c8d5493	12105	3600	11.7968	2	2	3	iPSC	14.6101	2.22025
AAAGAACTCGGACTGC-1_3	AAAGAACTCGGACTGC-1		Fresh	iPSC-PPC034	1eeda2ea-453a-4ff4-9cae-2a68f823d919	ac69bd1c-2131-4391-a2ee-b6c19b219c07	eb1309e6-5567-437b-82d7-549c1c8d5493	6790	2629	11.3991	2	2	3	iPSC	12.8741	1.10204
AAAGAACTCGTCACCT-5_3	AAAGAACTCGTCACCT-5		Fresh	PPC027	7d700751-e80d-40b6-9e79-0efec5ae5a80	c7a966f7-e22e-4807-afff-2bae9ca5fc72	9d988cb0-01b1-4d5d-bf4b-3fd3baf149a4	11249	4158	8.0096	0	0	0	Late PPC	-3.38651	0.279374
AAAGAACTCGTCGCTT-5_3	AAAGAACTCGTCGCTT-5		Fresh	PPC027	7d700751-e80d-40b6-9e79-0efec5ae5a80	c7a966f7-e22e-4807-afff-2bae9ca5fc72	9d988cb0-01b1-4d5d-bf4b-3fd3baf149a4	7202	3102	8.31713	0	0	0	Late PPC	-3.65213	0.427119
AAAGAACTCTAAGCCA-1_2	AAAGAACTCTAAGCCA-1	scRNA_Pool_2	Cryopreserved	PPC051	8f38fc74-ec4a-4014-8462-6e10e018f4c3	4f63a2f0-b270-48f8-8603-38d0de2bec74	5f5c5255-f41b-46eb-a9bd-7130515e3efc	8884	3214	8.18325	0	0	0	Late PPC	1.77862	0.830798
AAAGAACTCTAAGCCA-2_3	AAAGAACTCTAAGCCA-2		Fresh	PPC034	3ab5e63d-1d2d-441b-b1c3-7f77fd86e4dd	ac69bd1c-2131-4391-a2ee-b6c19b219c07	eb1309e6-5567-437b-82d7-549c1c8d5493	6950	2834	7.38129	0	0	0	Late PPC	-0.514856	1.43757
AAAGAACTCTAAGCCA-8_3	AAAGAACTCTAAGCCA-8		Fresh	PPC023	fb6028d0-5ef0-4f53-bf73-da3983948ce1	916c0056-cef2-488f-ae44-cb9b1398669e	725e0255-424c-44da-86c9-bc0bc14a21a8	21033	5395	6.57063	1	1	2	Rep. Late PPC	-4.20872	3.76329
AAAGAACTCTCCGATC-2_3	AAAGAACTCTCCGATC-2		Fresh	PPC034	3ab5e63d-1d2d-441b-b1c3-7f77fd86e4dd	ac69bd1c-2131-4391-a2ee-b6c19b219c07	eb1309e6-5567-437b-82d7-549c1c8d5493	5837	2557	8.37759	0	0	0	Late PPC	0.0350583	-1.62592
AAAGAACTCTCGCAGG-1_3	AAAGAACTCTCGCAGG-1		Fresh	iPSC-PPC034	1eeda2ea-453a-4ff4-9cae-2a68f823d919	ac69bd1c-2131-4391-a2ee-b6c19b219c07	eb1309e6-5567-437b-82d7-549c1c8d5493	15835	4492	13.8491	2	2	3	iPSC	13.2405	0.309947
AAAGAACTCTCTATGT-1_2	AAAGAACTCTCTATGT-1	scRNA_Pool_2	Cryopreserved	PPC150	8f38fc74-ec4a-4014-8462-6e10e018f4c3	0a1bcb9c-aa08-4f75-b564-ff7abc75235c	b48d5663-b599-4d02-a70b-6bd12546041f	24378	6090	8.1672	0	5	6	Early DE	-5.62043	3.52857
AAAGAACTCTGCGGAC-4_3	AAAGAACTCTGCGGAC-4		Fresh	PPC030	4fd8f0f0-2356-451c-a61f-c30610f1141c	4df98c9a-93f7-4735-80c8-24b1e8943549	7cf9e7b2-28a3-4b42-812b-929516fbce4a	9127	3304	13.5532	1	1	2	Rep. Late PPC	1.45587	5.89363
AAAGAACTCTGCTCTG-1_3	AAAGAACTCTGCTCTG-1		Fresh	iPSC-PPC034	1eeda2ea-453a-4ff4-9cae-2a68f823d919	ac69bd1c-2131-4391-a2ee-b6c19b219c07	eb1309e6-5567-437b-82d7-549c1c8d5493	9580	3276	8.0167	2	2	3	iPSC	14.7545	1.29137
AAAGAACTCTGGGCCA-2_3	AAAGAACTCTGGGCCA-2		Fresh	PPC034	3ab5e63d-1d2d-441b-b1c3-7f77fd86e4dd	ac69bd1c-2131-4391-a2ee-b6c19b219c07	eb1309e6-5567-437b-82d7-549c1c8d5493	8627	3258	8.28793	0	0	0	Late PPC	0.0398616	1.25481
AAAGAACTCTTACTGT-5_3	AAAGAACTCTTACTGT-5		Fresh	PPC027	7d700751-e80d-40b6-9e79-0efec5ae5a80	c7a966f7-e22e-4807-afff-2bae9ca5fc72	9d988cb0-01b1-4d5d-bf4b-3fd3baf149a4	5688	2534	9.17722	0	0	0	Late PPC	-2.52706	-2.70097
AAAGAACTCTTCGCTG-1_3	AAAGAACTCTTCGCTG-1		Fresh	iPSC-PPC034	1eeda2ea-453a-4ff4-9cae-2a68f823d919	ac69bd1c-2131-4391-a2ee-b6c19b219c07	eb1309e6-5567-437b-82d7-549c1c8d5493	11220	3295	15.5169	2	2	3	iPSC	13.5269	0.90774
AAAGGATAGAAGGGAT-4_3	AAAGGATAGAAGGGAT-4		Fresh	PPC030	4fd8f0f0-2356-451c-a61f-c30610f1141c	4df98c9a-93f7-4735-80c8-24b1e8943549	7cf9e7b2-28a3-4b42-812b-929516fbce4a	4146	1924	6.58466	0	0	0	Late PPC	-2.23919	0.833434
AAAGGATAGAATCGCG-1_1	AAAGGATAGAATCGCG-1	scRNA_Pool_1	Cryopreserved	PPC023	04cd9285-b478-468a-a055-a9d82c99b016	916c0056-cef2-488f-ae44-cb9b1398669e	725e0255-424c-44da-86c9-bc0bc14a21a8	4780	2120	13.0126	0	0	0	Late PPC	0.139543	-2.99493
AAAGGATAGAATTCAG-1_3	AAAGGATAGAATTCAG-1		Fresh	iPSC-PPC034	1eeda2ea-453a-4ff4-9cae-2a68f823d919	ac69bd1c-2131-4391-a2ee-b6c19b219c07	eb1309e6-5567-437b-82d7-549c1c8d5493	11568	3444	11.3849	2	2	3	iPSC	13.578	1.24367
AAAGGATAGACCATAA-1_3	AAAGGATAGACCATAA-1		Fresh	iPSC-PPC034	1eeda2ea-453a-4ff4-9cae-2a68f823d919	ac69bd1c-2131-4391-a2ee-b6c19b219c07	eb1309e6-5567-437b-82d7-549c1c8d5493	4403	1760	9.72065	2	2	3	iPSC	12.585	2.27016
AAAGGATAGACCGCCT-5_3	AAAGGATAGACCGCCT-5		Fresh	PPC027	7d700751-e80d-40b6-9e79-0efec5ae5a80	c7a966f7-e22e-4807-afff-2bae9ca5fc72	9d988cb0-01b1-4d5d-bf4b-3fd3baf149a4	8425	3296	8.24926	0	0	0	Late PPC	-3.11227	-0.788486
AAAGGATAGACGTCGA-5_3	AAAGGATAGACGTCGA-5		Fresh	PPC027	7d700751-e80d-40b6-9e79-0efec5ae5a80	c7a966f7-e22e-4807-afff-2bae9ca5fc72	9d988cb0-01b1-4d5d-bf4b-3fd3baf149a4	3994	2011	6.58488	0	0	0	Late PPC	-4.28567	1.01978
AAAGGATAGACTAAGT-4_3	AAAGGATAGACTAAGT-4		Fresh	PPC030	4fd8f0f0-2356-451c-a61f-c30610f1141c	4df98c9a-93f7-4735-80c8-24b1e8943549	7cf9e7b2-28a3-4b42-812b-929516fbce4a	2872	1398	4.87465	5	6	7	Endocrine	0.531213	12.8592
AAAGGATAGAGAGCGG-4_3	AAAGGATAGAGAGCGG-4		Fresh	PPC030	4fd8f0f0-2356-451c-a61f-c30610f1141c	4df98c9a-93f7-4735-80c8-24b1e8943549	7cf9e7b2-28a3-4b42-812b-929516fbce4a	6439	2665	6.86442	1	1	2	Rep. Late PPC	0.18327	3.67635
AAAGGATAGAGGCGTT-8_3	AAAGGATAGAGGCGTT-8		Fresh	PPC023	fb6028d0-5ef0-4f53-bf73-da3983948ce1	916c0056-cef2-488f-ae44-cb9b1398669e	725e0255-424c-44da-86c9-bc0bc14a21a8	11145	3794	8.3266	0	0	0	Late PPC	-0.866126	1.11745
AAAGGATAGATGTTGA-7_3	AAAGGATAGATGTTGA-7		Fresh	PPC036	eada4dfd-14cc-4767-8791-4a478eb3fe12	9bff6491-20c4-410a-98f6-4b4ee6aaf97d	90e8222f-2a97-4a3c-9517-fbd7626122fd	7841	3210	12.3964	0	0	1	Late PPC	-5.01703	-2.43052
AAAGGATAGATTCGCT-5_3	AAAGGATAGATTCGCT-5		Fresh	PPC027	7d700751-e80d-40b6-9e79-0efec5ae5a80	c7a966f7-e22e-4807-afff-2bae9ca5fc72	9d988cb0-01b1-4d5d-bf4b-3fd3baf149a4	5102	2305	6.91886	0	0	0	Late PPC	-1.85895	-0.983949
AAAGGATAGATTGAGT-8_3	AAAGGATAGATTGAGT-8		Fresh	PPC023	fb6028d0-5ef0-4f53-bf73-da3983948ce1	916c0056-cef2-488f-ae44-cb9b1398669e	725e0255-424c-44da-86c9-bc0bc14a21a8	4897	2135	10.8638	0	0	0	Late PPC	-0.391321	-2.47361
AAAGGATAGCCGCACT-2_3	AAAGGATAGCCGCACT-2		Fresh	PPC034	3ab5e63d-1d2d-441b-b1c3-7f77fd86e4dd	ac69bd1c-2131-4391-a2ee-b6c19b219c07	eb1309e6-5567-437b-82d7-549c1c8d5493	36663	6493	4.09405	0	5	6	Early DE	-7.37637	4.8563
AAAGGATAGCGACTTT-4_3	AAAGGATAGCGACTTT-4		Fresh	PPC030	4fd8f0f0-2356-451c-a61f-c30610f1141c	4df98c9a-93f7-4735-80c8-24b1e8943549	7cf9e7b2-28a3-4b42-812b-929516fbce4a	2689	1400	4.68576	0	0	0	Late PPC	-1.0811	-1.43677
AAAGGATAGCGTGTCC-5_3	AAAGGATAGCGTGTCC-5		Fresh	PPC027	7d700751-e80d-40b6-9e79-0efec5ae5a80	c7a966f7-e22e-4807-afff-2bae9ca5fc72	9d988cb0-01b1-4d5d-bf4b-3fd3baf149a4	8156	3323	6.87837	0	0	0	Late PPC	-4.95511	2.41035
AAAGGATAGGAATCGC-8_3	AAAGGATAGGAATCGC-8		Fresh	PPC023	fb6028d0-5ef0-4f53-bf73-da3983948ce1	916c0056-cef2-488f-ae44-cb9b1398669e	725e0255-424c-44da-86c9-bc0bc14a21a8	3070	1501	7.98046	0	0	0	Late PPC	-0.128468	-2.60246
AAAGGATAGGAGAATG-4_3	AAAGGATAGGAGAATG-4		Fresh	PPC030	4fd8f0f0-2356-451c-a61f-c30610f1141c	4df98c9a-93f7-4735-80c8-24b1e8943549	7cf9e7b2-28a3-4b42-812b-929516fbce4a	8298	3282	8.64064	0	0	0	Late PPC	-2.82904	1.88305
AAAGGATAGGCCCGTT-1_2	AAAGGATAGGCCCGTT-1	scRNA_Pool_2	Cryopreserved	PPC051	8f38fc74-ec4a-4014-8462-6e10e018f4c3	4f63a2f0-b270-48f8-8603-38d0de2bec74	5f5c5255-f41b-46eb-a9bd-7130515e3efc	6782	2580	6.73843	0	0	0	Late PPC	1.37342	-2.10998
AAAGGATAGGGTACAC-1_2	AAAGGATAGGGTACAC-1	scRNA_Pool_2	Cryopreserved	PPC051	8f38fc74-ec4a-4014-8462-6e10e018f4c3	4f63a2f0-b270-48f8-8603-38d0de2bec74	5f5c5255-f41b-46eb-a9bd-7130515e3efc	20047	5574	8.29052	0	0	0	Late PPC	1.58015	1.77022
AAAGGATAGGGTTTCT-3_3	AAAGGATAGGGTTTCT-3		Fresh	PPC029	4efdab78-1eda-4888-8483-15b519c375dc	9bff6491-20c4-410a-98f6-4b4ee6aaf97d	90e8222f-2a97-4a3c-9517-fbd7626122fd	28878	6703	9.38084	1	0	1	Late PPC	-7.40748	-0.279544
AAAGGATAGGTGTGAC-6_3	AAAGGATAGGTGTGAC-6		Fresh	PPC028	e2308d3d-f183-44e4-b0b7-2dff4a5006da	ee146263-82f5-4ed7-bb49-4300837acc85	c3bb6245-5d1b-4dbc-8b16-b0ca47472e91	9905	3088	8.68248	0	5	6	Early DE	-7.89982	3.20563
AAAGGATAGTCTAGAA-6_3	AAAGGATAGTCTAGAA-6		Fresh	PPC028	e2308d3d-f183-44e4-b0b7-2dff4a5006da	ee146263-82f5-4ed7-bb49-4300837acc85	c3bb6245-5d1b-4dbc-8b16-b0ca47472e91	5187	2195	9.67804	3	3	4	Early PPC	5.92814	-0.176705
AAAGGATAGTTAGAAC-1_1	AAAGGATAGTTAGAAC-1	scRNA_Pool_1	Cryopreserved	PPC029	04cd9285-b478-468a-a055-a9d82c99b016	9bff6491-20c4-410a-98f6-4b4ee6aaf97d	90e8222f-2a97-4a3c-9517-fbd7626122fd	20597	5687	7.98174	0	0	0	Late PPC	-6.18275	1.72377
AAAGGATAGTTCTACG-1_2	AAAGGATAGTTCTACG-1	scRNA_Pool_2	Cryopreserved	PPC134	8f38fc74-ec4a-4014-8462-6e10e018f4c3	2302e931-a8d5-454d-83cf-f86e41c1e901	a140d6d1-9fbf-4645-a083-b870bf2f0f67	33930	6989	9.86737	3	3	4	Early PPC	3.98091	1.85852
AAAGGATAGTTGTAAG-1_1	AAAGGATAGTTGTAAG-1	scRNA_Pool_1	Cryopreserved	PPC034	04cd9285-b478-468a-a055-a9d82c99b016	ac69bd1c-2131-4391-a2ee-b6c19b219c07	eb1309e6-5567-437b-82d7-549c1c8d5493	3422	1475	18.5272	4	4	5	Mesendoderm	4.69321	-7.53688
AAAGGATCAACGTTAC-1_2	AAAGGATCAACGTTAC-1	scRNA_Pool_2	Cryopreserved	PPC150	8f38fc74-ec4a-4014-8462-6e10e018f4c3	0a1bcb9c-aa08-4f75-b564-ff7abc75235c	b48d5663-b599-4d02-a70b-6bd12546041f	15288	4673	10.3414	0	0	0	Late PPC	-1.61295	-1.14218
AAAGGATCAAGGGCAT-2_3	AAAGGATCAAGGGCAT-2		Fresh	PPC034	3ab5e63d-1d2d-441b-b1c3-7f77fd86e4dd	ac69bd1c-2131-4391-a2ee-b6c19b219c07	eb1309e6-5567-437b-82d7-549c1c8d5493	4533	1898	10.2802	0	0	0	Late PPC	1.57097	1.04152
AAAGGATCAAGTAGTA-7_3	AAAGGATCAAGTAGTA-7		Fresh	PPC036	eada4dfd-14cc-4767-8791-4a478eb3fe12	9bff6491-20c4-410a-98f6-4b4ee6aaf97d	90e8222f-2a97-4a3c-9517-fbd7626122fd	7478	3278	6.52581	0	0	1	Late PPC	-5.90647	-3.12925
AAAGGATCAAGTTTGC-5_3	AAAGGATCAAGTTTGC-5		Fresh	PPC027	7d700751-e80d-40b6-9e79-0efec5ae5a80	c7a966f7-e22e-4807-afff-2bae9ca5fc72	9d988cb0-01b1-4d5d-bf4b-3fd3baf149a4	3790	1740	13.562	0	0	0	Late PPC	-4.94001	1.57596
AAAGGATCAATGCAAA-3_3	AAAGGATCAATGCAAA-3		Fresh	PPC029	4efdab78-1eda-4888-8483-15b519c375dc	9bff6491-20c4-410a-98f6-4b4ee6aaf97d	90e8222f-2a97-4a3c-9517-fbd7626122fd	2633	1475	8.35549	0	0	1	Late PPC	-6.21667	-3.68214
AAAGGATCACAAGTGG-7_3	AAAGGATCACAAGTGG-7		Fresh	PPC036	eada4dfd-14cc-4767-8791-4a478eb3fe12	9bff6491-20c4-410a-98f6-4b4ee6aaf97d	90e8222f-2a97-4a3c-9517-fbd7626122fd	10590	3983	8.50803	1	1	2	Rep. Late PPC	-1.23559	4.63717
AAAGGATCACAGAAGC-4_3	AAAGGATCACAGAAGC-4		Fresh	PPC030	4fd8f0f0-2356-451c-a61f-c30610f1141c	4df98c9a-93f7-4735-80c8-24b1e8943549	7cf9e7b2-28a3-4b42-812b-929516fbce4a	7659	2967	5.75793	0	0	0	Late PPC	-3.08255	2.38337
AAAGGATCACAGTGTT-3_3	AAAGGATCACAGTGTT-3		Fresh	PPC029	4efdab78-1eda-4888-8483-15b519c375dc	9bff6491-20c4-410a-98f6-4b4ee6aaf97d	90e8222f-2a97-4a3c-9517-fbd7626122fd	7150	3035	6.32168	0	0	1	Late PPC	-6.06606	-1.63339
AAAGGATCACCGTCGA-1_1	AAAGGATCACCGTCGA-1	scRNA_Pool_1	Cryopreserved	PPC023	04cd9285-b478-468a-a055-a9d82c99b016	916c0056-cef2-488f-ae44-cb9b1398669e	725e0255-424c-44da-86c9-bc0bc14a21a8	8549	3408	14.2941	1	1	2	Rep. Late PPC	-0.878328	2.80411
AAAGGATCACGCAAAG-1_1	AAAGGATCACGCAAAG-1	scRNA_Pool_1	Cryopreserved	PPC023	04cd9285-b478-468a-a055-a9d82c99b016	916c0056-cef2-488f-ae44-cb9b1398669e	725e0255-424c-44da-86c9-bc0bc14a21a8	21134	5547	8.5644	0	0	0	Late PPC	-1.04587	2.03287
AAAGGATCACGCCACA-3_3	AAAGGATCACGCCACA-3		Fresh	PPC029	4efdab78-1eda-4888-8483-15b519c375dc	9bff6491-20c4-410a-98f6-4b4ee6aaf97d	90e8222f-2a97-4a3c-9517-fbd7626122fd	6254	2528	5.02079	0	0	0	Late PPC	-5.65691	1.6359
AAAGGATCACGCGCTA-4_3	AAAGGATCACGCGCTA-4		Fresh	PPC030	4fd8f0f0-2356-451c-a61f-c30610f1141c	4df98c9a-93f7-4735-80c8-24b1e8943549	7cf9e7b2-28a3-4b42-812b-929516fbce4a	5767	1942	7.0574	5	6	7	Endocrine	0.816521	12.534
AAAGGATCACGCTATA-1_1	AAAGGATCACGCTATA-1	scRNA_Pool_1	Cryopreserved	PPC023	04cd9285-b478-468a-a055-a9d82c99b016	916c0056-cef2-488f-ae44-cb9b1398669e	725e0255-424c-44da-86c9-bc0bc14a21a8	8085	3348	9.65986	0	0	0	Late PPC	-0.693852	1.01305
AAAGGATCACGGGCTT-2_3	AAAGGATCACGGGCTT-2		Fresh	PPC034	3ab5e63d-1d2d-441b-b1c3-7f77fd86e4dd	ac69bd1c-2131-4391-a2ee-b6c19b219c07	eb1309e6-5567-437b-82d7-549c1c8d5493	6635	2915	7.97287	0	0	0	Late PPC	1.1877	-0.0192521
AAAGGATCACTACCCT-7_3	AAAGGATCACTACCCT-7		Fresh	PPC036	eada4dfd-14cc-4767-8791-4a478eb3fe12	9bff6491-20c4-410a-98f6-4b4ee6aaf97d	90e8222f-2a97-4a3c-9517-fbd7626122fd	5615	2505	5.94835	0	0	0	Late PPC	-6.35855	1.11978
AAAGGATCACTACGGC-7_3	AAAGGATCACTACGGC-7		Fresh	PPC036	eada4dfd-14cc-4767-8791-4a478eb3fe12	9bff6491-20c4-410a-98f6-4b4ee6aaf97d	90e8222f-2a97-4a3c-9517-fbd7626122fd	1462	912	14.3639	0	0	1	Late PPC	-4.65163	-2.66321
AAAGGATCACTTCTCG-1_2	AAAGGATCACTTCTCG-1	scRNA_Pool_2	Cryopreserved	PPC150	8f38fc74-ec4a-4014-8462-6e10e018f4c3	0a1bcb9c-aa08-4f75-b564-ff7abc75235c	b48d5663-b599-4d02-a70b-6bd12546041f	21498	5698	8.87524	5	6	7	Endocrine	0.580613	12.6716
AAAGGATCACTTGACA-1_2	AAAGGATCACTTGACA-1	scRNA_Pool_2	Cryopreserved	PPC051	8f38fc74-ec4a-4014-8462-6e10e018f4c3	4f63a2f0-b270-48f8-8603-38d0de2bec74	5f5c5255-f41b-46eb-a9bd-7130515e3efc	22159	5831	9.45891	0	0	0	Late PPC	-3.31038	-0.283324
AAAGGATCAGAAGCGT-1_3	AAAGGATCAGAAGCGT-1		Fresh	iPSC-PPC034	1eeda2ea-453a-4ff4-9cae-2a68f823d919	ac69bd1c-2131-4391-a2ee-b6c19b219c07	eb1309e6-5567-437b-82d7-549c1c8d5493	10516	3286	11.0498	2	2	3	iPSC	14.0509	1.81016
AAAGGATCAGAGGCTA-5_3	AAAGGATCAGAGGCTA-5		Fresh	PPC027	7d700751-e80d-40b6-9e79-0efec5ae5a80	c7a966f7-e22e-4807-afff-2bae9ca5fc72	9d988cb0-01b1-4d5d-bf4b-3fd3baf149a4	4233	2115	7.13442	0	0	0	Late PPC	-3.70106	0.0181002
AAAGGATCAGAGTCTT-2_3	AAAGGATCAGAGTCTT-2		Fresh	PPC034	3ab5e63d-1d2d-441b-b1c3-7f77fd86e4dd	ac69bd1c-2131-4391-a2ee-b6c19b219c07	eb1309e6-5567-437b-82d7-549c1c8d5493	11365	3896	9.1861	0	0	0	Late PPC	-0.639831	-1.47994
AAAGGATCATAACAGA-3_3	AAAGGATCATAACAGA-3		Fresh	PPC029	4efdab78-1eda-4888-8483-15b519c375dc	9bff6491-20c4-410a-98f6-4b4ee6aaf97d	90e8222f-2a97-4a3c-9517-fbd7626122fd	8001	2959	6.88664	0	0	1	Late PPC	-5.24025	-0.886845
AAAGGATCATACTGAC-8_3	AAAGGATCATACTGAC-8		Fresh	PPC023	fb6028d0-5ef0-4f53-bf73-da3983948ce1	916c0056-cef2-488f-ae44-cb9b1398669e	725e0255-424c-44da-86c9-bc0bc14a21a8	3369	1573	6.61917	0	0	1	Late PPC	-1.8605	-4.79284
AAAGGATCATCACCAA-1_2	AAAGGATCATCACCAA-1	scRNA_Pool_2	Cryopreserved	PPC134	8f38fc74-ec4a-4014-8462-6e10e018f4c3	2302e931-a8d5-454d-83cf-f86e41c1e901	a140d6d1-9fbf-4645-a083-b870bf2f0f67	7044	2846	8.73083	3	3	4	Early PPC	6.27413	-1.27492
AAAGGATCATCAGTGT-4_3	AAAGGATCATCAGTGT-4		Fresh	PPC030	4fd8f0f0-2356-451c-a61f-c30610f1141c	4df98c9a-93f7-4735-80c8-24b1e8943549	7cf9e7b2-28a3-4b42-812b-929516fbce4a	3327	1685	5.44034	0	0	0	Late PPC	-1.78863	-1.34504
AAAGGATCATCCGATA-1_1	AAAGGATCATCCGATA-1	scRNA_Pool_1	Cryopreserved	PPC029	04cd9285-b478-468a-a055-a9d82c99b016	9bff6491-20c4-410a-98f6-4b4ee6aaf97d	90e8222f-2a97-4a3c-9517-fbd7626122fd	3739	1979	11.6876	0	0	0	Late PPC	-5.82184	1.01416
AAAGGATCATCGAACT-2_3	AAAGGATCATCGAACT-2		Fresh	PPC034	3ab5e63d-1d2d-441b-b1c3-7f77fd86e4dd	ac69bd1c-2131-4391-a2ee-b6c19b219c07	eb1309e6-5567-437b-82d7-549c1c8d5493	19689	5017	12.8244	1	1	2	Rep. Late PPC	-0.77262	4.62437
AAAGGATCATGTGGCC-2_3	AAAGGATCATGTGGCC-2		Fresh	PPC034	3ab5e63d-1d2d-441b-b1c3-7f77fd86e4dd	ac69bd1c-2131-4391-a2ee-b6c19b219c07	eb1309e6-5567-437b-82d7-549c1c8d5493	7120	3172	7.16292	0	0	0	Late PPC	-3.16548	2.86406
AAAGGATCATGTTACG-5_3	AAAGGATCATGTTACG-5		Fresh	PPC027	7d700751-e80d-40b6-9e79-0efec5ae5a80	c7a966f7-e22e-4807-afff-2bae9ca5fc72	9d988cb0-01b1-4d5d-bf4b-3fd3baf149a4	14415	4531	8.88658	0	0	0	Late PPC	-2.61249	-0.0394623
AAAGGATGTACCGTCG-1_1	AAAGGATGTACCGTCG-1	scRNA_Pool_1	Cryopreserved	PPC023	04cd9285-b478-468a-a055-a9d82c99b016	916c0056-cef2-488f-ae44-cb9b1398669e	725e0255-424c-44da-86c9-bc0bc14a21a8	5947	2611	8.71027	0	0	0	Late PPC	-0.809074	0.94517
AAAGGATGTACGGGAT-8_3	AAAGGATGTACGGGAT-8		Fresh	PPC023	fb6028d0-5ef0-4f53-bf73-da3983948ce1	916c0056-cef2-488f-ae44-cb9b1398669e	725e0255-424c-44da-86c9-bc0bc14a21a8	8365	3229	9.19307	0	0	0	Late PPC	0.388202	-0.539496
AAAGGATGTCAACATC-2_3	AAAGGATGTCAACATC-2		Fresh	PPC034	3ab5e63d-1d2d-441b-b1c3-7f77fd86e4dd	ac69bd1c-2131-4391-a2ee-b6c19b219c07	eb1309e6-5567-437b-82d7-549c1c8d5493	7511	2991	8.60072	0	0	0	Late PPC	-2.09418	0.512974
AAAGGATGTCAACCTA-2_3	AAAGGATGTCAACCTA-2		Fresh	PPC034	3ab5e63d-1d2d-441b-b1c3-7f77fd86e4dd	ac69bd1c-2131-4391-a2ee-b6c19b219c07	eb1309e6-5567-437b-82d7-549c1c8d5493	6462	2802	5.44723	0	0	0	Late PPC	2.01293	1.07446
AAAGGATGTCACTCTC-5_3	AAAGGATGTCACTCTC-5		Fresh	PPC027	7d700751-e80d-40b6-9e79-0efec5ae5a80	c7a966f7-e22e-4807-afff-2bae9ca5fc72	9d988cb0-01b1-4d5d-bf4b-3fd3baf149a4	6509	2843	7.8353	0	0	0	Late PPC	-4.38791	1.98953
AAAGGATGTCAGGTAG-6_3	AAAGGATGTCAGGTAG-6		Fresh	PPC028	e2308d3d-f183-44e4-b0b7-2dff4a5006da	ee146263-82f5-4ed7-bb49-4300837acc85	c3bb6245-5d1b-4dbc-8b16-b0ca47472e91	11179	3727	9.74148	3	3	4	Early PPC	4.83743	0.595214
AAAGGATGTCATCACA-3_3	AAAGGATGTCATCACA-3		Fresh	PPC029	4efdab78-1eda-4888-8483-15b519c375dc	9bff6491-20c4-410a-98f6-4b4ee6aaf97d	90e8222f-2a97-4a3c-9517-fbd7626122fd	8764	2861	11.4331	0	0	0	Late PPC	-6.68767	1.2961
AAAGGATGTCCTACAA-3_3	AAAGGATGTCCTACAA-3		Fresh	PPC029	4efdab78-1eda-4888-8483-15b519c375dc	9bff6491-20c4-410a-98f6-4b4ee6aaf97d	90e8222f-2a97-4a3c-9517-fbd7626122fd	15502	4760	7.4313	0	0	1	Late PPC	-6.48794	-1.8148
AAAGGATGTCTACTGA-7_3	AAAGGATGTCTACTGA-7		Fresh	PPC036	eada4dfd-14cc-4767-8791-4a478eb3fe12	9bff6491-20c4-410a-98f6-4b4ee6aaf97d	90e8222f-2a97-4a3c-9517-fbd7626122fd	3468	1864	9.19839	0	0	1	Late PPC	-3.66611	-3.64279
AAAGGATGTCTGCATA-8_3	AAAGGATGTCTGCATA-8		Fresh	PPC023	fb6028d0-5ef0-4f53-bf73-da3983948ce1	916c0056-cef2-488f-ae44-cb9b1398669e	725e0255-424c-44da-86c9-bc0bc14a21a8	4302	1976	10.1348	0	0	0	Late PPC	-0.175669	-1.99644
AAAGGATGTGAACCGA-4_3	AAAGGATGTGAACCGA-4		Fresh	PPC030	4fd8f0f0-2356-451c-a61f-c30610f1141c	4df98c9a-93f7-4735-80c8-24b1e8943549	7cf9e7b2-28a3-4b42-812b-929516fbce4a	6861	2832	5.96123	0	0	0	Late PPC	-1.60976	-0.562859
AAAGGATGTGTCCGGT-6_3	AAAGGATGTGTCCGGT-6		Fresh	PPC028	e2308d3d-f183-44e4-b0b7-2dff4a5006da	ee146263-82f5-4ed7-bb49-4300837acc85	c3bb6245-5d1b-4dbc-8b16-b0ca47472e91	15880	4190	13.3186	5	6	7	Endocrine	0.638845	12.5497
AAAGGATGTTCCCAAA-4_3	AAAGGATGTTCCCAAA-4		Fresh	PPC030	4fd8f0f0-2356-451c-a61f-c30610f1141c	4df98c9a-93f7-4735-80c8-24b1e8943549	7cf9e7b2-28a3-4b42-812b-929516fbce4a	11619	4000	6.61847	0	0	0	Late PPC	-2.96606	0.959336
AAAGGATGTTGCATCA-7_3	AAAGGATGTTGCATCA-7		Fresh	PPC036	eada4dfd-14cc-4767-8791-4a478eb3fe12	9bff6491-20c4-410a-98f6-4b4ee6aaf97d	90e8222f-2a97-4a3c-9517-fbd7626122fd	8466	3549	8.103	0	0	1	Late PPC	-5.964	-3.7752
AAAGGATGTTGGACCC-6_3	AAAGGATGTTGGACCC-6		Fresh	PPC028	e2308d3d-f183-44e4-b0b7-2dff4a5006da	ee146263-82f5-4ed7-bb49-4300837acc85	c3bb6245-5d1b-4dbc-8b16-b0ca47472e91	10662	3385	10.1201	3	3	4	Early PPC	6.51886	0.65655
AAAGGATGTTGTCTAG-1_2	AAAGGATGTTGTCTAG-1	scRNA_Pool_2	Cryopreserved	PPC134	8f38fc74-ec4a-4014-8462-6e10e018f4c3	2302e931-a8d5-454d-83cf-f86e41c1e901	a140d6d1-9fbf-4645-a083-b870bf2f0f67	8722	3342	8.73653	0	0	0	Late PPC	-0.0726758	-1.48755
AAAGGATGTTGTGTTG-1_1	AAAGGATGTTGTGTTG-1	scRNA_Pool_1	Cryopreserved	PPC023	04cd9285-b478-468a-a055-a9d82c99b016	916c0056-cef2-488f-ae44-cb9b1398669e	725e0255-424c-44da-86c9-bc0bc14a21a8	15576	4786	8.75064	1	1	2	Rep. Late PPC	-0.0470327	3.63801
AAAGGATGTTTGGAGG-4_3	AAAGGATGTTTGGAGG-4		Fresh	PPC030	4fd8f0f0-2356-451c-a61f-c30610f1141c	4df98c9a-93f7-4735-80c8-24b1e8943549	7cf9e7b2-28a3-4b42-812b-929516fbce4a	3108	1551	8.36551	0	0	0	Late PPC	-1.60876	-2.32538
AAAGGATTCACCCTTG-7_3	AAAGGATTCACCCTTG-7		Fresh	PPC036	eada4dfd-14cc-4767-8791-4a478eb3fe12	9bff6491-20c4-410a-98f6-4b4ee6aaf97d	90e8222f-2a97-4a3c-9517-fbd7626122fd	3529	1793	5.35562	0	0	1	Late PPC	-4.07468	-2.99043
AAAGGATTCACGGAGA-1_3	AAAGGATTCACGGAGA-1		Fresh	iPSC-PPC034	1eeda2ea-453a-4ff4-9cae-2a68f823d919	ac69bd1c-2131-4391-a2ee-b6c19b219c07	eb1309e6-5567-437b-82d7-549c1c8d5493	4676	1721	21.7921	2	2	3	iPSC	14.5036	2.56044
AAAGGATTCACTCGAA-1_1	AAAGGATTCACTCGAA-1	scRNA_Pool_1	Cryopreserved	PPC029	04cd9285-b478-468a-a055-a9d82c99b016	9bff6491-20c4-410a-98f6-4b4ee6aaf97d	90e8222f-2a97-4a3c-9517-fbd7626122fd	36950	7615	6.35453	1	1	2	Rep. Late PPC	-0.579978	5.38751
AAAGGATTCATTACCT-3_3	AAAGGATTCATTACCT-3		Fresh	PPC029	4efdab78-1eda-4888-8483-15b519c375dc	9bff6491-20c4-410a-98f6-4b4ee6aaf97d	90e8222f-2a97-4a3c-9517-fbd7626122fd	17113	4175	4.25408	0	5	6	Early DE	-7.56287	4.5426
AAAGGATTCCACATAG-5_3	AAAGGATTCCACATAG-5		Fresh	PPC027	7d700751-e80d-40b6-9e79-0efec5ae5a80	c7a966f7-e22e-4807-afff-2bae9ca5fc72	9d988cb0-01b1-4d5d-bf4b-3fd3baf149a4	7347	3129	6.39717	1	1	2	Rep. Late PPC	-0.100207	5.62042
AAAGGATTCCGTGTGG-1_2	AAAGGATTCCGTGTGG-1	scRNA_Pool_2	Cryopreserved	PPC150	8f38fc74-ec4a-4014-8462-6e10e018f4c3	0a1bcb9c-aa08-4f75-b564-ff7abc75235c	b48d5663-b599-4d02-a70b-6bd12546041f	21789	5723	10.1886	1	1	2	Rep. Late PPC	1.36346	5.77168
AAAGGATTCCTAAGTG-1_3	AAAGGATTCCTAAGTG-1		Fresh	iPSC-PPC034	1eeda2ea-453a-4ff4-9cae-2a68f823d919	ac69bd1c-2131-4391-a2ee-b6c19b219c07	eb1309e6-5567-437b-82d7-549c1c8d5493	8640	2950	12.8356	2	2	3	iPSC	12.5481	1.71093
AAAGGATTCGGCTGTG-7_3	AAAGGATTCGGCTGTG-7		Fresh	PPC036	eada4dfd-14cc-4767-8791-4a478eb3fe12	9bff6491-20c4-410a-98f6-4b4ee6aaf97d	90e8222f-2a97-4a3c-9517-fbd7626122fd	6082	2767	9.19106	1	1	2	Rep. Late PPC	0.901401	5.98947
AAAGGATTCGGTGTAT-5_3	AAAGGATTCGGTGTAT-5		Fresh	PPC027	7d700751-e80d-40b6-9e79-0efec5ae5a80	c7a966f7-e22e-4807-afff-2bae9ca5fc72	9d988cb0-01b1-4d5d-bf4b-3fd3baf149a4	4073	2122	8.91235	0	0	0	Late PPC	-2.66572	-1.24784
AAAGGATTCTAACGGT-2_3	AAAGGATTCTAACGGT-2		Fresh	PPC034	3ab5e63d-1d2d-441b-b1c3-7f77fd86e4dd	ac69bd1c-2131-4391-a2ee-b6c19b219c07	eb1309e6-5567-437b-82d7-549c1c8d5493	6098	2502	8.18301	0	0	0	Late PPC	-0.512182	-1.45633
AAAGGATTCTCATAGG-1_1	AAAGGATTCTCATAGG-1	scRNA_Pool_1	Cryopreserved	PPC034	04cd9285-b478-468a-a055-a9d82c99b016	ac69bd1c-2131-4391-a2ee-b6c19b219c07	eb1309e6-5567-437b-82d7-549c1c8d5493	5345	2404	12.4041	0	0	0	Late PPC	-4.97435	0.350335
AAAGGATTCTCCCTAG-8_3	AAAGGATTCTCCCTAG-8		Fresh	PPC023	fb6028d0-5ef0-4f53-bf73-da3983948ce1	916c0056-cef2-488f-ae44-cb9b1398669e	725e0255-424c-44da-86c9-bc0bc14a21a8	3995	1909	5.43179	0	0	0	Late PPC	-1.79613	-2.45738
AAAGGATTCTCTGACC-1_2	AAAGGATTCTCTGACC-1	scRNA_Pool_2	Cryopreserved	PPC051	8f38fc74-ec4a-4014-8462-6e10e018f4c3	4f63a2f0-b270-48f8-8603-38d0de2bec74	5f5c5255-f41b-46eb-a9bd-7130515e3efc	20366	5665	7.72366	0	0	0	Late PPC	-4.44173	-0.486289
AAAGGATTCTGGCCGA-1_1	AAAGGATTCTGGCCGA-1	scRNA_Pool_1	Cryopreserved	PPC027	04cd9285-b478-468a-a055-a9d82c99b016	c7a966f7-e22e-4807-afff-2bae9ca5fc72	9d988cb0-01b1-4d5d-bf4b-3fd3baf149a4	7377	2934	9.8414	1	1	2	Rep. Late PPC	-0.0488969	3.93971
AAAGGATTCTGTAACG-4_3	AAAGGATTCTGTAACG-4		Fresh	PPC030	4fd8f0f0-2356-451c-a61f-c30610f1141c	4df98c9a-93f7-4735-80c8-24b1e8943549	7cf9e7b2-28a3-4b42-812b-929516fbce4a	3174	1534	4.34783	0	0	0	Late PPC	-1.67439	-1.62194
AAAGGATTCTGTCTCG-8_3	AAAGGATTCTGTCTCG-8		Fresh	PPC023	fb6028d0-5ef0-4f53-bf73-da3983948ce1	916c0056-cef2-488f-ae44-cb9b1398669e	725e0255-424c-44da-86c9-bc0bc14a21a8	8332	3334	7.18915	1	1	2	Rep. Late PPC	0.315005	4.65317
AAAGGATTCTTCCACG-4_3	AAAGGATTCTTCCACG-4		Fresh	PPC030	4fd8f0f0-2356-451c-a61f-c30610f1141c	4df98c9a-93f7-4735-80c8-24b1e8943549	7cf9e7b2-28a3-4b42-812b-929516fbce4a	4114	2005	7.58386	0	0	0	Late PPC	-3.14855	0.0943238
AAAGGATTCTTCGTAT-1_1	AAAGGATTCTTCGTAT-1	scRNA_Pool_1	Cryopreserved	PPC027	04cd9285-b478-468a-a055-a9d82c99b016	c7a966f7-e22e-4807-afff-2bae9ca5fc72	9d988cb0-01b1-4d5d-bf4b-3fd3baf149a4	12136	4150	11.4782	0	0	0	Late PPC	-2.56377	-1.0804
AAAGGATTCTTGCGCT-1_1	AAAGGATTCTTGCGCT-1	scRNA_Pool_1	Cryopreserved	PPC034	04cd9285-b478-468a-a055-a9d82c99b016	ac69bd1c-2131-4391-a2ee-b6c19b219c07	eb1309e6-5567-437b-82d7-549c1c8d5493	5490	2403	21.7304	0	0	0	Late PPC	-2.36656	2.32711
AAAGGATTCTTTCCAA-7_3	AAAGGATTCTTTCCAA-7		Fresh	PPC036	eada4dfd-14cc-4767-8791-4a478eb3fe12	9bff6491-20c4-410a-98f6-4b4ee6aaf97d	90e8222f-2a97-4a3c-9517-fbd7626122fd	6812	2910	7.58955	0	0	0	Late PPC	-5.65041	1.3723
AAAGGGCAGACTCTTG-8_3	AAAGGGCAGACTCTTG-8		Fresh	PPC023	fb6028d0-5ef0-4f53-bf73-da3983948ce1	916c0056-cef2-488f-ae44-cb9b1398669e	725e0255-424c-44da-86c9-bc0bc14a21a8	6890	2242	8.33091	5	6	7	Endocrine	0.762462	12.4681
AAAGGGCAGAGACAAG-1_3	AAAGGGCAGAGACAAG-1		Fresh	iPSC-PPC034	1eeda2ea-453a-4ff4-9cae-2a68f823d919	ac69bd1c-2131-4391-a2ee-b6c19b219c07	eb1309e6-5567-437b-82d7-549c1c8d5493	10186	3271	11.9969	2	2	3	iPSC	12.7151	0.82898
AAAGGGCAGATACTGA-1_3	AAAGGGCAGATACTGA-1		Fresh	iPSC-PPC034	1eeda2ea-453a-4ff4-9cae-2a68f823d919	ac69bd1c-2131-4391-a2ee-b6c19b219c07	eb1309e6-5567-437b-82d7-549c1c8d5493	7281	2735	13.9816	2	2	3	iPSC	13.5941	0.758769
AAAGGGCAGATGTAGT-8_3	AAAGGGCAGATGTAGT-8		Fresh	PPC023	fb6028d0-5ef0-4f53-bf73-da3983948ce1	916c0056-cef2-488f-ae44-cb9b1398669e	725e0255-424c-44da-86c9-bc0bc14a21a8	3203	1701	6.80612	0	0	0	Late PPC	-0.187509	-2.67182
AAAGGGCAGCACAAAT-1_3	AAAGGGCAGCACAAAT-1		Fresh	iPSC-PPC034	1eeda2ea-453a-4ff4-9cae-2a68f823d919	ac69bd1c-2131-4391-a2ee-b6c19b219c07	eb1309e6-5567-437b-82d7-549c1c8d5493	10925	3301	14.7551	2	2	3	iPSC	14.1213	2.06473
AAAGGGCAGCATGCAG-1_3	AAAGGGCAGCATGCAG-1		Fresh	iPSC-PPC034	1eeda2ea-453a-4ff4-9cae-2a68f823d919	ac69bd1c-2131-4391-a2ee-b6c19b219c07	eb1309e6-5567-437b-82d7-549c1c8d5493	9501	3048	14.8511	2	2	3	iPSC	13.9055	0.32239
AAAGGGCAGCTCGGCT-2_3	AAAGGGCAGCTCGGCT-2		Fresh	PPC034	3ab5e63d-1d2d-441b-b1c3-7f77fd86e4dd	ac69bd1c-2131-4391-a2ee-b6c19b219c07	eb1309e6-5567-437b-82d7-549c1c8d5493	8002	3094	7.83554	0	0	0	Late PPC	-3.10716	2.48481
AAAGGGCAGGACAGCT-5_3	AAAGGGCAGGACAGCT-5		Fresh	PPC027	7d700751-e80d-40b6-9e79-0efec5ae5a80	c7a966f7-e22e-4807-afff-2bae9ca5fc72	9d988cb0-01b1-4d5d-bf4b-3fd3baf149a4	3475	1840	7.65468	0	0	0	Late PPC	-3.88708	-0.406733
AAAGGGCAGGACTTCT-3_3	AAAGGGCAGGACTTCT-3		Fresh	PPC029	4efdab78-1eda-4888-8483-15b519c375dc	9bff6491-20c4-410a-98f6-4b4ee6aaf97d	90e8222f-2a97-4a3c-9517-fbd7626122fd	5619	2564	9.07635	0	0	1	Late PPC	-6.27129	-2.86327
AAAGGGCAGGCCTAGA-7_3	AAAGGGCAGGCCTAGA-7		Fresh	PPC036	eada4dfd-14cc-4767-8791-4a478eb3fe12	9bff6491-20c4-410a-98f6-4b4ee6aaf97d	90e8222f-2a97-4a3c-9517-fbd7626122fd	4688	2318	9.32167	0	0	1	Late PPC	-5.35436	-2.56206
AAAGGGCAGGGTTAGC-5_3	AAAGGGCAGGGTTAGC-5		Fresh	PPC027	7d700751-e80d-40b6-9e79-0efec5ae5a80	c7a966f7-e22e-4807-afff-2bae9ca5fc72	9d988cb0-01b1-4d5d-bf4b-3fd3baf149a4	4398	2167	8.39018	0	0	0	Late PPC	-3.67466	1.01664
AAAGGGCAGTAGAGTT-1_1	AAAGGGCAGTAGAGTT-1	scRNA_Pool_1	Cryopreserved	PPC023	04cd9285-b478-468a-a055-a9d82c99b016	916c0056-cef2-488f-ae44-cb9b1398669e	725e0255-424c-44da-86c9-bc0bc14a21a8	2705	1126	41.7006	0	0	0	Late PPC	-2.02627	-2.48736
AAAGGGCAGTCAGGGT-5_3	AAAGGGCAGTCAGGGT-5		Fresh	PPC027	7d700751-e80d-40b6-9e79-0efec5ae5a80	c7a966f7-e22e-4807-afff-2bae9ca5fc72	9d988cb0-01b1-4d5d-bf4b-3fd3baf149a4	2779	1508	8.74415	0	0	0	Late PPC	-2.903	-2.25299
AAAGGGCAGTCATAGA-6_3	AAAGGGCAGTCATAGA-6		Fresh	PPC028	e2308d3d-f183-44e4-b0b7-2dff4a5006da	ee146263-82f5-4ed7-bb49-4300837acc85	c3bb6245-5d1b-4dbc-8b16-b0ca47472e91	11739	3650	14.4987	4	4	5	Mesendoderm	7.16396	-6.06034
AAAGGGCCAACAGCTT-1_3	AAAGGGCCAACAGCTT-1		Fresh	iPSC-PPC034	1eeda2ea-453a-4ff4-9cae-2a68f823d919	ac69bd1c-2131-4391-a2ee-b6c19b219c07	eb1309e6-5567-437b-82d7-549c1c8d5493	10383	3283	11.4418	2	2	3	iPSC	12.7572	1.7511
AAAGGGCCAACCCTCT-6_3	AAAGGGCCAACCCTCT-6		Fresh	PPC028	e2308d3d-f183-44e4-b0b7-2dff4a5006da	ee146263-82f5-4ed7-bb49-4300837acc85	c3bb6245-5d1b-4dbc-8b16-b0ca47472e91	4920	2148	8.86179	3	3	4	Early PPC	5.7471	-0.963861
AAAGGGCCAAGCACAG-4_3	AAAGGGCCAAGCACAG-4		Fresh	PPC030	4fd8f0f0-2356-451c-a61f-c30610f1141c	4df98c9a-93f7-4735-80c8-24b1e8943549	7cf9e7b2-28a3-4b42-812b-929516fbce4a	17807	4768	5.02611	0	0	0	Late PPC	2.22859	0.600876
AAAGGGCCAAGGAGTC-3_3	AAAGGGCCAAGGAGTC-3		Fresh	PPC029	4efdab78-1eda-4888-8483-15b519c375dc	9bff6491-20c4-410a-98f6-4b4ee6aaf97d	90e8222f-2a97-4a3c-9517-fbd7626122fd	10570	3635	5.73321	0	0	1	Late PPC	-6.89378	0.193829
AAAGGGCCAAGTCCAT-1_3	AAAGGGCCAAGTCCAT-1		Fresh	iPSC-PPC034	1eeda2ea-453a-4ff4-9cae-2a68f823d919	ac69bd1c-2131-4391-a2ee-b6c19b219c07	eb1309e6-5567-437b-82d7-549c1c8d5493	8575	2940	11.6851	2	2	3	iPSC	12.5932	1.48116
AAAGGGCCACCTCTAC-4_3	AAAGGGCCACCTCTAC-4		Fresh	PPC030	4fd8f0f0-2356-451c-a61f-c30610f1141c	4df98c9a-93f7-4735-80c8-24b1e8943549	7cf9e7b2-28a3-4b42-812b-929516fbce4a	12589	4229	6.73604	0	0	0	Late PPC	-4.28051	1.53855
AAAGGGCCACGCCAGT-1_1	AAAGGGCCACGCCAGT-1	scRNA_Pool_1	Cryopreserved	PPC029	04cd9285-b478-468a-a055-a9d82c99b016	9bff6491-20c4-410a-98f6-4b4ee6aaf97d	90e8222f-2a97-4a3c-9517-fbd7626122fd	10132	3247	3.47414	0	5	6	Early DE	-6.83176	4.10559
AAAGGGCCACTAGTAC-1_2	AAAGGGCCACTAGTAC-1	scRNA_Pool_2	Cryopreserved	PPC051	8f38fc74-ec4a-4014-8462-6e10e018f4c3	4f63a2f0-b270-48f8-8603-38d0de2bec74	5f5c5255-f41b-46eb-a9bd-7130515e3efc	9549	3589	9.00618	1	1	2	Rep. Late PPC	0.262414	3.83314
AAAGGGCCACTTGGGC-6_3	AAAGGGCCACTTGGGC-6		Fresh	PPC028	e2308d3d-f183-44e4-b0b7-2dff4a5006da	ee146263-82f5-4ed7-bb49-4300837acc85	c3bb6245-5d1b-4dbc-8b16-b0ca47472e91	8465	2976	9.88777	4	4	5	Mesendoderm	5.3721	-5.54625
AAAGGGCCAGAGTCTT-3_3	AAAGGGCCAGAGTCTT-3		Fresh	PPC029	4efdab78-1eda-4888-8483-15b519c375dc	9bff6491-20c4-410a-98f6-4b4ee6aaf97d	90e8222f-2a97-4a3c-9517-fbd7626122fd	17915	5047	8.30589	0	0	0	Late PPC	-5.34249	-0.00812283
AAAGGGCCAGCGCTTG-7_3	AAAGGGCCAGCGCTTG-7		Fresh	PPC036	eada4dfd-14cc-4767-8791-4a478eb3fe12	9bff6491-20c4-410a-98f6-4b4ee6aaf97d	90e8222f-2a97-4a3c-9517-fbd7626122fd	5851	2573	9.53683	0	0	1	Late PPC	-4.39981	-3.22582
AAAGGGCCAGGTCAGA-8_3	AAAGGGCCAGGTCAGA-8		Fresh	PPC023	fb6028d0-5ef0-4f53-bf73-da3983948ce1	916c0056-cef2-488f-ae44-cb9b1398669e	725e0255-424c-44da-86c9-bc0bc14a21a8	5008	2257	8.6861	1	1	2	Rep. Late PPC	-0.186989	2.80832
AAAGGGCCAGTAGTGG-2_3	AAAGGGCCAGTAGTGG-2		Fresh	PPC034	3ab5e63d-1d2d-441b-b1c3-7f77fd86e4dd	ac69bd1c-2131-4391-a2ee-b6c19b219c07	eb1309e6-5567-437b-82d7-549c1c8d5493	6399	2741	9.03266	0	0	0	Late PPC	0.834846	0.0845164
AAAGGGCCAGTTGAAA-1_2	AAAGGGCCAGTTGAAA-1	scRNA_Pool_2	Cryopreserved	PPC150	8f38fc74-ec4a-4014-8462-6e10e018f4c3	0a1bcb9c-aa08-4f75-b564-ff7abc75235c	b48d5663-b599-4d02-a70b-6bd12546041f	19822	5391	10.5438	0	5	6	Early DE	-7.65993	3.90643
AAAGGGCCATCCCACT-5_3	AAAGGGCCATCCCACT-5		Fresh	PPC027	7d700751-e80d-40b6-9e79-0efec5ae5a80	c7a966f7-e22e-4807-afff-2bae9ca5fc72	9d988cb0-01b1-4d5d-bf4b-3fd3baf149a4	2867	1512	15.6958	0	0	0	Late PPC	-2.84583	-2.44387
AAAGGGCCATCGTGGC-1_1	AAAGGGCCATCGTGGC-1	scRNA_Pool_1	Cryopreserved	PPC034	04cd9285-b478-468a-a055-a9d82c99b016	ac69bd1c-2131-4391-a2ee-b6c19b219c07	eb1309e6-5567-437b-82d7-549c1c8d5493	10586	3925	8.19951	1	1	2	Rep. Late PPC	1.00883	5.43687
AAAGGGCCATCTGGGC-3_3	AAAGGGCCATCTGGGC-3		Fresh	PPC029	4efdab78-1eda-4888-8483-15b519c375dc	9bff6491-20c4-410a-98f6-4b4ee6aaf97d	90e8222f-2a97-4a3c-9517-fbd7626122fd	3548	1593	21.7587	0	0	1	Late PPC	-3.17163	-4.80937
AAAGGGCGTACCTGTA-4_3	AAAGGGCGTACCTGTA-4		Fresh	PPC030	4fd8f0f0-2356-451c-a61f-c30610f1141c	4df98c9a-93f7-4735-80c8-24b1e8943549	7cf9e7b2-28a3-4b42-812b-929516fbce4a	8536	3167	7.67338	0	0	0	Late PPC	-4.34314	2.08653
AAAGGGCGTACGTTCA-1_3	AAAGGGCGTACGTTCA-1		Fresh	iPSC-PPC034	1eeda2ea-453a-4ff4-9cae-2a68f823d919	ac69bd1c-2131-4391-a2ee-b6c19b219c07	eb1309e6-5567-437b-82d7-549c1c8d5493	8925	2872	14.3417	2	2	3	iPSC	13.7223	2.56783
AAAGGGCGTAGAGACC-7_3	AAAGGGCGTAGAGACC-7		Fresh	PPC036	eada4dfd-14cc-4767-8791-4a478eb3fe12	9bff6491-20c4-410a-98f6-4b4ee6aaf97d	90e8222f-2a97-4a3c-9517-fbd7626122fd	2992	1693	6.88503	0	0	1	Late PPC	-4.93395	-3.31441
AAAGGGCGTAGCTAAA-1_1	AAAGGGCGTAGCTAAA-1	scRNA_Pool_1	Cryopreserved	PPC029	04cd9285-b478-468a-a055-a9d82c99b016	9bff6491-20c4-410a-98f6-4b4ee6aaf97d	90e8222f-2a97-4a3c-9517-fbd7626122fd	15138	4957	10.4307	0	0	1	Late PPC	-2.68865	-5.41673
AAAGGGCGTAGGAGTC-3_3	AAAGGGCGTAGGAGTC-3		Fresh	PPC029	4efdab78-1eda-4888-8483-15b519c375dc	9bff6491-20c4-410a-98f6-4b4ee6aaf97d	90e8222f-2a97-4a3c-9517-fbd7626122fd	8260	2909	7.23971	0	0	1	Late PPC	-5.08475	-1.17598
AAAGGGCGTAGGATAT-1_3	AAAGGGCGTAGGATAT-1		Fresh	iPSC-PPC034	1eeda2ea-453a-4ff4-9cae-2a68f823d919	ac69bd1c-2131-4391-a2ee-b6c19b219c07	eb1309e6-5567-437b-82d7-549c1c8d5493	8173	2855	17.0072	2	2	3	iPSC	12.3918	1.76413
AAAGGGCGTATCCTCC-4_3	AAAGGGCGTATCCTCC-4		Fresh	PPC030	4fd8f0f0-2356-451c-a61f-c30610f1141c	4df98c9a-93f7-4735-80c8-24b1e8943549	7cf9e7b2-28a3-4b42-812b-929516fbce4a	3446	1734	10.4759	0	0	0	Late PPC	-1.85944	-1.69629
AAAGGGCGTATGAAAC-3_3	AAAGGGCGTATGAAAC-3		Fresh	PPC029	4efdab78-1eda-4888-8483-15b519c375dc	9bff6491-20c4-410a-98f6-4b4ee6aaf97d	90e8222f-2a97-4a3c-9517-fbd7626122fd	7713	2960	15.7526	0	0	1	Late PPC	-5.44581	-1.99858
AAAGGGCGTATGAGGC-8_3	AAAGGGCGTATGAGGC-8		Fresh	PPC023	fb6028d0-5ef0-4f53-bf73-da3983948ce1	916c0056-cef2-488f-ae44-cb9b1398669e	725e0255-424c-44da-86c9-bc0bc14a21a8	3923	1934	7.44328	0	0	0	Late PPC	0.318388	-1.95372
AAAGGGCGTCAAGCCC-8_3	AAAGGGCGTCAAGCCC-8		Fresh	PPC023	fb6028d0-5ef0-4f53-bf73-da3983948ce1	916c0056-cef2-488f-ae44-cb9b1398669e	725e0255-424c-44da-86c9-bc0bc14a21a8	3147	1541	10.931	0	0	0	Late PPC	0.340845	-2.93543
AAAGGGCGTCACCACG-7_3	AAAGGGCGTCACCACG-7		Fresh	PPC036	eada4dfd-14cc-4767-8791-4a478eb3fe12	9bff6491-20c4-410a-98f6-4b4ee6aaf97d	90e8222f-2a97-4a3c-9517-fbd7626122fd	2987	1590	5.65785	0	0	1	Late PPC	-5.47572	-0.0580859
AAAGGGCGTCACCTTC-1_3	AAAGGGCGTCACCTTC-1		Fresh	iPSC-PPC034	1eeda2ea-453a-4ff4-9cae-2a68f823d919	ac69bd1c-2131-4391-a2ee-b6c19b219c07	eb1309e6-5567-437b-82d7-549c1c8d5493	6627	2636	10.3818	2	2	3	iPSC	12.8019	1.04818
AAAGGGCGTCACGACC-2_3	AAAGGGCGTCACGACC-2		Fresh	PPC034	3ab5e63d-1d2d-441b-b1c3-7f77fd86e4dd	ac69bd1c-2131-4391-a2ee-b6c19b219c07	eb1309e6-5567-437b-82d7-549c1c8d5493	5588	2429	8.44667	0	0	0	Late PPC	-2.07398	1.89871
AAAGGGCGTCGAAACG-7_3	AAAGGGCGTCGAAACG-7		Fresh	PPC036	eada4dfd-14cc-4767-8791-4a478eb3fe12	9bff6491-20c4-410a-98f6-4b4ee6aaf97d	90e8222f-2a97-4a3c-9517-fbd7626122fd	3968	2035	7.8881	0	0	1	Late PPC	-5.30314	-2.65776
AAAGGGCGTCTTGTCC-2_3	AAAGGGCGTCTTGTCC-2		Fresh	PPC034	3ab5e63d-1d2d-441b-b1c3-7f77fd86e4dd	ac69bd1c-2131-4391-a2ee-b6c19b219c07	eb1309e6-5567-437b-82d7-549c1c8d5493	2120	1280	8.49057	0	0	0	Late PPC	-0.481709	-2.45889
AAAGGGCGTGTACGCC-8_3	AAAGGGCGTGTACGCC-8		Fresh	PPC023	fb6028d0-5ef0-4f53-bf73-da3983948ce1	916c0056-cef2-488f-ae44-cb9b1398669e	725e0255-424c-44da-86c9-bc0bc14a21a8	16521	4838	8.82513	0	0	0	Late PPC	0.474738	-1.60526
AAAGGGCGTGTAGTGG-1_1	AAAGGGCGTGTAGTGG-1	scRNA_Pool_1	Cryopreserved	PPC034	04cd9285-b478-468a-a055-a9d82c99b016	ac69bd1c-2131-4391-a2ee-b6c19b219c07	eb1309e6-5567-437b-82d7-549c1c8d5493	3982	1743	23.104	4	4	5	Mesendoderm	4.95394	-7.08072
AAAGGGCGTTACGGAG-1_2	AAAGGGCGTTACGGAG-1	scRNA_Pool_2	Cryopreserved	PPC150	8f38fc74-ec4a-4014-8462-6e10e018f4c3	0a1bcb9c-aa08-4f75-b564-ff7abc75235c	b48d5663-b599-4d02-a70b-6bd12546041f	19382	5374	9.9061	1	1	2	Rep. Late PPC	-0.759415	5.4601
AAAGGGCGTTACTCAG-7_3	AAAGGGCGTTACTCAG-7		Fresh	PPC036	eada4dfd-14cc-4767-8791-4a478eb3fe12	9bff6491-20c4-410a-98f6-4b4ee6aaf97d	90e8222f-2a97-4a3c-9517-fbd7626122fd	2686	1485	9.45644	0	0	1	Late PPC	-4.59987	-3.58646
AAAGGGCGTTCTTCAT-6_3	AAAGGGCGTTCTTCAT-6		Fresh	PPC028	e2308d3d-f183-44e4-b0b7-2dff4a5006da	ee146263-82f5-4ed7-bb49-4300837acc85	c3bb6245-5d1b-4dbc-8b16-b0ca47472e91	16380	4496	10.0061	3	3	4	Early PPC	5.81668	-1.38573
AAAGGGCGTTTGAAAG-2_3	AAAGGGCGTTTGAAAG-2		Fresh	PPC034	3ab5e63d-1d2d-441b-b1c3-7f77fd86e4dd	ac69bd1c-2131-4391-a2ee-b6c19b219c07	eb1309e6-5567-437b-82d7-549c1c8d5493	12213	4070	11.8562	1	1	2	Rep. Late PPC	0.753654	5.07909
AAAGGGCGTTTGGAAA-6_3	AAAGGGCGTTTGGAAA-6		Fresh	PPC028	e2308d3d-f183-44e4-b0b7-2dff4a5006da	ee146263-82f5-4ed7-bb49-4300837acc85	c3bb6245-5d1b-4dbc-8b16-b0ca47472e91	1068	650	15.1685	3	3	4	Early PPC	5.41666	-0.442211
AAAGGGCTCCACATAG-1_3	AAAGGGCTCCACATAG-1		Fresh	iPSC-PPC034	1eeda2ea-453a-4ff4-9cae-2a68f823d919	ac69bd1c-2131-4391-a2ee-b6c19b219c07	eb1309e6-5567-437b-82d7-549c1c8d5493	13944	3879	11.1446	2	2	3	iPSC	14.0712	0.240672
AAAGGGCTCCAGTGTA-1_2	AAAGGGCTCCAGTGTA-1	scRNA_Pool_2	Cryopreserved	PPC051	8f38fc74-ec4a-4014-8462-6e10e018f4c3	4f63a2f0-b270-48f8-8603-38d0de2bec74	5f5c5255-f41b-46eb-a9bd-7130515e3efc	5864	2412	8.25375	0	0	0	Late PPC	0.538765	-2.58583
AAAGGGCTCCATTCGC-7_3	AAAGGGCTCCATTCGC-7		Fresh	PPC036	eada4dfd-14cc-4767-8791-4a478eb3fe12	9bff6491-20c4-410a-98f6-4b4ee6aaf97d	90e8222f-2a97-4a3c-9517-fbd7626122fd	2389	1382	6.23692	0	0	1	Late PPC	-4.83997	-4.40306
AAAGGGCTCCATTTCA-3_3	AAAGGGCTCCATTTCA-3		Fresh	PPC029	4efdab78-1eda-4888-8483-15b519c375dc	9bff6491-20c4-410a-98f6-4b4ee6aaf97d	90e8222f-2a97-4a3c-9517-fbd7626122fd	6473	2892	8.18786	0	0	1	Late PPC	-6.31375	-3.57549
AAAGGGCTCCGCATAA-1_1	AAAGGGCTCCGCATAA-1	scRNA_Pool_1	Cryopreserved	PPC023	04cd9285-b478-468a-a055-a9d82c99b016	916c0056-cef2-488f-ae44-cb9b1398669e	725e0255-424c-44da-86c9-bc0bc14a21a8	6426	2795	9.16589	0	0	0	Late PPC	0.147416	0.45941
AAAGGGCTCCGTGTCT-4_3	AAAGGGCTCCGTGTCT-4		Fresh	PPC030	4fd8f0f0-2356-451c-a61f-c30610f1141c	4df98c9a-93f7-4735-80c8-24b1e8943549	7cf9e7b2-28a3-4b42-812b-929516fbce4a	2616	1534	6.72783	0	0	0	Late PPC	-1.46977	-1.25773
AAAGGGCTCCTGTTGC-5_3	AAAGGGCTCCTGTTGC-5		Fresh	PPC027	7d700751-e80d-40b6-9e79-0efec5ae5a80	c7a966f7-e22e-4807-afff-2bae9ca5fc72	9d988cb0-01b1-4d5d-bf4b-3fd3baf149a4	4866	2390	9.37115	0	0	0	Late PPC	-3.39778	0.630608
AAAGGGCTCGCCAATA-7_3	AAAGGGCTCGCCAATA-7		Fresh	PPC036	eada4dfd-14cc-4767-8791-4a478eb3fe12	9bff6491-20c4-410a-98f6-4b4ee6aaf97d	90e8222f-2a97-4a3c-9517-fbd7626122fd	1776	1094	18.2995	0	0	1	Late PPC	-4.06183	-3.44055
AAAGGGCTCGTAACAC-2_3	AAAGGGCTCGTAACAC-2		Fresh	PPC034	3ab5e63d-1d2d-441b-b1c3-7f77fd86e4dd	ac69bd1c-2131-4391-a2ee-b6c19b219c07	eb1309e6-5567-437b-82d7-549c1c8d5493	13095	4285	8.61397	0	0	0	Late PPC	0.372053	0.288249
AAAGGGCTCGTGGAAG-3_3	AAAGGGCTCGTGGAAG-3		Fresh	PPC029	4efdab78-1eda-4888-8483-15b519c375dc	9bff6491-20c4-410a-98f6-4b4ee6aaf97d	90e8222f-2a97-4a3c-9517-fbd7626122fd	6206	2398	11.9723	0	0	1	Late PPC	-4.06861	-2.98242
AAAGGGCTCGTGTTCC-1_2	AAAGGGCTCGTGTTCC-1	scRNA_Pool_2	Cryopreserved	PPC134	8f38fc74-ec4a-4014-8462-6e10e018f4c3	2302e931-a8d5-454d-83cf-f86e41c1e901	a140d6d1-9fbf-4645-a083-b870bf2f0f67	22416	5643	11.8888	4	4	5	Mesendoderm	4.43865	-5.63757
AAAGGGCTCGTGTTCC-2_3	AAAGGGCTCGTGTTCC-2		Fresh	PPC034	3ab5e63d-1d2d-441b-b1c3-7f77fd86e4dd	ac69bd1c-2131-4391-a2ee-b6c19b219c07	eb1309e6-5567-437b-82d7-549c1c8d5493	4266	1932	9.93905	0	0	0	Late PPC	-0.0517575	-2.30972
AAAGGGCTCTCACGAA-4_3	AAAGGGCTCTCACGAA-4		Fresh	PPC030	4fd8f0f0-2356-451c-a61f-c30610f1141c	4df98c9a-93f7-4735-80c8-24b1e8943549	7cf9e7b2-28a3-4b42-812b-929516fbce4a	8163	3058	6.1252	0	0	0	Late PPC	-1.14115	1.38547
AAAGGGCTCTCTAGGA-6_3	AAAGGGCTCTCTAGGA-6		Fresh	PPC028	e2308d3d-f183-44e4-b0b7-2dff4a5006da	ee146263-82f5-4ed7-bb49-4300837acc85	c3bb6245-5d1b-4dbc-8b16-b0ca47472e91	7138	2717	13.8134	3	3	4	Early PPC	5.8639	-0.190833
AAAGGGCTCTGCGATA-1_2	AAAGGGCTCTGCGATA-1	scRNA_Pool_2	Cryopreserved	PPC051	8f38fc74-ec4a-4014-8462-6e10e018f4c3	4f63a2f0-b270-48f8-8603-38d0de2bec74	5f5c5255-f41b-46eb-a9bd-7130515e3efc	8822	3159	7.03922	1	1	2	Rep. Late PPC	0.270091	4.31755
AAAGGGCTCTTACGGA-2_3	AAAGGGCTCTTACGGA-2		Fresh	PPC034	3ab5e63d-1d2d-441b-b1c3-7f77fd86e4dd	ac69bd1c-2131-4391-a2ee-b6c19b219c07	eb1309e6-5567-437b-82d7-549c1c8d5493	13160	4517	8.82219	1	1	2	Rep. Late PPC	1.14759	5.51732
AAAGGTAAGACCACGA-7_3	AAAGGTAAGACCACGA-7		Fresh	PPC036	eada4dfd-14cc-4767-8791-4a478eb3fe12	9bff6491-20c4-410a-98f6-4b4ee6aaf97d	90e8222f-2a97-4a3c-9517-fbd7626122fd	3420	1681	7.54386	0	0	1	Late PPC	-3.09571	-3.72606
AAAGGTAAGACCATAA-1_1	AAAGGTAAGACCATAA-1	scRNA_Pool_1	Cryopreserved	PPC027	04cd9285-b478-468a-a055-a9d82c99b016	c7a966f7-e22e-4807-afff-2bae9ca5fc72	9d988cb0-01b1-4d5d-bf4b-3fd3baf149a4	16173	4826	6.96222	0	0	0	Late PPC	-6.01764	1.52014
AAAGGTAAGACGCCAA-1_2	AAAGGTAAGACGCCAA-1	scRNA_Pool_2	Cryopreserved	PPC051	8f38fc74-ec4a-4014-8462-6e10e018f4c3	4f63a2f0-b270-48f8-8603-38d0de2bec74	5f5c5255-f41b-46eb-a9bd-7130515e3efc	13548	4403	9.15264	1	1	2	Rep. Late PPC	1.63016	4.32837
AAAGGTAAGACGTCGA-1_1	AAAGGTAAGACGTCGA-1	scRNA_Pool_1	Cryopreserved	PPC029	04cd9285-b478-468a-a055-a9d82c99b016	9bff6491-20c4-410a-98f6-4b4ee6aaf97d	90e8222f-2a97-4a3c-9517-fbd7626122fd	2851	1329	27.2536	0	0	1	Late PPC	-5.0955	-4.03551
AAAGGTAAGACTAAGT-2_3	AAAGGTAAGACTAAGT-2		Fresh	PPC034	3ab5e63d-1d2d-441b-b1c3-7f77fd86e4dd	ac69bd1c-2131-4391-a2ee-b6c19b219c07	eb1309e6-5567-437b-82d7-549c1c8d5493	4769	2098	16.4605	1	1	2	Rep. Late PPC	0.29164	3.61564
AAAGGTAAGATGCTTC-8_3	AAAGGTAAGATGCTTC-8		Fresh	PPC023	fb6028d0-5ef0-4f53-bf73-da3983948ce1	916c0056-cef2-488f-ae44-cb9b1398669e	725e0255-424c-44da-86c9-bc0bc14a21a8	14678	4475	9.16337	1	1	2	Rep. Late PPC	1.56	4.99433
AAAGGTAAGATTAGTG-7_3	AAAGGTAAGATTAGTG-7		Fresh	PPC036	eada4dfd-14cc-4767-8791-4a478eb3fe12	9bff6491-20c4-410a-98f6-4b4ee6aaf97d	90e8222f-2a97-4a3c-9517-fbd7626122fd	3108	1766	11.0039	0	0	1	Late PPC	-4.3222	-2.7541
AAAGGTAAGCAATTAG-5_3	AAAGGTAAGCAATTAG-5		Fresh	PPC027	7d700751-e80d-40b6-9e79-0efec5ae5a80	c7a966f7-e22e-4807-afff-2bae9ca5fc72	9d988cb0-01b1-4d5d-bf4b-3fd3baf149a4	4971	2414	5.25045	0	0	0	Late PPC	-4.5928	1.23428
AAAGGTAAGCACGGAT-2_3	AAAGGTAAGCACGGAT-2		Fresh	PPC034	3ab5e63d-1d2d-441b-b1c3-7f77fd86e4dd	ac69bd1c-2131-4391-a2ee-b6c19b219c07	eb1309e6-5567-437b-82d7-549c1c8d5493	5535	2506	7.53388	0	0	0	Late PPC	1.14678	0.187942
AAAGGTAAGCATCGAG-1_1	AAAGGTAAGCATCGAG-1	scRNA_Pool_1	Cryopreserved	PPC027	04cd9285-b478-468a-a055-a9d82c99b016	c7a966f7-e22e-4807-afff-2bae9ca5fc72	9d988cb0-01b1-4d5d-bf4b-3fd3baf149a4	6609	2844	11.9231	0	0	0	Late PPC	-6.07155	1.87653
AAAGGTAAGCATGAAT-3_3	AAAGGTAAGCATGAAT-3		Fresh	PPC029	4efdab78-1eda-4888-8483-15b519c375dc	9bff6491-20c4-410a-98f6-4b4ee6aaf97d	90e8222f-2a97-4a3c-9517-fbd7626122fd	7076	2741	12.9169	0	0	1	Late PPC	-2.60279	-5.06572
AAAGGTAAGCCACTCG-5_3	AAAGGTAAGCCACTCG-5		Fresh	PPC027	7d700751-e80d-40b6-9e79-0efec5ae5a80	c7a966f7-e22e-4807-afff-2bae9ca5fc72	9d988cb0-01b1-4d5d-bf4b-3fd3baf149a4	6815	3070	6.26559	0	0	0	Late PPC	-3.3679	-0.317534
AAAGGTAAGCCTAGGA-5_3	AAAGGTAAGCCTAGGA-5		Fresh	PPC027	7d700751-e80d-40b6-9e79-0efec5ae5a80	c7a966f7-e22e-4807-afff-2bae9ca5fc72	9d988cb0-01b1-4d5d-bf4b-3fd3baf149a4	5328	2197	5.70571	0	0	0	Late PPC	-7.17983	2.906
AAAGGTAAGCTGGCCT-6_3	AAAGGTAAGCTGGCCT-6		Fresh	PPC028	e2308d3d-f183-44e4-b0b7-2dff4a5006da	ee146263-82f5-4ed7-bb49-4300837acc85	c3bb6245-5d1b-4dbc-8b16-b0ca47472e91	6251	2439	12.222	3	3	4	Early PPC	4.94709	0.0757868
AAAGGTAAGCTTAGTC-1_1	AAAGGTAAGCTTAGTC-1	scRNA_Pool_1	Cryopreserved	PPC023	04cd9285-b478-468a-a055-a9d82c99b016	916c0056-cef2-488f-ae44-cb9b1398669e	725e0255-424c-44da-86c9-bc0bc14a21a8	27805	6592	10.9081	1	0	1	Late PPC	-6.37683	0.777415
AAAGGTAAGGAATTAC-1_3	AAAGGTAAGGAATTAC-1		Fresh	iPSC-PPC034	1eeda2ea-453a-4ff4-9cae-2a68f823d919	ac69bd1c-2131-4391-a2ee-b6c19b219c07	eb1309e6-5567-437b-82d7-549c1c8d5493	18321	4332	16.2382	2	2	3	iPSC	13.8115	1.6776
AAAGGTAAGGCTAGCA-1_3	AAAGGTAAGGCTAGCA-1		Fresh	iPSC-PPC034	1eeda2ea-453a-4ff4-9cae-2a68f823d919	ac69bd1c-2131-4391-a2ee-b6c19b219c07	eb1309e6-5567-437b-82d7-549c1c8d5493	9664	3068	18.1395	2	2	3	iPSC	14.0856	-0.129719
AAAGGTAAGGGACCAT-1_3	AAAGGTAAGGGACCAT-1		Fresh	iPSC-PPC034	1eeda2ea-453a-4ff4-9cae-2a68f823d919	ac69bd1c-2131-4391-a2ee-b6c19b219c07	eb1309e6-5567-437b-82d7-549c1c8d5493	12051	3628	15.0527	2	2	3	iPSC	14.7687	0.767868
AAAGGTAAGGTCCGAA-3_3	AAAGGTAAGGTCCGAA-3		Fresh	PPC029	4efdab78-1eda-4888-8483-15b519c375dc	9bff6491-20c4-410a-98f6-4b4ee6aaf97d	90e8222f-2a97-4a3c-9517-fbd7626122fd	16950	4931	6.55457	0	0	1	Late PPC	-6.59481	-0.283398
AAAGGTAAGGTCGTCC-8_3	AAAGGTAAGGTCGTCC-8		Fresh	PPC023	fb6028d0-5ef0-4f53-bf73-da3983948ce1	916c0056-cef2-488f-ae44-cb9b1398669e	725e0255-424c-44da-86c9-bc0bc14a21a8	19247	4994	4.66047	0	5	6	Early DE	-5.80768	3.30841
AAAGGTAAGGTTTGAA-1_2	AAAGGTAAGGTTTGAA-1	scRNA_Pool_2	Cryopreserved	PPC051	8f38fc74-ec4a-4014-8462-6e10e018f4c3	4f63a2f0-b270-48f8-8603-38d0de2bec74	5f5c5255-f41b-46eb-a9bd-7130515e3efc	6400	2352	17.3594	0	0	0	Late PPC	-1.43803	-1.71467
AAAGGTAAGTAGAGTT-2_3	AAAGGTAAGTAGAGTT-2		Fresh	PPC034	3ab5e63d-1d2d-441b-b1c3-7f77fd86e4dd	ac69bd1c-2131-4391-a2ee-b6c19b219c07	eb1309e6-5567-437b-82d7-549c1c8d5493	8414	3192	13.537	0	0	0	Late PPC	-1.15188	1.63318
AAAGGTAAGTCGAAGC-4_3	AAAGGTAAGTCGAAGC-4		Fresh	PPC030	4fd8f0f0-2356-451c-a61f-c30610f1141c	4df98c9a-93f7-4735-80c8-24b1e8943549	7cf9e7b2-28a3-4b42-812b-929516fbce4a	2997	1551	5.73907	0	0	0	Late PPC	-2.04029	-2.48644
AAAGGTAAGTCGGCCT-3_3	AAAGGTAAGTCGGCCT-3		Fresh	PPC029	4efdab78-1eda-4888-8483-15b519c375dc	9bff6491-20c4-410a-98f6-4b4ee6aaf97d	90e8222f-2a97-4a3c-9517-fbd7626122fd	19674	5393	9.32195	0	0	1	Late PPC	-5.30767	-0.0901599
AAAGGTAAGTCGTTAC-5_3	AAAGGTAAGTCGTTAC-5		Fresh	PPC027	7d700751-e80d-40b6-9e79-0efec5ae5a80	c7a966f7-e22e-4807-afff-2bae9ca5fc72	9d988cb0-01b1-4d5d-bf4b-3fd3baf149a4	5972	2687	8.7073	0	0	0	Late PPC	-2.21474	-2.36317
AAAGGTAAGTGAGTGC-1_2	AAAGGTAAGTGAGTGC-1	scRNA_Pool_2	Cryopreserved	PPC051	8f38fc74-ec4a-4014-8462-6e10e018f4c3	4f63a2f0-b270-48f8-8603-38d0de2bec74	5f5c5255-f41b-46eb-a9bd-7130515e3efc	6416	2618	8.21384	0	0	0	Late PPC	0.111107	-2.43429
AAAGGTAAGTGATTCC-7_3	AAAGGTAAGTGATTCC-7		Fresh	PPC036	eada4dfd-14cc-4767-8791-4a478eb3fe12	9bff6491-20c4-410a-98f6-4b4ee6aaf97d	90e8222f-2a97-4a3c-9517-fbd7626122fd	6328	3017	8.32807	1	1	2	Rep. Late PPC	0.679316	6.07257
AAAGGTACAAGTCATC-1_3	AAAGGTACAAGTCATC-1		Fresh	iPSC-PPC034	1eeda2ea-453a-4ff4-9cae-2a68f823d919	ac69bd1c-2131-4391-a2ee-b6c19b219c07	eb1309e6-5567-437b-82d7-549c1c8d5493	3275	1622	17.6183	2	2	3	iPSC	12.5729	2.00171
AAAGGTACAAGTGGAC-8_3	AAAGGTACAAGTGGAC-8		Fresh	PPC023	fb6028d0-5ef0-4f53-bf73-da3983948ce1	916c0056-cef2-488f-ae44-cb9b1398669e	725e0255-424c-44da-86c9-bc0bc14a21a8	7139	2858	14.4558	1	1	2	Rep. Late PPC	0.84365	3.92593
AAAGGTACAATCGTCA-1_2	AAAGGTACAATCGTCA-1	scRNA_Pool_2	Cryopreserved	PPC134	8f38fc74-ec4a-4014-8462-6e10e018f4c3	2302e931-a8d5-454d-83cf-f86e41c1e901	a140d6d1-9fbf-4645-a083-b870bf2f0f67	10959	3702	8.02993	0	0	0	Late PPC	-2.03453	1.47135
AAAGGTACAATGAGCG-2_3	AAAGGTACAATGAGCG-2		Fresh	PPC034	3ab5e63d-1d2d-441b-b1c3-7f77fd86e4dd	ac69bd1c-2131-4391-a2ee-b6c19b219c07	eb1309e6-5567-437b-82d7-549c1c8d5493	7861	2922	15.8122	0	0	0	Late PPC	1.1353	0.749495
AAAGGTACAATGTTGC-8_3	AAAGGTACAATGTTGC-8		Fresh	PPC023	fb6028d0-5ef0-4f53-bf73-da3983948ce1	916c0056-cef2-488f-ae44-cb9b1398669e	725e0255-424c-44da-86c9-bc0bc14a21a8	9911	3598	7.08304	1	1	2	Rep. Late PPC	-0.676253	2.93584
AAAGGTACACCAGCGT-2_3	AAAGGTACACCAGCGT-2		Fresh	PPC034	3ab5e63d-1d2d-441b-b1c3-7f77fd86e4dd	ac69bd1c-2131-4391-a2ee-b6c19b219c07	eb1309e6-5567-437b-82d7-549c1c8d5493	6503	2564	15.4852	0	0	0	Late PPC	-0.824002	-2.48662
AAAGGTACACCTAAAC-7_3	AAAGGTACACCTAAAC-7		Fresh	PPC036	eada4dfd-14cc-4767-8791-4a478eb3fe12	9bff6491-20c4-410a-98f6-4b4ee6aaf97d	90e8222f-2a97-4a3c-9517-fbd7626122fd	3920	1969	8.16327	0	0	1	Late PPC	-4.20536	-2.73117
AAAGGTACACGCGTCA-8_3	AAAGGTACACGCGTCA-8		Fresh	PPC023	fb6028d0-5ef0-4f53-bf73-da3983948ce1	916c0056-cef2-488f-ae44-cb9b1398669e	725e0255-424c-44da-86c9-bc0bc14a21a8	3703	1659	14.7988	0	0	0	Late PPC	-0.272749	-3.27225
AAAGGTACAGAGGTTG-7_3	AAAGGTACAGAGGTTG-7		Fresh	PPC036	eada4dfd-14cc-4767-8791-4a478eb3fe12	9bff6491-20c4-410a-98f6-4b4ee6aaf97d	90e8222f-2a97-4a3c-9517-fbd7626122fd	3897	1759	8.13446	0	0	1	Late PPC	-3.1487	-4.6457
AAAGGTACAGCACCCA-7_3	AAAGGTACAGCACCCA-7		Fresh	PPC036	eada4dfd-14cc-4767-8791-4a478eb3fe12	9bff6491-20c4-410a-98f6-4b4ee6aaf97d	90e8222f-2a97-4a3c-9517-fbd7626122fd	3678	2102	14.8178	5	6	7	Endocrine	-0.237773	13.2246
AAAGGTACAGCCGTCA-7_3	AAAGGTACAGCCGTCA-7		Fresh	PPC036	eada4dfd-14cc-4767-8791-4a478eb3fe12	9bff6491-20c4-410a-98f6-4b4ee6aaf97d	90e8222f-2a97-4a3c-9517-fbd7626122fd	6957	2772	6.06583	0	0	0	Late PPC	-7.16296	1.57127
AAAGGTACAGCGATTT-3_3	AAAGGTACAGCGATTT-3		Fresh	PPC029	4efdab78-1eda-4888-8483-15b519c375dc	9bff6491-20c4-410a-98f6-4b4ee6aaf97d	90e8222f-2a97-4a3c-9517-fbd7626122fd	2250	1256	12.1778	0	0	1	Late PPC	-5.84722	-3.84431
AAAGGTACAGGACTAG-6_3	AAAGGTACAGGACTAG-6		Fresh	PPC028	e2308d3d-f183-44e4-b0b7-2dff4a5006da	ee146263-82f5-4ed7-bb49-4300837acc85	c3bb6245-5d1b-4dbc-8b16-b0ca47472e91	8726	3281	7.18542	3	3	4	Early PPC	5.46268	-0.819984
AAAGGTACAGGATCTT-1_3	AAAGGTACAGGATCTT-1		Fresh	iPSC-PPC034	1eeda2ea-453a-4ff4-9cae-2a68f823d919	ac69bd1c-2131-4391-a2ee-b6c19b219c07	eb1309e6-5567-437b-82d7-549c1c8d5493	8633	3050	13.0198	2	2	3	iPSC	14.2956	2.32793
AAAGGTACAGGCGATA-1_1	AAAGGTACAGGCGATA-1	scRNA_Pool_1	Cryopreserved	PPC034	04cd9285-b478-468a-a055-a9d82c99b016	ac69bd1c-2131-4391-a2ee-b6c19b219c07	eb1309e6-5567-437b-82d7-549c1c8d5493	12140	3998	6.11203	4	4	5	Mesendoderm	4.91775	-6.1989
AAAGGTACAGTTTGGT-5_3	AAAGGTACAGTTTGGT-5		Fresh	PPC027	7d700751-e80d-40b6-9e79-0efec5ae5a80	c7a966f7-e22e-4807-afff-2bae9ca5fc72	9d988cb0-01b1-4d5d-bf4b-3fd3baf149a4	11556	4178	6.07477	0	0	0	Late PPC	-3.36592	1.78199
AAAGGTACATAAGCAA-8_3	AAAGGTACATAAGCAA-8		Fresh	PPC023	fb6028d0-5ef0-4f53-bf73-da3983948ce1	916c0056-cef2-488f-ae44-cb9b1398669e	725e0255-424c-44da-86c9-bc0bc14a21a8	4493	2054	9.01402	0	0	0	Late PPC	0.0404514	-0.441334
AAAGGTAGTAACACCT-8_3	AAAGGTAGTAACACCT-8		Fresh	PPC023	fb6028d0-5ef0-4f53-bf73-da3983948ce1	916c0056-cef2-488f-ae44-cb9b1398669e	725e0255-424c-44da-86c9-bc0bc14a21a8	3116	1564	6.73941	0	0	0	Late PPC	-0.109333	-2.94424
AAAGGTAGTAACATAG-6_3	AAAGGTAGTAACATAG-6		Fresh	PPC028	e2308d3d-f183-44e4-b0b7-2dff4a5006da	ee146263-82f5-4ed7-bb49-4300837acc85	c3bb6245-5d1b-4dbc-8b16-b0ca47472e91	18465	4934	8.75711	4	4	9	Mesendoderm	9.27138	-7.23388
AAAGGTAGTACACTCA-1_3	AAAGGTAGTACACTCA-1		Fresh	iPSC-PPC034	1eeda2ea-453a-4ff4-9cae-2a68f823d919	ac69bd1c-2131-4391-a2ee-b6c19b219c07	eb1309e6-5567-437b-82d7-549c1c8d5493	11308	3491	13.4241	2	2	3	iPSC	14.9534	1.36866
AAAGGTAGTACTTCCC-1_1	AAAGGTAGTACTTCCC-1	scRNA_Pool_1	Cryopreserved	PPC029	04cd9285-b478-468a-a055-a9d82c99b016	9bff6491-20c4-410a-98f6-4b4ee6aaf97d	90e8222f-2a97-4a3c-9517-fbd7626122fd	5217	2429	9.71823	0	0	1	Late PPC	-5.85777	-1.82578
AAAGGTAGTATAGCTC-2_3	AAAGGTAGTATAGCTC-2		Fresh	PPC034	3ab5e63d-1d2d-441b-b1c3-7f77fd86e4dd	ac69bd1c-2131-4391-a2ee-b6c19b219c07	eb1309e6-5567-437b-82d7-549c1c8d5493	12456	4192	6.22993	1	1	2	Rep. Late PPC	-0.0282731	4.29757
AAAGGTAGTCAGCGTC-6_3	AAAGGTAGTCAGCGTC-6		Fresh	PPC028	e2308d3d-f183-44e4-b0b7-2dff4a5006da	ee146263-82f5-4ed7-bb49-4300837acc85	c3bb6245-5d1b-4dbc-8b16-b0ca47472e91	10563	3436	8.51084	4	4	5	Mesendoderm	6.89542	-6.24379
AAAGGTAGTCATGCAT-1_1	AAAGGTAGTCATGCAT-1	scRNA_Pool_1	Cryopreserved	PPC034	04cd9285-b478-468a-a055-a9d82c99b016	ac69bd1c-2131-4391-a2ee-b6c19b219c07	eb1309e6-5567-437b-82d7-549c1c8d5493	6819	2892	11.8639	0	0	0	Late PPC	-0.243027	-0.897388
AAAGGTAGTCCCTCAT-1_1	AAAGGTAGTCCCTCAT-1	scRNA_Pool_1	Cryopreserved	PPC023	04cd9285-b478-468a-a055-a9d82c99b016	916c0056-cef2-488f-ae44-cb9b1398669e	725e0255-424c-44da-86c9-bc0bc14a21a8	9262	3550	11.0127	0	0	0	Late PPC	-0.559474	1.03469
AAAGGTAGTCCTGGTG-1_2	AAAGGTAGTCCTGGTG-1	scRNA_Pool_2	Cryopreserved	PPC051	8f38fc74-ec4a-4014-8462-6e10e018f4c3	4f63a2f0-b270-48f8-8603-38d0de2bec74	5f5c5255-f41b-46eb-a9bd-7130515e3efc	3179	1566	11.9534	0	0	0	Late PPC	-2.89183	-2.5134
AAAGGTAGTCGCTGCA-3_3	AAAGGTAGTCGCTGCA-3		Fresh	PPC029	4efdab78-1eda-4888-8483-15b519c375dc	9bff6491-20c4-410a-98f6-4b4ee6aaf97d	90e8222f-2a97-4a3c-9517-fbd7626122fd	6792	2763	8.70141	0	0	1	Late PPC	-4.91993	-1.3921
AAAGGTAGTCGTTATG-8_3	AAAGGTAGTCGTTATG-8		Fresh	PPC023	fb6028d0-5ef0-4f53-bf73-da3983948ce1	916c0056-cef2-488f-ae44-cb9b1398669e	725e0255-424c-44da-86c9-bc0bc14a21a8	10588	3767	8.5663	0	0	0	Late PPC	0.553695	-2.1865
AAAGGTAGTCTCCCTA-2_3	AAAGGTAGTCTCCCTA-2		Fresh	PPC034	3ab5e63d-1d2d-441b-b1c3-7f77fd86e4dd	ac69bd1c-2131-4391-a2ee-b6c19b219c07	eb1309e6-5567-437b-82d7-549c1c8d5493	8668	3289	8.62944	0	0	0	Late PPC	-0.89723	-1.34153
AAAGGTAGTCTGCAAT-2_3	AAAGGTAGTCTGCAAT-2		Fresh	PPC034	3ab5e63d-1d2d-441b-b1c3-7f77fd86e4dd	ac69bd1c-2131-4391-a2ee-b6c19b219c07	eb1309e6-5567-437b-82d7-549c1c8d5493	18196	5242	7.55111	4	4	5	Mesendoderm	4.15286	-6.51484
AAAGGTAGTGAGATAT-7_3	AAAGGTAGTGAGATAT-7		Fresh	PPC036	eada4dfd-14cc-4767-8791-4a478eb3fe12	9bff6491-20c4-410a-98f6-4b4ee6aaf97d	90e8222f-2a97-4a3c-9517-fbd7626122fd	3014	1462	9.2568	0	0	1	Late PPC	-2.64007	-4.51548
AAAGGTAGTGATATAG-4_3	AAAGGTAGTGATATAG-4		Fresh	PPC030	4fd8f0f0-2356-451c-a61f-c30610f1141c	4df98c9a-93f7-4735-80c8-24b1e8943549	7cf9e7b2-28a3-4b42-812b-929516fbce4a	3897	1907	8.5707	0	0	0	Late PPC	-2.17258	-0.397245
AAAGGTAGTGCGAACA-5_3	AAAGGTAGTGCGAACA-5		Fresh	PPC027	7d700751-e80d-40b6-9e79-0efec5ae5a80	c7a966f7-e22e-4807-afff-2bae9ca5fc72	9d988cb0-01b1-4d5d-bf4b-3fd3baf149a4	3153	1811	5.86743	1	1	2	Rep. Late PPC	1.24579	4.16561
AAAGGTAGTGGTAACG-2_3	AAAGGTAGTGGTAACG-2		Fresh	PPC034	3ab5e63d-1d2d-441b-b1c3-7f77fd86e4dd	ac69bd1c-2131-4391-a2ee-b6c19b219c07	eb1309e6-5567-437b-82d7-549c1c8d5493	9379	3557	7.67672	1	1	2	Rep. Late PPC	1.51525	5.52574
AAAGGTAGTGTCCATA-1_1	AAAGGTAGTGTCCATA-1	scRNA_Pool_1	Cryopreserved	PPC027	04cd9285-b478-468a-a055-a9d82c99b016	c7a966f7-e22e-4807-afff-2bae9ca5fc72	9d988cb0-01b1-4d5d-bf4b-3fd3baf149a4	2103	1255	9.22492	0	0	0	Late PPC	-2.86682	-1.94924
AAAGGTAGTTAAGAAC-8_3	AAAGGTAGTTAAGAAC-8		Fresh	PPC023	fb6028d0-5ef0-4f53-bf73-da3983948ce1	916c0056-cef2-488f-ae44-cb9b1398669e	725e0255-424c-44da-86c9-bc0bc14a21a8	5287	2309	8.13316	0	0	0	Late PPC	-0.0751268	-0.0655888
AAAGGTAGTTCCCAAA-1_2	AAAGGTAGTTCCCAAA-1	scRNA_Pool_2	Cryopreserved	PPC051	8f38fc74-ec4a-4014-8462-6e10e018f4c3	4f63a2f0-b270-48f8-8603-38d0de2bec74	5f5c5255-f41b-46eb-a9bd-7130515e3efc	8887	3135	5.53618	0	0	0	Late PPC	2.49503	0.291785
AAAGGTAGTTGTATGC-3_3	AAAGGTAGTTGTATGC-3		Fresh	PPC029	4efdab78-1eda-4888-8483-15b519c375dc	9bff6491-20c4-410a-98f6-4b4ee6aaf97d	90e8222f-2a97-4a3c-9517-fbd7626122fd	46790	6868	3.90682	0	5	6	Early DE	-7.65291	4.36785
AAAGGTAGTTGTCAGT-1_1	AAAGGTAGTTGTCAGT-1	scRNA_Pool_1	Cryopreserved	PPC029	04cd9285-b478-468a-a055-a9d82c99b016	9bff6491-20c4-410a-98f6-4b4ee6aaf97d	90e8222f-2a97-4a3c-9517-fbd7626122fd	11027	4273	6.95565	1	1	2	Rep. Late PPC	-0.223789	4.82707
AAAGGTAGTTGTCAGT-7_3	AAAGGTAGTTGTCAGT-7		Fresh	PPC036	eada4dfd-14cc-4767-8791-4a478eb3fe12	9bff6491-20c4-410a-98f6-4b4ee6aaf97d	90e8222f-2a97-4a3c-9517-fbd7626122fd	1366	930	12.5183	0	0	0	Late PPC	-2.98588	-3.63074
AAAGGTATCAAGGCTT-1_1	AAAGGTATCAAGGCTT-1	scRNA_Pool_1	Cryopreserved	PPC027	04cd9285-b478-468a-a055-a9d82c99b016	c7a966f7-e22e-4807-afff-2bae9ca5fc72	9d988cb0-01b1-4d5d-bf4b-3fd3baf149a4	7642	3089	4.80241	0	0	0	Late PPC	-0.876501	0.97944
AAAGGTATCAATGTCG-5_3	AAAGGTATCAATGTCG-5		Fresh	PPC027	7d700751-e80d-40b6-9e79-0efec5ae5a80	c7a966f7-e22e-4807-afff-2bae9ca5fc72	9d988cb0-01b1-4d5d-bf4b-3fd3baf149a4	2521	1488	5.67235	0	0	0	Late PPC	-1.99108	-2.30518
AAAGGTATCACTCGAA-1_2	AAAGGTATCACTCGAA-1	scRNA_Pool_2	Cryopreserved	PPC150	8f38fc74-ec4a-4014-8462-6e10e018f4c3	0a1bcb9c-aa08-4f75-b564-ff7abc75235c	b48d5663-b599-4d02-a70b-6bd12546041f	16464	4921	8.43052	0	0	0	Late PPC	-2.42278	-1.07166
AAAGGTATCAGATGCT-7_3	AAAGGTATCAGATGCT-7		Fresh	PPC036	eada4dfd-14cc-4767-8791-4a478eb3fe12	9bff6491-20c4-410a-98f6-4b4ee6aaf97d	90e8222f-2a97-4a3c-9517-fbd7626122fd	8903	3702	8.58138	1	1	2	Rep. Late PPC	-0.685021	4.32357
AAAGGTATCATCTCTA-6_3	AAAGGTATCATCTCTA-6		Fresh	PPC028	e2308d3d-f183-44e4-b0b7-2dff4a5006da	ee146263-82f5-4ed7-bb49-4300837acc85	c3bb6245-5d1b-4dbc-8b16-b0ca47472e91	1875	1076	7.25333	4	4	5	Mesendoderm	5.02862	-6.32346
AAAGGTATCCCACAGG-5_3	AAAGGTATCCCACAGG-5		Fresh	PPC027	7d700751-e80d-40b6-9e79-0efec5ae5a80	c7a966f7-e22e-4807-afff-2bae9ca5fc72	9d988cb0-01b1-4d5d-bf4b-3fd3baf149a4	4278	2183	5.21272	0	0	0	Late PPC	-3.55495	1.99273
AAAGGTATCGACGAGA-2_3	AAAGGTATCGACGAGA-2		Fresh	PPC034	3ab5e63d-1d2d-441b-b1c3-7f77fd86e4dd	ac69bd1c-2131-4391-a2ee-b6c19b219c07	eb1309e6-5567-437b-82d7-549c1c8d5493	4889	2280	9.94068	0	0	0	Late PPC	1.09755	-0.236595
AAAGGTATCGAGAATA-8_3	AAAGGTATCGAGAATA-8		Fresh	PPC023	fb6028d0-5ef0-4f53-bf73-da3983948ce1	916c0056-cef2-488f-ae44-cb9b1398669e	725e0255-424c-44da-86c9-bc0bc14a21a8	7465	3007	9.47086	1	1	2	Rep. Late PPC	1.82558	5.08707
AAAGGTATCGATACTG-1_2	AAAGGTATCGATACTG-1	scRNA_Pool_2	Cryopreserved	PPC051	8f38fc74-ec4a-4014-8462-6e10e018f4c3	4f63a2f0-b270-48f8-8603-38d0de2bec74	5f5c5255-f41b-46eb-a9bd-7130515e3efc	13557	4424	8.22453	1	1	2	Rep. Late PPC	-0.0455925	4.67354
AAAGGTATCGCCAGTG-5_3	AAAGGTATCGCCAGTG-5		Fresh	PPC027	7d700751-e80d-40b6-9e79-0efec5ae5a80	c7a966f7-e22e-4807-afff-2bae9ca5fc72	9d988cb0-01b1-4d5d-bf4b-3fd3baf149a4	7053	2839	5.84149	0	0	0	Late PPC	-2.3666	-1.93926
AAAGGTATCGCCGAGT-1_1	AAAGGTATCGCCGAGT-1	scRNA_Pool_1	Cryopreserved	PPC027	04cd9285-b478-468a-a055-a9d82c99b016	c7a966f7-e22e-4807-afff-2bae9ca5fc72	9d988cb0-01b1-4d5d-bf4b-3fd3baf149a4	6079	2702	11.8934	0	0	0	Late PPC	-1.22555	-0.17365
AAAGGTATCGGTCATA-1_1	AAAGGTATCGGTCATA-1	scRNA_Pool_1	Cryopreserved	PPC027	04cd9285-b478-468a-a055-a9d82c99b016	c7a966f7-e22e-4807-afff-2bae9ca5fc72	9d988cb0-01b1-4d5d-bf4b-3fd3baf149a4	5309	2455	7.15766	0	0	0	Late PPC	-2.0403	-2.17438
AAAGGTATCGTCGATA-4_3	AAAGGTATCGTCGATA-4		Fresh	PPC030	4fd8f0f0-2356-451c-a61f-c30610f1141c	4df98c9a-93f7-4735-80c8-24b1e8943549	7cf9e7b2-28a3-4b42-812b-929516fbce4a	4087	1896	6.77759	0	0	0	Late PPC	-1.27844	-1.60853
AAAGGTATCGTGCGAC-6_3	AAAGGTATCGTGCGAC-6		Fresh	PPC028	e2308d3d-f183-44e4-b0b7-2dff4a5006da	ee146263-82f5-4ed7-bb49-4300837acc85	c3bb6245-5d1b-4dbc-8b16-b0ca47472e91	11033	3571	7.98514	3	3	4	Early PPC	5.78796	-0.130428
AAAGGTATCGTTAGAC-1_1	AAAGGTATCGTTAGAC-1	scRNA_Pool_1	Cryopreserved	PPC027	04cd9285-b478-468a-a055-a9d82c99b016	c7a966f7-e22e-4807-afff-2bae9ca5fc72	9d988cb0-01b1-4d5d-bf4b-3fd3baf149a4	23094	6206	6.35663	1	1	2	Rep. Late PPC	0.854154	5.79345
AAAGGTATCTAATTCC-1_1	AAAGGTATCTAATTCC-1	scRNA_Pool_1	Cryopreserved	PPC027	04cd9285-b478-468a-a055-a9d82c99b016	c7a966f7-e22e-4807-afff-2bae9ca5fc72	9d988cb0-01b1-4d5d-bf4b-3fd3baf149a4	2178	1303	6.61157	0	0	0	Late PPC	-2.55852	-0.931572
AAAGGTATCTACCAGA-1_2	AAAGGTATCTACCAGA-1	scRNA_Pool_2	Cryopreserved	PPC051	8f38fc74-ec4a-4014-8462-6e10e018f4c3	4f63a2f0-b270-48f8-8603-38d0de2bec74	5f5c5255-f41b-46eb-a9bd-7130515e3efc	9210	3261	6.82953	0	0	0	Late PPC	-0.374182	-0.822603
AAAGGTATCTAGGCAT-6_3	AAAGGTATCTAGGCAT-6		Fresh	PPC028	e2308d3d-f183-44e4-b0b7-2dff4a5006da	ee146263-82f5-4ed7-bb49-4300837acc85	c3bb6245-5d1b-4dbc-8b16-b0ca47472e91	14294	4287	6.44326	4	4	5	Mesendoderm	5.33797	-6.25507
AAAGGTATCTATACGG-1_1	AAAGGTATCTATACGG-1	scRNA_Pool_1	Cryopreserved	PPC023	04cd9285-b478-468a-a055-a9d82c99b016	916c0056-cef2-488f-ae44-cb9b1398669e	725e0255-424c-44da-86c9-bc0bc14a21a8	16762	4975	9.44398	0	0	0	Late PPC	0.121374	-1.30751
AAAGGTATCTCACTCG-1_1	AAAGGTATCTCACTCG-1	scRNA_Pool_1	Cryopreserved	PPC034	04cd9285-b478-468a-a055-a9d82c99b016	ac69bd1c-2131-4391-a2ee-b6c19b219c07	eb1309e6-5567-437b-82d7-549c1c8d5493	6434	2708	9.17003	0	0	0	Late PPC	-1.05091	0.649396
AAAGGTATCTGAGGCC-7_3	AAAGGTATCTGAGGCC-7		Fresh	PPC036	eada4dfd-14cc-4767-8791-4a478eb3fe12	9bff6491-20c4-410a-98f6-4b4ee6aaf97d	90e8222f-2a97-4a3c-9517-fbd7626122fd	3160	1694	11.0443	0	0	1	Late PPC	-4.96229	-3.86814
AAAGGTATCTGTACAG-8_3	AAAGGTATCTGTACAG-8		Fresh	PPC023	fb6028d0-5ef0-4f53-bf73-da3983948ce1	916c0056-cef2-488f-ae44-cb9b1398669e	725e0255-424c-44da-86c9-bc0bc14a21a8	7292	2924	9.20187	0	0	0	Late PPC	-0.174735	0.102102
AAAGGTATCTTGCAGA-8_3	AAAGGTATCTTGCAGA-8		Fresh	PPC023	fb6028d0-5ef0-4f53-bf73-da3983948ce1	916c0056-cef2-488f-ae44-cb9b1398669e	725e0255-424c-44da-86c9-bc0bc14a21a8	5687	2324	8.05346	0	0	0	Late PPC	0.452539	-1.60565
AAAGTCCAGAAACTAC-3_3	AAAGTCCAGAAACTAC-3		Fresh	PPC029	4efdab78-1eda-4888-8483-15b519c375dc	9bff6491-20c4-410a-98f6-4b4ee6aaf97d	90e8222f-2a97-4a3c-9517-fbd7626122fd	13494	4370	10.7826	0	5	6	Early DE	-6.85605	2.63156
AAAGTCCAGACGTCGA-3_3	AAAGTCCAGACGTCGA-3		Fresh	PPC029	4efdab78-1eda-4888-8483-15b519c375dc	9bff6491-20c4-410a-98f6-4b4ee6aaf97d	90e8222f-2a97-4a3c-9517-fbd7626122fd	9074	3323	6.56822	0	0	0	Late PPC	-5.77234	0.644466
AAAGTCCAGAGAATCT-4_3	AAAGTCCAGAGAATCT-4		Fresh	PPC030	4fd8f0f0-2356-451c-a61f-c30610f1141c	4df98c9a-93f7-4735-80c8-24b1e8943549	7cf9e7b2-28a3-4b42-812b-929516fbce4a	11194	3924	6.88762	1	1	2	Rep. Late PPC	-1.09335	3.86166
AAAGTCCAGAGCAAGA-8_3	AAAGTCCAGAGCAAGA-8		Fresh	PPC023	fb6028d0-5ef0-4f53-bf73-da3983948ce1	916c0056-cef2-488f-ae44-cb9b1398669e	725e0255-424c-44da-86c9-bc0bc14a21a8	7607	2936	9.32036	0	0	0	Late PPC	0.906857	2.24224
AAAGTCCAGAGGCGTT-1_1	AAAGTCCAGAGGCGTT-1	scRNA_Pool_1	Cryopreserved	PPC034	04cd9285-b478-468a-a055-a9d82c99b016	ac69bd1c-2131-4391-a2ee-b6c19b219c07	eb1309e6-5567-437b-82d7-549c1c8d5493	2407	1280	11.7989	4	4	5	Mesendoderm	5.17856	-6.88078
AAAGTCCAGAGGTCAC-1_1	AAAGTCCAGAGGTCAC-1	scRNA_Pool_1	Cryopreserved	PPC034	04cd9285-b478-468a-a055-a9d82c99b016	ac69bd1c-2131-4391-a2ee-b6c19b219c07	eb1309e6-5567-437b-82d7-549c1c8d5493	10067	3761	15.1187	1	1	2	Rep. Late PPC	1.0097	5.19493
AAAGTCCAGCACAAAT-3_3	AAAGTCCAGCACAAAT-3		Fresh	PPC029	4efdab78-1eda-4888-8483-15b519c375dc	9bff6491-20c4-410a-98f6-4b4ee6aaf97d	90e8222f-2a97-4a3c-9517-fbd7626122fd	6231	2735	8.87498	0	0	1	Late PPC	-4.49465	-3.41134
AAAGTCCAGCAGCGAT-7_3	AAAGTCCAGCAGCGAT-7		Fresh	PPC036	eada4dfd-14cc-4767-8791-4a478eb3fe12	9bff6491-20c4-410a-98f6-4b4ee6aaf97d	90e8222f-2a97-4a3c-9517-fbd7626122fd	2954	1621	6.87204	0	0	1	Late PPC	-4.47073	-2.38087
AAAGTCCAGCGAGTAC-6_3	AAAGTCCAGCGAGTAC-6		Fresh	PPC028	e2308d3d-f183-44e4-b0b7-2dff4a5006da	ee146263-82f5-4ed7-bb49-4300837acc85	c3bb6245-5d1b-4dbc-8b16-b0ca47472e91	12501	3836	5.84753	3	3	4	Early PPC	4.32256	1.87853
AAAGTCCAGCGATCGA-5_3	AAAGTCCAGCGATCGA-5		Fresh	PPC027	7d700751-e80d-40b6-9e79-0efec5ae5a80	c7a966f7-e22e-4807-afff-2bae9ca5fc72	9d988cb0-01b1-4d5d-bf4b-3fd3baf149a4	6346	2673	7.70564	0	0	0	Late PPC	-2.08103	-2.39863
AAAGTCCAGCTCGACC-1_2	AAAGTCCAGCTCGACC-1	scRNA_Pool_2	Cryopreserved	PPC134	8f38fc74-ec4a-4014-8462-6e10e018f4c3	2302e931-a8d5-454d-83cf-f86e41c1e901	a140d6d1-9fbf-4645-a083-b870bf2f0f67	14951	4162	7.04301	0	0	1	Late PPC	-7.17487	1.24226
AAAGTCCAGCTGACAG-3_3	AAAGTCCAGCTGACAG-3		Fresh	PPC029	4efdab78-1eda-4888-8483-15b519c375dc	9bff6491-20c4-410a-98f6-4b4ee6aaf97d	90e8222f-2a97-4a3c-9517-fbd7626122fd	8589	3319	6.97404	0	0	1	Late PPC	-6.92829	0.679131
AAAGTCCAGCTGCCTG-1_2	AAAGTCCAGCTGCCTG-1	scRNA_Pool_2	Cryopreserved	PPC150	8f38fc74-ec4a-4014-8462-6e10e018f4c3	0a1bcb9c-aa08-4f75-b564-ff7abc75235c	b48d5663-b599-4d02-a70b-6bd12546041f	54998	8593	7.14026	0	5	6	Early DE	-5.90793	3.39995
AAAGTCCAGGATTTAG-2_3	AAAGTCCAGGATTTAG-2		Fresh	PPC034	3ab5e63d-1d2d-441b-b1c3-7f77fd86e4dd	ac69bd1c-2131-4391-a2ee-b6c19b219c07	eb1309e6-5567-437b-82d7-549c1c8d5493	5908	2609	8.80162	0	0	0	Late PPC	-0.791057	-1.05646
AAAGTCCAGGCAGTCA-1_3	AAAGTCCAGGCAGTCA-1		Fresh	iPSC-PPC034	1eeda2ea-453a-4ff4-9cae-2a68f823d919	ac69bd1c-2131-4391-a2ee-b6c19b219c07	eb1309e6-5567-437b-82d7-549c1c8d5493	8616	2916	15.123	2	2	3	iPSC	13.7578	2.248
AAAGTCCAGGCTAACG-1_1	AAAGTCCAGGCTAACG-1	scRNA_Pool_1	Cryopreserved	PPC023	04cd9285-b478-468a-a055-a9d82c99b016	916c0056-cef2-488f-ae44-cb9b1398669e	725e0255-424c-44da-86c9-bc0bc14a21a8	5652	2396	8.22718	0	0	0	Late PPC	-0.148574	-3.11954
AAAGTCCAGGTAAACT-1_3	AAAGTCCAGGTAAACT-1		Fresh	iPSC-PPC034	1eeda2ea-453a-4ff4-9cae-2a68f823d919	ac69bd1c-2131-4391-a2ee-b6c19b219c07	eb1309e6-5567-437b-82d7-549c1c8d5493	12173	3529	11.887	2	2	3	iPSC	14.3461	1.30427
AAAGTCCAGGTCGCCT-4_3	AAAGTCCAGGTCGCCT-4		Fresh	PPC030	4fd8f0f0-2356-451c-a61f-c30610f1141c	4df98c9a-93f7-4735-80c8-24b1e8943549	7cf9e7b2-28a3-4b42-812b-929516fbce4a	5783	2505	6.05222	0	0	0	Late PPC	-1.29256	-1.62449
AAAGTCCAGGTTTGAA-1_1	AAAGTCCAGGTTTGAA-1	scRNA_Pool_1	Cryopreserved	PPC027	04cd9285-b478-468a-a055-a9d82c99b016	c7a966f7-e22e-4807-afff-2bae9ca5fc72	9d988cb0-01b1-4d5d-bf4b-3fd3baf149a4	8133	3363	5.5822	0	0	0	Late PPC	-3.6679	1.78531
AAAGTCCAGTAACGTA-2_3	AAAGTCCAGTAACGTA-2		Fresh	PPC034	3ab5e63d-1d2d-441b-b1c3-7f77fd86e4dd	ac69bd1c-2131-4391-a2ee-b6c19b219c07	eb1309e6-5567-437b-82d7-549c1c8d5493	8429	3300	7.59283	0	0	0	Late PPC	0.629966	1.17464
AAAGTCCAGTCATGAA-5_3	AAAGTCCAGTCATGAA-5		Fresh	PPC027	7d700751-e80d-40b6-9e79-0efec5ae5a80	c7a966f7-e22e-4807-afff-2bae9ca5fc72	9d988cb0-01b1-4d5d-bf4b-3fd3baf149a4	18125	5197	8.63448	0	0	0	Late PPC	-2.63407	0.273354
AAAGTCCAGTCTAACC-5_3	AAAGTCCAGTCTAACC-5		Fresh	PPC027	7d700751-e80d-40b6-9e79-0efec5ae5a80	c7a966f7-e22e-4807-afff-2bae9ca5fc72	9d988cb0-01b1-4d5d-bf4b-3fd3baf149a4	4986	2480	8.08263	0	0	0	Late PPC	-2.72195	-1.26086
AAAGTCCAGTCTCCTC-1_2	AAAGTCCAGTCTCCTC-1	scRNA_Pool_2	Cryopreserved	PPC051	8f38fc74-ec4a-4014-8462-6e10e018f4c3	4f63a2f0-b270-48f8-8603-38d0de2bec74	5f5c5255-f41b-46eb-a9bd-7130515e3efc	21083	5526	7.25229	0	0	0	Late PPC	2.74348	0.814417
AAAGTCCAGTGCCCGT-7_3	AAAGTCCAGTGCCCGT-7		Fresh	PPC036	eada4dfd-14cc-4767-8791-4a478eb3fe12	9bff6491-20c4-410a-98f6-4b4ee6aaf97d	90e8222f-2a97-4a3c-9517-fbd7626122fd	7464	3110	8.70847	0	0	1	Late PPC	-3.72629	-3.5626
AAAGTCCAGTTGTAGA-2_3	AAAGTCCAGTTGTAGA-2		Fresh	PPC034	3ab5e63d-1d2d-441b-b1c3-7f77fd86e4dd	ac69bd1c-2131-4391-a2ee-b6c19b219c07	eb1309e6-5567-437b-82d7-549c1c8d5493	7922	3096	7.53598	0	0	0	Late PPC	-3.73748	0.550352
AAAGTCCCAACCCGCA-1_2	AAAGTCCCAACCCGCA-1	scRNA_Pool_2	Cryopreserved	PPC134	8f38fc74-ec4a-4014-8462-6e10e018f4c3	2302e931-a8d5-454d-83cf-f86e41c1e901	a140d6d1-9fbf-4645-a083-b870bf2f0f67	11261	3675	9.4219	3	3	4	Early PPC	5.99252	1.0078
AAAGTCCCAAGAAACT-8_3	AAAGTCCCAAGAAACT-8		Fresh	PPC023	fb6028d0-5ef0-4f53-bf73-da3983948ce1	916c0056-cef2-488f-ae44-cb9b1398669e	725e0255-424c-44da-86c9-bc0bc14a21a8	5019	2073	9.78283	0	0	0	Late PPC	-0.154059	-0.937355
AAAGTCCCAATAGTAG-2_3	AAAGTCCCAATAGTAG-2		Fresh	PPC034	3ab5e63d-1d2d-441b-b1c3-7f77fd86e4dd	ac69bd1c-2131-4391-a2ee-b6c19b219c07	eb1309e6-5567-437b-82d7-549c1c8d5493	6099	2568	11.215	0	0	0	Late PPC	-1.13385	-3.91016
AAAGTCCCAATGGCAG-1_3	AAAGTCCCAATGGCAG-1		Fresh	iPSC-PPC034	1eeda2ea-453a-4ff4-9cae-2a68f823d919	ac69bd1c-2131-4391-a2ee-b6c19b219c07	eb1309e6-5567-437b-82d7-549c1c8d5493	11727	3590	16.1763	2	2	3	iPSC	13.7002	0.742101
AAAGTCCCAATGTGGG-1_2	AAAGTCCCAATGTGGG-1	scRNA_Pool_2	Cryopreserved	PPC150	8f38fc74-ec4a-4014-8462-6e10e018f4c3	0a1bcb9c-aa08-4f75-b564-ff7abc75235c	b48d5663-b599-4d02-a70b-6bd12546041f	8355	3102	10.3531	0	0	0	Late PPC	-3.70818	2.15242
AAAGTCCCAATTGCAC-1_2	AAAGTCCCAATTGCAC-1	scRNA_Pool_2	Cryopreserved	PPC051	8f38fc74-ec4a-4014-8462-6e10e018f4c3	4f63a2f0-b270-48f8-8603-38d0de2bec74	5f5c5255-f41b-46eb-a9bd-7130515e3efc	11068	3610	8.02313	0	0	0	Late PPC	2.27421	0.740263
AAAGTCCCACACACGC-7_3	AAAGTCCCACACACGC-7		Fresh	PPC036	eada4dfd-14cc-4767-8791-4a478eb3fe12	9bff6491-20c4-410a-98f6-4b4ee6aaf97d	90e8222f-2a97-4a3c-9517-fbd7626122fd	4496	2374	11.1655	5	6	7	Endocrine	-0.284556	13.2201
AAAGTCCCACAGTCAT-3_3	AAAGTCCCACAGTCAT-3		Fresh	PPC029	4efdab78-1eda-4888-8483-15b519c375dc	9bff6491-20c4-410a-98f6-4b4ee6aaf97d	90e8222f-2a97-4a3c-9517-fbd7626122fd	13234	4255	7.32205	0	0	1	Late PPC	-2.95803	-5.46005
AAAGTCCCACAGTCCG-2_3	AAAGTCCCACAGTCCG-2		Fresh	PPC034	3ab5e63d-1d2d-441b-b1c3-7f77fd86e4dd	ac69bd1c-2131-4391-a2ee-b6c19b219c07	eb1309e6-5567-437b-82d7-549c1c8d5493	5810	2486	9.63855	0	0	0	Late PPC	-1.66351	-4.38838
AAAGTCCCACATGGTT-2_3	AAAGTCCCACATGGTT-2		Fresh	PPC034	3ab5e63d-1d2d-441b-b1c3-7f77fd86e4dd	ac69bd1c-2131-4391-a2ee-b6c19b219c07	eb1309e6-5567-437b-82d7-549c1c8d5493	5230	2431	9.19694	0	0	0	Late PPC	1.27268	0.0862064
AAAGTCCCACCAGTTA-6_3	AAAGTCCCACCAGTTA-6		Fresh	PPC028	e2308d3d-f183-44e4-b0b7-2dff4a5006da	ee146263-82f5-4ed7-bb49-4300837acc85	c3bb6245-5d1b-4dbc-8b16-b0ca47472e91	6093	2574	8.64927	4	4	5	Mesendoderm	5.91297	-5.96866
AAAGTCCCACCGTGCA-3_3	AAAGTCCCACCGTGCA-3		Fresh	PPC029	4efdab78-1eda-4888-8483-15b519c375dc	9bff6491-20c4-410a-98f6-4b4ee6aaf97d	90e8222f-2a97-4a3c-9517-fbd7626122fd	7554	3196	5.58644	0	0	1	Late PPC	-6.65095	-1.09608
AAAGTCCCACCTCAGG-1_1	AAAGTCCCACCTCAGG-1	scRNA_Pool_1	Cryopreserved	PPC023	04cd9285-b478-468a-a055-a9d82c99b016	916c0056-cef2-488f-ae44-cb9b1398669e	725e0255-424c-44da-86c9-bc0bc14a21a8	11449	3792	9.86112	1	1	2	Rep. Late PPC	-5.20609	2.02018
AAAGTCCCACGGAAGT-2_3	AAAGTCCCACGGAAGT-2		Fresh	PPC034	3ab5e63d-1d2d-441b-b1c3-7f77fd86e4dd	ac69bd1c-2131-4391-a2ee-b6c19b219c07	eb1309e6-5567-437b-82d7-549c1c8d5493	4748	2194	11.5838	0	0	0	Late PPC	1.90644	0.126465
AAAGTCCCACGGTGTC-3_3	AAAGTCCCACGGTGTC-3		Fresh	PPC029	4efdab78-1eda-4888-8483-15b519c375dc	9bff6491-20c4-410a-98f6-4b4ee6aaf97d	90e8222f-2a97-4a3c-9517-fbd7626122fd	8317	3128	8.60887	0	0	1	Late PPC	-4.78319	-0.417914
AAAGTCCCACTGAGGA-8_3	AAAGTCCCACTGAGGA-8		Fresh	PPC023	fb6028d0-5ef0-4f53-bf73-da3983948ce1	916c0056-cef2-488f-ae44-cb9b1398669e	725e0255-424c-44da-86c9-bc0bc14a21a8	2724	1313	26.4684	0	0	0	Late PPC	-1.62344	-0.855456
AAAGTCCCACTGTCCT-7_3	AAAGTCCCACTGTCCT-7		Fresh	PPC036	eada4dfd-14cc-4767-8791-4a478eb3fe12	9bff6491-20c4-410a-98f6-4b4ee6aaf97d	90e8222f-2a97-4a3c-9517-fbd7626122fd	10274	3881	9.79171	0	0	0	Late PPC	-5.8491	0.783331
AAAGTCCCAGACTCTA-7_3	AAAGTCCCAGACTCTA-7		Fresh	PPC036	eada4dfd-14cc-4767-8791-4a478eb3fe12	9bff6491-20c4-410a-98f6-4b4ee6aaf97d	90e8222f-2a97-4a3c-9517-fbd7626122fd	2430	1403	9.21811	0	0	1	Late PPC	-4.10041	-4.11829
AAAGTCCCAGCGGTTC-6_3	AAAGTCCCAGCGGTTC-6		Fresh	PPC028	e2308d3d-f183-44e4-b0b7-2dff4a5006da	ee146263-82f5-4ed7-bb49-4300837acc85	c3bb6245-5d1b-4dbc-8b16-b0ca47472e91	13413	4173	8.09662	3	3	4	Early PPC	6.14893	-1.10041
AAAGTCCCAGCTTTCC-3_3	AAAGTCCCAGCTTTCC-3		Fresh	PPC029	4efdab78-1eda-4888-8483-15b519c375dc	9bff6491-20c4-410a-98f6-4b4ee6aaf97d	90e8222f-2a97-4a3c-9517-fbd7626122fd	21091	5754	11.5594	4	4	5	Mesendoderm	7.36919	-7.43012
AAAGTCCCAGTCAGAG-4_3	AAAGTCCCAGTCAGAG-4		Fresh	PPC030	4fd8f0f0-2356-451c-a61f-c30610f1141c	4df98c9a-93f7-4735-80c8-24b1e8943549	7cf9e7b2-28a3-4b42-812b-929516fbce4a	1086	761	6.90608	0	0	0	Late PPC	-1.70578	-2.53169
AAAGTCCCAGTGCCTG-2_3	AAAGTCCCAGTGCCTG-2		Fresh	PPC034	3ab5e63d-1d2d-441b-b1c3-7f77fd86e4dd	ac69bd1c-2131-4391-a2ee-b6c19b219c07	eb1309e6-5567-437b-82d7-549c1c8d5493	2166	1266	6.55586	0	0	0	Late PPC	-0.478197	-2.77622
AAAGTCCCATAACCCA-1_1	AAAGTCCCATAACCCA-1	scRNA_Pool_1	Cryopreserved	PPC027	04cd9285-b478-468a-a055-a9d82c99b016	c7a966f7-e22e-4807-afff-2bae9ca5fc72	9d988cb0-01b1-4d5d-bf4b-3fd3baf149a4	3861	1851	17.3789	0	0	0	Late PPC	-0.222679	-0.720664
AAAGTCCCATAGGTTC-1_1	AAAGTCCCATAGGTTC-1	scRNA_Pool_1	Cryopreserved	PPC034	04cd9285-b478-468a-a055-a9d82c99b016	ac69bd1c-2131-4391-a2ee-b6c19b219c07	eb1309e6-5567-437b-82d7-549c1c8d5493	7483	3183	7.92463	0	0	0	Late PPC	0.438514	0.810062
AAAGTCCCATCCAATG-1_3	AAAGTCCCATCCAATG-1		Fresh	iPSC-PPC034	1eeda2ea-453a-4ff4-9cae-2a68f823d919	ac69bd1c-2131-4391-a2ee-b6c19b219c07	eb1309e6-5567-437b-82d7-549c1c8d5493	12815	3775	13.7183	2	2	3	iPSC	12.7348	-0.00749531
AAAGTCCCATCGCTCT-4_3	AAAGTCCCATCGCTCT-4		Fresh	PPC030	4fd8f0f0-2356-451c-a61f-c30610f1141c	4df98c9a-93f7-4735-80c8-24b1e8943549	7cf9e7b2-28a3-4b42-812b-929516fbce4a	7473	2997	6.42312	0	0	0	Late PPC	-2.83938	1.35857
AAAGTCCCATGAAAGT-8_3	AAAGTCCCATGAAAGT-8		Fresh	PPC023	fb6028d0-5ef0-4f53-bf73-da3983948ce1	916c0056-cef2-488f-ae44-cb9b1398669e	725e0255-424c-44da-86c9-bc0bc14a21a8	14247	4408	9.96701	0	0	0	Late PPC	-4.4141	3.62125
AAAGTCCCATGACAGG-4_3	AAAGTCCCATGACAGG-4		Fresh	PPC030	4fd8f0f0-2356-451c-a61f-c30610f1141c	4df98c9a-93f7-4735-80c8-24b1e8943549	7cf9e7b2-28a3-4b42-812b-929516fbce4a	4375	1990	6.01143	0	0	0	Late PPC	-2.7439	1.87128
AAAGTCCCATGGCTGC-3_3	AAAGTCCCATGGCTGC-3		Fresh	PPC029	4efdab78-1eda-4888-8483-15b519c375dc	9bff6491-20c4-410a-98f6-4b4ee6aaf97d	90e8222f-2a97-4a3c-9517-fbd7626122fd	8962	3272	6.27092	0	0	1	Late PPC	-6.91092	-0.903898
AAAGTCCCATTCCTAT-3_3	AAAGTCCCATTCCTAT-3		Fresh	PPC029	4efdab78-1eda-4888-8483-15b519c375dc	9bff6491-20c4-410a-98f6-4b4ee6aaf97d	90e8222f-2a97-4a3c-9517-fbd7626122fd	7560	2820	8.62434	5	6	7	Endocrine	0.358155	12.9049
AAAGTCCGTACAATAG-3_3	AAAGTCCGTACAATAG-3		Fresh	PPC029	4efdab78-1eda-4888-8483-15b519c375dc	9bff6491-20c4-410a-98f6-4b4ee6aaf97d	90e8222f-2a97-4a3c-9517-fbd7626122fd	17380	5085	7.68124	0	0	1	Late PPC	-7.5293	-0.583304
AAAGTCCGTAGAGGAA-1_2	AAAGTCCGTAGAGGAA-1	scRNA_Pool_2	Cryopreserved	PPC134	8f38fc74-ec4a-4014-8462-6e10e018f4c3	2302e931-a8d5-454d-83cf-f86e41c1e901	a140d6d1-9fbf-4645-a083-b870bf2f0f67	5690	2465	7.83831	3	3	4	Early PPC	6.02315	0.155462
AAAGTCCGTAGCTGAG-1_1	AAAGTCCGTAGCTGAG-1	scRNA_Pool_1	Cryopreserved	PPC027	04cd9285-b478-468a-a055-a9d82c99b016	c7a966f7-e22e-4807-afff-2bae9ca5fc72	9d988cb0-01b1-4d5d-bf4b-3fd3baf149a4	7099	2961	10.0718	0	0	0	Late PPC	-2.37116	-1.51391
AAAGTCCGTAGGTTTC-4_3	AAAGTCCGTAGGTTTC-4		Fresh	PPC030	4fd8f0f0-2356-451c-a61f-c30610f1141c	4df98c9a-93f7-4735-80c8-24b1e8943549	7cf9e7b2-28a3-4b42-812b-929516fbce4a	2874	1458	5.35839	0	0	0	Late PPC	-1.49124	-1.72023
AAAGTCCGTAGTCACT-1_1	AAAGTCCGTAGTCACT-1	scRNA_Pool_1	Cryopreserved	PPC027	04cd9285-b478-468a-a055-a9d82c99b016	c7a966f7-e22e-4807-afff-2bae9ca5fc72	9d988cb0-01b1-4d5d-bf4b-3fd3baf149a4	5918	2568	6.91112	0	0	0	Late PPC	-0.779017	-1.01805
AAAGTCCGTATGAAGT-7_3	AAAGTCCGTATGAAGT-7		Fresh	PPC036	eada4dfd-14cc-4767-8791-4a478eb3fe12	9bff6491-20c4-410a-98f6-4b4ee6aaf97d	90e8222f-2a97-4a3c-9517-fbd7626122fd	4679	2206	7.58709	0	0	0	Late PPC	-5.38534	-0.719704
AAAGTCCGTATGTGTC-1_1	AAAGTCCGTATGTGTC-1	scRNA_Pool_1	Cryopreserved	PPC023	04cd9285-b478-468a-a055-a9d82c99b016	916c0056-cef2-488f-ae44-cb9b1398669e	725e0255-424c-44da-86c9-bc0bc14a21a8	4703	2006	18.5839	0	0	0	Late PPC	-0.36545	-1.51249
AAAGTCCGTCACATTG-8_3	AAAGTCCGTCACATTG-8		Fresh	PPC023	fb6028d0-5ef0-4f53-bf73-da3983948ce1	916c0056-cef2-488f-ae44-cb9b1398669e	725e0255-424c-44da-86c9-bc0bc14a21a8	7815	3210	10.0064	1	1	2	Rep. Late PPC	1.68699	5.01893
AAAGTCCGTCCAAATC-7_3	AAAGTCCGTCCAAATC-7		Fresh	PPC036	eada4dfd-14cc-4767-8791-4a478eb3fe12	9bff6491-20c4-410a-98f6-4b4ee6aaf97d	90e8222f-2a97-4a3c-9517-fbd7626122fd	6277	2879	7.71069	1	1	2	Rep. Late PPC	0.399636	4.30669
AAAGTCCGTCCACACG-5_3	AAAGTCCGTCCACACG-5		Fresh	PPC027	7d700751-e80d-40b6-9e79-0efec5ae5a80	c7a966f7-e22e-4807-afff-2bae9ca5fc72	9d988cb0-01b1-4d5d-bf4b-3fd3baf149a4	4650	1985	10.2581	0	0	0	Late PPC	1.5862	-1.91686
AAAGTCCGTCGACTTA-1_1	AAAGTCCGTCGACTTA-1	scRNA_Pool_1	Cryopreserved	PPC027	04cd9285-b478-468a-a055-a9d82c99b016	c7a966f7-e22e-4807-afff-2bae9ca5fc72	9d988cb0-01b1-4d5d-bf4b-3fd3baf149a4	9658	3477	7.6724	1	1	2	Rep. Late PPC	0.224868	3.94442
AAAGTCCGTCGATGCC-1_2	AAAGTCCGTCGATGCC-1	scRNA_Pool_2	Cryopreserved	PPC134	8f38fc74-ec4a-4014-8462-6e10e018f4c3	2302e931-a8d5-454d-83cf-f86e41c1e901	a140d6d1-9fbf-4645-a083-b870bf2f0f67	10586	3789	11.808	3	3	4	Early PPC	5.78944	-0.291711
AAAGTCCGTCGCATTA-1_3	AAAGTCCGTCGCATTA-1		Fresh	iPSC-PPC034	1eeda2ea-453a-4ff4-9cae-2a68f823d919	ac69bd1c-2131-4391-a2ee-b6c19b219c07	eb1309e6-5567-437b-82d7-549c1c8d5493	16171	4284	13.518	2	2	3	iPSC	13.0274	0.282499
AAAGTCCGTGAACTAA-6_3	AAAGTCCGTGAACTAA-6		Fresh	PPC028	e2308d3d-f183-44e4-b0b7-2dff4a5006da	ee146263-82f5-4ed7-bb49-4300837acc85	c3bb6245-5d1b-4dbc-8b16-b0ca47472e91	11545	3288	8.40191	4	4	5	Mesendoderm	6.69916	-5.90234
AAAGTCCGTGAAGCGT-4_3	AAAGTCCGTGAAGCGT-4		Fresh	PPC030	4fd8f0f0-2356-451c-a61f-c30610f1141c	4df98c9a-93f7-4735-80c8-24b1e8943549	7cf9e7b2-28a3-4b42-812b-929516fbce4a	4812	2163	6.79551	0	0	0	Late PPC	-3.08753	2.64239
AAAGTCCGTGACTGAG-7_3	AAAGTCCGTGACTGAG-7		Fresh	PPC036	eada4dfd-14cc-4767-8791-4a478eb3fe12	9bff6491-20c4-410a-98f6-4b4ee6aaf97d	90e8222f-2a97-4a3c-9517-fbd7626122fd	9143	3429	9.14361	0	0	1	Late PPC	-2.67123	-5.22201
AAAGTCCGTGAGCGAT-4_3	AAAGTCCGTGAGCGAT-4		Fresh	PPC030	4fd8f0f0-2356-451c-a61f-c30610f1141c	4df98c9a-93f7-4735-80c8-24b1e8943549	7cf9e7b2-28a3-4b42-812b-929516fbce4a	3871	1759	19.349	0	0	0	Late PPC	-5.26948	1.32876
AAAGTCCGTGATACCT-1_2	AAAGTCCGTGATACCT-1	scRNA_Pool_2	Cryopreserved	PPC150	8f38fc74-ec4a-4014-8462-6e10e018f4c3	0a1bcb9c-aa08-4f75-b564-ff7abc75235c	b48d5663-b599-4d02-a70b-6bd12546041f	17924	5202	8.41888	0	0	0	Late PPC	-5.38228	0.414284
AAAGTCCGTGATAGTA-7_3	AAAGTCCGTGATAGTA-7		Fresh	PPC036	eada4dfd-14cc-4767-8791-4a478eb3fe12	9bff6491-20c4-410a-98f6-4b4ee6aaf97d	90e8222f-2a97-4a3c-9517-fbd7626122fd	2273	1144	11.6586	0	0	1	Late PPC	-2.23622	-4.81497
AAAGTCCGTGCAATGG-1_3	AAAGTCCGTGCAATGG-1		Fresh	iPSC-PPC034	1eeda2ea-453a-4ff4-9cae-2a68f823d919	ac69bd1c-2131-4391-a2ee-b6c19b219c07	eb1309e6-5567-437b-82d7-549c1c8d5493	11073	3494	11.9209	2	2	3	iPSC	13.2247	1.58263
AAAGTCCGTGGAACCA-4_3	AAAGTCCGTGGAACCA-4		Fresh	PPC030	4fd8f0f0-2356-451c-a61f-c30610f1141c	4df98c9a-93f7-4735-80c8-24b1e8943549	7cf9e7b2-28a3-4b42-812b-929516fbce4a	6136	2782	5.10104	1	1	2	Rep. Late PPC	0.293482	4.23722
AAAGTCCGTGGGAGAG-3_3	AAAGTCCGTGGGAGAG-3		Fresh	PPC029	4efdab78-1eda-4888-8483-15b519c375dc	9bff6491-20c4-410a-98f6-4b4ee6aaf97d	90e8222f-2a97-4a3c-9517-fbd7626122fd	9584	3653	5.59265	0	0	1	Late PPC	-6.98491	1.53189
AAAGTCCGTGGTTTAC-4_3	AAAGTCCGTGGTTTAC-4		Fresh	PPC030	4fd8f0f0-2356-451c-a61f-c30610f1141c	4df98c9a-93f7-4735-80c8-24b1e8943549	7cf9e7b2-28a3-4b42-812b-929516fbce4a	15255	4583	6.4569	0	0	0	Late PPC	-5.2411	2.20491
AAAGTCCGTGTAGCAG-1_2	AAAGTCCGTGTAGCAG-1	scRNA_Pool_2	Cryopreserved	PPC051	8f38fc74-ec4a-4014-8462-6e10e018f4c3	4f63a2f0-b270-48f8-8603-38d0de2bec74	5f5c5255-f41b-46eb-a9bd-7130515e3efc	2037	1119	8.44379	3	3	4	Early PPC	6.01886	0.563292
AAAGTCCGTGTAGGAC-2_3	AAAGTCCGTGTAGGAC-2		Fresh	PPC034	3ab5e63d-1d2d-441b-b1c3-7f77fd86e4dd	ac69bd1c-2131-4391-a2ee-b6c19b219c07	eb1309e6-5567-437b-82d7-549c1c8d5493	1739	1103	7.82059	1	1	2	Rep. Late PPC	1.68469	3.66256
AAAGTCCGTTAAGGGC-5_3	AAAGTCCGTTAAGGGC-5		Fresh	PPC027	7d700751-e80d-40b6-9e79-0efec5ae5a80	c7a966f7-e22e-4807-afff-2bae9ca5fc72	9d988cb0-01b1-4d5d-bf4b-3fd3baf149a4	4354	2132	7.37253	0	0	0	Late PPC	-4.01227	0.601482
AAAGTCCGTTCTCAGA-6_3	AAAGTCCGTTCTCAGA-6		Fresh	PPC028	e2308d3d-f183-44e4-b0b7-2dff4a5006da	ee146263-82f5-4ed7-bb49-4300837acc85	c3bb6245-5d1b-4dbc-8b16-b0ca47472e91	3159	1763	7.09085	4	4	5	Mesendoderm	7.07464	-5.99463
AAAGTCCGTTGTCATG-1_2	AAAGTCCGTTGTCATG-1	scRNA_Pool_2	Cryopreserved	PPC051	8f38fc74-ec4a-4014-8462-6e10e018f4c3	4f63a2f0-b270-48f8-8603-38d0de2bec74	5f5c5255-f41b-46eb-a9bd-7130515e3efc	14370	4770	5.11482	1	1	2	Rep. Late PPC	0.643274	4.4105
AAAGTCCGTTTGTTCT-4_3	AAAGTCCGTTTGTTCT-4		Fresh	PPC030	4fd8f0f0-2356-451c-a61f-c30610f1141c	4df98c9a-93f7-4735-80c8-24b1e8943549	7cf9e7b2-28a3-4b42-812b-929516fbce4a	3906	1960	6.75883	0	0	0	Late PPC	-3.98006	2.2576
AAAGTCCTCAAGTTGC-6_3	AAAGTCCTCAAGTTGC-6		Fresh	PPC028	e2308d3d-f183-44e4-b0b7-2dff4a5006da	ee146263-82f5-4ed7-bb49-4300837acc85	c3bb6245-5d1b-4dbc-8b16-b0ca47472e91	6237	2458	8.32131	3	3	4	Early PPC	5.87694	-1.5143
AAAGTCCTCAATGCAC-6_3	AAAGTCCTCAATGCAC-6		Fresh	PPC028	e2308d3d-f183-44e4-b0b7-2dff4a5006da	ee146263-82f5-4ed7-bb49-4300837acc85	c3bb6245-5d1b-4dbc-8b16-b0ca47472e91	1633	729	47.7036	4	4	5	Mesendoderm	6.05979	-7.33076
AAAGTCCTCACAGTGT-1_1	AAAGTCCTCACAGTGT-1	scRNA_Pool_1	Cryopreserved	PPC023	04cd9285-b478-468a-a055-a9d82c99b016	916c0056-cef2-488f-ae44-cb9b1398669e	725e0255-424c-44da-86c9-bc0bc14a21a8	7428	3069	15.7781	0	0	0	Late PPC	0.350012	-1.40035
AAAGTCCTCATAGGCT-2_3	AAAGTCCTCATAGGCT-2		Fresh	PPC034	3ab5e63d-1d2d-441b-b1c3-7f77fd86e4dd	ac69bd1c-2131-4391-a2ee-b6c19b219c07	eb1309e6-5567-437b-82d7-549c1c8d5493	1620	1035	6.17284	0	0	0	Late PPC	2.01847	-0.223582
AAAGTCCTCATCCTGC-5_3	AAAGTCCTCATCCTGC-5		Fresh	PPC027	7d700751-e80d-40b6-9e79-0efec5ae5a80	c7a966f7-e22e-4807-afff-2bae9ca5fc72	9d988cb0-01b1-4d5d-bf4b-3fd3baf149a4	6341	2848	8.87873	0	0	0	Late PPC	-3.95442	2.00243
AAAGTCCTCCACGTCT-1_1	AAAGTCCTCCACGTCT-1	scRNA_Pool_1	Cryopreserved	PPC023	04cd9285-b478-468a-a055-a9d82c99b016	916c0056-cef2-488f-ae44-cb9b1398669e	725e0255-424c-44da-86c9-bc0bc14a21a8	13034	4131	11.4163	0	5	6	Early DE	-7.72497	4.18549
AAAGTCCTCCCACAGG-8_3	AAAGTCCTCCCACAGG-8		Fresh	PPC023	fb6028d0-5ef0-4f53-bf73-da3983948ce1	916c0056-cef2-488f-ae44-cb9b1398669e	725e0255-424c-44da-86c9-bc0bc14a21a8	4916	2272	8.78763	0	0	0	Late PPC	-0.842063	-0.1877
AAAGTCCTCCGACATA-5_3	AAAGTCCTCCGACATA-5		Fresh	PPC027	7d700751-e80d-40b6-9e79-0efec5ae5a80	c7a966f7-e22e-4807-afff-2bae9ca5fc72	9d988cb0-01b1-4d5d-bf4b-3fd3baf149a4	5414	2414	8.57037	0	0	0	Late PPC	-2.90522	-1.13279
AAAGTCCTCCGATAGT-1_3	AAAGTCCTCCGATAGT-1		Fresh	iPSC-PPC034	1eeda2ea-453a-4ff4-9cae-2a68f823d919	ac69bd1c-2131-4391-a2ee-b6c19b219c07	eb1309e6-5567-437b-82d7-549c1c8d5493	12892	3791	12.8995	2	2	3	iPSC	14.8756	1.32336
AAAGTCCTCCGGCAGT-6_3	AAAGTCCTCCGGCAGT-6		Fresh	PPC028	e2308d3d-f183-44e4-b0b7-2dff4a5006da	ee146263-82f5-4ed7-bb49-4300837acc85	c3bb6245-5d1b-4dbc-8b16-b0ca47472e91	5423	2151	7.06251	3	3	4	Early PPC	5.42416	-1.43486
AAAGTCCTCGCAATTG-2_3	AAAGTCCTCGCAATTG-2		Fresh	PPC034	3ab5e63d-1d2d-441b-b1c3-7f77fd86e4dd	ac69bd1c-2131-4391-a2ee-b6c19b219c07	eb1309e6-5567-437b-82d7-549c1c8d5493	12908	4113	6.29067	4	4	5	Mesendoderm	4.64413	-7.16118
AAAGTCCTCGCCTTTG-4_3	AAAGTCCTCGCCTTTG-4		Fresh	PPC030	4fd8f0f0-2356-451c-a61f-c30610f1141c	4df98c9a-93f7-4735-80c8-24b1e8943549	7cf9e7b2-28a3-4b42-812b-929516fbce4a	25137	6211	4.92501	1	1	2	Rep. Late PPC	1.50935	2.95012
AAAGTCCTCGCTGTTC-2_3	AAAGTCCTCGCTGTTC-2		Fresh	PPC034	3ab5e63d-1d2d-441b-b1c3-7f77fd86e4dd	ac69bd1c-2131-4391-a2ee-b6c19b219c07	eb1309e6-5567-437b-82d7-549c1c8d5493	4796	1804	11.3011	0	0	0	Late PPC	-4.20641	2.75646
AAAGTCCTCGGATACT-4_3	AAAGTCCTCGGATACT-4		Fresh	PPC030	4fd8f0f0-2356-451c-a61f-c30610f1141c	4df98c9a-93f7-4735-80c8-24b1e8943549	7cf9e7b2-28a3-4b42-812b-929516fbce4a	8842	3304	5.70007	0	0	0	Late PPC	-2.63154	0.936143
AAAGTCCTCGGCTGGT-6_3	AAAGTCCTCGGCTGGT-6		Fresh	PPC028	e2308d3d-f183-44e4-b0b7-2dff4a5006da	ee146263-82f5-4ed7-bb49-4300837acc85	c3bb6245-5d1b-4dbc-8b16-b0ca47472e91	9764	3387	8.26506	4	4	5	Mesendoderm	4.80334	-6.12205
AAAGTCCTCGTGCTCT-1_3	AAAGTCCTCGTGCTCT-1		Fresh	iPSC-PPC034	1eeda2ea-453a-4ff4-9cae-2a68f823d919	ac69bd1c-2131-4391-a2ee-b6c19b219c07	eb1309e6-5567-437b-82d7-549c1c8d5493	22200	5011	12.982	2	2	3	iPSC	13.2374	1.45029
AAAGTCCTCTAAGCCA-7_3	AAAGTCCTCTAAGCCA-7		Fresh	PPC036	eada4dfd-14cc-4767-8791-4a478eb3fe12	9bff6491-20c4-410a-98f6-4b4ee6aaf97d	90e8222f-2a97-4a3c-9517-fbd7626122fd	5162	2620	6.19915	1	1	2	Rep. Late PPC	0.0936959	4.34124
AAAGTCCTCTAGGCCG-1_1	AAAGTCCTCTAGGCCG-1	scRNA_Pool_1	Cryopreserved	PPC034	04cd9285-b478-468a-a055-a9d82c99b016	ac69bd1c-2131-4391-a2ee-b6c19b219c07	eb1309e6-5567-437b-82d7-549c1c8d5493	3429	1680	17.3228	0	0	1	Late PPC	-1.85723	-4.98983
AAAGTCCTCTAGTGTG-8_3	AAAGTCCTCTAGTGTG-8		Fresh	PPC023	fb6028d0-5ef0-4f53-bf73-da3983948ce1	916c0056-cef2-488f-ae44-cb9b1398669e	725e0255-424c-44da-86c9-bc0bc14a21a8	4353	2017	10.1539	0	0	0	Late PPC	-1.94118	0.0121508
AAAGTCCTCTGTAAGC-1_3	AAAGTCCTCTGTAAGC-1		Fresh	iPSC-PPC034	1eeda2ea-453a-4ff4-9cae-2a68f823d919	ac69bd1c-2131-4391-a2ee-b6c19b219c07	eb1309e6-5567-437b-82d7-549c1c8d5493	8552	2973	11.5762	2	2	3	iPSC	12.4259	1.65028
AAAGTCCTCTTCTGGC-1_2	AAAGTCCTCTTCTGGC-1	scRNA_Pool_2	Cryopreserved	PPC150	8f38fc74-ec4a-4014-8462-6e10e018f4c3	0a1bcb9c-aa08-4f75-b564-ff7abc75235c	b48d5663-b599-4d02-a70b-6bd12546041f	11520	3772	24.0451	0	0	0	Late PPC	-5.74948	1.51924
AAAGTGAAGAATCGTA-7_3	AAAGTGAAGAATCGTA-7		Fresh	PPC036	eada4dfd-14cc-4767-8791-4a478eb3fe12	9bff6491-20c4-410a-98f6-4b4ee6aaf97d	90e8222f-2a97-4a3c-9517-fbd7626122fd	5094	2368	5.75186	0	0	0	Late PPC	-5.19318	0.632977
AAAGTGAAGACACACG-2_3	AAAGTGAAGACACACG-2		Fresh	PPC034	3ab5e63d-1d2d-441b-b1c3-7f77fd86e4dd	ac69bd1c-2131-4391-a2ee-b6c19b219c07	eb1309e6-5567-437b-82d7-549c1c8d5493	6070	2607	8.74794	0	0	0	Late PPC	-1.70311	0.357915
AAAGTGAAGACGCCCT-1_2	AAAGTGAAGACGCCCT-1	scRNA_Pool_2	Cryopreserved	PPC051	8f38fc74-ec4a-4014-8462-6e10e018f4c3	4f63a2f0-b270-48f8-8603-38d0de2bec74	5f5c5255-f41b-46eb-a9bd-7130515e3efc	11101	3767	11.8818	1	1	2	Rep. Late PPC	0.53444	4.05977
AAAGTGAAGATGGGCT-3_3	AAAGTGAAGATGGGCT-3		Fresh	PPC029	4efdab78-1eda-4888-8483-15b519c375dc	9bff6491-20c4-410a-98f6-4b4ee6aaf97d	90e8222f-2a97-4a3c-9517-fbd7626122fd	1667	1031	7.91842	0	0	1	Late PPC	-4.82447	-2.65078
AAAGTGAAGCAACTCT-2_3	AAAGTGAAGCAACTCT-2		Fresh	PPC034	3ab5e63d-1d2d-441b-b1c3-7f77fd86e4dd	ac69bd1c-2131-4391-a2ee-b6c19b219c07	eb1309e6-5567-437b-82d7-549c1c8d5493	7242	3082	8.97542	0	0	0	Late PPC	0.970458	-0.548076
AAAGTGAAGCACTAAA-8_3	AAAGTGAAGCACTAAA-8		Fresh	PPC023	fb6028d0-5ef0-4f53-bf73-da3983948ce1	916c0056-cef2-488f-ae44-cb9b1398669e	725e0255-424c-44da-86c9-bc0bc14a21a8	3795	1828	9.88142	0	0	0	Late PPC	-0.554827	-1.71575
AAAGTGAAGCAGAAAG-4_3	AAAGTGAAGCAGAAAG-4		Fresh	PPC030	4fd8f0f0-2356-451c-a61f-c30610f1141c	4df98c9a-93f7-4735-80c8-24b1e8943549	7cf9e7b2-28a3-4b42-812b-929516fbce4a	3101	1568	6.25605	0	0	0	Late PPC	-1.83573	-2.02119
AAAGTGAAGGCACGAT-2_3	AAAGTGAAGGCACGAT-2		Fresh	PPC034	3ab5e63d-1d2d-441b-b1c3-7f77fd86e4dd	ac69bd1c-2131-4391-a2ee-b6c19b219c07	eb1309e6-5567-437b-82d7-549c1c8d5493	7566	3190	9.45017	1	1	2	Rep. Late PPC	0.397965	3.21641
AAAGTGAAGGCATCTT-1_1	AAAGTGAAGGCATCTT-1	scRNA_Pool_1	Cryopreserved	PPC023	04cd9285-b478-468a-a055-a9d82c99b016	916c0056-cef2-488f-ae44-cb9b1398669e	725e0255-424c-44da-86c9-bc0bc14a21a8	1552	1008	9.27835	1	1	2	Rep. Late PPC	-1.17038	3.76697
AAAGTGAAGGCTGGAT-6_3	AAAGTGAAGGCTGGAT-6		Fresh	PPC028	e2308d3d-f183-44e4-b0b7-2dff4a5006da	ee146263-82f5-4ed7-bb49-4300837acc85	c3bb6245-5d1b-4dbc-8b16-b0ca47472e91	15027	3907	11.3995	3	3	4	Early PPC	6.76713	-0.212158
AAAGTGAAGGGACTGT-3_3	AAAGTGAAGGGACTGT-3		Fresh	PPC029	4efdab78-1eda-4888-8483-15b519c375dc	9bff6491-20c4-410a-98f6-4b4ee6aaf97d	90e8222f-2a97-4a3c-9517-fbd7626122fd	8753	3382	8.85411	0	0	1	Late PPC	-7.25246	-0.0294845
AAAGTGAAGGGCAGGA-1_3	AAAGTGAAGGGCAGGA-1		Fresh	iPSC-PPC034	1eeda2ea-453a-4ff4-9cae-2a68f823d919	ac69bd1c-2131-4391-a2ee-b6c19b219c07	eb1309e6-5567-437b-82d7-549c1c8d5493	11537	3506	15.784	2	2	3	iPSC	14.1638	1.16499
AAAGTGAAGGGCGAAG-1_3	AAAGTGAAGGGCGAAG-1		Fresh	iPSC-PPC034	1eeda2ea-453a-4ff4-9cae-2a68f823d919	ac69bd1c-2131-4391-a2ee-b6c19b219c07	eb1309e6-5567-437b-82d7-549c1c8d5493	10044	3116	14.6754	2	2	3	iPSC	14.0702	2.03553
AAAGTGAAGGTAATCA-4_3	AAAGTGAAGGTAATCA-4		Fresh	PPC030	4fd8f0f0-2356-451c-a61f-c30610f1141c	4df98c9a-93f7-4735-80c8-24b1e8943549	7cf9e7b2-28a3-4b42-812b-929516fbce4a	2204	1237	8.39383	0	0	0	Late PPC	-1.75643	-2.98806
AAAGTGAAGGTCGAGT-1_3	AAAGTGAAGGTCGAGT-1		Fresh	iPSC-PPC034	1eeda2ea-453a-4ff4-9cae-2a68f823d919	ac69bd1c-2131-4391-a2ee-b6c19b219c07	eb1309e6-5567-437b-82d7-549c1c8d5493	13128	3702	13.1856	2	2	3	iPSC	13.0177	0.574421
AAAGTGAAGTAAGCAT-2_3	AAAGTGAAGTAAGCAT-2		Fresh	PPC034	3ab5e63d-1d2d-441b-b1c3-7f77fd86e4dd	ac69bd1c-2131-4391-a2ee-b6c19b219c07	eb1309e6-5567-437b-82d7-549c1c8d5493	18617	5254	8.32035	1	1	2	Rep. Late PPC	-2.07762	3.61363
AAAGTGAAGTATAGGT-2_3	AAAGTGAAGTATAGGT-2		Fresh	PPC034	3ab5e63d-1d2d-441b-b1c3-7f77fd86e4dd	ac69bd1c-2131-4391-a2ee-b6c19b219c07	eb1309e6-5567-437b-82d7-549c1c8d5493	5195	2301	10.4331	0	0	0	Late PPC	-0.515391	0.528013
AAAGTGAAGTATGACA-1_1	AAAGTGAAGTATGACA-1	scRNA_Pool_1	Cryopreserved	PPC027	04cd9285-b478-468a-a055-a9d82c99b016	c7a966f7-e22e-4807-afff-2bae9ca5fc72	9d988cb0-01b1-4d5d-bf4b-3fd3baf149a4	5877	2489	8.28654	0	0	0	Late PPC	-1.93895	-2.12415
AAAGTGAAGTCATGGG-5_3	AAAGTGAAGTCATGGG-5		Fresh	PPC027	7d700751-e80d-40b6-9e79-0efec5ae5a80	c7a966f7-e22e-4807-afff-2bae9ca5fc72	9d988cb0-01b1-4d5d-bf4b-3fd3baf149a4	4885	2343	7.24667	0	0	0	Late PPC	-4.78295	0.836956
AAAGTGAAGTGAGGCT-7_3	AAAGTGAAGTGAGGCT-7		Fresh	PPC036	eada4dfd-14cc-4767-8791-4a478eb3fe12	9bff6491-20c4-410a-98f6-4b4ee6aaf97d	90e8222f-2a97-4a3c-9517-fbd7626122fd	8619	3480	8.6901	0	0	1	Late PPC	-6.64096	-2.99467
AAAGTGAAGTGGATTA-3_3	AAAGTGAAGTGGATTA-3		Fresh	PPC029	4efdab78-1eda-4888-8483-15b519c375dc	9bff6491-20c4-410a-98f6-4b4ee6aaf97d	90e8222f-2a97-4a3c-9517-fbd7626122fd	19550	5456	12.3683	0	0	1	Late PPC	-6.63158	-2.4951
AAAGTGAAGTGTGTTC-5_3	AAAGTGAAGTGTGTTC-5		Fresh	PPC027	7d700751-e80d-40b6-9e79-0efec5ae5a80	c7a966f7-e22e-4807-afff-2bae9ca5fc72	9d988cb0-01b1-4d5d-bf4b-3fd3baf149a4	2216	1189	18.231	0	0	0	Late PPC	-1.67129	-0.921729
AAAGTGACAAAGACTA-3_3	AAAGTGACAAAGACTA-3		Fresh	PPC029	4efdab78-1eda-4888-8483-15b519c375dc	9bff6491-20c4-410a-98f6-4b4ee6aaf97d	90e8222f-2a97-4a3c-9517-fbd7626122fd	39080	7954	7.38485	0	0	1	Late PPC	-7.20419	-2.54616
AAAGTGACAACAAGTA-1_2	AAAGTGACAACAAGTA-1	scRNA_Pool_2	Cryopreserved	PPC134	8f38fc74-ec4a-4014-8462-6e10e018f4c3	2302e931-a8d5-454d-83cf-f86e41c1e901	a140d6d1-9fbf-4645-a083-b870bf2f0f67	7004	2520	7.32439	0	0	0	Late PPC	-0.952923	0.354606
AAAGTGACAACACTAC-3_3	AAAGTGACAACACTAC-3		Fresh	PPC029	4efdab78-1eda-4888-8483-15b519c375dc	9bff6491-20c4-410a-98f6-4b4ee6aaf97d	90e8222f-2a97-4a3c-9517-fbd7626122fd	12254	4157	9.31941	0	0	1	Late PPC	-7.23202	-1.8174
AAAGTGACAAGACCGA-1_2	AAAGTGACAAGACCGA-1	scRNA_Pool_2	Cryopreserved	PPC051	8f38fc74-ec4a-4014-8462-6e10e018f4c3	4f63a2f0-b270-48f8-8603-38d0de2bec74	5f5c5255-f41b-46eb-a9bd-7130515e3efc	6334	2552	9.20429	0	0	0	Late PPC	1.86763	0.615859
AAAGTGACAAGGTACG-4_3	AAAGTGACAAGGTACG-4		Fresh	PPC030	4fd8f0f0-2356-451c-a61f-c30610f1141c	4df98c9a-93f7-4735-80c8-24b1e8943549	7cf9e7b2-28a3-4b42-812b-929516fbce4a	2144	1254	16.7444	1	1	2	Rep. Late PPC	-0.389551	3.70259
AAAGTGACAAGTGATA-1_2	AAAGTGACAAGTGATA-1	scRNA_Pool_2	Cryopreserved	PPC134	8f38fc74-ec4a-4014-8462-6e10e018f4c3	2302e931-a8d5-454d-83cf-f86e41c1e901	a140d6d1-9fbf-4645-a083-b870bf2f0f67	13095	3886	11.2638	4	4	9	Mesendoderm	9.97785	-6.50856
AAAGTGACAAGTGGGT-7_3	AAAGTGACAAGTGGGT-7		Fresh	PPC036	eada4dfd-14cc-4767-8791-4a478eb3fe12	9bff6491-20c4-410a-98f6-4b4ee6aaf97d	90e8222f-2a97-4a3c-9517-fbd7626122fd	4644	2202	8.67786	0	0	1	Late PPC	-4.32356	-1.99719
AAAGTGACAATAAGGT-1_3	AAAGTGACAATAAGGT-1		Fresh	iPSC-PPC034	1eeda2ea-453a-4ff4-9cae-2a68f823d919	ac69bd1c-2131-4391-a2ee-b6c19b219c07	eb1309e6-5567-437b-82d7-549c1c8d5493	2780	1274	16.8345	2	2	3	iPSC	12.3924	2.81213
AAAGTGACAATGTCTG-3_3	AAAGTGACAATGTCTG-3		Fresh	PPC029	4efdab78-1eda-4888-8483-15b519c375dc	9bff6491-20c4-410a-98f6-4b4ee6aaf97d	90e8222f-2a97-4a3c-9517-fbd7626122fd	11983	3847	12.4426	0	0	1	Late PPC	-4.1419	-3.67473
AAAGTGACACAACGTT-2_3	AAAGTGACACAACGTT-2		Fresh	PPC034	3ab5e63d-1d2d-441b-b1c3-7f77fd86e4dd	ac69bd1c-2131-4391-a2ee-b6c19b219c07	eb1309e6-5567-437b-82d7-549c1c8d5493	11005	3864	6.92413	1	1	2	Rep. Late PPC	-0.960441	5.26529
AAAGTGACACCTGATA-4_3	AAAGTGACACCTGATA-4		Fresh	PPC030	4fd8f0f0-2356-451c-a61f-c30610f1141c	4df98c9a-93f7-4735-80c8-24b1e8943549	7cf9e7b2-28a3-4b42-812b-929516fbce4a	5015	2274	5.92223	0	0	0	Late PPC	-4.73863	1.4142
AAAGTGACACTACCCT-3_3	AAAGTGACACTACCCT-3		Fresh	PPC029	4efdab78-1eda-4888-8483-15b519c375dc	9bff6491-20c4-410a-98f6-4b4ee6aaf97d	90e8222f-2a97-4a3c-9517-fbd7626122fd	10353	3705	8.1812	0	0	1	Late PPC	-6.24907	-0.791098
AAAGTGACAGAACTTC-1_2	AAAGTGACAGAACTTC-1	scRNA_Pool_2	Cryopreserved	PPC134	8f38fc74-ec4a-4014-8462-6e10e018f4c3	2302e931-a8d5-454d-83cf-f86e41c1e901	a140d6d1-9fbf-4645-a083-b870bf2f0f67	8934	3352	16.0287	0	0	0	Late PPC	0.195808	-1.41183
AAAGTGACAGAAGCGT-1_2	AAAGTGACAGAAGCGT-1	scRNA_Pool_2	Cryopreserved	PPC051	8f38fc74-ec4a-4014-8462-6e10e018f4c3	4f63a2f0-b270-48f8-8603-38d0de2bec74	5f5c5255-f41b-46eb-a9bd-7130515e3efc	6865	2618	31.7553	0	0	0	Late PPC	0.084069	1.14257
AAAGTGACAGATCCAT-2_3	AAAGTGACAGATCCAT-2		Fresh	PPC034	3ab5e63d-1d2d-441b-b1c3-7f77fd86e4dd	ac69bd1c-2131-4391-a2ee-b6c19b219c07	eb1309e6-5567-437b-82d7-549c1c8d5493	1730	1090	6.47399	0	0	0	Late PPC	-1.54894	-2.70161
AAAGTGACAGCACCCA-1_3	AAAGTGACAGCACCCA-1		Fresh	iPSC-PPC034	1eeda2ea-453a-4ff4-9cae-2a68f823d919	ac69bd1c-2131-4391-a2ee-b6c19b219c07	eb1309e6-5567-437b-82d7-549c1c8d5493	6084	2075	35.9632	2	2	3	iPSC	13.83	0.377063
AAAGTGACAGCGAGTA-1_2	AAAGTGACAGCGAGTA-1	scRNA_Pool_2	Cryopreserved	PPC150	8f38fc74-ec4a-4014-8462-6e10e018f4c3	0a1bcb9c-aa08-4f75-b564-ff7abc75235c	b48d5663-b599-4d02-a70b-6bd12546041f	14870	4605	12.2798	0	0	0	Late PPC	-0.268	-1.2733
AAAGTGACAGCGATTT-1_3	AAAGTGACAGCGATTT-1		Fresh	iPSC-PPC034	1eeda2ea-453a-4ff4-9cae-2a68f823d919	ac69bd1c-2131-4391-a2ee-b6c19b219c07	eb1309e6-5567-437b-82d7-549c1c8d5493	6850	2656	11.1825	2	2	3	iPSC	13.2143	0.190968
AAAGTGACAGCGGTTC-2_3	AAAGTGACAGCGGTTC-2		Fresh	PPC034	3ab5e63d-1d2d-441b-b1c3-7f77fd86e4dd	ac69bd1c-2131-4391-a2ee-b6c19b219c07	eb1309e6-5567-437b-82d7-549c1c8d5493	19745	5685	8.74145	1	1	2	Rep. Late PPC	0.0902421	5.1916
AAAGTGACAGCTCTGG-8_3	AAAGTGACAGCTCTGG-8		Fresh	PPC023	fb6028d0-5ef0-4f53-bf73-da3983948ce1	916c0056-cef2-488f-ae44-cb9b1398669e	725e0255-424c-44da-86c9-bc0bc14a21a8	11203	3890	8.59591	1	1	2	Rep. Late PPC	0.0516256	4.0968
AAAGTGACAGGAAGTC-1_3	AAAGTGACAGGAAGTC-1		Fresh	iPSC-PPC034	1eeda2ea-453a-4ff4-9cae-2a68f823d919	ac69bd1c-2131-4391-a2ee-b6c19b219c07	eb1309e6-5567-437b-82d7-549c1c8d5493	9205	2908	17.0234	2	2	3	iPSC	12.4151	1.22117
AAAGTGACATGCAGGA-1_2	AAAGTGACATGCAGGA-1	scRNA_Pool_2	Cryopreserved	PPC051	8f38fc74-ec4a-4014-8462-6e10e018f4c3	4f63a2f0-b270-48f8-8603-38d0de2bec74	5f5c5255-f41b-46eb-a9bd-7130515e3efc	8324	3116	9.09419	0	0	0	Late PPC	1.26717	1.25315
AAAGTGACATGGCGCT-5_3	AAAGTGACATGGCGCT-5		Fresh	PPC027	7d700751-e80d-40b6-9e79-0efec5ae5a80	c7a966f7-e22e-4807-afff-2bae9ca5fc72	9d988cb0-01b1-4d5d-bf4b-3fd3baf149a4	5109	2410	6.24388	0	0	0	Late PPC	-3.4413	-1.28599
AAAGTGAGTAGCTGTT-5_3	AAAGTGAGTAGCTGTT-5		Fresh	PPC027	7d700751-e80d-40b6-9e79-0efec5ae5a80	c7a966f7-e22e-4807-afff-2bae9ca5fc72	9d988cb0-01b1-4d5d-bf4b-3fd3baf149a4	4999	2359	6.86137	0	0	0	Late PPC	-3.6802	2.06607
AAAGTGAGTATCAGGG-1_1	AAAGTGAGTATCAGGG-1	scRNA_Pool_1	Cryopreserved	PPC023	04cd9285-b478-468a-a055-a9d82c99b016	916c0056-cef2-488f-ae44-cb9b1398669e	725e0255-424c-44da-86c9-bc0bc14a21a8	11129	3960	11.4206	0	0	0	Late PPC	0.574476	-1.51931
AAAGTGAGTCAAAGCG-1_2	AAAGTGAGTCAAAGCG-1	scRNA_Pool_2	Cryopreserved	PPC134	8f38fc74-ec4a-4014-8462-6e10e018f4c3	2302e931-a8d5-454d-83cf-f86e41c1e901	a140d6d1-9fbf-4645-a083-b870bf2f0f67	26595	6099	14.4463	4	4	9	Mesendoderm	9.98937	-6.27256
AAAGTGAGTCAACACT-1_3	AAAGTGAGTCAACACT-1		Fresh	iPSC-PPC034	1eeda2ea-453a-4ff4-9cae-2a68f823d919	ac69bd1c-2131-4391-a2ee-b6c19b219c07	eb1309e6-5567-437b-82d7-549c1c8d5493	10131	3229	16.948	2	2	3	iPSC	12.6559	1.71398
AAAGTGAGTCACTGAT-8_3	AAAGTGAGTCACTGAT-8		Fresh	PPC023	fb6028d0-5ef0-4f53-bf73-da3983948ce1	916c0056-cef2-488f-ae44-cb9b1398669e	725e0255-424c-44da-86c9-bc0bc14a21a8	5263	2378	6.7832	0	0	0	Late PPC	0.624098	-1.39126
AAAGTGAGTCCATAGT-1_3	AAAGTGAGTCCATAGT-1		Fresh	iPSC-PPC034	1eeda2ea-453a-4ff4-9cae-2a68f823d919	ac69bd1c-2131-4391-a2ee-b6c19b219c07	eb1309e6-5567-437b-82d7-549c1c8d5493	12246	3591	12.0366	2	2	3	iPSC	14.7605	2.26828
AAAGTGAGTCGCGTTG-3_3	AAAGTGAGTCGCGTTG-3		Fresh	PPC029	4efdab78-1eda-4888-8483-15b519c375dc	9bff6491-20c4-410a-98f6-4b4ee6aaf97d	90e8222f-2a97-4a3c-9517-fbd7626122fd	9012	3333	6.94629	0	0	0	Late PPC	-5.27458	-0.504962
AAAGTGAGTCGCGTTG-8_3	AAAGTGAGTCGCGTTG-8		Fresh	PPC023	fb6028d0-5ef0-4f53-bf73-da3983948ce1	916c0056-cef2-488f-ae44-cb9b1398669e	725e0255-424c-44da-86c9-bc0bc14a21a8	3305	1627	11.1952	0	0	0	Late PPC	-0.197127	-2.25376
AAAGTGAGTCGGAACA-2_3	AAAGTGAGTCGGAACA-2		Fresh	PPC034	3ab5e63d-1d2d-441b-b1c3-7f77fd86e4dd	ac69bd1c-2131-4391-a2ee-b6c19b219c07	eb1309e6-5567-437b-82d7-549c1c8d5493	4630	2096	8.7041	1	1	2	Rep. Late PPC	1.58052	2.89959
AAAGTGAGTCTAATCG-1_3	AAAGTGAGTCTAATCG-1		Fresh	iPSC-PPC034	1eeda2ea-453a-4ff4-9cae-2a68f823d919	ac69bd1c-2131-4391-a2ee-b6c19b219c07	eb1309e6-5567-437b-82d7-549c1c8d5493	9388	2955	15.0405	2	2	3	iPSC	12.8584	1.98884
AAAGTGAGTCTAATCG-6_3	AAAGTGAGTCTAATCG-6		Fresh	PPC028	e2308d3d-f183-44e4-b0b7-2dff4a5006da	ee146263-82f5-4ed7-bb49-4300837acc85	c3bb6245-5d1b-4dbc-8b16-b0ca47472e91	5966	2228	4.60945	4	4	5	Mesendoderm	5.88086	-6.24074
AAAGTGAGTCTTGCTC-6_3	AAAGTGAGTCTTGCTC-6		Fresh	PPC028	e2308d3d-f183-44e4-b0b7-2dff4a5006da	ee146263-82f5-4ed7-bb49-4300837acc85	c3bb6245-5d1b-4dbc-8b16-b0ca47472e91	20035	5388	8.68979	3	3	4	Early PPC	4.96315	-0.587098
AAAGTGAGTGATAGTA-6_3	AAAGTGAGTGATAGTA-6		Fresh	PPC028	e2308d3d-f183-44e4-b0b7-2dff4a5006da	ee146263-82f5-4ed7-bb49-4300837acc85	c3bb6245-5d1b-4dbc-8b16-b0ca47472e91	13563	4039	8.82548	4	4	5	Mesendoderm	5.57393	-6.03313
AAAGTGAGTGCAGATG-2_3	AAAGTGAGTGCAGATG-2		Fresh	PPC034	3ab5e63d-1d2d-441b-b1c3-7f77fd86e4dd	ac69bd1c-2131-4391-a2ee-b6c19b219c07	eb1309e6-5567-437b-82d7-549c1c8d5493	6805	2625	4.93755	4	4	5	Mesendoderm	4.48026	-7.43112
AAAGTGAGTGCCCAGT-1_1	AAAGTGAGTGCCCAGT-1	scRNA_Pool_1	Cryopreserved	PPC027	04cd9285-b478-468a-a055-a9d82c99b016	c7a966f7-e22e-4807-afff-2bae9ca5fc72	9d988cb0-01b1-4d5d-bf4b-3fd3baf149a4	12228	3590	7.36016	0	5	6	Early DE	-7.795	3.88928
AAAGTGAGTGGAAGTC-1_2	AAAGTGAGTGGAAGTC-1	scRNA_Pool_2	Cryopreserved	PPC051	8f38fc74-ec4a-4014-8462-6e10e018f4c3	4f63a2f0-b270-48f8-8603-38d0de2bec74	5f5c5255-f41b-46eb-a9bd-7130515e3efc	75123	9699	8.16661	0	0	0	Late PPC	1.0196	2.11113
AAAGTGAGTGGAGAAA-8_3	AAAGTGAGTGGAGAAA-8		Fresh	PPC023	fb6028d0-5ef0-4f53-bf73-da3983948ce1	916c0056-cef2-488f-ae44-cb9b1398669e	725e0255-424c-44da-86c9-bc0bc14a21a8	9812	3568	10.5381	0	0	0	Late PPC	0.555594	-2.47025
AAAGTGAGTGGTCAAG-1_2	AAAGTGAGTGGTCAAG-1	scRNA_Pool_2	Cryopreserved	PPC150	8f38fc74-ec4a-4014-8462-6e10e018f4c3	0a1bcb9c-aa08-4f75-b564-ff7abc75235c	b48d5663-b599-4d02-a70b-6bd12546041f	16468	4910	10.402	1	1	2	Rep. Late PPC	1.35658	5.13584
AAAGTGAGTGTACATC-1_1	AAAGTGAGTGTACATC-1	scRNA_Pool_1	Cryopreserved	PPC034	04cd9285-b478-468a-a055-a9d82c99b016	ac69bd1c-2131-4391-a2ee-b6c19b219c07	eb1309e6-5567-437b-82d7-549c1c8d5493	5909	2641	9.05399	0	0	0	Late PPC	1.45475	-0.0333406
AAAGTGAGTGTCCCTT-8_3	AAAGTGAGTGTCCCTT-8		Fresh	PPC023	fb6028d0-5ef0-4f53-bf73-da3983948ce1	916c0056-cef2-488f-ae44-cb9b1398669e	725e0255-424c-44da-86c9-bc0bc14a21a8	5495	2314	10.737	0	0	0	Late PPC	-0.798643	0.437869
AAAGTGAGTTAGTCGT-7_3	AAAGTGAGTTAGTCGT-7		Fresh	PPC036	eada4dfd-14cc-4767-8791-4a478eb3fe12	9bff6491-20c4-410a-98f6-4b4ee6aaf97d	90e8222f-2a97-4a3c-9517-fbd7626122fd	9307	3513	5.53347	0	0	1	Late PPC	-6.91375	0.10561
AAAGTGAGTTCGAACT-1_1	AAAGTGAGTTCGAACT-1	scRNA_Pool_1	Cryopreserved	PPC029	04cd9285-b478-468a-a055-a9d82c99b016	9bff6491-20c4-410a-98f6-4b4ee6aaf97d	90e8222f-2a97-4a3c-9517-fbd7626122fd	16182	4939	10.5611	0	0	1	Late PPC	-6.26334	-1.61929
AAAGTGAGTTCTCTCG-5_3	AAAGTGAGTTCTCTCG-5		Fresh	PPC027	7d700751-e80d-40b6-9e79-0efec5ae5a80	c7a966f7-e22e-4807-afff-2bae9ca5fc72	9d988cb0-01b1-4d5d-bf4b-3fd3baf149a4	7475	3222	8.57525	0	0	0	Late PPC	-3.29349	1.60403
AAAGTGAGTTGCAACT-8_3	AAAGTGAGTTGCAACT-8		Fresh	PPC023	fb6028d0-5ef0-4f53-bf73-da3983948ce1	916c0056-cef2-488f-ae44-cb9b1398669e	725e0255-424c-44da-86c9-bc0bc14a21a8	1870	1044	9.62567	0	0	0	Late PPC	-1.52647	-3.31001
AAAGTGATCAAAGGTA-8_3	AAAGTGATCAAAGGTA-8		Fresh	PPC023	fb6028d0-5ef0-4f53-bf73-da3983948ce1	916c0056-cef2-488f-ae44-cb9b1398669e	725e0255-424c-44da-86c9-bc0bc14a21a8	4438	1960	9.77918	0	0	0	Late PPC	-2.05785	0.537917
AAAGTGATCAACTTTC-6_3	AAAGTGATCAACTTTC-6		Fresh	PPC028	e2308d3d-f183-44e4-b0b7-2dff4a5006da	ee146263-82f5-4ed7-bb49-4300837acc85	c3bb6245-5d1b-4dbc-8b16-b0ca47472e91	11638	3702	7.87936	3	3	4	Early PPC	4.82843	0.332595
AAAGTGATCAATCGGT-4_3	AAAGTGATCAATCGGT-4		Fresh	PPC030	4fd8f0f0-2356-451c-a61f-c30610f1141c	4df98c9a-93f7-4735-80c8-24b1e8943549	7cf9e7b2-28a3-4b42-812b-929516fbce4a	2911	1469	4.8437	0	0	0	Late PPC	-1.44771	-1.19933
AAAGTGATCACTACGA-5_3	AAAGTGATCACTACGA-5		Fresh	PPC027	7d700751-e80d-40b6-9e79-0efec5ae5a80	c7a966f7-e22e-4807-afff-2bae9ca5fc72	9d988cb0-01b1-4d5d-bf4b-3fd3baf149a4	4698	2030	10.4513	0	0	0	Late PPC	1.90898	-1.828
AAAGTGATCACTACTT-7_3	AAAGTGATCACTACTT-7		Fresh	PPC036	eada4dfd-14cc-4767-8791-4a478eb3fe12	9bff6491-20c4-410a-98f6-4b4ee6aaf97d	90e8222f-2a97-4a3c-9517-fbd7626122fd	4168	2241	7.74952	0	0	1	Late PPC	-6.66068	-2.56439
AAAGTGATCAGTCCGG-6_3	AAAGTGATCAGTCCGG-6		Fresh	PPC028	e2308d3d-f183-44e4-b0b7-2dff4a5006da	ee146263-82f5-4ed7-bb49-4300837acc85	c3bb6245-5d1b-4dbc-8b16-b0ca47472e91	7413	2401	8.0804	0	5	6	Early DE	-8.13551	3.37349
AAAGTGATCATGACAC-1_1	AAAGTGATCATGACAC-1	scRNA_Pool_1	Cryopreserved	PPC029	04cd9285-b478-468a-a055-a9d82c99b016	9bff6491-20c4-410a-98f6-4b4ee6aaf97d	90e8222f-2a97-4a3c-9517-fbd7626122fd	3495	1869	11.1302	0	0	1	Late PPC	-5.89183	-3.25097
AAAGTGATCCAAGCAT-2_3	AAAGTGATCCAAGCAT-2		Fresh	PPC034	3ab5e63d-1d2d-441b-b1c3-7f77fd86e4dd	ac69bd1c-2131-4391-a2ee-b6c19b219c07	eb1309e6-5567-437b-82d7-549c1c8d5493	8688	3344	7.17081	0	0	0	Late PPC	-6.25035	1.05691
AAAGTGATCCAAGCTA-3_3	AAAGTGATCCAAGCTA-3		Fresh	PPC029	4efdab78-1eda-4888-8483-15b519c375dc	9bff6491-20c4-410a-98f6-4b4ee6aaf97d	90e8222f-2a97-4a3c-9517-fbd7626122fd	5975	2578	6.19247	0	0	1	Late PPC	-4.91425	-2.34225
AAAGTGATCCATTCAT-4_3	AAAGTGATCCATTCAT-4		Fresh	PPC030	4fd8f0f0-2356-451c-a61f-c30610f1141c	4df98c9a-93f7-4735-80c8-24b1e8943549	7cf9e7b2-28a3-4b42-812b-929516fbce4a	4443	2081	6.36957	0	0	0	Late PPC	-2.70621	0.476874
AAAGTGATCCGCTAGG-7_3	AAAGTGATCCGCTAGG-7		Fresh	PPC036	eada4dfd-14cc-4767-8791-4a478eb3fe12	9bff6491-20c4-410a-98f6-4b4ee6aaf97d	90e8222f-2a97-4a3c-9517-fbd7626122fd	4932	2174	8.71857	0	0	0	Late PPC	-5.9525	0.684246
AAAGTGATCCGGTTCT-2_3	AAAGTGATCCGGTTCT-2		Fresh	PPC034	3ab5e63d-1d2d-441b-b1c3-7f77fd86e4dd	ac69bd1c-2131-4391-a2ee-b6c19b219c07	eb1309e6-5567-437b-82d7-549c1c8d5493	21745	5678	6.41067	3	3	4	Early PPC	3.4801	1.31113
AAAGTGATCCGTTTCG-2_3	AAAGTGATCCGTTTCG-2		Fresh	PPC034	3ab5e63d-1d2d-441b-b1c3-7f77fd86e4dd	ac69bd1c-2131-4391-a2ee-b6c19b219c07	eb1309e6-5567-437b-82d7-549c1c8d5493	7205	2859	10.9368	0	0	0	Late PPC	-0.401867	-0.543022
AAAGTGATCGACACCG-3_3	AAAGTGATCGACACCG-3		Fresh	PPC029	4efdab78-1eda-4888-8483-15b519c375dc	9bff6491-20c4-410a-98f6-4b4ee6aaf97d	90e8222f-2a97-4a3c-9517-fbd7626122fd	9679	3359	5.40345	0	0	1	Late PPC	-6.85833	-0.742563
AAAGTGATCGACCAAT-1_3	AAAGTGATCGACCAAT-1		Fresh	iPSC-PPC034	1eeda2ea-453a-4ff4-9cae-2a68f823d919	ac69bd1c-2131-4391-a2ee-b6c19b219c07	eb1309e6-5567-437b-82d7-549c1c8d5493	9594	3008	12.7163	2	2	3	iPSC	12.6608	1.8732
AAAGTGATCGAGCTGC-4_3	AAAGTGATCGAGCTGC-4		Fresh	PPC030	4fd8f0f0-2356-451c-a61f-c30610f1141c	4df98c9a-93f7-4735-80c8-24b1e8943549	7cf9e7b2-28a3-4b42-812b-929516fbce4a	3417	1716	7.43342	0	0	0	Late PPC	-1.9585	1.29258
AAAGTGATCGATCCAA-1_3	AAAGTGATCGATCCAA-1		Fresh	iPSC-PPC034	1eeda2ea-453a-4ff4-9cae-2a68f823d919	ac69bd1c-2131-4391-a2ee-b6c19b219c07	eb1309e6-5567-437b-82d7-549c1c8d5493	9715	3032	14.3901	2	2	3	iPSC	13.3501	2.35927
AAAGTGATCGATTTCT-1_1	AAAGTGATCGATTTCT-1	scRNA_Pool_1	Cryopreserved	PPC023	04cd9285-b478-468a-a055-a9d82c99b016	916c0056-cef2-488f-ae44-cb9b1398669e	725e0255-424c-44da-86c9-bc0bc14a21a8	26248	6370	8.96068	1	1	2	Rep. Late PPC	-0.711408	3.97196
AAAGTGATCGCCAACG-7_3	AAAGTGATCGCCAACG-7		Fresh	PPC036	eada4dfd-14cc-4767-8791-4a478eb3fe12	9bff6491-20c4-410a-98f6-4b4ee6aaf97d	90e8222f-2a97-4a3c-9517-fbd7626122fd	10545	3690	9.34092	0	0	1	Late PPC	-6.14256	0.238961
AAAGTGATCGTACACA-1_1	AAAGTGATCGTACACA-1	scRNA_Pool_1	Cryopreserved	PPC027	04cd9285-b478-468a-a055-a9d82c99b016	c7a966f7-e22e-4807-afff-2bae9ca5fc72	9d988cb0-01b1-4d5d-bf4b-3fd3baf149a4	8312	3290	8.45765	0	0	0	Late PPC	-0.674653	0.289002
AAAGTGATCTAGCAAC-6_3	AAAGTGATCTAGCAAC-6		Fresh	PPC028	e2308d3d-f183-44e4-b0b7-2dff4a5006da	ee146263-82f5-4ed7-bb49-4300837acc85	c3bb6245-5d1b-4dbc-8b16-b0ca47472e91	6975	2539	7.41219	3	3	4	Early PPC	6.20176	-0.386048
AAAGTGATCTCCTACG-1_3	AAAGTGATCTCCTACG-1		Fresh	iPSC-PPC034	1eeda2ea-453a-4ff4-9cae-2a68f823d919	ac69bd1c-2131-4391-a2ee-b6c19b219c07	eb1309e6-5567-437b-82d7-549c1c8d5493	6907	2554	13.0013	2	2	3	iPSC	12.1404	1.19017
AAAGTGATCTCGGTAA-6_3	AAAGTGATCTCGGTAA-6		Fresh	PPC028	e2308d3d-f183-44e4-b0b7-2dff4a5006da	ee146263-82f5-4ed7-bb49-4300837acc85	c3bb6245-5d1b-4dbc-8b16-b0ca47472e91	31707	6169	9.77702	4	4	5	Mesendoderm	5.10548	-7.68388
AAAGTGATCTGAGATC-1_3	AAAGTGATCTGAGATC-1		Fresh	iPSC-PPC034	1eeda2ea-453a-4ff4-9cae-2a68f823d919	ac69bd1c-2131-4391-a2ee-b6c19b219c07	eb1309e6-5567-437b-82d7-549c1c8d5493	8074	2850	12.8065	2	2	3	iPSC	13.9201	0.959322
AAAGTGATCTTACCAT-3_3	AAAGTGATCTTACCAT-3		Fresh	PPC029	4efdab78-1eda-4888-8483-15b519c375dc	9bff6491-20c4-410a-98f6-4b4ee6aaf97d	90e8222f-2a97-4a3c-9517-fbd7626122fd	8253	3248	8.95432	0	0	1	Late PPC	-6.00978	-1.94364
AAAGTGATCTTCGGTC-1_1	AAAGTGATCTTCGGTC-1	scRNA_Pool_1	Cryopreserved	PPC034	04cd9285-b478-468a-a055-a9d82c99b016	ac69bd1c-2131-4391-a2ee-b6c19b219c07	eb1309e6-5567-437b-82d7-549c1c8d5493	3693	1732	10.1814	4	4	5	Mesendoderm	5.10497	-6.42415
AAATGGAAGAACAAGG-2_3	AAATGGAAGAACAAGG-2		Fresh	PPC034	3ab5e63d-1d2d-441b-b1c3-7f77fd86e4dd	ac69bd1c-2131-4391-a2ee-b6c19b219c07	eb1309e6-5567-437b-82d7-549c1c8d5493	21098	5736	8.42734	4	4	5	Mesendoderm	3.93733	-5.82523
AAATGGAAGACAACTA-8_3	AAATGGAAGACAACTA-8		Fresh	PPC023	fb6028d0-5ef0-4f53-bf73-da3983948ce1	916c0056-cef2-488f-ae44-cb9b1398669e	725e0255-424c-44da-86c9-bc0bc14a21a8	15815	4818	9.14954	0	0	0	Late PPC	0.429511	0.140669
AAATGGAAGACGTCCC-8_3	AAATGGAAGACGTCCC-8		Fresh	PPC023	fb6028d0-5ef0-4f53-bf73-da3983948ce1	916c0056-cef2-488f-ae44-cb9b1398669e	725e0255-424c-44da-86c9-bc0bc14a21a8	4233	2036	6.47295	0	0	0	Late PPC	-3.68959	2.56987
AAATGGAAGACTTCCA-1_2	AAATGGAAGACTTCCA-1	scRNA_Pool_2	Cryopreserved	PPC150	8f38fc74-ec4a-4014-8462-6e10e018f4c3	0a1bcb9c-aa08-4f75-b564-ff7abc75235c	b48d5663-b599-4d02-a70b-6bd12546041f	17582	4737	8.15607	0	0	1	Late PPC	-7.01231	0.0467392
AAATGGAAGAGAATCT-1_1	AAATGGAAGAGAATCT-1	scRNA_Pool_1	Cryopreserved	PPC029	04cd9285-b478-468a-a055-a9d82c99b016	9bff6491-20c4-410a-98f6-4b4ee6aaf97d	90e8222f-2a97-4a3c-9517-fbd7626122fd	5507	2353	13.2014	0	0	0	Late PPC	-5.41401	-0.798457
AAATGGAAGAGGACTC-4_3	AAATGGAAGAGGACTC-4		Fresh	PPC030	4fd8f0f0-2356-451c-a61f-c30610f1141c	4df98c9a-93f7-4735-80c8-24b1e8943549	7cf9e7b2-28a3-4b42-812b-929516fbce4a	5796	2531	7.3844	1	1	2	Rep. Late PPC	0.157784	3.53735
AAATGGAAGATACCAA-2_3	AAATGGAAGATACCAA-2		Fresh	PPC034	3ab5e63d-1d2d-441b-b1c3-7f77fd86e4dd	ac69bd1c-2131-4391-a2ee-b6c19b219c07	eb1309e6-5567-437b-82d7-549c1c8d5493	12353	4125	8.53234	1	1	2	Rep. Late PPC	1.54867	5.53084
AAATGGAAGCATATGA-1_1	AAATGGAAGCATATGA-1	scRNA_Pool_1	Cryopreserved	PPC023	04cd9285-b478-468a-a055-a9d82c99b016	916c0056-cef2-488f-ae44-cb9b1398669e	725e0255-424c-44da-86c9-bc0bc14a21a8	9692	3323	10.4313	0	0	0	Late PPC	-6.41273	1.91307
AAATGGAAGGAAAGTG-4_3	AAATGGAAGGAAAGTG-4		Fresh	PPC030	4fd8f0f0-2356-451c-a61f-c30610f1141c	4df98c9a-93f7-4735-80c8-24b1e8943549	7cf9e7b2-28a3-4b42-812b-929516fbce4a	3507	1814	6.44425	0	0	0	Late PPC	-1.74643	-0.632638
AAATGGAAGGTGCAGT-2_3	AAATGGAAGGTGCAGT-2		Fresh	PPC034	3ab5e63d-1d2d-441b-b1c3-7f77fd86e4dd	ac69bd1c-2131-4391-a2ee-b6c19b219c07	eb1309e6-5567-437b-82d7-549c1c8d5493	5180	2266	8.95753	0	0	0	Late PPC	-0.690094	1.71578
AAATGGAAGTAACAGT-5_3	AAATGGAAGTAACAGT-5		Fresh	PPC027	7d700751-e80d-40b6-9e79-0efec5ae5a80	c7a966f7-e22e-4807-afff-2bae9ca5fc72	9d988cb0-01b1-4d5d-bf4b-3fd3baf149a4	19242	5811	5.145	0	0	0	Late PPC	-4.56756	1.34026
AAATGGAAGTACCATC-2_3	AAATGGAAGTACCATC-2		Fresh	PPC034	3ab5e63d-1d2d-441b-b1c3-7f77fd86e4dd	ac69bd1c-2131-4391-a2ee-b6c19b219c07	eb1309e6-5567-437b-82d7-549c1c8d5493	17499	5263	7.77187	1	1	2	Rep. Late PPC	0.167017	2.12003
AAATGGAAGTCACTGT-4_3	AAATGGAAGTCACTGT-4		Fresh	PPC030	4fd8f0f0-2356-451c-a61f-c30610f1141c	4df98c9a-93f7-4735-80c8-24b1e8943549	7cf9e7b2-28a3-4b42-812b-929516fbce4a	3709	1931	7.92666	0	0	0	Late PPC	-2.47554	1.49022
AAATGGAAGTCATGCT-1_1	AAATGGAAGTCATGCT-1	scRNA_Pool_1	Cryopreserved	PPC023	04cd9285-b478-468a-a055-a9d82c99b016	916c0056-cef2-488f-ae44-cb9b1398669e	725e0255-424c-44da-86c9-bc0bc14a21a8	6151	2743	8.07999	0	0	0	Late PPC	0.281201	0.406027
AAATGGAAGTGGTTCT-1_2	AAATGGAAGTGGTTCT-1	scRNA_Pool_2	Cryopreserved	PPC051	8f38fc74-ec4a-4014-8462-6e10e018f4c3	4f63a2f0-b270-48f8-8603-38d0de2bec74	5f5c5255-f41b-46eb-a9bd-7130515e3efc	70684	9258	7.18833	0	0	1	Late PPC	-7.34095	0.250968
AAATGGAAGTTTGTCG-2_3	AAATGGAAGTTTGTCG-2		Fresh	PPC034	3ab5e63d-1d2d-441b-b1c3-7f77fd86e4dd	ac69bd1c-2131-4391-a2ee-b6c19b219c07	eb1309e6-5567-437b-82d7-549c1c8d5493	9656	3604	6.75228	0	0	0	Late PPC	-1.09571	1.5628
AAATGGACAAACTAGA-6_3	AAATGGACAAACTAGA-6		Fresh	PPC028	e2308d3d-f183-44e4-b0b7-2dff4a5006da	ee146263-82f5-4ed7-bb49-4300837acc85	c3bb6245-5d1b-4dbc-8b16-b0ca47472e91	5928	2307	9.02497	3	3	4	Early PPC	6.40143	-0.455651
AAATGGACAAATCGTC-4_3	AAATGGACAAATCGTC-4		Fresh	PPC030	4fd8f0f0-2356-451c-a61f-c30610f1141c	4df98c9a-93f7-4735-80c8-24b1e8943549	7cf9e7b2-28a3-4b42-812b-929516fbce4a	9427	3481	6.88448	0	0	0	Late PPC	-1.72062	-1.1837
AAATGGACAACCCTAA-7_3	AAATGGACAACCCTAA-7		Fresh	PPC036	eada4dfd-14cc-4767-8791-4a478eb3fe12	9bff6491-20c4-410a-98f6-4b4ee6aaf97d	90e8222f-2a97-4a3c-9517-fbd7626122fd	6722	2993	9.19369	0	0	0	Late PPC	-2.68367	-2.72076
AAATGGACAACCGCCA-8_3	AAATGGACAACCGCCA-8		Fresh	PPC023	fb6028d0-5ef0-4f53-bf73-da3983948ce1	916c0056-cef2-488f-ae44-cb9b1398669e	725e0255-424c-44da-86c9-bc0bc14a21a8	3627	1773	8.71243	0	0	0	Late PPC	-0.0893832	-1.26743
AAATGGACAACTGAAA-1_3	AAATGGACAACTGAAA-1		Fresh	iPSC-PPC034	1eeda2ea-453a-4ff4-9cae-2a68f823d919	ac69bd1c-2131-4391-a2ee-b6c19b219c07	eb1309e6-5567-437b-82d7-549c1c8d5493	20668	4885	14.7813	2	2	3	iPSC	13.1773	0.349559
AAATGGACAATATCCG-5_3	AAATGGACAATATCCG-5		Fresh	PPC027	7d700751-e80d-40b6-9e79-0efec5ae5a80	c7a966f7-e22e-4807-afff-2bae9ca5fc72	9d988cb0-01b1-4d5d-bf4b-3fd3baf149a4	3405	1702	6.98972	0	0	0	Late PPC	-2.74624	-3.36018
AAATGGACAATGTCAC-1_2	AAATGGACAATGTCAC-1	scRNA_Pool_2	Cryopreserved	PPC150	8f38fc74-ec4a-4014-8462-6e10e018f4c3	0a1bcb9c-aa08-4f75-b564-ff7abc75235c	b48d5663-b599-4d02-a70b-6bd12546041f	18284	5040	7.04988	0	5	6	Early DE	-5.85179	3.69964
AAATGGACAATGTCTG-1_3	AAATGGACAATGTCTG-1		Fresh	iPSC-PPC034	1eeda2ea-453a-4ff4-9cae-2a68f823d919	ac69bd1c-2131-4391-a2ee-b6c19b219c07	eb1309e6-5567-437b-82d7-549c1c8d5493	6324	2127	31.1986	2	2	3	iPSC	14.1926	1.29826
AAATGGACAATGTGGG-2_3	AAATGGACAATGTGGG-2		Fresh	PPC034	3ab5e63d-1d2d-441b-b1c3-7f77fd86e4dd	ac69bd1c-2131-4391-a2ee-b6c19b219c07	eb1309e6-5567-437b-82d7-549c1c8d5493	5009	2423	9.00379	0	0	0	Late PPC	0.515644	0.248417
AAATGGACACAAAGCG-1_3	AAATGGACACAAAGCG-1		Fresh	iPSC-PPC034	1eeda2ea-453a-4ff4-9cae-2a68f823d919	ac69bd1c-2131-4391-a2ee-b6c19b219c07	eb1309e6-5567-437b-82d7-549c1c8d5493	2662	1226	0.150263	2	2	3	iPSC	12.9491	3.65115
AAATGGACACAAGCAG-2_3	AAATGGACACAAGCAG-2		Fresh	PPC034	3ab5e63d-1d2d-441b-b1c3-7f77fd86e4dd	ac69bd1c-2131-4391-a2ee-b6c19b219c07	eb1309e6-5567-437b-82d7-549c1c8d5493	6581	2605	7.41529	0	0	0	Late PPC	-0.856689	1.51389
AAATGGACACAGTGAG-1_1	AAATGGACACAGTGAG-1	scRNA_Pool_1	Cryopreserved	PPC023	04cd9285-b478-468a-a055-a9d82c99b016	916c0056-cef2-488f-ae44-cb9b1398669e	725e0255-424c-44da-86c9-bc0bc14a21a8	6841	2970	7.08961	0	0	0	Late PPC	1.40476	-2.16289
AAATGGACACGTCTCT-2_3	AAATGGACACGTCTCT-2		Fresh	PPC034	3ab5e63d-1d2d-441b-b1c3-7f77fd86e4dd	ac69bd1c-2131-4391-a2ee-b6c19b219c07	eb1309e6-5567-437b-82d7-549c1c8d5493	7682	3147	6.99037	0	0	0	Late PPC	-2.29522	0.525299
AAATGGACACTACCGG-1_1	AAATGGACACTACCGG-1	scRNA_Pool_1	Cryopreserved	PPC023	04cd9285-b478-468a-a055-a9d82c99b016	916c0056-cef2-488f-ae44-cb9b1398669e	725e0255-424c-44da-86c9-bc0bc14a21a8	15340	5073	6.89048	0	0	0	Late PPC	0.526749	-1.432
AAATGGACAGATACTC-1_3	AAATGGACAGATACTC-1		Fresh	iPSC-PPC034	1eeda2ea-453a-4ff4-9cae-2a68f823d919	ac69bd1c-2131-4391-a2ee-b6c19b219c07	eb1309e6-5567-437b-82d7-549c1c8d5493	18336	4422	13.2144	2	2	3	iPSC	14.1331	1.49792
AAATGGACAGCAAGAC-5_3	AAATGGACAGCAAGAC-5		Fresh	PPC027	7d700751-e80d-40b6-9e79-0efec5ae5a80	c7a966f7-e22e-4807-afff-2bae9ca5fc72	9d988cb0-01b1-4d5d-bf4b-3fd3baf149a4	7744	3357	6.04339	1	1	2	Rep. Late PPC	-0.388781	5.52643
AAATGGACAGCTACAT-5_3	AAATGGACAGCTACAT-5		Fresh	PPC027	7d700751-e80d-40b6-9e79-0efec5ae5a80	c7a966f7-e22e-4807-afff-2bae9ca5fc72	9d988cb0-01b1-4d5d-bf4b-3fd3baf149a4	4141	2018	7.89664	0	0	0	Late PPC	-0.840668	-2.18895
AAATGGACAGGTCAGA-5_3	AAATGGACAGGTCAGA-5		Fresh	PPC027	7d700751-e80d-40b6-9e79-0efec5ae5a80	c7a966f7-e22e-4807-afff-2bae9ca5fc72	9d988cb0-01b1-4d5d-bf4b-3fd3baf149a4	7298	3239	6.86489	0	0	0	Late PPC	-3.90672	1.30127
AAATGGACAGTAACCT-1_2	AAATGGACAGTAACCT-1	scRNA_Pool_2	Cryopreserved	PPC134	8f38fc74-ec4a-4014-8462-6e10e018f4c3	2302e931-a8d5-454d-83cf-f86e41c1e901	a140d6d1-9fbf-4645-a083-b870bf2f0f67	5285	2339	12.4314	0	0	0	Late PPC	2.44342	0.273074
AAATGGACAGTAGAGC-1_3	AAATGGACAGTAGAGC-1		Fresh	iPSC-PPC034	1eeda2ea-453a-4ff4-9cae-2a68f823d919	ac69bd1c-2131-4391-a2ee-b6c19b219c07	eb1309e6-5567-437b-82d7-549c1c8d5493	4884	1849	22.7068	2	2	3	iPSC	11.9507	1.16394
AAATGGACAGTTAGGG-1_1	AAATGGACAGTTAGGG-1	scRNA_Pool_1	Cryopreserved	PPC034	04cd9285-b478-468a-a055-a9d82c99b016	ac69bd1c-2131-4391-a2ee-b6c19b219c07	eb1309e6-5567-437b-82d7-549c1c8d5493	4852	2111	14.7362	0	0	0	Late PPC	1.73392	0.883905
AAATGGACATATGAAG-3_3	AAATGGACATATGAAG-3		Fresh	PPC029	4efdab78-1eda-4888-8483-15b519c375dc	9bff6491-20c4-410a-98f6-4b4ee6aaf97d	90e8222f-2a97-4a3c-9517-fbd7626122fd	14693	4541	8.01062	0	0	1	Late PPC	-6.72228	0.716894
AAATGGACATCATCCC-3_3	AAATGGACATCATCCC-3		Fresh	PPC029	4efdab78-1eda-4888-8483-15b519c375dc	9bff6491-20c4-410a-98f6-4b4ee6aaf97d	90e8222f-2a97-4a3c-9517-fbd7626122fd	5725	2646	13.0655	0	0	1	Late PPC	-5.97083	-3.61802
AAATGGACATGACGGA-1_3	AAATGGACATGACGGA-1		Fresh	iPSC-PPC034	1eeda2ea-453a-4ff4-9cae-2a68f823d919	ac69bd1c-2131-4391-a2ee-b6c19b219c07	eb1309e6-5567-437b-82d7-549c1c8d5493	12105	3692	12.5072	2	2	3	iPSC	13.8192	1.0966
AAATGGACATTCTGTT-3_3	AAATGGACATTCTGTT-3		Fresh	PPC029	4efdab78-1eda-4888-8483-15b519c375dc	9bff6491-20c4-410a-98f6-4b4ee6aaf97d	90e8222f-2a97-4a3c-9517-fbd7626122fd	12217	3936	7.43227	0	0	1	Late PPC	-7.20416	0.889281
AAATGGACATTGTCGA-6_3	AAATGGACATTGTCGA-6		Fresh	PPC028	e2308d3d-f183-44e4-b0b7-2dff4a5006da	ee146263-82f5-4ed7-bb49-4300837acc85	c3bb6245-5d1b-4dbc-8b16-b0ca47472e91	13401	4336	9.14111	4	4	9	Mesendoderm	9.39587	-7.21518
AAATGGAGTACCCGAC-3_3	AAATGGAGTACCCGAC-3		Fresh	PPC029	4efdab78-1eda-4888-8483-15b519c375dc	9bff6491-20c4-410a-98f6-4b4ee6aaf97d	90e8222f-2a97-4a3c-9517-fbd7626122fd	4830	2377	9.08903	0	0	1	Late PPC	-4.79375	-1.08791
AAATGGAGTAGGAAAG-2_3	AAATGGAGTAGGAAAG-2		Fresh	PPC034	3ab5e63d-1d2d-441b-b1c3-7f77fd86e4dd	ac69bd1c-2131-4391-a2ee-b6c19b219c07	eb1309e6-5567-437b-82d7-549c1c8d5493	6353	2520	11.4749	0	0	0	Late PPC	-1.36404	-2.54922
AAATGGAGTATAGGGC-2_3	AAATGGAGTATAGGGC-2		Fresh	PPC034	3ab5e63d-1d2d-441b-b1c3-7f77fd86e4dd	ac69bd1c-2131-4391-a2ee-b6c19b219c07	eb1309e6-5567-437b-82d7-549c1c8d5493	6116	2627	10.5461	0	0	0	Late PPC	0.0705729	-0.556441
AAATGGAGTATGACAA-6_3	AAATGGAGTATGACAA-6		Fresh	PPC028	e2308d3d-f183-44e4-b0b7-2dff4a5006da	ee146263-82f5-4ed7-bb49-4300837acc85	c3bb6245-5d1b-4dbc-8b16-b0ca47472e91	6683	2415	8.6937	3	3	4	Early PPC	6.3585	-0.101582
AAATGGAGTCACTCTC-7_3	AAATGGAGTCACTCTC-7		Fresh	PPC036	eada4dfd-14cc-4767-8791-4a478eb3fe12	9bff6491-20c4-410a-98f6-4b4ee6aaf97d	90e8222f-2a97-4a3c-9517-fbd7626122fd	3606	1878	7.45979	0	0	1	Late PPC	-4.34337	-1.9994
AAATGGAGTCATACCA-6_3	AAATGGAGTCATACCA-6		Fresh	PPC028	e2308d3d-f183-44e4-b0b7-2dff4a5006da	ee146263-82f5-4ed7-bb49-4300837acc85	c3bb6245-5d1b-4dbc-8b16-b0ca47472e91	11449	4046	7.61639	4	4	9	Mesendoderm	9.32969	-7.23654
AAATGGAGTCTTGGTA-2_3	AAATGGAGTCTTGGTA-2		Fresh	PPC034	3ab5e63d-1d2d-441b-b1c3-7f77fd86e4dd	ac69bd1c-2131-4391-a2ee-b6c19b219c07	eb1309e6-5567-437b-82d7-549c1c8d5493	7348	2870	8.34241	4	4	5	Mesendoderm	4.14182	-6.77432
AAATGGAGTGAGAACC-5_3	AAATGGAGTGAGAACC-5		Fresh	PPC027	7d700751-e80d-40b6-9e79-0efec5ae5a80	c7a966f7-e22e-4807-afff-2bae9ca5fc72	9d988cb0-01b1-4d5d-bf4b-3fd3baf149a4	4880	2255	8.09426	0	0	0	Late PPC	-3.39047	-0.84439
AAATGGAGTGCACAAG-7_3	AAATGGAGTGCACAAG-7		Fresh	PPC036	eada4dfd-14cc-4767-8791-4a478eb3fe12	9bff6491-20c4-410a-98f6-4b4ee6aaf97d	90e8222f-2a97-4a3c-9517-fbd7626122fd	2089	1259	8.85591	0	0	1	Late PPC	-3.90094	-4.00042
AAATGGAGTGCATGAG-6_3	AAATGGAGTGCATGAG-6		Fresh	PPC028	e2308d3d-f183-44e4-b0b7-2dff4a5006da	ee146263-82f5-4ed7-bb49-4300837acc85	c3bb6245-5d1b-4dbc-8b16-b0ca47472e91	10124	3309	6.65745	3	3	4	Early PPC	2.33297	1.95546
AAATGGAGTGCCTACG-1_1	AAATGGAGTGCCTACG-1	scRNA_Pool_1	Cryopreserved	PPC027	04cd9285-b478-468a-a055-a9d82c99b016	c7a966f7-e22e-4807-afff-2bae9ca5fc72	9d988cb0-01b1-4d5d-bf4b-3fd3baf149a4	11867	4269	6.94363	1	1	2	Rep. Late PPC	1.16771	5.61396
AAATGGAGTGCGAACA-5_3	AAATGGAGTGCGAACA-5		Fresh	PPC027	7d700751-e80d-40b6-9e79-0efec5ae5a80	c7a966f7-e22e-4807-afff-2bae9ca5fc72	9d988cb0-01b1-4d5d-bf4b-3fd3baf149a4	6861	3031	6.45678	1	1	2	Rep. Late PPC	1.50539	5.36113
AAATGGAGTGGGTCAA-6_3	AAATGGAGTGGGTCAA-6		Fresh	PPC028	e2308d3d-f183-44e4-b0b7-2dff4a5006da	ee146263-82f5-4ed7-bb49-4300837acc85	c3bb6245-5d1b-4dbc-8b16-b0ca47472e91	27758	6181	9.37387	3	3	4	Early PPC	6.1145	-0.935043
AAATGGATCAAGCCTA-2_3	AAATGGATCAAGCCTA-2		Fresh	PPC034	3ab5e63d-1d2d-441b-b1c3-7f77fd86e4dd	ac69bd1c-2131-4391-a2ee-b6c19b219c07	eb1309e6-5567-437b-82d7-549c1c8d5493	60572	7085	3.76081	0	5	6	Early DE	-7.75522	4.50355
AAATGGATCAAGGACG-5_3	AAATGGATCAAGGACG-5		Fresh	PPC027	7d700751-e80d-40b6-9e79-0efec5ae5a80	c7a966f7-e22e-4807-afff-2bae9ca5fc72	9d988cb0-01b1-4d5d-bf4b-3fd3baf149a4	8246	3192	6.46374	1	1	2	Rep. Late PPC	1.46378	4.94623
AAATGGATCACCCTCA-1_1	AAATGGATCACCCTCA-1	scRNA_Pool_1	Cryopreserved	PPC027	04cd9285-b478-468a-a055-a9d82c99b016	c7a966f7-e22e-4807-afff-2bae9ca5fc72	9d988cb0-01b1-4d5d-bf4b-3fd3baf149a4	12928	4491	7.68874	1	1	2	Rep. Late PPC	1.63276	5.67832
AAATGGATCACTCGAA-6_3	AAATGGATCACTCGAA-6		Fresh	PPC028	e2308d3d-f183-44e4-b0b7-2dff4a5006da	ee146263-82f5-4ed7-bb49-4300837acc85	c3bb6245-5d1b-4dbc-8b16-b0ca47472e91	28885	6438	7.50563	3	3	4	Early PPC	5.98643	-0.887909
AAATGGATCACTTATC-5_3	AAATGGATCACTTATC-5		Fresh	PPC027	7d700751-e80d-40b6-9e79-0efec5ae5a80	c7a966f7-e22e-4807-afff-2bae9ca5fc72	9d988cb0-01b1-4d5d-bf4b-3fd3baf149a4	4259	2076	7.79526	0	0	0	Late PPC	-2.66197	-1.78005
AAATGGATCAGCTTCC-7_3	AAATGGATCAGCTTCC-7		Fresh	PPC036	eada4dfd-14cc-4767-8791-4a478eb3fe12	9bff6491-20c4-410a-98f6-4b4ee6aaf97d	90e8222f-2a97-4a3c-9517-fbd7626122fd	16854	5021	8.0337	0	0	0	Late PPC	-5.5981	0.4945
AAATGGATCAGGAAGC-1_3	AAATGGATCAGGAAGC-1		Fresh	iPSC-PPC034	1eeda2ea-453a-4ff4-9cae-2a68f823d919	ac69bd1c-2131-4391-a2ee-b6c19b219c07	eb1309e6-5567-437b-82d7-549c1c8d5493	8590	2982	14.5285	2	2	3	iPSC	13.1167	1.36888
AAATGGATCAGGTAAA-2_3	AAATGGATCAGGTAAA-2		Fresh	PPC034	3ab5e63d-1d2d-441b-b1c3-7f77fd86e4dd	ac69bd1c-2131-4391-a2ee-b6c19b219c07	eb1309e6-5567-437b-82d7-549c1c8d5493	16186	4941	10.1816	1	1	2	Rep. Late PPC	-0.0651472	3.13871
AAATGGATCATGGATC-5_3	AAATGGATCATGGATC-5		Fresh	PPC027	7d700751-e80d-40b6-9e79-0efec5ae5a80	c7a966f7-e22e-4807-afff-2bae9ca5fc72	9d988cb0-01b1-4d5d-bf4b-3fd3baf149a4	3291	1722	7.04953	0	0	0	Late PPC	-2.09658	-0.7953
AAATGGATCCAATGCA-3_3	AAATGGATCCAATGCA-3		Fresh	PPC029	4efdab78-1eda-4888-8483-15b519c375dc	9bff6491-20c4-410a-98f6-4b4ee6aaf97d	90e8222f-2a97-4a3c-9517-fbd7626122fd	10821	3857	7.60558	0	0	1	Late PPC	-7.48025	-0.639011
AAATGGATCCACGTAA-1_2	AAATGGATCCACGTAA-1	scRNA_Pool_2	Cryopreserved	PPC134	8f38fc74-ec4a-4014-8462-6e10e018f4c3	2302e931-a8d5-454d-83cf-f86e41c1e901	a140d6d1-9fbf-4645-a083-b870bf2f0f67	7865	2876	13.3376	0	0	0	Late PPC	-1.26382	0.989215
AAATGGATCCAGCACG-7_3	AAATGGATCCAGCACG-7		Fresh	PPC036	eada4dfd-14cc-4767-8791-4a478eb3fe12	9bff6491-20c4-410a-98f6-4b4ee6aaf97d	90e8222f-2a97-4a3c-9517-fbd7626122fd	2726	1440	6.7865	0	0	1	Late PPC	-3.81757	-2.89513
AAATGGATCCCAGTGG-1_1	AAATGGATCCCAGTGG-1	scRNA_Pool_1	Cryopreserved	PPC027	04cd9285-b478-468a-a055-a9d82c99b016	c7a966f7-e22e-4807-afff-2bae9ca5fc72	9d988cb0-01b1-4d5d-bf4b-3fd3baf149a4	1958	1171	6.89479	0	0	0	Late PPC	-2.47039	0.653607
AAATGGATCCGGGACT-6_3	AAATGGATCCGGGACT-6		Fresh	PPC028	e2308d3d-f183-44e4-b0b7-2dff4a5006da	ee146263-82f5-4ed7-bb49-4300837acc85	c3bb6245-5d1b-4dbc-8b16-b0ca47472e91	12277	3844	5.97051	4	4	5	Mesendoderm	5.66239	-5.80429
AAATGGATCCTCAGGG-4_3	AAATGGATCCTCAGGG-4		Fresh	PPC030	4fd8f0f0-2356-451c-a61f-c30610f1141c	4df98c9a-93f7-4735-80c8-24b1e8943549	7cf9e7b2-28a3-4b42-812b-929516fbce4a	4292	1858	8.411	0	0	0	Late PPC	-5.46531	2.23722
AAATGGATCCTGTACC-5_3	AAATGGATCCTGTACC-5		Fresh	PPC027	7d700751-e80d-40b6-9e79-0efec5ae5a80	c7a966f7-e22e-4807-afff-2bae9ca5fc72	9d988cb0-01b1-4d5d-bf4b-3fd3baf149a4	3969	2069	6.47518	0	0	0	Late PPC	-3.78262	1.05499
AAATGGATCGACTCCT-1_1	AAATGGATCGACTCCT-1	scRNA_Pool_1	Cryopreserved	PPC027	04cd9285-b478-468a-a055-a9d82c99b016	c7a966f7-e22e-4807-afff-2bae9ca5fc72	9d988cb0-01b1-4d5d-bf4b-3fd3baf149a4	7892	3134	4.35884	0	0	0	Late PPC	-2.0178	-1.64974
AAATGGATCGCCAGAC-2_3	AAATGGATCGCCAGAC-2		Fresh	PPC034	3ab5e63d-1d2d-441b-b1c3-7f77fd86e4dd	ac69bd1c-2131-4391-a2ee-b6c19b219c07	eb1309e6-5567-437b-82d7-549c1c8d5493	9817	3576	8.04726	0	0	0	Late PPC	-3.10399	2.64465
AAATGGATCGGTAGGA-1_2	AAATGGATCGGTAGGA-1	scRNA_Pool_2	Cryopreserved	PPC134	8f38fc74-ec4a-4014-8462-6e10e018f4c3	2302e931-a8d5-454d-83cf-f86e41c1e901	a140d6d1-9fbf-4645-a083-b870bf2f0f67	25229	6225	11.7444	3	3	4	Early PPC	3.82244	0.089406
AAATGGATCGTGGGAA-2_3	AAATGGATCGTGGGAA-2		Fresh	PPC034	3ab5e63d-1d2d-441b-b1c3-7f77fd86e4dd	ac69bd1c-2131-4391-a2ee-b6c19b219c07	eb1309e6-5567-437b-82d7-549c1c8d5493	7781	3081	8.67498	0	0	0	Late PPC	0.590043	0.531717
AAATGGATCGTTCAGA-8_3	AAATGGATCGTTCAGA-8		Fresh	PPC023	fb6028d0-5ef0-4f53-bf73-da3983948ce1	916c0056-cef2-488f-ae44-cb9b1398669e	725e0255-424c-44da-86c9-bc0bc14a21a8	2889	1471	9.13811	0	0	0	Late PPC	-1.23613	-3.71332
AAATGGATCTATACTC-4_3	AAATGGATCTATACTC-4		Fresh	PPC030	4fd8f0f0-2356-451c-a61f-c30610f1141c	4df98c9a-93f7-4735-80c8-24b1e8943549	7cf9e7b2-28a3-4b42-812b-929516fbce4a	6245	2628	6.11689	0	0	0	Late PPC	-4.7734	1.5302
AAATGGATCTCCCAAC-1_2	AAATGGATCTCCCAAC-1	scRNA_Pool_2	Cryopreserved	PPC051	8f38fc74-ec4a-4014-8462-6e10e018f4c3	4f63a2f0-b270-48f8-8603-38d0de2bec74	5f5c5255-f41b-46eb-a9bd-7130515e3efc	5943	2452	10.2642	0	0	0	Late PPC	1.61258	-1.74591
AAATGGATCTCCTGTG-7_3	AAATGGATCTCCTGTG-7		Fresh	PPC036	eada4dfd-14cc-4767-8791-4a478eb3fe12	9bff6491-20c4-410a-98f6-4b4ee6aaf97d	90e8222f-2a97-4a3c-9517-fbd7626122fd	2162	1280	7.90934	0	0	1	Late PPC	-5.14764	-4.2581
AAATGGATCTCGCTCA-5_3	AAATGGATCTCGCTCA-5		Fresh	PPC027	7d700751-e80d-40b6-9e79-0efec5ae5a80	c7a966f7-e22e-4807-afff-2bae9ca5fc72	9d988cb0-01b1-4d5d-bf4b-3fd3baf149a4	12063	4121	6.36658	0	0	0	Late PPC	-4.15111	2.723
AAATGGATCTCGTCGT-4_3	AAATGGATCTCGTCGT-4		Fresh	PPC030	4fd8f0f0-2356-451c-a61f-c30610f1141c	4df98c9a-93f7-4735-80c8-24b1e8943549	7cf9e7b2-28a3-4b42-812b-929516fbce4a	2482	1457	6.68815	0	0	0	Late PPC	-1.65866	-1.8923
AAATGGATCTCTCTTC-3_3	AAATGGATCTCTCTTC-3		Fresh	PPC029	4efdab78-1eda-4888-8483-15b519c375dc	9bff6491-20c4-410a-98f6-4b4ee6aaf97d	90e8222f-2a97-4a3c-9517-fbd7626122fd	4652	2301	13.2846	0	0	1	Late PPC	-5.44092	-3.84737
AAATGGATCTGGACCG-8_3	AAATGGATCTGGACCG-8		Fresh	PPC023	fb6028d0-5ef0-4f53-bf73-da3983948ce1	916c0056-cef2-488f-ae44-cb9b1398669e	725e0255-424c-44da-86c9-bc0bc14a21a8	8963	3251	5.79047	0	5	6	Early DE	-5.43018	3.50388
AAATGGATCTGGTTGA-4_3	AAATGGATCTGGTTGA-4		Fresh	PPC030	4fd8f0f0-2356-451c-a61f-c30610f1141c	4df98c9a-93f7-4735-80c8-24b1e8943549	7cf9e7b2-28a3-4b42-812b-929516fbce4a	3342	1789	6.22382	0	0	0	Late PPC	-2.67064	-0.0698303
AAATGGATCTGTAACG-8_3	AAATGGATCTGTAACG-8		Fresh	PPC023	fb6028d0-5ef0-4f53-bf73-da3983948ce1	916c0056-cef2-488f-ae44-cb9b1398669e	725e0255-424c-44da-86c9-bc0bc14a21a8	4430	2050	7.17833	0	0	0	Late PPC	0.536054	-2.84351
AAATGGATCTTCTTCC-5_3	AAATGGATCTTCTTCC-5		Fresh	PPC027	7d700751-e80d-40b6-9e79-0efec5ae5a80	c7a966f7-e22e-4807-afff-2bae9ca5fc72	9d988cb0-01b1-4d5d-bf4b-3fd3baf149a4	3754	2011	5.75386	0	0	0	Late PPC	-2.74986	-1.91827
AAATGGATCTTTGATC-2_3	AAATGGATCTTTGATC-2		Fresh	PPC034	3ab5e63d-1d2d-441b-b1c3-7f77fd86e4dd	ac69bd1c-2131-4391-a2ee-b6c19b219c07	eb1309e6-5567-437b-82d7-549c1c8d5493	6027	2697	8.94309	0	0	0	Late PPC	-2.65667	1.92196
AACAAAGAGAACGCGT-6_3	AACAAAGAGAACGCGT-6		Fresh	PPC028	e2308d3d-f183-44e4-b0b7-2dff4a5006da	ee146263-82f5-4ed7-bb49-4300837acc85	c3bb6245-5d1b-4dbc-8b16-b0ca47472e91	13202	4079	11.6649	3	3	4	Early PPC	5.84317	-0.355541
AACAAAGAGAAGCTCG-3_3	AACAAAGAGAAGCTCG-3		Fresh	PPC029	4efdab78-1eda-4888-8483-15b519c375dc	9bff6491-20c4-410a-98f6-4b4ee6aaf97d	90e8222f-2a97-4a3c-9517-fbd7626122fd	29737	5771	7.57978	0	5	6	Early DE	-7.1094	4.65937
AACAAAGAGAAGTCCG-8_3	AACAAAGAGAAGTCCG-8		Fresh	PPC023	fb6028d0-5ef0-4f53-bf73-da3983948ce1	916c0056-cef2-488f-ae44-cb9b1398669e	725e0255-424c-44da-86c9-bc0bc14a21a8	6848	2813	9.8715	1	1	2	Rep. Late PPC	-0.3117	2.63111
AACAAAGAGACATAGT-1_1	AACAAAGAGACATAGT-1	scRNA_Pool_1	Cryopreserved	PPC023	04cd9285-b478-468a-a055-a9d82c99b016	916c0056-cef2-488f-ae44-cb9b1398669e	725e0255-424c-44da-86c9-bc0bc14a21a8	5967	2466	7.97721	0	0	0	Late PPC	-0.654655	-0.689184
AACAAAGAGACCAGCA-3_3	AACAAAGAGACCAGCA-3		Fresh	PPC029	4efdab78-1eda-4888-8483-15b519c375dc	9bff6491-20c4-410a-98f6-4b4ee6aaf97d	90e8222f-2a97-4a3c-9517-fbd7626122fd	7255	2891	10.062	0	0	1	Late PPC	-6.58211	-1.00486
AACAAAGAGACGCCAA-1_3	AACAAAGAGACGCCAA-1		Fresh	iPSC-PPC034	1eeda2ea-453a-4ff4-9cae-2a68f823d919	ac69bd1c-2131-4391-a2ee-b6c19b219c07	eb1309e6-5567-437b-82d7-549c1c8d5493	17534	4462	12.7866	2	2	3	iPSC	14.4313	1.25697
AACAAAGAGATGCAGC-5_3	AACAAAGAGATGCAGC-5		Fresh	PPC027	7d700751-e80d-40b6-9e79-0efec5ae5a80	c7a966f7-e22e-4807-afff-2bae9ca5fc72	9d988cb0-01b1-4d5d-bf4b-3fd3baf149a4	3550	1717	14.9577	0	0	0	Late PPC	-2.48915	-2.71068
AACAAAGAGATGTTGA-2_3	AACAAAGAGATGTTGA-2		Fresh	PPC034	3ab5e63d-1d2d-441b-b1c3-7f77fd86e4dd	ac69bd1c-2131-4391-a2ee-b6c19b219c07	eb1309e6-5567-437b-82d7-549c1c8d5493	4502	1823	22.6344	1	1	2	Rep. Late PPC	-0.449023	4.45766
AACAAAGAGCAACTCT-2_3	AACAAAGAGCAACTCT-2		Fresh	PPC034	3ab5e63d-1d2d-441b-b1c3-7f77fd86e4dd	ac69bd1c-2131-4391-a2ee-b6c19b219c07	eb1309e6-5567-437b-82d7-549c1c8d5493	9027	3276	9.13925	0	0	0	Late PPC	-1.10154	1.54912
AACAAAGAGCGCTGAA-5_3	AACAAAGAGCGCTGAA-5		Fresh	PPC027	7d700751-e80d-40b6-9e79-0efec5ae5a80	c7a966f7-e22e-4807-afff-2bae9ca5fc72	9d988cb0-01b1-4d5d-bf4b-3fd3baf149a4	6541	2980	7.26189	1	1	2	Rep. Late PPC	-0.231102	4.32732
AACAAAGAGGAAACGA-1_3	AACAAAGAGGAAACGA-1		Fresh	iPSC-PPC034	1eeda2ea-453a-4ff4-9cae-2a68f823d919	ac69bd1c-2131-4391-a2ee-b6c19b219c07	eb1309e6-5567-437b-82d7-549c1c8d5493	18135	4399	14.3424	2	2	3	iPSC	12.2828	0.986267
AACAAAGAGGAACGAA-1_2	AACAAAGAGGAACGAA-1	scRNA_Pool_2	Cryopreserved	PPC051	8f38fc74-ec4a-4014-8462-6e10e018f4c3	4f63a2f0-b270-48f8-8603-38d0de2bec74	5f5c5255-f41b-46eb-a9bd-7130515e3efc	7113	2752	6.3405	0	0	0	Late PPC	0.0152901	-2.66739
AACAAAGAGGACAACC-2_3	AACAAAGAGGACAACC-2		Fresh	PPC034	3ab5e63d-1d2d-441b-b1c3-7f77fd86e4dd	ac69bd1c-2131-4391-a2ee-b6c19b219c07	eb1309e6-5567-437b-82d7-549c1c8d5493	9219	3501	6.8988	1	1	2	Rep. Late PPC	1.94733	4.29237
AACAAAGAGGAGAGTA-3_3	AACAAAGAGGAGAGTA-3		Fresh	PPC029	4efdab78-1eda-4888-8483-15b519c375dc	9bff6491-20c4-410a-98f6-4b4ee6aaf97d	90e8222f-2a97-4a3c-9517-fbd7626122fd	6402	2504	8.65355	0	0	1	Late PPC	-2.69112	-4.86634
AACAAAGAGGATACGC-3_3	AACAAAGAGGATACGC-3		Fresh	PPC029	4efdab78-1eda-4888-8483-15b519c375dc	9bff6491-20c4-410a-98f6-4b4ee6aaf97d	90e8222f-2a97-4a3c-9517-fbd7626122fd	13826	4415	6.47331	0	0	1	Late PPC	-6.26471	-0.833662
AACAAAGAGGCAGGTT-1_2	AACAAAGAGGCAGGTT-1	scRNA_Pool_2	Cryopreserved	PPC150	8f38fc74-ec4a-4014-8462-6e10e018f4c3	0a1bcb9c-aa08-4f75-b564-ff7abc75235c	b48d5663-b599-4d02-a70b-6bd12546041f	14187	4211	10.3334	0	0	0	Late PPC	-4.78073	1.34751
AACAAAGAGGCATGCA-3_3	AACAAAGAGGCATGCA-3		Fresh	PPC029	4efdab78-1eda-4888-8483-15b519c375dc	9bff6491-20c4-410a-98f6-4b4ee6aaf97d	90e8222f-2a97-4a3c-9517-fbd7626122fd	6106	2775	7.09139	0	0	1	Late PPC	-6.78972	-3.19978
AACAAAGAGGTAGATT-3_3	AACAAAGAGGTAGATT-3		Fresh	PPC029	4efdab78-1eda-4888-8483-15b519c375dc	9bff6491-20c4-410a-98f6-4b4ee6aaf97d	90e8222f-2a97-4a3c-9517-fbd7626122fd	3006	1657	8.08383	0	0	1	Late PPC	-4.79953	-0.909896
AACAAAGAGGTCCCGT-3_3	AACAAAGAGGTCCCGT-3		Fresh	PPC029	4efdab78-1eda-4888-8483-15b519c375dc	9bff6491-20c4-410a-98f6-4b4ee6aaf97d	90e8222f-2a97-4a3c-9517-fbd7626122fd	5344	2326	8.6265	5	6	7	Endocrine	0.312435	12.8493
AACAAAGAGTAACCTC-1_1	AACAAAGAGTAACCTC-1	scRNA_Pool_1	Cryopreserved	PPC027	04cd9285-b478-468a-a055-a9d82c99b016	c7a966f7-e22e-4807-afff-2bae9ca5fc72	9d988cb0-01b1-4d5d-bf4b-3fd3baf149a4	8334	3261	6.2275	0	0	0	Late PPC	-4.34819	0.696275
AACAAAGAGTACCCTA-6_3	AACAAAGAGTACCCTA-6		Fresh	PPC028	e2308d3d-f183-44e4-b0b7-2dff4a5006da	ee146263-82f5-4ed7-bb49-4300837acc85	c3bb6245-5d1b-4dbc-8b16-b0ca47472e91	26767	5971	12.1306	4	4	5	Mesendoderm	6.26283	-5.63034
AACAAAGAGTAGGTTA-4_3	AACAAAGAGTAGGTTA-4		Fresh	PPC030	4fd8f0f0-2356-451c-a61f-c30610f1141c	4df98c9a-93f7-4735-80c8-24b1e8943549	7cf9e7b2-28a3-4b42-812b-929516fbce4a	5855	2330	7.25875	0	0	0	Late PPC	-5.0712	1.49921
AACAAAGAGTATGCAA-4_3	AACAAAGAGTATGCAA-4		Fresh	PPC030	4fd8f0f0-2356-451c-a61f-c30610f1141c	4df98c9a-93f7-4735-80c8-24b1e8943549	7cf9e7b2-28a3-4b42-812b-929516fbce4a	3956	1915	7.91203	0	0	0	Late PPC	-3.13029	2.06623
AACAAAGAGTGAGGTC-4_3	AACAAAGAGTGAGGTC-4		Fresh	PPC030	4fd8f0f0-2356-451c-a61f-c30610f1141c	4df98c9a-93f7-4735-80c8-24b1e8943549	7cf9e7b2-28a3-4b42-812b-929516fbce4a	3414	1693	7.38137	0	0	0	Late PPC	-2.4759	-1.45804
AACAAAGAGTTACGAA-1_2	AACAAAGAGTTACGAA-1	scRNA_Pool_2	Cryopreserved	PPC051	8f38fc74-ec4a-4014-8462-6e10e018f4c3	4f63a2f0-b270-48f8-8603-38d0de2bec74	5f5c5255-f41b-46eb-a9bd-7130515e3efc	10496	3723	5.34489	0	0	0	Late PPC	-1.49159	-1.35772
AACAAAGAGTTGCGAG-6_3	AACAAAGAGTTGCGAG-6		Fresh	PPC028	e2308d3d-f183-44e4-b0b7-2dff4a5006da	ee146263-82f5-4ed7-bb49-4300837acc85	c3bb6245-5d1b-4dbc-8b16-b0ca47472e91	10905	3624	14.2595	3	3	4	Early PPC	4.63903	1.53663
AACAAAGCAAACTAGA-8_3	AACAAAGCAAACTAGA-8		Fresh	PPC023	fb6028d0-5ef0-4f53-bf73-da3983948ce1	916c0056-cef2-488f-ae44-cb9b1398669e	725e0255-424c-44da-86c9-bc0bc14a21a8	6919	2739	16.6932	0	0	0	Late PPC	-0.427933	0.649507
AACAAAGCAAACTCTG-7_3	AACAAAGCAAACTCTG-7		Fresh	PPC036	eada4dfd-14cc-4767-8791-4a478eb3fe12	9bff6491-20c4-410a-98f6-4b4ee6aaf97d	90e8222f-2a97-4a3c-9517-fbd7626122fd	4239	1902	7.85563	0	0	1	Late PPC	-2.99564	-4.86931
AACAAAGCAAATTAGG-1_3	AACAAAGCAAATTAGG-1		Fresh	iPSC-PPC034	1eeda2ea-453a-4ff4-9cae-2a68f823d919	ac69bd1c-2131-4391-a2ee-b6c19b219c07	eb1309e6-5567-437b-82d7-549c1c8d5493	10522	3340	15.4153	2	2	3	iPSC	13.5216	0.48252
AACAAAGCAAGAATAC-7_3	AACAAAGCAAGAATAC-7		Fresh	PPC036	eada4dfd-14cc-4767-8791-4a478eb3fe12	9bff6491-20c4-410a-98f6-4b4ee6aaf97d	90e8222f-2a97-4a3c-9517-fbd7626122fd	4280	2029	8.57477	0	0	1	Late PPC	-2.12368	-5.31069
AACAAAGCAAGATGGC-6_3	AACAAAGCAAGATGGC-6		Fresh	PPC028	e2308d3d-f183-44e4-b0b7-2dff4a5006da	ee146263-82f5-4ed7-bb49-4300837acc85	c3bb6245-5d1b-4dbc-8b16-b0ca47472e91	19475	4783	7.61489	3	3	4	Early PPC	6.84135	-0.0189368
AACAAAGCAAGCTGCC-4_3	AACAAAGCAAGCTGCC-4		Fresh	PPC030	4fd8f0f0-2356-451c-a61f-c30610f1141c	4df98c9a-93f7-4735-80c8-24b1e8943549	7cf9e7b2-28a3-4b42-812b-929516fbce4a	4502	2001	4.48689	0	0	0	Late PPC	-3.47032	1.51672
AACAAAGCAAGGCAAC-1_3	AACAAAGCAAGGCAAC-1		Fresh	iPSC-PPC034	1eeda2ea-453a-4ff4-9cae-2a68f823d919	ac69bd1c-2131-4391-a2ee-b6c19b219c07	eb1309e6-5567-437b-82d7-549c1c8d5493	13733	3684	12.2697	2	2	3	iPSC	14.3578	2.13344
AACAAAGCAATAGTCC-1_2	AACAAAGCAATAGTCC-1	scRNA_Pool_2	Cryopreserved	PPC051	8f38fc74-ec4a-4014-8462-6e10e018f4c3	4f63a2f0-b270-48f8-8603-38d0de2bec74	5f5c5255-f41b-46eb-a9bd-7130515e3efc	21613	5529	11.3219	3	3	4	Early PPC	-3.03258	6.29233
AACAAAGCAATTGAGA-1_2	AACAAAGCAATTGAGA-1	scRNA_Pool_2	Cryopreserved	PPC134	8f38fc74-ec4a-4014-8462-6e10e018f4c3	2302e931-a8d5-454d-83cf-f86e41c1e901	a140d6d1-9fbf-4645-a083-b870bf2f0f67	6422	2565	8.19059	4	4	5	Mesendoderm	5.42824	-6.49551
AACAAAGCACAACCGC-4_3	AACAAAGCACAACCGC-4		Fresh	PPC030	4fd8f0f0-2356-451c-a61f-c30610f1141c	4df98c9a-93f7-4735-80c8-24b1e8943549	7cf9e7b2-28a3-4b42-812b-929516fbce4a	3661	1713	6.74679	0	0	0	Late PPC	-1.55717	0.606444
AACAAAGCACAAGCTT-1_3	AACAAAGCACAAGCTT-1		Fresh	iPSC-PPC034	1eeda2ea-453a-4ff4-9cae-2a68f823d919	ac69bd1c-2131-4391-a2ee-b6c19b219c07	eb1309e6-5567-437b-82d7-549c1c8d5493	10942	3292	13.5076	2	2	3	iPSC	13.1399	1.76489
AACAAAGCACACACTA-4_3	AACAAAGCACACACTA-4		Fresh	PPC030	4fd8f0f0-2356-451c-a61f-c30610f1141c	4df98c9a-93f7-4735-80c8-24b1e8943549	7cf9e7b2-28a3-4b42-812b-929516fbce4a	10655	3773	5.74378	0	0	0	Late PPC	-2.00243	1.35345
AACAAAGCACTGATTG-1_1	AACAAAGCACTGATTG-1	scRNA_Pool_1	Cryopreserved	PPC023	04cd9285-b478-468a-a055-a9d82c99b016	916c0056-cef2-488f-ae44-cb9b1398669e	725e0255-424c-44da-86c9-bc0bc14a21a8	14966	4628	6.08713	1	1	2	Rep. Late PPC	0.0511794	3.60384
AACAAAGCACTTCATT-6_3	AACAAAGCACTTCATT-6		Fresh	PPC028	e2308d3d-f183-44e4-b0b7-2dff4a5006da	ee146263-82f5-4ed7-bb49-4300837acc85	c3bb6245-5d1b-4dbc-8b16-b0ca47472e91	6865	2565	9.03132	3	3	4	Early PPC	6.24085	-1.34036
AACAAAGCAGCCGTTG-6_3	AACAAAGCAGCCGTTG-6		Fresh	PPC028	e2308d3d-f183-44e4-b0b7-2dff4a5006da	ee146263-82f5-4ed7-bb49-4300837acc85	c3bb6245-5d1b-4dbc-8b16-b0ca47472e91	19889	5246	8.63291	3	3	4	Early PPC	4.06177	1.69955
AACAAAGCAGCTTCGG-1_1	AACAAAGCAGCTTCGG-1	scRNA_Pool_1	Cryopreserved	PPC027	04cd9285-b478-468a-a055-a9d82c99b016	c7a966f7-e22e-4807-afff-2bae9ca5fc72	9d988cb0-01b1-4d5d-bf4b-3fd3baf149a4	7005	3037	9.40757	0	0	0	Late PPC	-0.605493	-1.69883
AACAAAGCAGGTGGAT-7_3	AACAAAGCAGGTGGAT-7		Fresh	PPC036	eada4dfd-14cc-4767-8791-4a478eb3fe12	9bff6491-20c4-410a-98f6-4b4ee6aaf97d	90e8222f-2a97-4a3c-9517-fbd7626122fd	7198	2965	8.93304	0	0	1	Late PPC	-2.89298	-4.41686
AACAAAGCAGTAACGG-1_1	AACAAAGCAGTAACGG-1	scRNA_Pool_1	Cryopreserved	PPC029	04cd9285-b478-468a-a055-a9d82c99b016	9bff6491-20c4-410a-98f6-4b4ee6aaf97d	90e8222f-2a97-4a3c-9517-fbd7626122fd	7915	3152	14.82	0	0	1	Late PPC	-4.492	-1.77456
AACAAAGCAGTCAGCC-4_3	AACAAAGCAGTCAGCC-4		Fresh	PPC030	4fd8f0f0-2356-451c-a61f-c30610f1141c	4df98c9a-93f7-4735-80c8-24b1e8943549	7cf9e7b2-28a3-4b42-812b-929516fbce4a	2781	1493	6.36462	0	0	0	Late PPC	-2.44547	1.2807
AACAAAGCAGTCGCAC-4_3	AACAAAGCAGTCGCAC-4		Fresh	PPC030	4fd8f0f0-2356-451c-a61f-c30610f1141c	4df98c9a-93f7-4735-80c8-24b1e8943549	7cf9e7b2-28a3-4b42-812b-929516fbce4a	6525	2584	6.2069	0	0	0	Late PPC	-3.99844	1.3228
AACAAAGCAGTGTACT-3_3	AACAAAGCAGTGTACT-3		Fresh	PPC029	4efdab78-1eda-4888-8483-15b519c375dc	9bff6491-20c4-410a-98f6-4b4ee6aaf97d	90e8222f-2a97-4a3c-9517-fbd7626122fd	5010	2164	12.4351	0	0	1	Late PPC	-5.22289	-2.80355
AACAAAGCAGTGTATC-1_3	AACAAAGCAGTGTATC-1		Fresh	iPSC-PPC034	1eeda2ea-453a-4ff4-9cae-2a68f823d919	ac69bd1c-2131-4391-a2ee-b6c19b219c07	eb1309e6-5567-437b-82d7-549c1c8d5493	11800	3314	13.6356	2	2	3	iPSC	13.5805	2.72062
AACAAAGCATAGTCAC-7_3	AACAAAGCATAGTCAC-7		Fresh	PPC036	eada4dfd-14cc-4767-8791-4a478eb3fe12	9bff6491-20c4-410a-98f6-4b4ee6aaf97d	90e8222f-2a97-4a3c-9517-fbd7626122fd	1640	889	25.2439	0	0	0	Late PPC	-5.83928	0.252286
AACAAAGCATCGCCTT-2_3	AACAAAGCATCGCCTT-2		Fresh	PPC034	3ab5e63d-1d2d-441b-b1c3-7f77fd86e4dd	ac69bd1c-2131-4391-a2ee-b6c19b219c07	eb1309e6-5567-437b-82d7-549c1c8d5493	22439	5600	6.3862	0	0	0	Late PPC	-5.79634	1.1872
AACAAAGCATCTCAAG-6_3	AACAAAGCATCTCAAG-6		Fresh	PPC028	e2308d3d-f183-44e4-b0b7-2dff4a5006da	ee146263-82f5-4ed7-bb49-4300837acc85	c3bb6245-5d1b-4dbc-8b16-b0ca47472e91	5856	2381	7.85519	4	4	5	Mesendoderm	5.54089	-6.53871
AACAAAGCATGGCGCT-1_3	AACAAAGCATGGCGCT-1		Fresh	iPSC-PPC034	1eeda2ea-453a-4ff4-9cae-2a68f823d919	ac69bd1c-2131-4391-a2ee-b6c19b219c07	eb1309e6-5567-437b-82d7-549c1c8d5493	10858	3331	13.7871	2	2	3	iPSC	12.7516	0.182331
AACAAAGCATTGTACG-1_3	AACAAAGCATTGTACG-1		Fresh	iPSC-PPC034	1eeda2ea-453a-4ff4-9cae-2a68f823d919	ac69bd1c-2131-4391-a2ee-b6c19b219c07	eb1309e6-5567-437b-82d7-549c1c8d5493	12007	3463	12.5094	2	2	3	iPSC	13.4559	2.25665
AACAAAGGTACCGGCT-3_3	AACAAAGGTACCGGCT-3		Fresh	PPC029	4efdab78-1eda-4888-8483-15b519c375dc	9bff6491-20c4-410a-98f6-4b4ee6aaf97d	90e8222f-2a97-4a3c-9517-fbd7626122fd	14106	4653	5.94782	0	0	1	Late PPC	-6.52556	0.271652
AACAAAGGTAGCCAGA-1_1	AACAAAGGTAGCCAGA-1	scRNA_Pool_1	Cryopreserved	PPC023	04cd9285-b478-468a-a055-a9d82c99b016	916c0056-cef2-488f-ae44-cb9b1398669e	725e0255-424c-44da-86c9-bc0bc14a21a8	22688	5062	7.4048	0	5	6	Early DE	-6.37829	3.89303
AACAAAGGTAGCTGCC-1_3	AACAAAGGTAGCTGCC-1		Fresh	iPSC-PPC034	1eeda2ea-453a-4ff4-9cae-2a68f823d919	ac69bd1c-2131-4391-a2ee-b6c19b219c07	eb1309e6-5567-437b-82d7-549c1c8d5493	8973	2957	14.8891	2	2	3	iPSC	12.8124	2.05875
AACAAAGGTAGGACCA-1_1	AACAAAGGTAGGACCA-1	scRNA_Pool_1	Cryopreserved	PPC023	04cd9285-b478-468a-a055-a9d82c99b016	916c0056-cef2-488f-ae44-cb9b1398669e	725e0255-424c-44da-86c9-bc0bc14a21a8	4355	1969	9.96556	0	0	1	Late PPC	-1.58766	-4.77276
AACAAAGGTAGTGGCA-4_3	AACAAAGGTAGTGGCA-4		Fresh	PPC030	4fd8f0f0-2356-451c-a61f-c30610f1141c	4df98c9a-93f7-4735-80c8-24b1e8943549	7cf9e7b2-28a3-4b42-812b-929516fbce4a	6908	2730	8.74349	0	0	0	Late PPC	-4.2901	2.28017
AACAAAGGTATCGAAA-2_3	AACAAAGGTATCGAAA-2		Fresh	PPC034	3ab5e63d-1d2d-441b-b1c3-7f77fd86e4dd	ac69bd1c-2131-4391-a2ee-b6c19b219c07	eb1309e6-5567-437b-82d7-549c1c8d5493	8295	3104	10.4762	0	0	0	Late PPC	-0.380547	-1.51525
AACAAAGGTATGAGGC-2_3	AACAAAGGTATGAGGC-2		Fresh	PPC034	3ab5e63d-1d2d-441b-b1c3-7f77fd86e4dd	ac69bd1c-2131-4391-a2ee-b6c19b219c07	eb1309e6-5567-437b-82d7-549c1c8d5493	8251	3035	10.1685	1	1	2	Rep. Late PPC	1.70809	4.14508
AACAAAGGTATGGTTC-1_2	AACAAAGGTATGGTTC-1	scRNA_Pool_2	Cryopreserved	PPC134	8f38fc74-ec4a-4014-8462-6e10e018f4c3	2302e931-a8d5-454d-83cf-f86e41c1e901	a140d6d1-9fbf-4645-a083-b870bf2f0f67	9120	3479	7.20395	0	0	0	Late PPC	-1.84677	0.432749
AACAAAGGTCAACATC-7_3	AACAAAGGTCAACATC-7		Fresh	PPC036	eada4dfd-14cc-4767-8791-4a478eb3fe12	9bff6491-20c4-410a-98f6-4b4ee6aaf97d	90e8222f-2a97-4a3c-9517-fbd7626122fd	7982	3177	12.7036	0	0	1	Late PPC	-4.68316	-2.72094
AACAAAGGTCACCCTT-6_3	AACAAAGGTCACCCTT-6		Fresh	PPC028	e2308d3d-f183-44e4-b0b7-2dff4a5006da	ee146263-82f5-4ed7-bb49-4300837acc85	c3bb6245-5d1b-4dbc-8b16-b0ca47472e91	5387	2136	3.9354	4	4	5	Mesendoderm	5.65737	-6.39088
AACAAAGGTCCGGTGT-1_1	AACAAAGGTCCGGTGT-1	scRNA_Pool_1	Cryopreserved	PPC029	04cd9285-b478-468a-a055-a9d82c99b016	9bff6491-20c4-410a-98f6-4b4ee6aaf97d	90e8222f-2a97-4a3c-9517-fbd7626122fd	16189	4667	6.06585	0	0	1	Late PPC	-5.20768	-0.186902
AACAAAGGTCGGTACC-2_3	AACAAAGGTCGGTACC-2		Fresh	PPC034	3ab5e63d-1d2d-441b-b1c3-7f77fd86e4dd	ac69bd1c-2131-4391-a2ee-b6c19b219c07	eb1309e6-5567-437b-82d7-549c1c8d5493	8647	3076	14.5368	0	0	0	Late PPC	-3.13972	2.88808
AACAAAGGTCGTTTCC-3_3	AACAAAGGTCGTTTCC-3		Fresh	PPC029	4efdab78-1eda-4888-8483-15b519c375dc	9bff6491-20c4-410a-98f6-4b4ee6aaf97d	90e8222f-2a97-4a3c-9517-fbd7626122fd	2107	995	27.6697	0	0	1	Late PPC	-5.02439	-3.40004
AACAAAGGTCTAGGTT-3_3	AACAAAGGTCTAGGTT-3		Fresh	PPC029	4efdab78-1eda-4888-8483-15b519c375dc	9bff6491-20c4-410a-98f6-4b4ee6aaf97d	90e8222f-2a97-4a3c-9517-fbd7626122fd	12938	3977	6.60844	0	0	6	Late PPC	-4.86516	2.92965
AACAAAGGTCTTCGAA-1_2	AACAAAGGTCTTCGAA-1	scRNA_Pool_2	Cryopreserved	PPC051	8f38fc74-ec4a-4014-8462-6e10e018f4c3	4f63a2f0-b270-48f8-8603-38d0de2bec74	5f5c5255-f41b-46eb-a9bd-7130515e3efc	9577	3175	11.6112	0	0	0	Late PPC	-6.46133	1.43954
AACAAAGGTGAAGCGT-7_3	AACAAAGGTGAAGCGT-7		Fresh	PPC036	eada4dfd-14cc-4767-8791-4a478eb3fe12	9bff6491-20c4-410a-98f6-4b4ee6aaf97d	90e8222f-2a97-4a3c-9517-fbd7626122fd	3628	1607	14.2227	0	0	1	Late PPC	-2.09894	-4.78223
AACAAAGGTGAGCAGT-1_2	AACAAAGGTGAGCAGT-1	scRNA_Pool_2	Cryopreserved	PPC150	8f38fc74-ec4a-4014-8462-6e10e018f4c3	0a1bcb9c-aa08-4f75-b564-ff7abc75235c	b48d5663-b599-4d02-a70b-6bd12546041f	21486	5722	11.0537	0	0	0	Late PPC	-5.24962	1.27817
AACAAAGGTGCCTACG-8_3	AACAAAGGTGCCTACG-8		Fresh	PPC023	fb6028d0-5ef0-4f53-bf73-da3983948ce1	916c0056-cef2-488f-ae44-cb9b1398669e	725e0255-424c-44da-86c9-bc0bc14a21a8	11221	3813	8.92077	0	0	0	Late PPC	-4.15546	0.34543
AACAAAGGTGGAACAC-3_3	AACAAAGGTGGAACAC-3		Fresh	PPC029	4efdab78-1eda-4888-8483-15b519c375dc	9bff6491-20c4-410a-98f6-4b4ee6aaf97d	90e8222f-2a97-4a3c-9517-fbd7626122fd	7442	3021	15.9635	5	6	7	Endocrine	-0.487235	13.3946
AACAAAGGTGTATCCA-6_3	AACAAAGGTGTATCCA-6		Fresh	PPC028	e2308d3d-f183-44e4-b0b7-2dff4a5006da	ee146263-82f5-4ed7-bb49-4300837acc85	c3bb6245-5d1b-4dbc-8b16-b0ca47472e91	11927	3971	6.17926	3	3	4	Early PPC	4.16382	1.19836
AACAAAGGTTACCTGA-8_3	AACAAAGGTTACCTGA-8		Fresh	PPC023	fb6028d0-5ef0-4f53-bf73-da3983948ce1	916c0056-cef2-488f-ae44-cb9b1398669e	725e0255-424c-44da-86c9-bc0bc14a21a8	8962	3332	7.24169	0	0	0	Late PPC	-1.55079	0.681549
AACAAAGGTTCTCGTC-1_1	AACAAAGGTTCTCGTC-1	scRNA_Pool_1	Cryopreserved	PPC034	04cd9285-b478-468a-a055-a9d82c99b016	ac69bd1c-2131-4391-a2ee-b6c19b219c07	eb1309e6-5567-437b-82d7-549c1c8d5493	7594	2932	12.8654	4	4	5	Mesendoderm	5.15503	-6.35321
AACAAAGGTTCTCGTC-7_3	AACAAAGGTTCTCGTC-7		Fresh	PPC036	eada4dfd-14cc-4767-8791-4a478eb3fe12	9bff6491-20c4-410a-98f6-4b4ee6aaf97d	90e8222f-2a97-4a3c-9517-fbd7626122fd	6438	2836	8.23237	0	0	1	Late PPC	-5.0772	-0.63375
AACAAAGGTTCTCTAT-6_3	AACAAAGGTTCTCTAT-6		Fresh	PPC028	e2308d3d-f183-44e4-b0b7-2dff4a5006da	ee146263-82f5-4ed7-bb49-4300837acc85	c3bb6245-5d1b-4dbc-8b16-b0ca47472e91	6552	2603	6.47131	4	4	5	Mesendoderm	5.21984	-7.54822
AACAAAGGTTTCGATG-2_3	AACAAAGGTTTCGATG-2		Fresh	PPC034	3ab5e63d-1d2d-441b-b1c3-7f77fd86e4dd	ac69bd1c-2131-4391-a2ee-b6c19b219c07	eb1309e6-5567-437b-82d7-549c1c8d5493	6257	2788	6.249	0	0	0	Late PPC	1.74066	0.881489
AACAAAGTCAAGGTGG-3_3	AACAAAGTCAAGGTGG-3		Fresh	PPC029	4efdab78-1eda-4888-8483-15b519c375dc	9bff6491-20c4-410a-98f6-4b4ee6aaf97d	90e8222f-2a97-4a3c-9517-fbd7626122fd	9002	3327	17.4961	0	0	1	Late PPC	-6.94161	-2.44976
AACAAAGTCAAGTAAG-1_3	AACAAAGTCAAGTAAG-1		Fresh	iPSC-PPC034	1eeda2ea-453a-4ff4-9cae-2a68f823d919	ac69bd1c-2131-4391-a2ee-b6c19b219c07	eb1309e6-5567-437b-82d7-549c1c8d5493	10773	3299	12.5313	2	2	3	iPSC	12.8049	1.94276
AACAAAGTCAATCTTC-2_3	AACAAAGTCAATCTTC-2		Fresh	PPC034	3ab5e63d-1d2d-441b-b1c3-7f77fd86e4dd	ac69bd1c-2131-4391-a2ee-b6c19b219c07	eb1309e6-5567-437b-82d7-549c1c8d5493	8122	3195	10.0098	0	0	0	Late PPC	1.9791	0.527294
AACAAAGTCACAACCA-3_3	AACAAAGTCACAACCA-3		Fresh	PPC029	4efdab78-1eda-4888-8483-15b519c375dc	9bff6491-20c4-410a-98f6-4b4ee6aaf97d	90e8222f-2a97-4a3c-9517-fbd7626122fd	9397	3522	4.88454	0	0	1	Late PPC	-5.88268	-1.90813
AACAAAGTCACCATGA-4_3	AACAAAGTCACCATGA-4		Fresh	PPC030	4fd8f0f0-2356-451c-a61f-c30610f1141c	4df98c9a-93f7-4735-80c8-24b1e8943549	7cf9e7b2-28a3-4b42-812b-929516fbce4a	3228	1573	4.27509	0	0	0	Late PPC	-1.5542	-2.07833
AACAAAGTCACTGATG-8_3	AACAAAGTCACTGATG-8		Fresh	PPC023	fb6028d0-5ef0-4f53-bf73-da3983948ce1	916c0056-cef2-488f-ae44-cb9b1398669e	725e0255-424c-44da-86c9-bc0bc14a21a8	5893	2440	8.07738	0	0	0	Late PPC	-0.58812	-0.822924
AACAAAGTCAGCAGAG-1_1	AACAAAGTCAGCAGAG-1	scRNA_Pool_1	Cryopreserved	PPC027	04cd9285-b478-468a-a055-a9d82c99b016	c7a966f7-e22e-4807-afff-2bae9ca5fc72	9d988cb0-01b1-4d5d-bf4b-3fd3baf149a4	5224	2536	7.73354	0	0	0	Late PPC	-2.6383	-1.60338
AACAAAGTCAGCCTTC-2_3	AACAAAGTCAGCCTTC-2		Fresh	PPC034	3ab5e63d-1d2d-441b-b1c3-7f77fd86e4dd	ac69bd1c-2131-4391-a2ee-b6c19b219c07	eb1309e6-5567-437b-82d7-549c1c8d5493	8483	3281	7.50914	0	0	0	Late PPC	-4.42327	1.03455
AACAAAGTCAGTGTCA-4_3	AACAAAGTCAGTGTCA-4		Fresh	PPC030	4fd8f0f0-2356-451c-a61f-c30610f1141c	4df98c9a-93f7-4735-80c8-24b1e8943549	7cf9e7b2-28a3-4b42-812b-929516fbce4a	3564	1664	8.61392	0	0	0	Late PPC	-1.4058	-2.00735
AACAAAGTCATGCCCT-6_3	AACAAAGTCATGCCCT-6		Fresh	PPC028	e2308d3d-f183-44e4-b0b7-2dff4a5006da	ee146263-82f5-4ed7-bb49-4300837acc85	c3bb6245-5d1b-4dbc-8b16-b0ca47472e91	5855	2186	6.01196	3	3	4	Early PPC	5.50537	-1.63052
AACAAAGTCCAACCAA-1_2	AACAAAGTCCAACCAA-1	scRNA_Pool_2	Cryopreserved	PPC150	8f38fc74-ec4a-4014-8462-6e10e018f4c3	0a1bcb9c-aa08-4f75-b564-ff7abc75235c	b48d5663-b599-4d02-a70b-6bd12546041f	69863	9574	7.35439	0	0	0	Late PPC	-4.79541	3.26695
AACAAAGTCCACCTCA-3_3	AACAAAGTCCACCTCA-3		Fresh	PPC029	4efdab78-1eda-4888-8483-15b519c375dc	9bff6491-20c4-410a-98f6-4b4ee6aaf97d	90e8222f-2a97-4a3c-9517-fbd7626122fd	7526	3262	7.79963	0	0	1	Late PPC	-6.08604	-2.32973
AACAAAGTCCATGAGT-3_3	AACAAAGTCCATGAGT-3		Fresh	PPC029	4efdab78-1eda-4888-8483-15b519c375dc	9bff6491-20c4-410a-98f6-4b4ee6aaf97d	90e8222f-2a97-4a3c-9517-fbd7626122fd	7776	3164	9.25926	0	0	1	Late PPC	-6.54181	-2.74337
AACAAAGTCCGACAGC-1_3	AACAAAGTCCGACAGC-1		Fresh	iPSC-PPC034	1eeda2ea-453a-4ff4-9cae-2a68f823d919	ac69bd1c-2131-4391-a2ee-b6c19b219c07	eb1309e6-5567-437b-82d7-549c1c8d5493	10585	3175	14.7851	2	2	3	iPSC	14.6595	1.34383
AACAAAGTCCGTTGAA-1_2	AACAAAGTCCGTTGAA-1	scRNA_Pool_2	Cryopreserved	PPC134	8f38fc74-ec4a-4014-8462-6e10e018f4c3	2302e931-a8d5-454d-83cf-f86e41c1e901	a140d6d1-9fbf-4645-a083-b870bf2f0f67	11331	4043	7.43977	0	0	0	Late PPC	-2.39341	3.55058
AACAAAGTCCTCATAT-1_1	AACAAAGTCCTCATAT-1	scRNA_Pool_1	Cryopreserved	PPC023	04cd9285-b478-468a-a055-a9d82c99b016	916c0056-cef2-488f-ae44-cb9b1398669e	725e0255-424c-44da-86c9-bc0bc14a21a8	4902	2442	7.50714	0	0	0	Late PPC	-1.59914	-1.31385
AACAAAGTCCTGTAGA-1_1	AACAAAGTCCTGTAGA-1	scRNA_Pool_1	Cryopreserved	PPC027	04cd9285-b478-468a-a055-a9d82c99b016	c7a966f7-e22e-4807-afff-2bae9ca5fc72	9d988cb0-01b1-4d5d-bf4b-3fd3baf149a4	8804	3095	6.80373	0	5	6	Early DE	-8.02616	3.71775
AACAAAGTCCTTCGAC-4_3	AACAAAGTCCTTCGAC-4		Fresh	PPC030	4fd8f0f0-2356-451c-a61f-c30610f1141c	4df98c9a-93f7-4735-80c8-24b1e8943549	7cf9e7b2-28a3-4b42-812b-929516fbce4a	10480	3510	7.29008	0	1	0	Rep. Late PPC	-5.83114	1.67414
AACAAAGTCGAAATCC-1_1	AACAAAGTCGAAATCC-1	scRNA_Pool_1	Cryopreserved	PPC029	04cd9285-b478-468a-a055-a9d82c99b016	9bff6491-20c4-410a-98f6-4b4ee6aaf97d	90e8222f-2a97-4a3c-9517-fbd7626122fd	10174	3675	6.10379	1	1	2	Rep. Late PPC	-0.773242	5.35041
AACAAAGTCGAAGAAT-6_3	AACAAAGTCGAAGAAT-6		Fresh	PPC028	e2308d3d-f183-44e4-b0b7-2dff4a5006da	ee146263-82f5-4ed7-bb49-4300837acc85	c3bb6245-5d1b-4dbc-8b16-b0ca47472e91	6588	2434	11.2174	4	4	5	Mesendoderm	7.18582	-6.05342
AACAAAGTCGAATGCT-2_3	AACAAAGTCGAATGCT-2		Fresh	PPC034	3ab5e63d-1d2d-441b-b1c3-7f77fd86e4dd	ac69bd1c-2131-4391-a2ee-b6c19b219c07	eb1309e6-5567-437b-82d7-549c1c8d5493	8938	3037	10.8525	0	0	1	Late PPC	-2.20822	-5.34932
AACAAAGTCGCTGACG-1_2	AACAAAGTCGCTGACG-1	scRNA_Pool_2	Cryopreserved	PPC150	8f38fc74-ec4a-4014-8462-6e10e018f4c3	0a1bcb9c-aa08-4f75-b564-ff7abc75235c	b48d5663-b599-4d02-a70b-6bd12546041f	6527	2770	10.6328	5	6	7	Endocrine	0.144994	12.9889
AACAAAGTCTAACGCA-8_3	AACAAAGTCTAACGCA-8		Fresh	PPC023	fb6028d0-5ef0-4f53-bf73-da3983948ce1	916c0056-cef2-488f-ae44-cb9b1398669e	725e0255-424c-44da-86c9-bc0bc14a21a8	6687	2809	8.46418	1	1	2	Rep. Late PPC	1.12689	3.97839
AACAAAGTCTAATTCC-1_1	AACAAAGTCTAATTCC-1	scRNA_Pool_1	Cryopreserved	PPC027	04cd9285-b478-468a-a055-a9d82c99b016	c7a966f7-e22e-4807-afff-2bae9ca5fc72	9d988cb0-01b1-4d5d-bf4b-3fd3baf149a4	7649	3100	7.89646	0	0	0	Late PPC	-3.30751	-0.703626
AACAAAGTCTATACTC-5_3	AACAAAGTCTATACTC-5		Fresh	PPC027	7d700751-e80d-40b6-9e79-0efec5ae5a80	c7a966f7-e22e-4807-afff-2bae9ca5fc72	9d988cb0-01b1-4d5d-bf4b-3fd3baf149a4	10212	3954	6.62946	0	0	0	Late PPC	-4.42942	1.38467
AACAAAGTCTTCACAT-2_3	AACAAAGTCTTCACAT-2		Fresh	PPC034	3ab5e63d-1d2d-441b-b1c3-7f77fd86e4dd	ac69bd1c-2131-4391-a2ee-b6c19b219c07	eb1309e6-5567-437b-82d7-549c1c8d5493	12425	4416	5.92354	1	1	2	Rep. Late PPC	0.682824	4.2685
AACAAAGTCTTGATTC-4_3	AACAAAGTCTTGATTC-4		Fresh	PPC030	4fd8f0f0-2356-451c-a61f-c30610f1141c	4df98c9a-93f7-4735-80c8-24b1e8943549	7cf9e7b2-28a3-4b42-812b-929516fbce4a	9457	3511	6.3868	1	1	2	Rep. Late PPC	0.749466	4.23747
AACAACCAGACATCCT-6_3	AACAACCAGACATCCT-6		Fresh	PPC028	e2308d3d-f183-44e4-b0b7-2dff4a5006da	ee146263-82f5-4ed7-bb49-4300837acc85	c3bb6245-5d1b-4dbc-8b16-b0ca47472e91	7132	2801	7.31913	3	3	4	Early PPC	6.55104	-0.583603
AACAACCAGAGCACTG-1_2	AACAACCAGAGCACTG-1	scRNA_Pool_2	Cryopreserved	PPC134	8f38fc74-ec4a-4014-8462-6e10e018f4c3	2302e931-a8d5-454d-83cf-f86e41c1e901	a140d6d1-9fbf-4645-a083-b870bf2f0f67	23007	5813	8.31486	1	1	2	Rep. Late PPC	-0.970274	3.29272
AACAACCAGAGCTGAC-4_3	AACAACCAGAGCTGAC-4		Fresh	PPC030	4fd8f0f0-2356-451c-a61f-c30610f1141c	4df98c9a-93f7-4735-80c8-24b1e8943549	7cf9e7b2-28a3-4b42-812b-929516fbce4a	9448	3549	5.96952	0	0	0	Late PPC	-5.71285	1.37943
AACAACCAGAGTCGAC-5_3	AACAACCAGAGTCGAC-5		Fresh	PPC027	7d700751-e80d-40b6-9e79-0efec5ae5a80	c7a966f7-e22e-4807-afff-2bae9ca5fc72	9d988cb0-01b1-4d5d-bf4b-3fd3baf149a4	2713	1542	7.70365	0	0	0	Late PPC	-3.24843	-1.62256
AACAACCAGCAACAAT-1_3	AACAACCAGCAACAAT-1		Fresh	iPSC-PPC034	1eeda2ea-453a-4ff4-9cae-2a68f823d919	ac69bd1c-2131-4391-a2ee-b6c19b219c07	eb1309e6-5567-437b-82d7-549c1c8d5493	12286	3699	16.5392	2	2	3	iPSC	13.276	0.218973
AACAACCAGCACACAG-3_3	AACAACCAGCACACAG-3		Fresh	PPC029	4efdab78-1eda-4888-8483-15b519c375dc	9bff6491-20c4-410a-98f6-4b4ee6aaf97d	90e8222f-2a97-4a3c-9517-fbd7626122fd	11672	4261	8.76456	0	0	1	Late PPC	-6.56406	-3.08247
AACAACCAGCACCTGC-2_3	AACAACCAGCACCTGC-2		Fresh	PPC034	3ab5e63d-1d2d-441b-b1c3-7f77fd86e4dd	ac69bd1c-2131-4391-a2ee-b6c19b219c07	eb1309e6-5567-437b-82d7-549c1c8d5493	19289	5217	7.12842	3	3	4	Early PPC	2.46751	2.06389
AACAACCAGCCAACCC-1_3	AACAACCAGCCAACCC-1		Fresh	iPSC-PPC034	1eeda2ea-453a-4ff4-9cae-2a68f823d919	ac69bd1c-2131-4391-a2ee-b6c19b219c07	eb1309e6-5567-437b-82d7-549c1c8d5493	11762	3683	11.2991	2	2	3	iPSC	14.0069	0.17757
AACAACCAGCTACGTT-1_2	AACAACCAGCTACGTT-1	scRNA_Pool_2	Cryopreserved	PPC150	8f38fc74-ec4a-4014-8462-6e10e018f4c3	0a1bcb9c-aa08-4f75-b564-ff7abc75235c	b48d5663-b599-4d02-a70b-6bd12546041f	8582	3240	7.91191	0	0	0	Late PPC	-1.05261	-0.65293
AACAACCAGCTTAGTC-1_1	AACAACCAGCTTAGTC-1	scRNA_Pool_1	Cryopreserved	PPC027	04cd9285-b478-468a-a055-a9d82c99b016	c7a966f7-e22e-4807-afff-2bae9ca5fc72	9d988cb0-01b1-4d5d-bf4b-3fd3baf149a4	10147	3642	4.76003	0	0	0	Late PPC	-4.61951	3.13962
AACAACCAGGATACCG-2_3	AACAACCAGGATACCG-2		Fresh	PPC034	3ab5e63d-1d2d-441b-b1c3-7f77fd86e4dd	ac69bd1c-2131-4391-a2ee-b6c19b219c07	eb1309e6-5567-437b-82d7-549c1c8d5493	5607	2553	9.52381	0	0	0	Late PPC	0.0237274	-2.10831
AACAACCAGGATGAGA-8_3	AACAACCAGGATGAGA-8		Fresh	PPC023	fb6028d0-5ef0-4f53-bf73-da3983948ce1	916c0056-cef2-488f-ae44-cb9b1398669e	725e0255-424c-44da-86c9-bc0bc14a21a8	1622	957	15.598	0	0	0	Late PPC	-5.0666	0.845569
AACAACCAGGCGTTAG-4_3	AACAACCAGGCGTTAG-4		Fresh	PPC030	4fd8f0f0-2356-451c-a61f-c30610f1141c	4df98c9a-93f7-4735-80c8-24b1e8943549	7cf9e7b2-28a3-4b42-812b-929516fbce4a	3924	1755	12.5127	0	0	0	Late PPC	-2.04588	-2.27919
AACAACCAGGCTCAAG-1_3	AACAACCAGGCTCAAG-1		Fresh	iPSC-PPC034	1eeda2ea-453a-4ff4-9cae-2a68f823d919	ac69bd1c-2131-4391-a2ee-b6c19b219c07	eb1309e6-5567-437b-82d7-549c1c8d5493	10739	3368	12.8597	2	2	3	iPSC	13.9102	1.76296
AACAACCAGGGACAGG-1_1	AACAACCAGGGACAGG-1	scRNA_Pool_1	Cryopreserved	PPC023	04cd9285-b478-468a-a055-a9d82c99b016	916c0056-cef2-488f-ae44-cb9b1398669e	725e0255-424c-44da-86c9-bc0bc14a21a8	54913	7796	3.63302	0	5	6	Early DE	-7.25548	4.27432
AACAACCAGGGTCACA-3_3	AACAACCAGGGTCACA-3		Fresh	PPC029	4efdab78-1eda-4888-8483-15b519c375dc	9bff6491-20c4-410a-98f6-4b4ee6aaf97d	90e8222f-2a97-4a3c-9517-fbd7626122fd	9352	3465	8.08383	0	0	1	Late PPC	-6.51349	-0.977307
AACAACCAGGTAAAGG-1_3	AACAACCAGGTAAAGG-1		Fresh	iPSC-PPC034	1eeda2ea-453a-4ff4-9cae-2a68f823d919	ac69bd1c-2131-4391-a2ee-b6c19b219c07	eb1309e6-5567-437b-82d7-549c1c8d5493	1215	760	16.4609	2	2	3	iPSC	12.1006	2.74893
AACAACCAGGTCGTAG-4_3	AACAACCAGGTCGTAG-4		Fresh	PPC030	4fd8f0f0-2356-451c-a61f-c30610f1141c	4df98c9a-93f7-4735-80c8-24b1e8943549	7cf9e7b2-28a3-4b42-812b-929516fbce4a	9776	3462	3.98936	1	1	2	Rep. Late PPC	-0.776111	5.35009
AACAACCAGTAAAGCT-5_3	AACAACCAGTAAAGCT-5		Fresh	PPC027	7d700751-e80d-40b6-9e79-0efec5ae5a80	c7a966f7-e22e-4807-afff-2bae9ca5fc72	9d988cb0-01b1-4d5d-bf4b-3fd3baf149a4	5640	2701	7.35816	0	0	0	Late PPC	-3.66459	-0.451961
AACAACCAGTAACGAT-5_3	AACAACCAGTAACGAT-5		Fresh	PPC027	7d700751-e80d-40b6-9e79-0efec5ae5a80	c7a966f7-e22e-4807-afff-2bae9ca5fc72	9d988cb0-01b1-4d5d-bf4b-3fd3baf149a4	4172	1881	11.6251	0	0	0	Late PPC	1.58598	-1.92012
AACAACCAGTACCCTA-1_3	AACAACCAGTACCCTA-1		Fresh	iPSC-PPC034	1eeda2ea-453a-4ff4-9cae-2a68f823d919	ac69bd1c-2131-4391-a2ee-b6c19b219c07	eb1309e6-5567-437b-82d7-549c1c8d5493	2383	1265	0.713386	2	2	3	iPSC	13.1048	3.35452
AACAACCAGTCACTAC-1_3	AACAACCAGTCACTAC-1		Fresh	iPSC-PPC034	1eeda2ea-453a-4ff4-9cae-2a68f823d919	ac69bd1c-2131-4391-a2ee-b6c19b219c07	eb1309e6-5567-437b-82d7-549c1c8d5493	8635	3202	11.7429	2	2	3	iPSC	12.7243	0.434375
AACAACCAGTCAGAGC-7_3	AACAACCAGTCAGAGC-7		Fresh	PPC036	eada4dfd-14cc-4767-8791-4a478eb3fe12	9bff6491-20c4-410a-98f6-4b4ee6aaf97d	90e8222f-2a97-4a3c-9517-fbd7626122fd	6298	2828	8.36774	0	0	1	Late PPC	-4.79382	-2.9004
AACAACCAGTCCCGGT-8_3	AACAACCAGTCCCGGT-8		Fresh	PPC023	fb6028d0-5ef0-4f53-bf73-da3983948ce1	916c0056-cef2-488f-ae44-cb9b1398669e	725e0255-424c-44da-86c9-bc0bc14a21a8	4190	2077	5.36993	0	0	0	Late PPC	-2.21052	-1.4701
AACAACCAGTCCTGCG-8_3	AACAACCAGTCCTGCG-8		Fresh	PPC023	fb6028d0-5ef0-4f53-bf73-da3983948ce1	916c0056-cef2-488f-ae44-cb9b1398669e	725e0255-424c-44da-86c9-bc0bc14a21a8	5645	2456	7.77679	0	0	0	Late PPC	-4.97565	1.13628
AACAACCAGTCGAAGC-8_3	AACAACCAGTCGAAGC-8		Fresh	PPC023	fb6028d0-5ef0-4f53-bf73-da3983948ce1	916c0056-cef2-488f-ae44-cb9b1398669e	725e0255-424c-44da-86c9-bc0bc14a21a8	5707	2412	7.42947	0	0	0	Late PPC	-1.13832	0.266653
AACAACCAGTCGCCAC-3_3	AACAACCAGTCGCCAC-3		Fresh	PPC029	4efdab78-1eda-4888-8483-15b519c375dc	9bff6491-20c4-410a-98f6-4b4ee6aaf97d	90e8222f-2a97-4a3c-9517-fbd7626122fd	6173	2418	6.85242	0	0	1	Late PPC	-4.45761	-2.75995
AACAACCAGTTGAATG-6_3	AACAACCAGTTGAATG-6		Fresh	PPC028	e2308d3d-f183-44e4-b0b7-2dff4a5006da	ee146263-82f5-4ed7-bb49-4300837acc85	c3bb6245-5d1b-4dbc-8b16-b0ca47472e91	9325	3210	8.77212	3	3	4	Early PPC	6.53404	0.161028
AACAACCCAAGTGACG-1_1	AACAACCCAAGTGACG-1	scRNA_Pool_1	Cryopreserved	PPC027	04cd9285-b478-468a-a055-a9d82c99b016	c7a966f7-e22e-4807-afff-2bae9ca5fc72	9d988cb0-01b1-4d5d-bf4b-3fd3baf149a4	9517	3515	8.64768	0	0	0	Late PPC	-3.36606	0.370779
AACAACCCAAGTGCTT-1_3	AACAACCCAAGTGCTT-1		Fresh	iPSC-PPC034	1eeda2ea-453a-4ff4-9cae-2a68f823d919	ac69bd1c-2131-4391-a2ee-b6c19b219c07	eb1309e6-5567-437b-82d7-549c1c8d5493	8584	2869	16.5541	2	2	3	iPSC	12.8435	1.6887
AACAACCCAATCAGCT-3_3	AACAACCCAATCAGCT-3		Fresh	PPC029	4efdab78-1eda-4888-8483-15b519c375dc	9bff6491-20c4-410a-98f6-4b4ee6aaf97d	90e8222f-2a97-4a3c-9517-fbd7626122fd	8581	3462	10.3135	0	0	1	Late PPC	-6.80894	-2.74429
AACAACCCAATGTTGC-7_3	AACAACCCAATGTTGC-7		Fresh	PPC036	eada4dfd-14cc-4767-8791-4a478eb3fe12	9bff6491-20c4-410a-98f6-4b4ee6aaf97d	90e8222f-2a97-4a3c-9517-fbd7626122fd	5800	2692	11.9483	0	0	1	Late PPC	-4.43146	-3.24689
AACAACCCAATTGAGA-7_3	AACAACCCAATTGAGA-7		Fresh	PPC036	eada4dfd-14cc-4767-8791-4a478eb3fe12	9bff6491-20c4-410a-98f6-4b4ee6aaf97d	90e8222f-2a97-4a3c-9517-fbd7626122fd	5165	2529	8.38335	1	1	2	Rep. Late PPC	0.357717	5.74678
AACAACCCACCAGCCA-4_3	AACAACCCACCAGCCA-4		Fresh	PPC030	4fd8f0f0-2356-451c-a61f-c30610f1141c	4df98c9a-93f7-4735-80c8-24b1e8943549	7cf9e7b2-28a3-4b42-812b-929516fbce4a	9451	3596	4.43339	0	0	0	Late PPC	-3.94468	3.18902
AACAACCCACTGGATT-8_3	AACAACCCACTGGATT-8		Fresh	PPC023	fb6028d0-5ef0-4f53-bf73-da3983948ce1	916c0056-cef2-488f-ae44-cb9b1398669e	725e0255-424c-44da-86c9-bc0bc14a21a8	11221	3981	7.39685	0	0	0	Late PPC	-0.880706	1.39836
AACAACCCAGAGGCAT-4_3	AACAACCCAGAGGCAT-4		Fresh	PPC030	4fd8f0f0-2356-451c-a61f-c30610f1141c	4df98c9a-93f7-4735-80c8-24b1e8943549	7cf9e7b2-28a3-4b42-812b-929516fbce4a	3359	1583	7.14498	0	0	0	Late PPC	-0.923253	-1.7051
AACAACCCAGCGTAGA-6_3	AACAACCCAGCGTAGA-6		Fresh	PPC028	e2308d3d-f183-44e4-b0b7-2dff4a5006da	ee146263-82f5-4ed7-bb49-4300837acc85	c3bb6245-5d1b-4dbc-8b16-b0ca47472e91	5998	2257	6.85228	4	4	5	Mesendoderm	5.75816	-6.69988
AACAACCCAGCTAACT-1_1	AACAACCCAGCTAACT-1	scRNA_Pool_1	Cryopreserved	PPC023	04cd9285-b478-468a-a055-a9d82c99b016	916c0056-cef2-488f-ae44-cb9b1398669e	725e0255-424c-44da-86c9-bc0bc14a21a8	7574	2841	22.9601	0	0	0	Late PPC	0.256849	-2.48467
AACAACCCAGCTCATA-2_3	AACAACCCAGCTCATA-2		Fresh	PPC034	3ab5e63d-1d2d-441b-b1c3-7f77fd86e4dd	ac69bd1c-2131-4391-a2ee-b6c19b219c07	eb1309e6-5567-437b-82d7-549c1c8d5493	6601	2761	10.5136	5	6	7	Endocrine	-0.175287	13.0991
AACAACCCAGCTGGTC-5_3	AACAACCCAGCTGGTC-5		Fresh	PPC027	7d700751-e80d-40b6-9e79-0efec5ae5a80	c7a966f7-e22e-4807-afff-2bae9ca5fc72	9d988cb0-01b1-4d5d-bf4b-3fd3baf149a4	3315	1826	6.8175	0	0	0	Late PPC	-3.77596	0.371149
AACAACCCAGTCGCAC-3_3	AACAACCCAGTCGCAC-3		Fresh	PPC029	4efdab78-1eda-4888-8483-15b519c375dc	9bff6491-20c4-410a-98f6-4b4ee6aaf97d	90e8222f-2a97-4a3c-9517-fbd7626122fd	784	598	2.04082	0	0	1	Late PPC	-4.56438	-3.80941
AACAACCCAGTCTGGC-8_3	AACAACCCAGTCTGGC-8		Fresh	PPC023	fb6028d0-5ef0-4f53-bf73-da3983948ce1	916c0056-cef2-488f-ae44-cb9b1398669e	725e0255-424c-44da-86c9-bc0bc14a21a8	3526	1653	10.295	0	0	0	Late PPC	-1.814	-2.5521
AACAACCCAGTGACCC-8_3	AACAACCCAGTGACCC-8		Fresh	PPC023	fb6028d0-5ef0-4f53-bf73-da3983948ce1	916c0056-cef2-488f-ae44-cb9b1398669e	725e0255-424c-44da-86c9-bc0bc14a21a8	5556	2441	8.24334	0	0	0	Late PPC	-0.126857	-1.49102
AACAACCCATCCTAAG-3_3	AACAACCCATCCTAAG-3		Fresh	PPC029	4efdab78-1eda-4888-8483-15b519c375dc	9bff6491-20c4-410a-98f6-4b4ee6aaf97d	90e8222f-2a97-4a3c-9517-fbd7626122fd	20819	5532	4.76007	1	1	2	Rep. Late PPC	-0.237101	5.50072
AACAACCCATTCATCT-7_3	AACAACCCATTCATCT-7		Fresh	PPC036	eada4dfd-14cc-4767-8791-4a478eb3fe12	9bff6491-20c4-410a-98f6-4b4ee6aaf97d	90e8222f-2a97-4a3c-9517-fbd7626122fd	5770	2664	7.64298	0	0	1	Late PPC	-4.73964	-3.7613
AACAACCGTAGGTCAG-4_3	AACAACCGTAGGTCAG-4		Fresh	PPC030	4fd8f0f0-2356-451c-a61f-c30610f1141c	4df98c9a-93f7-4735-80c8-24b1e8943549	7cf9e7b2-28a3-4b42-812b-929516fbce4a	3843	1833	10.2524	1	1	2	Rep. Late PPC	-0.785213	4.15137
AACAACCGTAGTGTGG-5_3	AACAACCGTAGTGTGG-5		Fresh	PPC027	7d700751-e80d-40b6-9e79-0efec5ae5a80	c7a966f7-e22e-4807-afff-2bae9ca5fc72	9d988cb0-01b1-4d5d-bf4b-3fd3baf149a4	4429	2074	9.21201	0	0	0	Late PPC	-3.55336	2.13563
AACAACCGTATAGGAT-1_3	AACAACCGTATAGGAT-1		Fresh	iPSC-PPC034	1eeda2ea-453a-4ff4-9cae-2a68f823d919	ac69bd1c-2131-4391-a2ee-b6c19b219c07	eb1309e6-5567-437b-82d7-549c1c8d5493	7973	2868	17.2833	2	2	3	iPSC	12.6891	1.36449
AACAACCGTATGTCTG-3_3	AACAACCGTATGTCTG-3		Fresh	PPC029	4efdab78-1eda-4888-8483-15b519c375dc	9bff6491-20c4-410a-98f6-4b4ee6aaf97d	90e8222f-2a97-4a3c-9517-fbd7626122fd	8555	3489	6.24196	0	0	1	Late PPC	-6.69813	-1.1047
AACAACCGTCACTCGG-8_3	AACAACCGTCACTCGG-8		Fresh	PPC023	fb6028d0-5ef0-4f53-bf73-da3983948ce1	916c0056-cef2-488f-ae44-cb9b1398669e	725e0255-424c-44da-86c9-bc0bc14a21a8	3608	1979	7.89911	1	1	2	Rep. Late PPC	1.50919	3.09825
AACAACCGTCCATCTC-3_3	AACAACCGTCCATCTC-3		Fresh	PPC029	4efdab78-1eda-4888-8483-15b519c375dc	9bff6491-20c4-410a-98f6-4b4ee6aaf97d	90e8222f-2a97-4a3c-9517-fbd7626122fd	10565	4019	8.74586	0	0	1	Late PPC	-6.78773	-3.14059
AACAACCGTCCCTCAT-1_1	AACAACCGTCCCTCAT-1	scRNA_Pool_1	Cryopreserved	PPC034	04cd9285-b478-468a-a055-a9d82c99b016	ac69bd1c-2131-4391-a2ee-b6c19b219c07	eb1309e6-5567-437b-82d7-549c1c8d5493	4781	2247	7.46706	3	3	4	Early PPC	2.88663	0.291582
AACAACCGTCCTGAAT-2_3	AACAACCGTCCTGAAT-2		Fresh	PPC034	3ab5e63d-1d2d-441b-b1c3-7f77fd86e4dd	ac69bd1c-2131-4391-a2ee-b6c19b219c07	eb1309e6-5567-437b-82d7-549c1c8d5493	5285	2572	7.75781	0	0	0	Late PPC	1.59662	0.283618
AACAACCGTCTTGAAC-4_3	AACAACCGTCTTGAAC-4		Fresh	PPC030	4fd8f0f0-2356-451c-a61f-c30610f1141c	4df98c9a-93f7-4735-80c8-24b1e8943549	7cf9e7b2-28a3-4b42-812b-929516fbce4a	9153	3361	5.6812	0	0	0	Late PPC	-4.72717	3.0411
AACAACCGTGAGTTGG-2_3	AACAACCGTGAGTTGG-2		Fresh	PPC034	3ab5e63d-1d2d-441b-b1c3-7f77fd86e4dd	ac69bd1c-2131-4391-a2ee-b6c19b219c07	eb1309e6-5567-437b-82d7-549c1c8d5493	8307	3152	10.4009	0	0	0	Late PPC	-3.56842	1.24484
AACAACCGTGCAGATG-4_3	AACAACCGTGCAGATG-4		Fresh	PPC030	4fd8f0f0-2356-451c-a61f-c30610f1141c	4df98c9a-93f7-4735-80c8-24b1e8943549	7cf9e7b2-28a3-4b42-812b-929516fbce4a	3903	1952	4.97054	0	0	0	Late PPC	-2.25534	-1.13152
AACAACCGTGGATGAC-1_2	AACAACCGTGGATGAC-1	scRNA_Pool_2	Cryopreserved	PPC051	8f38fc74-ec4a-4014-8462-6e10e018f4c3	4f63a2f0-b270-48f8-8603-38d0de2bec74	5f5c5255-f41b-46eb-a9bd-7130515e3efc	7526	3112	7.05554	0	0	0	Late PPC	0.251794	-2.46104
AACAACCGTGGCTACC-3_3	AACAACCGTGGCTACC-3		Fresh	PPC029	4efdab78-1eda-4888-8483-15b519c375dc	9bff6491-20c4-410a-98f6-4b4ee6aaf97d	90e8222f-2a97-4a3c-9517-fbd7626122fd	13216	4464	6.30297	1	1	2	Rep. Late PPC	-1.02007	4.74196
AACAACCGTGGGATTG-6_3	AACAACCGTGGGATTG-6		Fresh	PPC028	e2308d3d-f183-44e4-b0b7-2dff4a5006da	ee146263-82f5-4ed7-bb49-4300837acc85	c3bb6245-5d1b-4dbc-8b16-b0ca47472e91	3055	1493	29.1326	3	3	4	Early PPC	4.19489	1.81799
AACAACCGTGGTAACG-1_1	AACAACCGTGGTAACG-1	scRNA_Pool_1	Cryopreserved	PPC023	04cd9285-b478-468a-a055-a9d82c99b016	916c0056-cef2-488f-ae44-cb9b1398669e	725e0255-424c-44da-86c9-bc0bc14a21a8	27459	5796	4.5486	0	5	6	Early DE	-6.69466	3.8657
AACAACCGTGTCTTGA-6_3	AACAACCGTGTCTTGA-6		Fresh	PPC028	e2308d3d-f183-44e4-b0b7-2dff4a5006da	ee146263-82f5-4ed7-bb49-4300837acc85	c3bb6245-5d1b-4dbc-8b16-b0ca47472e91	19137	5226	7.46721	4	4	5	Mesendoderm	6.99496	-6.03451
AACAACCGTGTGGTCC-1_2	AACAACCGTGTGGTCC-1	scRNA_Pool_2	Cryopreserved	PPC134	8f38fc74-ec4a-4014-8462-6e10e018f4c3	2302e931-a8d5-454d-83cf-f86e41c1e901	a140d6d1-9fbf-4645-a083-b870bf2f0f67	33584	7164	8.95665	0	0	0	Late PPC	-4.21291	3.35259
AACAACCGTGTGTACT-3_3	AACAACCGTGTGTACT-3		Fresh	PPC029	4efdab78-1eda-4888-8483-15b519c375dc	9bff6491-20c4-410a-98f6-4b4ee6aaf97d	90e8222f-2a97-4a3c-9517-fbd7626122fd	11565	3906	5.361	0	0	1	Late PPC	-6.84956	-0.640631
AACAACCGTGTTGACT-1_3	AACAACCGTGTTGACT-1		Fresh	iPSC-PPC034	1eeda2ea-453a-4ff4-9cae-2a68f823d919	ac69bd1c-2131-4391-a2ee-b6c19b219c07	eb1309e6-5567-437b-82d7-549c1c8d5493	10746	3377	10.8785	2	2	3	iPSC	12.1606	1.18917
AACAACCGTTAAGTCC-1_1	AACAACCGTTAAGTCC-1	scRNA_Pool_1	Cryopreserved	PPC027	04cd9285-b478-468a-a055-a9d82c99b016	c7a966f7-e22e-4807-afff-2bae9ca5fc72	9d988cb0-01b1-4d5d-bf4b-3fd3baf149a4	6427	2846	5.30574	0	0	0	Late PPC	-4.46452	1.94361
AACAACCGTTATCTTC-6_3	AACAACCGTTATCTTC-6		Fresh	PPC028	e2308d3d-f183-44e4-b0b7-2dff4a5006da	ee146263-82f5-4ed7-bb49-4300837acc85	c3bb6245-5d1b-4dbc-8b16-b0ca47472e91	7450	2709	9.26174	3	3	4	Early PPC	6.13472	0.0646865
AACAACCGTTCGGTAT-7_3	AACAACCGTTCGGTAT-7		Fresh	PPC036	eada4dfd-14cc-4767-8791-4a478eb3fe12	9bff6491-20c4-410a-98f6-4b4ee6aaf97d	90e8222f-2a97-4a3c-9517-fbd7626122fd	3251	1732	4.95232	0	0	1	Late PPC	-5.03748	-2.68184
AACAACCGTTGGCTAT-1_2	AACAACCGTTGGCTAT-1	scRNA_Pool_2	Cryopreserved	PPC150	8f38fc74-ec4a-4014-8462-6e10e018f4c3	0a1bcb9c-aa08-4f75-b564-ff7abc75235c	b48d5663-b599-4d02-a70b-6bd12546041f	39468	7820	8.86541	0	0	0	Late PPC	-4.50675	0.61229
AACAACCGTTGGGCCT-8_3	AACAACCGTTGGGCCT-8		Fresh	PPC023	fb6028d0-5ef0-4f53-bf73-da3983948ce1	916c0056-cef2-488f-ae44-cb9b1398669e	725e0255-424c-44da-86c9-bc0bc14a21a8	4331	2023	7.31933	0	0	0	Late PPC	-0.438928	-1.22133
AACAACCGTTGTAAAG-8_3	AACAACCGTTGTAAAG-8		Fresh	PPC023	fb6028d0-5ef0-4f53-bf73-da3983948ce1	916c0056-cef2-488f-ae44-cb9b1398669e	725e0255-424c-44da-86c9-bc0bc14a21a8	7911	3176	9.60688	1	1	2	Rep. Late PPC	1.25139	4.80054
AACAACCGTTTCGTGA-7_3	AACAACCGTTTCGTGA-7		Fresh	PPC036	eada4dfd-14cc-4767-8791-4a478eb3fe12	9bff6491-20c4-410a-98f6-4b4ee6aaf97d	90e8222f-2a97-4a3c-9517-fbd7626122fd	2861	1585	10.7655	0	0	0	Late PPC	-6.64858	1.36332
AACAACCTCACCCTCA-2_3	AACAACCTCACCCTCA-2		Fresh	PPC034	3ab5e63d-1d2d-441b-b1c3-7f77fd86e4dd	ac69bd1c-2131-4391-a2ee-b6c19b219c07	eb1309e6-5567-437b-82d7-549c1c8d5493	22250	5878	5.72584	4	4	5	Mesendoderm	4.04456	-7.40404
AACAACCTCACGGTCG-2_3	AACAACCTCACGGTCG-2		Fresh	PPC034	3ab5e63d-1d2d-441b-b1c3-7f77fd86e4dd	ac69bd1c-2131-4391-a2ee-b6c19b219c07	eb1309e6-5567-437b-82d7-549c1c8d5493	22544	5719	9.59013	1	1	2	Rep. Late PPC	0.886295	5.20447
AACAACCTCATCTACT-7_3	AACAACCTCATCTACT-7		Fresh	PPC036	eada4dfd-14cc-4767-8791-4a478eb3fe12	9bff6491-20c4-410a-98f6-4b4ee6aaf97d	90e8222f-2a97-4a3c-9517-fbd7626122fd	9621	3913	7.62914	0	0	1	Late PPC	-4.47854	-2.98839
AACAACCTCATTCTTG-4_3	AACAACCTCATTCTTG-4		Fresh	PPC030	4fd8f0f0-2356-451c-a61f-c30610f1141c	4df98c9a-93f7-4735-80c8-24b1e8943549	7cf9e7b2-28a3-4b42-812b-929516fbce4a	4215	1954	4.24674	0	0	0	Late PPC	-1.61617	-1.43363
AACAACCTCCGTGCGA-1_1	AACAACCTCCGTGCGA-1	scRNA_Pool_1	Cryopreserved	PPC029	04cd9285-b478-468a-a055-a9d82c99b016	9bff6491-20c4-410a-98f6-4b4ee6aaf97d	90e8222f-2a97-4a3c-9517-fbd7626122fd	34246	7001	7.96005	0	0	0	Late PPC	-7.09841	1.52052
AACAACCTCCTCGCAT-2_3	AACAACCTCCTCGCAT-2		Fresh	PPC034	3ab5e63d-1d2d-441b-b1c3-7f77fd86e4dd	ac69bd1c-2131-4391-a2ee-b6c19b219c07	eb1309e6-5567-437b-82d7-549c1c8d5493	12694	4214	5.37262	3	3	4	Early PPC	3.39959	0.845582
AACAACCTCGAACCTA-3_3	AACAACCTCGAACCTA-3		Fresh	PPC029	4efdab78-1eda-4888-8483-15b519c375dc	9bff6491-20c4-410a-98f6-4b4ee6aaf97d	90e8222f-2a97-4a3c-9517-fbd7626122fd	13386	4613	8.29225	0	0	1	Late PPC	-7.17988	-2.08532
AACAACCTCGCAGATT-5_3	AACAACCTCGCAGATT-5		Fresh	PPC027	7d700751-e80d-40b6-9e79-0efec5ae5a80	c7a966f7-e22e-4807-afff-2bae9ca5fc72	9d988cb0-01b1-4d5d-bf4b-3fd3baf149a4	5175	2518	6.68599	0	0	0	Late PPC	-4.30283	1.6981
AACAACCTCGTAACCA-6_3	AACAACCTCGTAACCA-6		Fresh	PPC028	e2308d3d-f183-44e4-b0b7-2dff4a5006da	ee146263-82f5-4ed7-bb49-4300837acc85	c3bb6245-5d1b-4dbc-8b16-b0ca47472e91	7551	2782	9.5484	3	3	4	Early PPC	5.70606	0.30087
AACAACCTCTCTCCGA-8_3	AACAACCTCTCTCCGA-8		Fresh	PPC023	fb6028d0-5ef0-4f53-bf73-da3983948ce1	916c0056-cef2-488f-ae44-cb9b1398669e	725e0255-424c-44da-86c9-bc0bc14a21a8	16270	5083	7.85495	0	0	0	Late PPC	-0.224649	0.0316517
AACAACCTCTCTTGCG-7_3	AACAACCTCTCTTGCG-7		Fresh	PPC036	eada4dfd-14cc-4767-8791-4a478eb3fe12	9bff6491-20c4-410a-98f6-4b4ee6aaf97d	90e8222f-2a97-4a3c-9517-fbd7626122fd	4134	2114	12.7238	1	1	2	Rep. Late PPC	1.03839	6.09965
AACAACCTCTGCATAG-4_3	AACAACCTCTGCATAG-4		Fresh	PPC030	4fd8f0f0-2356-451c-a61f-c30610f1141c	4df98c9a-93f7-4735-80c8-24b1e8943549	7cf9e7b2-28a3-4b42-812b-929516fbce4a	4334	1991	4.89156	0	0	0	Late PPC	-1.40094	-2.1008
AACAACCTCTGCTGAA-5_3	AACAACCTCTGCTGAA-5		Fresh	PPC027	7d700751-e80d-40b6-9e79-0efec5ae5a80	c7a966f7-e22e-4807-afff-2bae9ca5fc72	9d988cb0-01b1-4d5d-bf4b-3fd3baf149a4	4153	2219	5.70672	0	0	0	Late PPC	-3.73031	1.69737
AACAACCTCTGGACCG-1_1	AACAACCTCTGGACCG-1	scRNA_Pool_1	Cryopreserved	PPC023	04cd9285-b478-468a-a055-a9d82c99b016	916c0056-cef2-488f-ae44-cb9b1398669e	725e0255-424c-44da-86c9-bc0bc14a21a8	6786	2955	7.05865	0	0	0	Late PPC	-3.16259	0.996951
AACAACCTCTTTCGAT-7_3	AACAACCTCTTTCGAT-7		Fresh	PPC036	eada4dfd-14cc-4767-8791-4a478eb3fe12	9bff6491-20c4-410a-98f6-4b4ee6aaf97d	90e8222f-2a97-4a3c-9517-fbd7626122fd	2997	1621	7.20721	0	0	1	Late PPC	-3.10106	-4.40261
AACAAGAAGACCAACG-1_1	AACAAGAAGACCAACG-1	scRNA_Pool_1	Cryopreserved	PPC027	04cd9285-b478-468a-a055-a9d82c99b016	c7a966f7-e22e-4807-afff-2bae9ca5fc72	9d988cb0-01b1-4d5d-bf4b-3fd3baf149a4	8152	3258	7.85083	0	0	0	Late PPC	-2.47556	-1.67388
AACAAGAAGAGCAGAA-8_3	AACAAGAAGAGCAGAA-8		Fresh	PPC023	fb6028d0-5ef0-4f53-bf73-da3983948ce1	916c0056-cef2-488f-ae44-cb9b1398669e	725e0255-424c-44da-86c9-bc0bc14a21a8	4018	1830	9.48233	0	0	0	Late PPC	-0.486079	-3.08893
AACAAGAAGAGCGACT-6_3	AACAAGAAGAGCGACT-6		Fresh	PPC028	e2308d3d-f183-44e4-b0b7-2dff4a5006da	ee146263-82f5-4ed7-bb49-4300837acc85	c3bb6245-5d1b-4dbc-8b16-b0ca47472e91	1893	1037	8.34654	4	4	5	Mesendoderm	5.76421	-6.8112
AACAAGAAGATTGGGC-4_3	AACAAGAAGATTGGGC-4		Fresh	PPC030	4fd8f0f0-2356-451c-a61f-c30610f1141c	4df98c9a-93f7-4735-80c8-24b1e8943549	7cf9e7b2-28a3-4b42-812b-929516fbce4a	2775	1431	8.54054	0	0	0	Late PPC	-2.08682	-2.17393
AACAAGAAGCAAATGT-4_3	AACAAGAAGCAAATGT-4		Fresh	PPC030	4fd8f0f0-2356-451c-a61f-c30610f1141c	4df98c9a-93f7-4735-80c8-24b1e8943549	7cf9e7b2-28a3-4b42-812b-929516fbce4a	3854	1828	6.51271	0	0	0	Late PPC	-1.53332	-3.11732
AACAAGAAGCACTAGG-2_3	AACAAGAAGCACTAGG-2		Fresh	PPC034	3ab5e63d-1d2d-441b-b1c3-7f77fd86e4dd	ac69bd1c-2131-4391-a2ee-b6c19b219c07	eb1309e6-5567-437b-82d7-549c1c8d5493	4525	2026	8.97238	0	0	0	Late PPC	0.943699	-0.877847
AACAAGAAGCAGTAAT-5_3	AACAAGAAGCAGTAAT-5		Fresh	PPC027	7d700751-e80d-40b6-9e79-0efec5ae5a80	c7a966f7-e22e-4807-afff-2bae9ca5fc72	9d988cb0-01b1-4d5d-bf4b-3fd3baf149a4	14048	4376	5.63069	0	5	6	Early DE	-6.0096	3.69255
AACAAGAAGCCAAGGT-1_2	AACAAGAAGCCAAGGT-1	scRNA_Pool_2	Cryopreserved	PPC051	8f38fc74-ec4a-4014-8462-6e10e018f4c3	4f63a2f0-b270-48f8-8603-38d0de2bec74	5f5c5255-f41b-46eb-a9bd-7130515e3efc	9318	3490	10.9251	0	0	0	Late PPC	-2.97284	-1.18817
AACAAGAAGCCACCGT-7_3	AACAAGAAGCCACCGT-7		Fresh	PPC036	eada4dfd-14cc-4767-8791-4a478eb3fe12	9bff6491-20c4-410a-98f6-4b4ee6aaf97d	90e8222f-2a97-4a3c-9517-fbd7626122fd	8726	3508	7.55214	0	0	1	Late PPC	-5.7647	-0.448938
AACAAGAAGCCTCCAG-8_3	AACAAGAAGCCTCCAG-8		Fresh	PPC023	fb6028d0-5ef0-4f53-bf73-da3983948ce1	916c0056-cef2-488f-ae44-cb9b1398669e	725e0255-424c-44da-86c9-bc0bc14a21a8	6081	2500	7.48232	1	1	2	Rep. Late PPC	1.89679	4.10639
AACAAGAAGCGAAACC-1_2	AACAAGAAGCGAAACC-1	scRNA_Pool_2	Cryopreserved	PPC134	8f38fc74-ec4a-4014-8462-6e10e018f4c3	2302e931-a8d5-454d-83cf-f86e41c1e901	a140d6d1-9fbf-4645-a083-b870bf2f0f67	9517	3379	9.00494	1	1	2	Rep. Late PPC	1.08989	3.31402
AACAAGAAGCGGGTAT-7_3	AACAAGAAGCGGGTAT-7		Fresh	PPC036	eada4dfd-14cc-4767-8791-4a478eb3fe12	9bff6491-20c4-410a-98f6-4b4ee6aaf97d	90e8222f-2a97-4a3c-9517-fbd7626122fd	810	571	0.740741	0	0	0	Late PPC	-3.4048	-1.9005
AACAAGAAGCGTTCCG-7_3	AACAAGAAGCGTTCCG-7		Fresh	PPC036	eada4dfd-14cc-4767-8791-4a478eb3fe12	9bff6491-20c4-410a-98f6-4b4ee6aaf97d	90e8222f-2a97-4a3c-9517-fbd7626122fd	31184	6958	6.08645	1	1	2	Rep. Late PPC	-6.22818	0.188986
AACAAGAAGCTAAACA-8_3	AACAAGAAGCTAAACA-8		Fresh	PPC023	fb6028d0-5ef0-4f53-bf73-da3983948ce1	916c0056-cef2-488f-ae44-cb9b1398669e	725e0255-424c-44da-86c9-bc0bc14a21a8	12704	4166	7.57242	0	0	0	Late PPC	-0.439146	0.365489
AACAAGAAGCTCCCTT-1_3	AACAAGAAGCTCCCTT-1		Fresh	iPSC-PPC034	1eeda2ea-453a-4ff4-9cae-2a68f823d919	ac69bd1c-2131-4391-a2ee-b6c19b219c07	eb1309e6-5567-437b-82d7-549c1c8d5493	9054	3130	10.2496	2	2	3	iPSC	12.636	1.53829
AACAAGAAGGAAACGA-5_3	AACAAGAAGGAAACGA-5		Fresh	PPC027	7d700751-e80d-40b6-9e79-0efec5ae5a80	c7a966f7-e22e-4807-afff-2bae9ca5fc72	9d988cb0-01b1-4d5d-bf4b-3fd3baf149a4	5214	2509	7.32643	0	0	0	Late PPC	-3.51932	0.646414
AACAAGAAGGACAGCT-1_1	AACAAGAAGGACAGCT-1	scRNA_Pool_1	Cryopreserved	PPC027	04cd9285-b478-468a-a055-a9d82c99b016	c7a966f7-e22e-4807-afff-2bae9ca5fc72	9d988cb0-01b1-4d5d-bf4b-3fd3baf149a4	5178	2319	6.99112	0	0	0	Late PPC	-2.31447	0.290254
AACAAGAAGGCCACCT-2_3	AACAAGAAGGCCACCT-2		Fresh	PPC034	3ab5e63d-1d2d-441b-b1c3-7f77fd86e4dd	ac69bd1c-2131-4391-a2ee-b6c19b219c07	eb1309e6-5567-437b-82d7-549c1c8d5493	14593	4876	5.77674	1	1	2	Rep. Late PPC	1.87814	2.25614
AACAAGAAGGCGTTAG-6_3	AACAAGAAGGCGTTAG-6		Fresh	PPC028	e2308d3d-f183-44e4-b0b7-2dff4a5006da	ee146263-82f5-4ed7-bb49-4300837acc85	c3bb6245-5d1b-4dbc-8b16-b0ca47472e91	1612	925	0.186104	4	4	9	Mesendoderm	9.36138	-7.21965
AACAAGAAGGGAGTTC-8_3	AACAAGAAGGGAGTTC-8		Fresh	PPC023	fb6028d0-5ef0-4f53-bf73-da3983948ce1	916c0056-cef2-488f-ae44-cb9b1398669e	725e0255-424c-44da-86c9-bc0bc14a21a8	21584	5508	8.24222	0	0	0	Late PPC	-0.34197	1.1724
AACAAGAAGGTAAAGG-6_3	AACAAGAAGGTAAAGG-6		Fresh	PPC028	e2308d3d-f183-44e4-b0b7-2dff4a5006da	ee146263-82f5-4ed7-bb49-4300837acc85	c3bb6245-5d1b-4dbc-8b16-b0ca47472e91	53753	6882	7.92514	0	5	6	Early DE	-7.28656	4.49039
AACAAGAAGTCATGCT-1_1	AACAAGAAGTCATGCT-1	scRNA_Pool_1	Cryopreserved	PPC023	04cd9285-b478-468a-a055-a9d82c99b016	916c0056-cef2-488f-ae44-cb9b1398669e	725e0255-424c-44da-86c9-bc0bc14a21a8	6554	2900	8.71224	0	0	0	Late PPC	0.302253	-2.77323
AACAAGAAGTCGAAAT-1_3	AACAAGAAGTCGAAAT-1		Fresh	iPSC-PPC034	1eeda2ea-453a-4ff4-9cae-2a68f823d919	ac69bd1c-2131-4391-a2ee-b6c19b219c07	eb1309e6-5567-437b-82d7-549c1c8d5493	11633	3422	14.1408	2	2	3	iPSC	12.0407	1.04802
AACAAGAAGTCGCGAA-1_2	AACAAGAAGTCGCGAA-1	scRNA_Pool_2	Cryopreserved	PPC134	8f38fc74-ec4a-4014-8462-6e10e018f4c3	2302e931-a8d5-454d-83cf-f86e41c1e901	a140d6d1-9fbf-4645-a083-b870bf2f0f67	6745	2846	7.97628	0	0	0	Late PPC	-1.46513	-1.71529
AACAAGAAGTGCAACG-8_3	AACAAGAAGTGCAACG-8		Fresh	PPC023	fb6028d0-5ef0-4f53-bf73-da3983948ce1	916c0056-cef2-488f-ae44-cb9b1398669e	725e0255-424c-44da-86c9-bc0bc14a21a8	11566	3970	8.66332	0	0	0	Late PPC	-0.352254	0.591014
AACAAGAAGTGCACTT-7_3	AACAAGAAGTGCACTT-7		Fresh	PPC036	eada4dfd-14cc-4767-8791-4a478eb3fe12	9bff6491-20c4-410a-98f6-4b4ee6aaf97d	90e8222f-2a97-4a3c-9517-fbd7626122fd	6067	2389	5.73595	0	5	6	Early DE	-7.49346	4.43891
AACAAGACAAATCAGA-1_2	AACAAGACAAATCAGA-1	scRNA_Pool_2	Cryopreserved	PPC051	8f38fc74-ec4a-4014-8462-6e10e018f4c3	4f63a2f0-b270-48f8-8603-38d0de2bec74	5f5c5255-f41b-46eb-a9bd-7130515e3efc	7697	2915	9.78303	0	0	0	Late PPC	-2.15018	0.537799
AACAAGACAAATGAAC-1_2	AACAAGACAAATGAAC-1	scRNA_Pool_2	Cryopreserved	PPC134	8f38fc74-ec4a-4014-8462-6e10e018f4c3	2302e931-a8d5-454d-83cf-f86e41c1e901	a140d6d1-9fbf-4645-a083-b870bf2f0f67	15998	4911	8.61358	3	3	4	Early PPC	4.3197	0.116931
AACAAGACAAATGATG-7_3	AACAAGACAAATGATG-7		Fresh	PPC036	eada4dfd-14cc-4767-8791-4a478eb3fe12	9bff6491-20c4-410a-98f6-4b4ee6aaf97d	90e8222f-2a97-4a3c-9517-fbd7626122fd	6028	2549	6.51958	0	0	1	Late PPC	-4.17796	-2.81705
AACAAGACAACCGACC-1_2	AACAAGACAACCGACC-1	scRNA_Pool_2	Cryopreserved	PPC150	8f38fc74-ec4a-4014-8462-6e10e018f4c3	0a1bcb9c-aa08-4f75-b564-ff7abc75235c	b48d5663-b599-4d02-a70b-6bd12546041f	30168	6681	9.30456	0	0	0	Late PPC	-5.2848	1.28135
AACAAGACAACGCCCA-5_3	AACAAGACAACGCCCA-5		Fresh	PPC027	7d700751-e80d-40b6-9e79-0efec5ae5a80	c7a966f7-e22e-4807-afff-2bae9ca5fc72	9d988cb0-01b1-4d5d-bf4b-3fd3baf149a4	5383	2335	7.63515	0	0	0	Late PPC	-4.04776	-0.0394409
AACAAGACAACGTAAA-5_3	AACAAGACAACGTAAA-5		Fresh	PPC027	7d700751-e80d-40b6-9e79-0efec5ae5a80	c7a966f7-e22e-4807-afff-2bae9ca5fc72	9d988cb0-01b1-4d5d-bf4b-3fd3baf149a4	3856	1841	5.83506	0	0	0	Late PPC	-1.65235	-2.65748
AACAAGACAACTGCTA-6_3	AACAAGACAACTGCTA-6		Fresh	PPC028	e2308d3d-f183-44e4-b0b7-2dff4a5006da	ee146263-82f5-4ed7-bb49-4300837acc85	c3bb6245-5d1b-4dbc-8b16-b0ca47472e91	13912	3984	9.40196	3	3	4	Early PPC	5.80472	-1.25544
AACAAGACAAGAGGCT-4_3	AACAAGACAAGAGGCT-4		Fresh	PPC030	4fd8f0f0-2356-451c-a61f-c30610f1141c	4df98c9a-93f7-4735-80c8-24b1e8943549	7cf9e7b2-28a3-4b42-812b-929516fbce4a	4517	1860	2.83374	4	4	5	Mesendoderm	4.73582	-7.32451
AACAAGACAATAGTAG-1_3	AACAAGACAATAGTAG-1		Fresh	iPSC-PPC034	1eeda2ea-453a-4ff4-9cae-2a68f823d919	ac69bd1c-2131-4391-a2ee-b6c19b219c07	eb1309e6-5567-437b-82d7-549c1c8d5493	14774	4086	12.5355	2	2	3	iPSC	13.7029	-0.13593
AACAAGACAATTGCTG-1_2	AACAAGACAATTGCTG-1	scRNA_Pool_2	Cryopreserved	PPC150	8f38fc74-ec4a-4014-8462-6e10e018f4c3	0a1bcb9c-aa08-4f75-b564-ff7abc75235c	b48d5663-b599-4d02-a70b-6bd12546041f	17875	5170	8.94545	0	0	0	Late PPC	-4.80016	0.208751
AACAAGACACAAAGCG-4_3	AACAAGACACAAAGCG-4		Fresh	PPC030	4fd8f0f0-2356-451c-a61f-c30610f1141c	4df98c9a-93f7-4735-80c8-24b1e8943549	7cf9e7b2-28a3-4b42-812b-929516fbce4a	3993	1806	7.83872	0	0	0	Late PPC	-2.49178	0.713429
AACAAGACACAACGCC-2_3	AACAAGACACAACGCC-2		Fresh	PPC034	3ab5e63d-1d2d-441b-b1c3-7f77fd86e4dd	ac69bd1c-2131-4391-a2ee-b6c19b219c07	eb1309e6-5567-437b-82d7-549c1c8d5493	15613	4580	7.67309	0	0	0	Late PPC	-3.18072	2.62722
AACAAGACACAACGTT-1_3	AACAAGACACAACGTT-1		Fresh	iPSC-PPC034	1eeda2ea-453a-4ff4-9cae-2a68f823d919	ac69bd1c-2131-4391-a2ee-b6c19b219c07	eb1309e6-5567-437b-82d7-549c1c8d5493	12466	3537	11.2466	2	2	3	iPSC	14.321	2.49161
AACAAGACACGTGAGA-3_3	AACAAGACACGTGAGA-3		Fresh	PPC029	4efdab78-1eda-4888-8483-15b519c375dc	9bff6491-20c4-410a-98f6-4b4ee6aaf97d	90e8222f-2a97-4a3c-9517-fbd7626122fd	7010	2919	8.43081	0	0	1	Late PPC	-5.00964	-1.22982
AACAAGACACTATCGA-4_3	AACAAGACACTATCGA-4		Fresh	PPC030	4fd8f0f0-2356-451c-a61f-c30610f1141c	4df98c9a-93f7-4735-80c8-24b1e8943549	7cf9e7b2-28a3-4b42-812b-929516fbce4a	6895	2797	6.52647	0	0	0	Late PPC	-5.00896	0.857318
AACAAGACAGCAGTTT-1_3	AACAAGACAGCAGTTT-1		Fresh	iPSC-PPC034	1eeda2ea-453a-4ff4-9cae-2a68f823d919	ac69bd1c-2131-4391-a2ee-b6c19b219c07	eb1309e6-5567-437b-82d7-549c1c8d5493	10820	3342	16.2477	2	2	3	iPSC	13.946	-0.203602
AACAAGACAGTAGAAT-5_3	AACAAGACAGTAGAAT-5		Fresh	PPC027	7d700751-e80d-40b6-9e79-0efec5ae5a80	c7a966f7-e22e-4807-afff-2bae9ca5fc72	9d988cb0-01b1-4d5d-bf4b-3fd3baf149a4	15882	5130	7.18423	0	0	0	Late PPC	-3.51641	0.281523
AACAAGACAGTATTCG-6_3	AACAAGACAGTATTCG-6		Fresh	PPC028	e2308d3d-f183-44e4-b0b7-2dff4a5006da	ee146263-82f5-4ed7-bb49-4300837acc85	c3bb6245-5d1b-4dbc-8b16-b0ca47472e91	6058	2350	8.46814	3	3	4	Early PPC	6.3175	-0.981786
AACAAGACAGTTTGGT-2_3	AACAAGACAGTTTGGT-2		Fresh	PPC034	3ab5e63d-1d2d-441b-b1c3-7f77fd86e4dd	ac69bd1c-2131-4391-a2ee-b6c19b219c07	eb1309e6-5567-437b-82d7-549c1c8d5493	13083	4341	8.48429	1	1	2	Rep. Late PPC	0.834696	3.9131
AACAAGACATAGATCC-8_3	AACAAGACATAGATCC-8		Fresh	PPC023	fb6028d0-5ef0-4f53-bf73-da3983948ce1	916c0056-cef2-488f-ae44-cb9b1398669e	725e0255-424c-44da-86c9-bc0bc14a21a8	4316	1899	6.41798	0	0	0	Late PPC	-0.399749	-2.44564
AACAAGACATCCGTGG-3_3	AACAAGACATCCGTGG-3		Fresh	PPC029	4efdab78-1eda-4888-8483-15b519c375dc	9bff6491-20c4-410a-98f6-4b4ee6aaf97d	90e8222f-2a97-4a3c-9517-fbd7626122fd	21262	5909	8.97846	1	1	2	Rep. Late PPC	0.0699604	3.93049
AACAAGACATGAGAAT-8_3	AACAAGACATGAGAAT-8		Fresh	PPC023	fb6028d0-5ef0-4f53-bf73-da3983948ce1	916c0056-cef2-488f-ae44-cb9b1398669e	725e0255-424c-44da-86c9-bc0bc14a21a8	6223	2593	6.90985	0	0	0	Late PPC	-0.426569	-0.425504
AACAAGACATGCCGAC-2_3	AACAAGACATGCCGAC-2		Fresh	PPC034	3ab5e63d-1d2d-441b-b1c3-7f77fd86e4dd	ac69bd1c-2131-4391-a2ee-b6c19b219c07	eb1309e6-5567-437b-82d7-549c1c8d5493	4625	2170	7.5027	0	0	0	Late PPC	0.46872	-1.37819
AACAAGACATGGCCAC-3_3	AACAAGACATGGCCAC-3		Fresh	PPC029	4efdab78-1eda-4888-8483-15b519c375dc	9bff6491-20c4-410a-98f6-4b4ee6aaf97d	90e8222f-2a97-4a3c-9517-fbd7626122fd	9296	3652	6.52969	1	1	2	Rep. Late PPC	-0.817572	5.38013
AACAAGACATGTGCCG-8_3	AACAAGACATGTGCCG-8		Fresh	PPC023	fb6028d0-5ef0-4f53-bf73-da3983948ce1	916c0056-cef2-488f-ae44-cb9b1398669e	725e0255-424c-44da-86c9-bc0bc14a21a8	4060	2076	12.1675	0	0	0	Late PPC	-5.01043	0.361148
AACAAGACATTGTAGC-2_3	AACAAGACATTGTAGC-2		Fresh	PPC034	3ab5e63d-1d2d-441b-b1c3-7f77fd86e4dd	ac69bd1c-2131-4391-a2ee-b6c19b219c07	eb1309e6-5567-437b-82d7-549c1c8d5493	15171	4614	9.37315	1	1	2	Rep. Late PPC	0.445164	5.26099
AACAAGAGTAACACCT-1_1	AACAAGAGTAACACCT-1	scRNA_Pool_1	Cryopreserved	PPC023	04cd9285-b478-468a-a055-a9d82c99b016	916c0056-cef2-488f-ae44-cb9b1398669e	725e0255-424c-44da-86c9-bc0bc14a21a8	7575	2996	9.66337	0	0	0	Late PPC	-0.639425	0.385095
AACAAGAGTACACTCA-8_3	AACAAGAGTACACTCA-8		Fresh	PPC023	fb6028d0-5ef0-4f53-bf73-da3983948ce1	916c0056-cef2-488f-ae44-cb9b1398669e	725e0255-424c-44da-86c9-bc0bc14a21a8	4934	2238	5.45197	0	0	0	Late PPC	-2.85038	1.29592
AACAAGAGTACCGTCG-8_3	AACAAGAGTACCGTCG-8		Fresh	PPC023	fb6028d0-5ef0-4f53-bf73-da3983948ce1	916c0056-cef2-488f-ae44-cb9b1398669e	725e0255-424c-44da-86c9-bc0bc14a21a8	3840	1822	10.8594	0	0	0	Late PPC	0.00668632	-2.77648
AACAAGAGTAGCTGCC-1_2	AACAAGAGTAGCTGCC-1	scRNA_Pool_2	Cryopreserved	PPC134	8f38fc74-ec4a-4014-8462-6e10e018f4c3	2302e931-a8d5-454d-83cf-f86e41c1e901	a140d6d1-9fbf-4645-a083-b870bf2f0f67	6990	2922	10.2289	0	0	0	Late PPC	-0.246432	-1.4909
AACAAGAGTATACAGA-8_3	AACAAGAGTATACAGA-8		Fresh	PPC023	fb6028d0-5ef0-4f53-bf73-da3983948ce1	916c0056-cef2-488f-ae44-cb9b1398669e	725e0255-424c-44da-86c9-bc0bc14a21a8	13746	4444	7.52946	0	0	0	Late PPC	-0.670393	0.852468
AACAAGAGTCAATCTG-1_3	AACAAGAGTCAATCTG-1		Fresh	iPSC-PPC034	1eeda2ea-453a-4ff4-9cae-2a68f823d919	ac69bd1c-2131-4391-a2ee-b6c19b219c07	eb1309e6-5567-437b-82d7-549c1c8d5493	8356	2856	14.3609	2	2	3	iPSC	13.2067	2.49951
AACAAGAGTCCTACAA-1_1	AACAAGAGTCCTACAA-1	scRNA_Pool_1	Cryopreserved	PPC034	04cd9285-b478-468a-a055-a9d82c99b016	ac69bd1c-2131-4391-a2ee-b6c19b219c07	eb1309e6-5567-437b-82d7-549c1c8d5493	1968	1085	20.6301	4	4	5	Mesendoderm	5.04175	-7.39669
AACAAGAGTCGAATGG-2_3	AACAAGAGTCGAATGG-2		Fresh	PPC034	3ab5e63d-1d2d-441b-b1c3-7f77fd86e4dd	ac69bd1c-2131-4391-a2ee-b6c19b219c07	eb1309e6-5567-437b-82d7-549c1c8d5493	5679	2512	6.58567	0	0	0	Late PPC	0.187026	-2.99884
AACAAGAGTGAAGCTG-5_3	AACAAGAGTGAAGCTG-5		Fresh	PPC027	7d700751-e80d-40b6-9e79-0efec5ae5a80	c7a966f7-e22e-4807-afff-2bae9ca5fc72	9d988cb0-01b1-4d5d-bf4b-3fd3baf149a4	2859	1519	6.78559	0	0	0	Late PPC	-2.66205	-2.09322
AACAAGAGTGACTCGC-8_3	AACAAGAGTGACTCGC-8		Fresh	PPC023	fb6028d0-5ef0-4f53-bf73-da3983948ce1	916c0056-cef2-488f-ae44-cb9b1398669e	725e0255-424c-44da-86c9-bc0bc14a21a8	4098	2003	7.46706	0	0	0	Late PPC	-1.26309	0.502932
AACAAGAGTGAGACGT-5_3	AACAAGAGTGAGACGT-5		Fresh	PPC027	7d700751-e80d-40b6-9e79-0efec5ae5a80	c7a966f7-e22e-4807-afff-2bae9ca5fc72	9d988cb0-01b1-4d5d-bf4b-3fd3baf149a4	5172	2377	6.61253	0	0	0	Late PPC	-5.85125	1.49437
AACAAGAGTGCAATGG-1_2	AACAAGAGTGCAATGG-1	scRNA_Pool_2	Cryopreserved	PPC134	8f38fc74-ec4a-4014-8462-6e10e018f4c3	2302e931-a8d5-454d-83cf-f86e41c1e901	a140d6d1-9fbf-4645-a083-b870bf2f0f67	12403	3812	16.5686	1	1	2	Rep. Late PPC	0.0757952	4.07118
AACAAGAGTGCCGAAA-4_3	AACAAGAGTGCCGAAA-4		Fresh	PPC030	4fd8f0f0-2356-451c-a61f-c30610f1141c	4df98c9a-93f7-4735-80c8-24b1e8943549	7cf9e7b2-28a3-4b42-812b-929516fbce4a	8119	3028	8.47395	0	0	0	Late PPC	-2.90471	1.87198
AACAAGAGTGGTCTGC-5_3	AACAAGAGTGGTCTGC-5		Fresh	PPC027	7d700751-e80d-40b6-9e79-0efec5ae5a80	c7a966f7-e22e-4807-afff-2bae9ca5fc72	9d988cb0-01b1-4d5d-bf4b-3fd3baf149a4	2579	1377	10.8957	0	0	0	Late PPC	-3.0488	-1.55418
AACAAGAGTGTTAAAG-1_2	AACAAGAGTGTTAAAG-1	scRNA_Pool_2	Cryopreserved	PPC150	8f38fc74-ec4a-4014-8462-6e10e018f4c3	0a1bcb9c-aa08-4f75-b564-ff7abc75235c	b48d5663-b599-4d02-a70b-6bd12546041f	9256	3269	11.0091	0	0	0	Late PPC	-4.04	2.42228
AACAAGAGTTGTTGCA-7_3	AACAAGAGTTGTTGCA-7		Fresh	PPC036	eada4dfd-14cc-4767-8791-4a478eb3fe12	9bff6491-20c4-410a-98f6-4b4ee6aaf97d	90e8222f-2a97-4a3c-9517-fbd7626122fd	2522	1342	8.12847	0	0	0	Late PPC	-2.92285	-3.26969
AACAAGAGTTTACCAG-1_3	AACAAGAGTTTACCAG-1		Fresh	iPSC-PPC034	1eeda2ea-453a-4ff4-9cae-2a68f823d919	ac69bd1c-2131-4391-a2ee-b6c19b219c07	eb1309e6-5567-437b-82d7-549c1c8d5493	9645	3197	13.7688	2	2	3	iPSC	12.2462	1.29032
AACAAGAGTTTCGGCG-1_3	AACAAGAGTTTCGGCG-1		Fresh	iPSC-PPC034	1eeda2ea-453a-4ff4-9cae-2a68f823d919	ac69bd1c-2131-4391-a2ee-b6c19b219c07	eb1309e6-5567-437b-82d7-549c1c8d5493	13474	3877	13.0474	2	2	3	iPSC	14.5835	1.99065
AACAAGATCAAGAATG-5_3	AACAAGATCAAGAATG-5		Fresh	PPC027	7d700751-e80d-40b6-9e79-0efec5ae5a80	c7a966f7-e22e-4807-afff-2bae9ca5fc72	9d988cb0-01b1-4d5d-bf4b-3fd3baf149a4	5639	2431	7.83827	0	0	0	Late PPC	-3.25187	-0.992817
AACAAGATCAATGTCG-8_3	AACAAGATCAATGTCG-8		Fresh	PPC023	fb6028d0-5ef0-4f53-bf73-da3983948ce1	916c0056-cef2-488f-ae44-cb9b1398669e	725e0255-424c-44da-86c9-bc0bc14a21a8	6665	2816	7.51688	0	0	0	Late PPC	-0.379988	1.72071
AACAAGATCATGCATG-1_1	AACAAGATCATGCATG-1	scRNA_Pool_1	Cryopreserved	PPC029	04cd9285-b478-468a-a055-a9d82c99b016	9bff6491-20c4-410a-98f6-4b4ee6aaf97d	90e8222f-2a97-4a3c-9517-fbd7626122fd	5124	2113	25.3318	0	0	1	Late PPC	-6.16047	-3.55197
AACAAGATCATGGATC-6_3	AACAAGATCATGGATC-6		Fresh	PPC028	e2308d3d-f183-44e4-b0b7-2dff4a5006da	ee146263-82f5-4ed7-bb49-4300837acc85	c3bb6245-5d1b-4dbc-8b16-b0ca47472e91	15174	4506	8.8968	3	3	4	Early PPC	6.2117	-0.376684
AACAAGATCCAAACCA-4_3	AACAAGATCCAAACCA-4		Fresh	PPC030	4fd8f0f0-2356-451c-a61f-c30610f1141c	4df98c9a-93f7-4735-80c8-24b1e8943549	7cf9e7b2-28a3-4b42-812b-929516fbce4a	7733	2891	8.17277	0	0	0	Late PPC	-1.55736	-0.661705
AACAAGATCCACTGGG-1_2	AACAAGATCCACTGGG-1	scRNA_Pool_2	Cryopreserved	PPC134	8f38fc74-ec4a-4014-8462-6e10e018f4c3	2302e931-a8d5-454d-83cf-f86e41c1e901	a140d6d1-9fbf-4645-a083-b870bf2f0f67	9269	3344	10.9397	0	0	0	Late PPC	-0.423302	0.99728
AACAAGATCCCTTGTG-8_3	AACAAGATCCCTTGTG-8		Fresh	PPC023	fb6028d0-5ef0-4f53-bf73-da3983948ce1	916c0056-cef2-488f-ae44-cb9b1398669e	725e0255-424c-44da-86c9-bc0bc14a21a8	9905	3559	6.68349	1	1	2	Rep. Late PPC	0.389918	5.19784
AACAAGATCCGATAGT-1_2	AACAAGATCCGATAGT-1	scRNA_Pool_2	Cryopreserved	PPC150	8f38fc74-ec4a-4014-8462-6e10e018f4c3	0a1bcb9c-aa08-4f75-b564-ff7abc75235c	b48d5663-b599-4d02-a70b-6bd12546041f	7992	3181	11.2738	0	0	0	Late PPC	-2.73997	2.03001
AACAAGATCCTCAGGG-2_3	AACAAGATCCTCAGGG-2		Fresh	PPC034	3ab5e63d-1d2d-441b-b1c3-7f77fd86e4dd	ac69bd1c-2131-4391-a2ee-b6c19b219c07	eb1309e6-5567-437b-82d7-549c1c8d5493	2457	1396	8.22141	0	0	0	Late PPC	-1.32268	-2.76547
AACAAGATCGAGTCTA-6_3	AACAAGATCGAGTCTA-6		Fresh	PPC028	e2308d3d-f183-44e4-b0b7-2dff4a5006da	ee146263-82f5-4ed7-bb49-4300837acc85	c3bb6245-5d1b-4dbc-8b16-b0ca47472e91	6579	2487	9.49992	3	3	4	Early PPC	5.51644	-1.51281
AACAAGATCGGTTCAA-3_3	AACAAGATCGGTTCAA-3		Fresh	PPC029	4efdab78-1eda-4888-8483-15b519c375dc	9bff6491-20c4-410a-98f6-4b4ee6aaf97d	90e8222f-2a97-4a3c-9517-fbd7626122fd	6247	2431	25.2281	0	0	1	Late PPC	-7.05184	-3.23176
AACAAGATCTAGCAAC-3_3	AACAAGATCTAGCAAC-3		Fresh	PPC029	4efdab78-1eda-4888-8483-15b519c375dc	9bff6491-20c4-410a-98f6-4b4ee6aaf97d	90e8222f-2a97-4a3c-9517-fbd7626122fd	9758	3433	8.11642	0	0	1	Late PPC	-5.47132	-1.26528
AACAAGATCTCCTGAC-1_3	AACAAGATCTCCTGAC-1		Fresh	iPSC-PPC034	1eeda2ea-453a-4ff4-9cae-2a68f823d919	ac69bd1c-2131-4391-a2ee-b6c19b219c07	eb1309e6-5567-437b-82d7-549c1c8d5493	10931	3328	12.9357	2	2	3	iPSC	14.1883	2.33509
AACAAGATCTCTTGCG-7_3	AACAAGATCTCTTGCG-7		Fresh	PPC036	eada4dfd-14cc-4767-8791-4a478eb3fe12	9bff6491-20c4-410a-98f6-4b4ee6aaf97d	90e8222f-2a97-4a3c-9517-fbd7626122fd	6218	2750	5.6449	0	0	1	Late PPC	-6.40698	-1.00025
AACAAGATCTGCTCTG-6_3	AACAAGATCTGCTCTG-6		Fresh	PPC028	e2308d3d-f183-44e4-b0b7-2dff4a5006da	ee146263-82f5-4ed7-bb49-4300837acc85	c3bb6245-5d1b-4dbc-8b16-b0ca47472e91	17106	4951	7.37168	4	4	5	Mesendoderm	6.65026	-5.56478
AACAAGATCTGTACAG-6_3	AACAAGATCTGTACAG-6		Fresh	PPC028	e2308d3d-f183-44e4-b0b7-2dff4a5006da	ee146263-82f5-4ed7-bb49-4300837acc85	c3bb6245-5d1b-4dbc-8b16-b0ca47472e91	17224	4855	8.96424	3	3	4	Early PPC	5.88491	0.897554
AACAAGATCTGTGCAA-6_3	AACAAGATCTGTGCAA-6		Fresh	PPC028	e2308d3d-f183-44e4-b0b7-2dff4a5006da	ee146263-82f5-4ed7-bb49-4300837acc85	c3bb6245-5d1b-4dbc-8b16-b0ca47472e91	5952	2747	11.9792	5	6	7	Endocrine	-0.339259	13.4571
AACACACAGAAACCAT-2_3	AACACACAGAAACCAT-2		Fresh	PPC034	3ab5e63d-1d2d-441b-b1c3-7f77fd86e4dd	ac69bd1c-2131-4391-a2ee-b6c19b219c07	eb1309e6-5567-437b-82d7-549c1c8d5493	11104	3872	7.71794	0	0	0	Late PPC	-0.798502	1.06842
AACACACAGAATGTTG-5_3	AACACACAGAATGTTG-5		Fresh	PPC027	7d700751-e80d-40b6-9e79-0efec5ae5a80	c7a966f7-e22e-4807-afff-2bae9ca5fc72	9d988cb0-01b1-4d5d-bf4b-3fd3baf149a4	5119	2492	7.9117	0	0	0	Late PPC	-3.62011	1.62136
AACACACAGAATTGCA-1_1	AACACACAGAATTGCA-1	scRNA_Pool_1	Cryopreserved	PPC023	04cd9285-b478-468a-a055-a9d82c99b016	916c0056-cef2-488f-ae44-cb9b1398669e	725e0255-424c-44da-86c9-bc0bc14a21a8	2803	1516	6.49304	0	0	0	Late PPC	0.249496	-3.04033
AACACACAGACAGCGT-5_3	AACACACAGACAGCGT-5		Fresh	PPC027	7d700751-e80d-40b6-9e79-0efec5ae5a80	c7a966f7-e22e-4807-afff-2bae9ca5fc72	9d988cb0-01b1-4d5d-bf4b-3fd3baf149a4	4680	2284	8.82479	0	0	0	Late PPC	-3.57495	0.720613
AACACACAGACATATG-6_3	AACACACAGACATATG-6		Fresh	PPC028	e2308d3d-f183-44e4-b0b7-2dff4a5006da	ee146263-82f5-4ed7-bb49-4300837acc85	c3bb6245-5d1b-4dbc-8b16-b0ca47472e91	3984	1871	8.30823	4	4	5	Mesendoderm	5.0447	-6.03941
AACACACAGAGAGCCT-1_1	AACACACAGAGAGCCT-1	scRNA_Pool_1	Cryopreserved	PPC027	04cd9285-b478-468a-a055-a9d82c99b016	c7a966f7-e22e-4807-afff-2bae9ca5fc72	9d988cb0-01b1-4d5d-bf4b-3fd3baf149a4	12595	4441	9.07503	1	1	2	Rep. Late PPC	0.239011	3.99127
AACACACAGAGCCATG-7_3	AACACACAGAGCCATG-7		Fresh	PPC036	eada4dfd-14cc-4767-8791-4a478eb3fe12	9bff6491-20c4-410a-98f6-4b4ee6aaf97d	90e8222f-2a97-4a3c-9517-fbd7626122fd	4693	2267	6.45642	0	0	1	Late PPC	-4.40378	-2.96942
AACACACAGAGGATGA-6_3	AACACACAGAGGATGA-6		Fresh	PPC028	e2308d3d-f183-44e4-b0b7-2dff4a5006da	ee146263-82f5-4ed7-bb49-4300837acc85	c3bb6245-5d1b-4dbc-8b16-b0ca47472e91	9247	3208	11.8525	4	4	5	Mesendoderm	7.05381	-6.14564
AACACACAGAGTGAAG-1_3	AACACACAGAGTGAAG-1		Fresh	iPSC-PPC034	1eeda2ea-453a-4ff4-9cae-2a68f823d919	ac69bd1c-2131-4391-a2ee-b6c19b219c07	eb1309e6-5567-437b-82d7-549c1c8d5493	14445	3880	13.9287	2	2	3	iPSC	14.7032	2.05637
AACACACAGATAACGT-1_2	AACACACAGATAACGT-1	scRNA_Pool_2	Cryopreserved	PPC051	8f38fc74-ec4a-4014-8462-6e10e018f4c3	4f63a2f0-b270-48f8-8603-38d0de2bec74	5f5c5255-f41b-46eb-a9bd-7130515e3efc	2507	1428	0.438771	0	0	1	Late PPC	-6.77747	-2.67695
AACACACAGATAACGT-5_3	AACACACAGATAACGT-5		Fresh	PPC027	7d700751-e80d-40b6-9e79-0efec5ae5a80	c7a966f7-e22e-4807-afff-2bae9ca5fc72	9d988cb0-01b1-4d5d-bf4b-3fd3baf149a4	7192	3060	8.75973	0	0	0	Late PPC	-3.38961	-0.400086
AACACACAGCAACTCT-1_1	AACACACAGCAACTCT-1	scRNA_Pool_1	Cryopreserved	PPC023	04cd9285-b478-468a-a055-a9d82c99b016	916c0056-cef2-488f-ae44-cb9b1398669e	725e0255-424c-44da-86c9-bc0bc14a21a8	9666	3535	10.9249	0	0	0	Late PPC	-4.42647	0.539416
AACACACAGCAATAAC-8_3	AACACACAGCAATAAC-8		Fresh	PPC023	fb6028d0-5ef0-4f53-bf73-da3983948ce1	916c0056-cef2-488f-ae44-cb9b1398669e	725e0255-424c-44da-86c9-bc0bc14a21a8	4745	2041	14.2044	0	0	0	Late PPC	0.368725	-2.8498
AACACACAGCACTAAA-1_2	AACACACAGCACTAAA-1	scRNA_Pool_2	Cryopreserved	PPC051	8f38fc74-ec4a-4014-8462-6e10e018f4c3	4f63a2f0-b270-48f8-8603-38d0de2bec74	5f5c5255-f41b-46eb-a9bd-7130515e3efc	29917	6794	6.45452	1	1	2	Rep. Late PPC	3.8642	-5.55192
AACACACAGCCACAAG-1_3	AACACACAGCCACAAG-1		Fresh	iPSC-PPC034	1eeda2ea-453a-4ff4-9cae-2a68f823d919	ac69bd1c-2131-4391-a2ee-b6c19b219c07	eb1309e6-5567-437b-82d7-549c1c8d5493	15268	4085	15.6864	2	2	3	iPSC	14.1205	0.389642
AACACACAGCCGGAAT-8_3	AACACACAGCCGGAAT-8		Fresh	PPC023	fb6028d0-5ef0-4f53-bf73-da3983948ce1	916c0056-cef2-488f-ae44-cb9b1398669e	725e0255-424c-44da-86c9-bc0bc14a21a8	5071	2496	8.12463	1	1	2	Rep. Late PPC	0.950685	5.01371
AACACACAGCCTGAGA-5_3	AACACACAGCCTGAGA-5		Fresh	PPC027	7d700751-e80d-40b6-9e79-0efec5ae5a80	c7a966f7-e22e-4807-afff-2bae9ca5fc72	9d988cb0-01b1-4d5d-bf4b-3fd3baf149a4	2430	1417	8.72428	0	0	0	Late PPC	-2.67343	-2.77564
AACACACAGCGACAGT-3_3	AACACACAGCGACAGT-3		Fresh	PPC029	4efdab78-1eda-4888-8483-15b519c375dc	9bff6491-20c4-410a-98f6-4b4ee6aaf97d	90e8222f-2a97-4a3c-9517-fbd7626122fd	6008	2648	6.1751	0	0	1	Late PPC	-6.73488	-0.862911
AACACACAGCGCACAA-4_3	AACACACAGCGCACAA-4		Fresh	PPC030	4fd8f0f0-2356-451c-a61f-c30610f1141c	4df98c9a-93f7-4735-80c8-24b1e8943549	7cf9e7b2-28a3-4b42-812b-929516fbce4a	13003	4105	6.56002	0	0	0	Late PPC	-4.34172	1.57406
AACACACAGCGCCGTT-1_1	AACACACAGCGCCGTT-1	scRNA_Pool_1	Cryopreserved	PPC029	04cd9285-b478-468a-a055-a9d82c99b016	9bff6491-20c4-410a-98f6-4b4ee6aaf97d	90e8222f-2a97-4a3c-9517-fbd7626122fd	9571	3428	4.97336	0	0	1	Late PPC	-3.03366	-5.07212
AACACACAGGAAGTAG-2_3	AACACACAGGAAGTAG-2		Fresh	PPC034	3ab5e63d-1d2d-441b-b1c3-7f77fd86e4dd	ac69bd1c-2131-4391-a2ee-b6c19b219c07	eb1309e6-5567-437b-82d7-549c1c8d5493	15478	4582	8.01783	0	0	0	Late PPC	-5.15144	1.75333
AACACACAGGAATCGC-4_3	AACACACAGGAATCGC-4		Fresh	PPC030	4fd8f0f0-2356-451c-a61f-c30610f1141c	4df98c9a-93f7-4735-80c8-24b1e8943549	7cf9e7b2-28a3-4b42-812b-929516fbce4a	4766	2198	6.25262	0	0	0	Late PPC	-4.83737	1.42838
AACACACAGGATTACA-7_3	AACACACAGGATTACA-7		Fresh	PPC036	eada4dfd-14cc-4767-8791-4a478eb3fe12	9bff6491-20c4-410a-98f6-4b4ee6aaf97d	90e8222f-2a97-4a3c-9517-fbd7626122fd	13138	4548	7.38316	0	0	0	Late PPC	-4.91706	-0.390769
AACACACAGGCCTTCG-4_3	AACACACAGGCCTTCG-4		Fresh	PPC030	4fd8f0f0-2356-451c-a61f-c30610f1141c	4df98c9a-93f7-4735-80c8-24b1e8943549	7cf9e7b2-28a3-4b42-812b-929516fbce4a	6238	2642	5.77108	0	0	0	Late PPC	-3.76874	1.85472
AACACACAGGCTCACC-1_3	AACACACAGGCTCACC-1		Fresh	iPSC-PPC034	1eeda2ea-453a-4ff4-9cae-2a68f823d919	ac69bd1c-2131-4391-a2ee-b6c19b219c07	eb1309e6-5567-437b-82d7-549c1c8d5493	13066	3856	15.0084	2	2	3	iPSC	13.8622	0.363719
AACACACAGGGCCTCT-1_2	AACACACAGGGCCTCT-1	scRNA_Pool_2	Cryopreserved	PPC134	8f38fc74-ec4a-4014-8462-6e10e018f4c3	2302e931-a8d5-454d-83cf-f86e41c1e901	a140d6d1-9fbf-4645-a083-b870bf2f0f67	7460	3228	7.62735	0	0	0	Late PPC	-0.0445496	0.962393
AACACACAGGTAGCCA-3_3	AACACACAGGTAGCCA-3		Fresh	PPC029	4efdab78-1eda-4888-8483-15b519c375dc	9bff6491-20c4-410a-98f6-4b4ee6aaf97d	90e8222f-2a97-4a3c-9517-fbd7626122fd	18038	5125	6.4475	0	0	1	Late PPC	-6.15136	-0.209891
AACACACAGGTATCTC-1_2	AACACACAGGTATCTC-1	scRNA_Pool_2	Cryopreserved	PPC150	8f38fc74-ec4a-4014-8462-6e10e018f4c3	0a1bcb9c-aa08-4f75-b564-ff7abc75235c	b48d5663-b599-4d02-a70b-6bd12546041f	23126	6101	9.93254	0	0	0	Late PPC	-2.08012	-1.24455
AACACACAGGTCACCC-7_3	AACACACAGGTCACCC-7		Fresh	PPC036	eada4dfd-14cc-4767-8791-4a478eb3fe12	9bff6491-20c4-410a-98f6-4b4ee6aaf97d	90e8222f-2a97-4a3c-9517-fbd7626122fd	7347	3129	7.06411	0	0	1	Late PPC	-5.89403	-1.60659
AACACACAGGTCGAGT-6_3	AACACACAGGTCGAGT-6		Fresh	PPC028	e2308d3d-f183-44e4-b0b7-2dff4a5006da	ee146263-82f5-4ed7-bb49-4300837acc85	c3bb6245-5d1b-4dbc-8b16-b0ca47472e91	6519	2451	9.61804	3	3	4	Early PPC	5.65294	-1.25368
AACACACAGGTGCTGA-8_3	AACACACAGGTGCTGA-8		Fresh	PPC023	fb6028d0-5ef0-4f53-bf73-da3983948ce1	916c0056-cef2-488f-ae44-cb9b1398669e	725e0255-424c-44da-86c9-bc0bc14a21a8	2170	1258	6.31336	0	0	0	Late PPC	-0.399764	0.107681
AACACACAGTAAGAGG-8_3	AACACACAGTAAGAGG-8		Fresh	PPC023	fb6028d0-5ef0-4f53-bf73-da3983948ce1	916c0056-cef2-488f-ae44-cb9b1398669e	725e0255-424c-44da-86c9-bc0bc14a21a8	4811	2251	11.2243	0	0	0	Late PPC	-1.5537	0.892802
AACACACAGTAGGATT-3_3	AACACACAGTAGGATT-3		Fresh	PPC029	4efdab78-1eda-4888-8483-15b519c375dc	9bff6491-20c4-410a-98f6-4b4ee6aaf97d	90e8222f-2a97-4a3c-9517-fbd7626122fd	5677	2489	8.05003	0	0	1	Late PPC	-5.52023	-3.38446
AACACACAGTAGGCCA-5_3	AACACACAGTAGGCCA-5		Fresh	PPC027	7d700751-e80d-40b6-9e79-0efec5ae5a80	c7a966f7-e22e-4807-afff-2bae9ca5fc72	9d988cb0-01b1-4d5d-bf4b-3fd3baf149a4	4909	2325	13.3428	0	0	0	Late PPC	-3.66546	-0.44245
AACACACAGTCTGCGC-1_2	AACACACAGTCTGCGC-1	scRNA_Pool_2	Cryopreserved	PPC134	8f38fc74-ec4a-4014-8462-6e10e018f4c3	2302e931-a8d5-454d-83cf-f86e41c1e901	a140d6d1-9fbf-4645-a083-b870bf2f0f67	12021	4043	6.08934	4	4	9	Mesendoderm	9.94207	-6.37359
AACACACAGTGCACTT-8_3	AACACACAGTGCACTT-8		Fresh	PPC023	fb6028d0-5ef0-4f53-bf73-da3983948ce1	916c0056-cef2-488f-ae44-cb9b1398669e	725e0255-424c-44da-86c9-bc0bc14a21a8	6199	2628	7.42055	0	0	0	Late PPC	0.110838	-0.548319
AACACACAGTGCTAGG-1_2	AACACACAGTGCTAGG-1	scRNA_Pool_2	Cryopreserved	PPC150	8f38fc74-ec4a-4014-8462-6e10e018f4c3	0a1bcb9c-aa08-4f75-b564-ff7abc75235c	b48d5663-b599-4d02-a70b-6bd12546041f	14085	4386	7.52574	0	0	0	Late PPC	-4.23674	3.30334
AACACACAGTTCAACC-4_3	AACACACAGTTCAACC-4		Fresh	PPC030	4fd8f0f0-2356-451c-a61f-c30610f1141c	4df98c9a-93f7-4735-80c8-24b1e8943549	7cf9e7b2-28a3-4b42-812b-929516fbce4a	6665	2919	4.42611	0	0	0	Late PPC	-1.93507	0.816288
AACACACAGTTCATCG-1_2	AACACACAGTTCATCG-1	scRNA_Pool_2	Cryopreserved	PPC150	8f38fc74-ec4a-4014-8462-6e10e018f4c3	0a1bcb9c-aa08-4f75-b564-ff7abc75235c	b48d5663-b599-4d02-a70b-6bd12546041f	18152	4582	9.92728	0	0	0	Late PPC	-6.88029	1.72887
AACACACAGTTCTACG-1_1	AACACACAGTTCTACG-1	scRNA_Pool_1	Cryopreserved	PPC027	04cd9285-b478-468a-a055-a9d82c99b016	c7a966f7-e22e-4807-afff-2bae9ca5fc72	9d988cb0-01b1-4d5d-bf4b-3fd3baf149a4	831	615	12.7557	0	0	0	Late PPC	-2.93954	-2.74932
AACACACAGTTGTCAC-7_3	AACACACAGTTGTCAC-7		Fresh	PPC036	eada4dfd-14cc-4767-8791-4a478eb3fe12	9bff6491-20c4-410a-98f6-4b4ee6aaf97d	90e8222f-2a97-4a3c-9517-fbd7626122fd	19779	4625	7.45235	0	5	6	Early DE	-7.23163	4.73915
AACACACCAACCAACT-6_3	AACACACCAACCAACT-6		Fresh	PPC028	e2308d3d-f183-44e4-b0b7-2dff4a5006da	ee146263-82f5-4ed7-bb49-4300837acc85	c3bb6245-5d1b-4dbc-8b16-b0ca47472e91	10809	3556	8.96475	3	3	4	Early PPC	4.57757	0.856622
AACACACCAACCTAAC-7_3	AACACACCAACCTAAC-7		Fresh	PPC036	eada4dfd-14cc-4767-8791-4a478eb3fe12	9bff6491-20c4-410a-98f6-4b4ee6aaf97d	90e8222f-2a97-4a3c-9517-fbd7626122fd	3952	2057	6.32591	0	0	1	Late PPC	-5.70428	-3.37647
AACACACCAACGAGGT-1_3	AACACACCAACGAGGT-1		Fresh	iPSC-PPC034	1eeda2ea-453a-4ff4-9cae-2a68f823d919	ac69bd1c-2131-4391-a2ee-b6c19b219c07	eb1309e6-5567-437b-82d7-549c1c8d5493	3455	1376	40.0868	2	2	3	iPSC	12.4077	2.83336
AACACACCAAGAGTAT-3_3	AACACACCAAGAGTAT-3		Fresh	PPC029	4efdab78-1eda-4888-8483-15b519c375dc	9bff6491-20c4-410a-98f6-4b4ee6aaf97d	90e8222f-2a97-4a3c-9517-fbd7626122fd	7696	3219	7.96518	0	0	1	Late PPC	-7.03645	-2.59878
AACACACCAATTCTCT-3_3	AACACACCAATTCTCT-3		Fresh	PPC029	4efdab78-1eda-4888-8483-15b519c375dc	9bff6491-20c4-410a-98f6-4b4ee6aaf97d	90e8222f-2a97-4a3c-9517-fbd7626122fd	4409	2218	6.57746	0	0	1	Late PPC	-7.25318	-1.89684
AACACACCACATCATG-4_3	AACACACCACATCATG-4		Fresh	PPC030	4fd8f0f0-2356-451c-a61f-c30610f1141c	4df98c9a-93f7-4735-80c8-24b1e8943549	7cf9e7b2-28a3-4b42-812b-929516fbce4a	6715	2787	6.38868	0	0	0	Late PPC	-2.48548	0.380064
AACACACCACCAACAT-4_3	AACACACCACCAACAT-4		Fresh	PPC030	4fd8f0f0-2356-451c-a61f-c30610f1141c	4df98c9a-93f7-4735-80c8-24b1e8943549	7cf9e7b2-28a3-4b42-812b-929516fbce4a	5165	2284	5.80833	0	0	0	Late PPC	-1.67623	-0.530159
AACACACCACCATTCC-3_3	AACACACCACCATTCC-3		Fresh	PPC029	4efdab78-1eda-4888-8483-15b519c375dc	9bff6491-20c4-410a-98f6-4b4ee6aaf97d	90e8222f-2a97-4a3c-9517-fbd7626122fd	25704	5898	6.63321	0	0	1	Late PPC	-6.8454	0.390332
AACACACCACCGGAAA-1_2	AACACACCACCGGAAA-1	scRNA_Pool_2	Cryopreserved	PPC051	8f38fc74-ec4a-4014-8462-6e10e018f4c3	4f63a2f0-b270-48f8-8603-38d0de2bec74	5f5c5255-f41b-46eb-a9bd-7130515e3efc	7756	2885	9.76019	0	0	0	Late PPC	0.625816	-1.02741
AACACACCACCTGCTT-8_3	AACACACCACCTGCTT-8		Fresh	PPC023	fb6028d0-5ef0-4f53-bf73-da3983948ce1	916c0056-cef2-488f-ae44-cb9b1398669e	725e0255-424c-44da-86c9-bc0bc14a21a8	8105	3290	6.11968	0	0	0	Late PPC	0.882489	-1.99026
AACACACCACGCTTAA-3_3	AACACACCACGCTTAA-3		Fresh	PPC029	4efdab78-1eda-4888-8483-15b519c375dc	9bff6491-20c4-410a-98f6-4b4ee6aaf97d	90e8222f-2a97-4a3c-9517-fbd7626122fd	5645	2645	7.33392	0	0	1	Late PPC	-5.69215	-3.85457
AACACACCACTAGGTT-4_3	AACACACCACTAGGTT-4		Fresh	PPC030	4fd8f0f0-2356-451c-a61f-c30610f1141c	4df98c9a-93f7-4735-80c8-24b1e8943549	7cf9e7b2-28a3-4b42-812b-929516fbce4a	4718	2312	5.82874	1	1	2	Rep. Late PPC	-1.25708	3.13299
AACACACCACTGCACG-4_3	AACACACCACTGCACG-4		Fresh	PPC030	4fd8f0f0-2356-451c-a61f-c30610f1141c	4df98c9a-93f7-4735-80c8-24b1e8943549	7cf9e7b2-28a3-4b42-812b-929516fbce4a	10946	3541	7.63749	0	0	0	Late PPC	-6.16078	1.3231
AACACACCACTGCACG-7_3	AACACACCACTGCACG-7		Fresh	PPC036	eada4dfd-14cc-4767-8791-4a478eb3fe12	9bff6491-20c4-410a-98f6-4b4ee6aaf97d	90e8222f-2a97-4a3c-9517-fbd7626122fd	3979	1877	8.82131	0	0	0	Late PPC	-3.16797	-2.90152
AACACACCAGAAGTGC-2_3	AACACACCAGAAGTGC-2		Fresh	PPC034	3ab5e63d-1d2d-441b-b1c3-7f77fd86e4dd	ac69bd1c-2131-4391-a2ee-b6c19b219c07	eb1309e6-5567-437b-82d7-549c1c8d5493	4467	1836	21.7148	0	0	0	Late PPC	-1.41962	-0.432334
AACACACCAGATTAAG-4_3	AACACACCAGATTAAG-4		Fresh	PPC030	4fd8f0f0-2356-451c-a61f-c30610f1141c	4df98c9a-93f7-4735-80c8-24b1e8943549	7cf9e7b2-28a3-4b42-812b-929516fbce4a	3461	1674	4.68073	0	0	0	Late PPC	-1.81588	-2.33085
AACACACCAGCATCTA-5_3	AACACACCAGCATCTA-5		Fresh	PPC027	7d700751-e80d-40b6-9e79-0efec5ae5a80	c7a966f7-e22e-4807-afff-2bae9ca5fc72	9d988cb0-01b1-4d5d-bf4b-3fd3baf149a4	12216	4536	6.57335	1	1	2	Rep. Late PPC	-0.77461	5.25672
AACACACCAGCGTTGC-1_3	AACACACCAGCGTTGC-1		Fresh	iPSC-PPC034	1eeda2ea-453a-4ff4-9cae-2a68f823d919	ac69bd1c-2131-4391-a2ee-b6c19b219c07	eb1309e6-5567-437b-82d7-549c1c8d5493	20095	4854	11.8338	2	2	3	iPSC	13.8812	0.0564981
AACACACCAGGCACTC-8_3	AACACACCAGGCACTC-8		Fresh	PPC023	fb6028d0-5ef0-4f53-bf73-da3983948ce1	916c0056-cef2-488f-ae44-cb9b1398669e	725e0255-424c-44da-86c9-bc0bc14a21a8	13570	4320	10.2358	0	0	0	Late PPC	0.480871	-1.68815
AACACACCAGGGAATC-5_3	AACACACCAGGGAATC-5		Fresh	PPC027	7d700751-e80d-40b6-9e79-0efec5ae5a80	c7a966f7-e22e-4807-afff-2bae9ca5fc72	9d988cb0-01b1-4d5d-bf4b-3fd3baf149a4	3962	2146	7.49621	1	1	2	Rep. Late PPC	1.78662	5.11076
AACACACCAGGTAGTG-2_3	AACACACCAGGTAGTG-2		Fresh	PPC034	3ab5e63d-1d2d-441b-b1c3-7f77fd86e4dd	ac69bd1c-2131-4391-a2ee-b6c19b219c07	eb1309e6-5567-437b-82d7-549c1c8d5493	8088	2793	5.44016	0	5	6	Early DE	-7.49552	3.10092
AACACACCAGTTACCA-1_2	AACACACCAGTTACCA-1	scRNA_Pool_2	Cryopreserved	PPC134	8f38fc74-ec4a-4014-8462-6e10e018f4c3	2302e931-a8d5-454d-83cf-f86e41c1e901	a140d6d1-9fbf-4645-a083-b870bf2f0f67	10742	3778	11.3573	0	0	0	Late PPC	-2.18357	2.24256
AACACACCATCATCTT-6_3	AACACACCATCATCTT-6		Fresh	PPC028	e2308d3d-f183-44e4-b0b7-2dff4a5006da	ee146263-82f5-4ed7-bb49-4300837acc85	c3bb6245-5d1b-4dbc-8b16-b0ca47472e91	13552	4151	6.96576	4	4	5	Mesendoderm	5.66361	-5.54273
AACACACCATCCCACT-1_3	AACACACCATCCCACT-1		Fresh	iPSC-PPC034	1eeda2ea-453a-4ff4-9cae-2a68f823d919	ac69bd1c-2131-4391-a2ee-b6c19b219c07	eb1309e6-5567-437b-82d7-549c1c8d5493	14727	4239	10.8101	2	2	3	iPSC	14.8182	1.03381
AACACACCATGCCGGT-6_3	AACACACCATGCCGGT-6		Fresh	PPC028	e2308d3d-f183-44e4-b0b7-2dff4a5006da	ee146263-82f5-4ed7-bb49-4300837acc85	c3bb6245-5d1b-4dbc-8b16-b0ca47472e91	3623	1612	24.8413	3	3	4	Early PPC	4.94983	0.613033
AACACACCATGTGTCA-6_3	AACACACCATGTGTCA-6		Fresh	PPC028	e2308d3d-f183-44e4-b0b7-2dff4a5006da	ee146263-82f5-4ed7-bb49-4300837acc85	c3bb6245-5d1b-4dbc-8b16-b0ca47472e91	10838	3511	6.07123	3	3	4	Early PPC	6.71474	-0.678452
AACACACCATTAAGCC-6_3	AACACACCATTAAGCC-6		Fresh	PPC028	e2308d3d-f183-44e4-b0b7-2dff4a5006da	ee146263-82f5-4ed7-bb49-4300837acc85	c3bb6245-5d1b-4dbc-8b16-b0ca47472e91	5056	2149	5.85443	3	3	4	Early PPC	5.69782	-1.4318
AACACACCATTGCTGA-5_3	AACACACCATTGCTGA-5		Fresh	PPC027	7d700751-e80d-40b6-9e79-0efec5ae5a80	c7a966f7-e22e-4807-afff-2bae9ca5fc72	9d988cb0-01b1-4d5d-bf4b-3fd3baf149a4	7001	3064	7.38466	1	1	2	Rep. Late PPC	2.05396	5.64964
AACACACGTACAGTCT-4_3	AACACACGTACAGTCT-4		Fresh	PPC030	4fd8f0f0-2356-451c-a61f-c30610f1141c	4df98c9a-93f7-4735-80c8-24b1e8943549	7cf9e7b2-28a3-4b42-812b-929516fbce4a	2225	1250	13.5281	1	1	2	Rep. Late PPC	1.63342	3.51919
AACACACGTACGGTTT-5_3	AACACACGTACGGTTT-5		Fresh	PPC027	7d700751-e80d-40b6-9e79-0efec5ae5a80	c7a966f7-e22e-4807-afff-2bae9ca5fc72	9d988cb0-01b1-4d5d-bf4b-3fd3baf149a4	9683	3813	7.11556	0	0	0	Late PPC	-3.54224	0.416628
AACACACGTACGTGTT-7_3	AACACACGTACGTGTT-7		Fresh	PPC036	eada4dfd-14cc-4767-8791-4a478eb3fe12	9bff6491-20c4-410a-98f6-4b4ee6aaf97d	90e8222f-2a97-4a3c-9517-fbd7626122fd	5689	2569	9.72051	0	0	1	Late PPC	-4.77252	-2.60597
AACACACGTAGGTAGC-1_1	AACACACGTAGGTAGC-1	scRNA_Pool_1	Cryopreserved	PPC034	04cd9285-b478-468a-a055-a9d82c99b016	ac69bd1c-2131-4391-a2ee-b6c19b219c07	eb1309e6-5567-437b-82d7-549c1c8d5493	7974	3155	10.0201	4	4	5	Mesendoderm	4.51233	-6.71179
AACACACGTCCAGCCA-2_3	AACACACGTCCAGCCA-2		Fresh	PPC034	3ab5e63d-1d2d-441b-b1c3-7f77fd86e4dd	ac69bd1c-2131-4391-a2ee-b6c19b219c07	eb1309e6-5567-437b-82d7-549c1c8d5493	9597	3509	8.4714	0	0	0	Late PPC	0.460638	0.336027
AACACACGTCCTTTGC-1_3	AACACACGTCCTTTGC-1		Fresh	iPSC-PPC034	1eeda2ea-453a-4ff4-9cae-2a68f823d919	ac69bd1c-2131-4391-a2ee-b6c19b219c07	eb1309e6-5567-437b-82d7-549c1c8d5493	9967	3320	13.334	2	2	3	iPSC	13.8002	0.0643268
AACACACGTCGTGTTA-1_3	AACACACGTCGTGTTA-1		Fresh	iPSC-PPC034	1eeda2ea-453a-4ff4-9cae-2a68f823d919	ac69bd1c-2131-4391-a2ee-b6c19b219c07	eb1309e6-5567-437b-82d7-549c1c8d5493	7820	2703	15.0767	2	2	3	iPSC	13.2627	0.415182
AACACACGTCTCAGGC-1_1	AACACACGTCTCAGGC-1	scRNA_Pool_1	Cryopreserved	PPC023	04cd9285-b478-468a-a055-a9d82c99b016	916c0056-cef2-488f-ae44-cb9b1398669e	725e0255-424c-44da-86c9-bc0bc14a21a8	2077	993	31.3914	0	0	0	Late PPC	-2.21063	-2.69062
AACACACGTCTTAGTG-7_3	AACACACGTCTTAGTG-7		Fresh	PPC036	eada4dfd-14cc-4767-8791-4a478eb3fe12	9bff6491-20c4-410a-98f6-4b4ee6aaf97d	90e8222f-2a97-4a3c-9517-fbd7626122fd	3342	1746	6.52304	0	0	1	Late PPC	-3.3314	-3.20989
AACACACGTCTTCAAG-3_3	AACACACGTCTTCAAG-3		Fresh	PPC029	4efdab78-1eda-4888-8483-15b519c375dc	9bff6491-20c4-410a-98f6-4b4ee6aaf97d	90e8222f-2a97-4a3c-9517-fbd7626122fd	22179	5949	10.6632	0	0	1	Late PPC	-6.13631	-3.00969
AACACACGTGCCCTTT-1_3	AACACACGTGCCCTTT-1		Fresh	iPSC-PPC034	1eeda2ea-453a-4ff4-9cae-2a68f823d919	ac69bd1c-2131-4391-a2ee-b6c19b219c07	eb1309e6-5567-437b-82d7-549c1c8d5493	11831	3717	10.9205	2	2	3	iPSC	13.9287	0.458994
AACACACGTGCGTGCT-6_3	AACACACGTGCGTGCT-6		Fresh	PPC028	e2308d3d-f183-44e4-b0b7-2dff4a5006da	ee146263-82f5-4ed7-bb49-4300837acc85	c3bb6245-5d1b-4dbc-8b16-b0ca47472e91	5757	2184	10.0573	3	3	4	Early PPC	5.77352	-0.814269
AACACACGTGTCATCA-3_3	AACACACGTGTCATCA-3		Fresh	PPC029	4efdab78-1eda-4888-8483-15b519c375dc	9bff6491-20c4-410a-98f6-4b4ee6aaf97d	90e8222f-2a97-4a3c-9517-fbd7626122fd	9816	3430	7.36553	0	0	1	Late PPC	-7.02888	-0.347587
AACACACGTGTCTAAC-6_3	AACACACGTGTCTAAC-6		Fresh	PPC028	e2308d3d-f183-44e4-b0b7-2dff4a5006da	ee146263-82f5-4ed7-bb49-4300837acc85	c3bb6245-5d1b-4dbc-8b16-b0ca47472e91	5227	2220	9.33614	3	3	4	Early PPC	6.05951	-0.915527
AACACACGTGTGCCTG-8_3	AACACACGTGTGCCTG-8		Fresh	PPC023	fb6028d0-5ef0-4f53-bf73-da3983948ce1	916c0056-cef2-488f-ae44-cb9b1398669e	725e0255-424c-44da-86c9-bc0bc14a21a8	9209	3325	8.85004	1	1	2	Rep. Late PPC	0.207673	3.98694
AACACACGTGTTTGCA-4_3	AACACACGTGTTTGCA-4		Fresh	PPC030	4fd8f0f0-2356-451c-a61f-c30610f1141c	4df98c9a-93f7-4735-80c8-24b1e8943549	7cf9e7b2-28a3-4b42-812b-929516fbce4a	3723	1725	6.9299	0	0	0	Late PPC	-2.2969	-0.0523091
AACACACGTTAGGCCC-3_3	AACACACGTTAGGCCC-3		Fresh	PPC029	4efdab78-1eda-4888-8483-15b519c375dc	9bff6491-20c4-410a-98f6-4b4ee6aaf97d	90e8222f-2a97-4a3c-9517-fbd7626122fd	32501	7011	7.61823	0	0	1	Late PPC	-6.59512	-1.19766
AACACACGTTCATCTT-3_3	AACACACGTTCATCTT-3		Fresh	PPC029	4efdab78-1eda-4888-8483-15b519c375dc	9bff6491-20c4-410a-98f6-4b4ee6aaf97d	90e8222f-2a97-4a3c-9517-fbd7626122fd	994	701	4.72837	0	0	1	Late PPC	-4.66052	-4.01929
AACACACGTTTCGCTC-4_3	AACACACGTTTCGCTC-4		Fresh	PPC030	4fd8f0f0-2356-451c-a61f-c30610f1141c	4df98c9a-93f7-4735-80c8-24b1e8943549	7cf9e7b2-28a3-4b42-812b-929516fbce4a	12147	4211	5.15354	0	0	0	Late PPC	-5.41635	3.64484
AACACACTCAAGCCCG-2_3	AACACACTCAAGCCCG-2		Fresh	PPC034	3ab5e63d-1d2d-441b-b1c3-7f77fd86e4dd	ac69bd1c-2131-4391-a2ee-b6c19b219c07	eb1309e6-5567-437b-82d7-549c1c8d5493	16702	4633	7.43025	4	4	5	Mesendoderm	4.03603	-6.28992
AACACACTCACCTCTG-4_3	AACACACTCACCTCTG-4		Fresh	PPC030	4fd8f0f0-2356-451c-a61f-c30610f1141c	4df98c9a-93f7-4735-80c8-24b1e8943549	7cf9e7b2-28a3-4b42-812b-929516fbce4a	14611	4261	5.42057	0	0	0	Late PPC	-6.09348	2.07575
AACACACTCAGAACCT-8_3	AACACACTCAGAACCT-8		Fresh	PPC023	fb6028d0-5ef0-4f53-bf73-da3983948ce1	916c0056-cef2-488f-ae44-cb9b1398669e	725e0255-424c-44da-86c9-bc0bc14a21a8	8178	3079	6.39521	0	0	0	Late PPC	0.636181	-1.54571
AACACACTCAGACCGC-3_3	AACACACTCAGACCGC-3		Fresh	PPC029	4efdab78-1eda-4888-8483-15b519c375dc	9bff6491-20c4-410a-98f6-4b4ee6aaf97d	90e8222f-2a97-4a3c-9517-fbd7626122fd	7237	3134	6.13514	1	1	2	Rep. Late PPC	-0.282385	5.84808
AACACACTCAGAGTGG-1_1	AACACACTCAGAGTGG-1	scRNA_Pool_1	Cryopreserved	PPC023	04cd9285-b478-468a-a055-a9d82c99b016	916c0056-cef2-488f-ae44-cb9b1398669e	725e0255-424c-44da-86c9-bc0bc14a21a8	5671	2558	10.4743	0	0	0	Late PPC	-2.0132	-0.823412
AACACACTCAGCTGAT-5_3	AACACACTCAGCTGAT-5		Fresh	PPC027	7d700751-e80d-40b6-9e79-0efec5ae5a80	c7a966f7-e22e-4807-afff-2bae9ca5fc72	9d988cb0-01b1-4d5d-bf4b-3fd3baf149a4	4986	2320	5.49539	0	0	0	Late PPC	-2.81458	0.537407
AACACACTCAGTGCGC-8_3	AACACACTCAGTGCGC-8		Fresh	PPC023	fb6028d0-5ef0-4f53-bf73-da3983948ce1	916c0056-cef2-488f-ae44-cb9b1398669e	725e0255-424c-44da-86c9-bc0bc14a21a8	6680	2661	7.70958	1	1	2	Rep. Late PPC	2.41339	4.65412
AACACACTCATGAGGG-1_2	AACACACTCATGAGGG-1	scRNA_Pool_2	Cryopreserved	PPC051	8f38fc74-ec4a-4014-8462-6e10e018f4c3	4f63a2f0-b270-48f8-8603-38d0de2bec74	5f5c5255-f41b-46eb-a9bd-7130515e3efc	6611	2536	9.13629	0	0	0	Late PPC	-0.387353	-0.666919
AACACACTCCATCTCG-1_1	AACACACTCCATCTCG-1	scRNA_Pool_1	Cryopreserved	PPC034	04cd9285-b478-468a-a055-a9d82c99b016	ac69bd1c-2131-4391-a2ee-b6c19b219c07	eb1309e6-5567-437b-82d7-549c1c8d5493	12381	4342	8.89266	1	1	2	Rep. Late PPC	1.98671	2.42732
AACACACTCCGACATA-1_2	AACACACTCCGACATA-1	scRNA_Pool_2	Cryopreserved	PPC051	8f38fc74-ec4a-4014-8462-6e10e018f4c3	4f63a2f0-b270-48f8-8603-38d0de2bec74	5f5c5255-f41b-46eb-a9bd-7130515e3efc	10775	3506	8.66821	0	0	1	Late PPC	-6.08524	-0.038775
AACACACTCCTTACCG-1_1	AACACACTCCTTACCG-1	scRNA_Pool_1	Cryopreserved	PPC023	04cd9285-b478-468a-a055-a9d82c99b016	916c0056-cef2-488f-ae44-cb9b1398669e	725e0255-424c-44da-86c9-bc0bc14a21a8	10265	3893	8.06624	0	0	0	Late PPC	0.0289178	-0.258405
AACACACTCCTTGACC-3_3	AACACACTCCTTGACC-3		Fresh	PPC029	4efdab78-1eda-4888-8483-15b519c375dc	9bff6491-20c4-410a-98f6-4b4ee6aaf97d	90e8222f-2a97-4a3c-9517-fbd7626122fd	8857	3176	9.06628	0	0	1	Late PPC	-3.20048	-5.0963
AACACACTCGACACCG-1_2	AACACACTCGACACCG-1	scRNA_Pool_2	Cryopreserved	PPC051	8f38fc74-ec4a-4014-8462-6e10e018f4c3	4f63a2f0-b270-48f8-8603-38d0de2bec74	5f5c5255-f41b-46eb-a9bd-7130515e3efc	13647	4206	15.8203	0	0	0	Late PPC	1.34047	0.619265
AACACACTCGATACGT-1_1	AACACACTCGATACGT-1	scRNA_Pool_1	Cryopreserved	PPC023	04cd9285-b478-468a-a055-a9d82c99b016	916c0056-cef2-488f-ae44-cb9b1398669e	725e0255-424c-44da-86c9-bc0bc14a21a8	8298	3188	16.0762	0	0	0	Late PPC	-0.733102	1.45855
AACACACTCGATCCAA-2_3	AACACACTCGATCCAA-2		Fresh	PPC034	3ab5e63d-1d2d-441b-b1c3-7f77fd86e4dd	ac69bd1c-2131-4391-a2ee-b6c19b219c07	eb1309e6-5567-437b-82d7-549c1c8d5493	4077	2024	7.70174	5	6	7	Endocrine	-0.161427	13.2752
AACACACTCGCGCTGA-7_3	AACACACTCGCGCTGA-7		Fresh	PPC036	eada4dfd-14cc-4767-8791-4a478eb3fe12	9bff6491-20c4-410a-98f6-4b4ee6aaf97d	90e8222f-2a97-4a3c-9517-fbd7626122fd	15401	4842	5.13603	0	0	1	Late PPC	-6.63146	-0.436966
AACACACTCGCTAGCG-3_3	AACACACTCGCTAGCG-3		Fresh	PPC029	4efdab78-1eda-4888-8483-15b519c375dc	9bff6491-20c4-410a-98f6-4b4ee6aaf97d	90e8222f-2a97-4a3c-9517-fbd7626122fd	17489	5193	6.76997	0	0	1	Late PPC	-5.57955	-1.48171
AACACACTCGGATAAA-6_3	AACACACTCGGATAAA-6		Fresh	PPC028	e2308d3d-f183-44e4-b0b7-2dff4a5006da	ee146263-82f5-4ed7-bb49-4300837acc85	c3bb6245-5d1b-4dbc-8b16-b0ca47472e91	7693	2973	8.63122	4	4	9	Mesendoderm	9.41811	-7.22077
AACACACTCGTAGGAG-7_3	AACACACTCGTAGGAG-7		Fresh	PPC036	eada4dfd-14cc-4767-8791-4a478eb3fe12	9bff6491-20c4-410a-98f6-4b4ee6aaf97d	90e8222f-2a97-4a3c-9517-fbd7626122fd	4040	2120	7.37624	1	1	2	Rep. Late PPC	-0.165039	4.53851
AACACACTCGTAGGGA-1_2	AACACACTCGTAGGGA-1	scRNA_Pool_2	Cryopreserved	PPC134	8f38fc74-ec4a-4014-8462-6e10e018f4c3	2302e931-a8d5-454d-83cf-f86e41c1e901	a140d6d1-9fbf-4645-a083-b870bf2f0f67	6152	2443	12.0611	0	0	0	Late PPC	-1.91758	-1.71957
AACACACTCGTCCATC-1_1	AACACACTCGTCCATC-1	scRNA_Pool_1	Cryopreserved	PPC023	04cd9285-b478-468a-a055-a9d82c99b016	916c0056-cef2-488f-ae44-cb9b1398669e	725e0255-424c-44da-86c9-bc0bc14a21a8	3159	1363	25.4827	0	0	0	Late PPC	-2.32664	-3.37928
AACACACTCGTCGATA-1_3	AACACACTCGTCGATA-1		Fresh	iPSC-PPC034	1eeda2ea-453a-4ff4-9cae-2a68f823d919	ac69bd1c-2131-4391-a2ee-b6c19b219c07	eb1309e6-5567-437b-82d7-549c1c8d5493	20975	4942	11.59	2	2	3	iPSC	13.2246	0.619817
AACACACTCGTTAGTG-4_3	AACACACTCGTTAGTG-4		Fresh	PPC030	4fd8f0f0-2356-451c-a61f-c30610f1141c	4df98c9a-93f7-4735-80c8-24b1e8943549	7cf9e7b2-28a3-4b42-812b-929516fbce4a	12756	3983	5.75415	0	0	0	Late PPC	-5.00792	2.86965
AACACACTCTAATTCC-6_3	AACACACTCTAATTCC-6		Fresh	PPC028	e2308d3d-f183-44e4-b0b7-2dff4a5006da	ee146263-82f5-4ed7-bb49-4300837acc85	c3bb6245-5d1b-4dbc-8b16-b0ca47472e91	12429	4230	7.92501	3	3	4	Early PPC	4.6274	1.31117
AACACACTCTAGACCA-2_3	AACACACTCTAGACCA-2		Fresh	PPC034	3ab5e63d-1d2d-441b-b1c3-7f77fd86e4dd	ac69bd1c-2131-4391-a2ee-b6c19b219c07	eb1309e6-5567-437b-82d7-549c1c8d5493	8439	3272	5.41533	1	1	2	Rep. Late PPC	0.459689	4.86152
AACACACTCTAGCCAA-6_3	AACACACTCTAGCCAA-6		Fresh	PPC028	e2308d3d-f183-44e4-b0b7-2dff4a5006da	ee146263-82f5-4ed7-bb49-4300837acc85	c3bb6245-5d1b-4dbc-8b16-b0ca47472e91	14957	4517	8.34392	4	4	5	Mesendoderm	5.60459	-5.94634
AACACACTCTAGTACG-2_3	AACACACTCTAGTACG-2		Fresh	PPC034	3ab5e63d-1d2d-441b-b1c3-7f77fd86e4dd	ac69bd1c-2131-4391-a2ee-b6c19b219c07	eb1309e6-5567-437b-82d7-549c1c8d5493	12136	4284	9.18754	0	0	0	Late PPC	-0.368487	0.880721
AACACACTCTCTTGCG-1_3	AACACACTCTCTTGCG-1		Fresh	iPSC-PPC034	1eeda2ea-453a-4ff4-9cae-2a68f823d919	ac69bd1c-2131-4391-a2ee-b6c19b219c07	eb1309e6-5567-437b-82d7-549c1c8d5493	2706	1159	0.258684	2	2	3	iPSC	12.9766	3.78173
AACACACTCTGCAGCG-1_1	AACACACTCTGCAGCG-1	scRNA_Pool_1	Cryopreserved	PPC029	04cd9285-b478-468a-a055-a9d82c99b016	9bff6491-20c4-410a-98f6-4b4ee6aaf97d	90e8222f-2a97-4a3c-9517-fbd7626122fd	6099	2844	8.52599	5	6	7	Endocrine	-0.565912	13.1912
AACACACTCTGGGAGA-1_1	AACACACTCTGGGAGA-1	scRNA_Pool_1	Cryopreserved	PPC029	04cd9285-b478-468a-a055-a9d82c99b016	9bff6491-20c4-410a-98f6-4b4ee6aaf97d	90e8222f-2a97-4a3c-9517-fbd7626122fd	6458	2623	6.72035	1	1	1	Rep. Late PPC	-2.29223	-5.39959
AACAGGGAGAAACCCG-1_3	AACAGGGAGAAACCCG-1		Fresh	iPSC-PPC034	1eeda2ea-453a-4ff4-9cae-2a68f823d919	ac69bd1c-2131-4391-a2ee-b6c19b219c07	eb1309e6-5567-437b-82d7-549c1c8d5493	8596	2871	13.2503	2	2	3	iPSC	13.906	2.40889
AACAGGGAGACCATTC-8_3	AACAGGGAGACCATTC-8		Fresh	PPC023	fb6028d0-5ef0-4f53-bf73-da3983948ce1	916c0056-cef2-488f-ae44-cb9b1398669e	725e0255-424c-44da-86c9-bc0bc14a21a8	7800	3027	7.89744	0	0	0	Late PPC	0.780802	-2.2637
AACAGGGAGACGACGT-1_1	AACAGGGAGACGACGT-1	scRNA_Pool_1	Cryopreserved	PPC034	04cd9285-b478-468a-a055-a9d82c99b016	ac69bd1c-2131-4391-a2ee-b6c19b219c07	eb1309e6-5567-437b-82d7-549c1c8d5493	7030	2539	14.4097	4	4	5	Mesendoderm	4.82389	-6.95438
AACAGGGAGAGCCGAT-5_3	AACAGGGAGAGCCGAT-5		Fresh	PPC027	7d700751-e80d-40b6-9e79-0efec5ae5a80	c7a966f7-e22e-4807-afff-2bae9ca5fc72	9d988cb0-01b1-4d5d-bf4b-3fd3baf149a4	6102	2562	5.47362	0	0	0	Late PPC	-3.96421	2.84145
AACAGGGAGAGGGTGG-2_3	AACAGGGAGAGGGTGG-2		Fresh	PPC034	3ab5e63d-1d2d-441b-b1c3-7f77fd86e4dd	ac69bd1c-2131-4391-a2ee-b6c19b219c07	eb1309e6-5567-437b-82d7-549c1c8d5493	4851	2266	6.06061	0	0	0	Late PPC	1.87407	0.132755
AACAGGGAGAGGTCAC-1_1	AACAGGGAGAGGTCAC-1	scRNA_Pool_1	Cryopreserved	PPC029	04cd9285-b478-468a-a055-a9d82c99b016	9bff6491-20c4-410a-98f6-4b4ee6aaf97d	90e8222f-2a97-4a3c-9517-fbd7626122fd	22600	5012	12.5531	0	5	6	Early DE	-7.22473	4.86036
AACAGGGAGAGTGGCT-2_3	AACAGGGAGAGTGGCT-2		Fresh	PPC034	3ab5e63d-1d2d-441b-b1c3-7f77fd86e4dd	ac69bd1c-2131-4391-a2ee-b6c19b219c07	eb1309e6-5567-437b-82d7-549c1c8d5493	26581	5953	7.21568	0	0	0	Late PPC	-3.43985	3.19335
AACAGGGAGATTTGCC-4_3	AACAGGGAGATTTGCC-4		Fresh	PPC030	4fd8f0f0-2356-451c-a61f-c30610f1141c	4df98c9a-93f7-4735-80c8-24b1e8943549	7cf9e7b2-28a3-4b42-812b-929516fbce4a	4206	1935	10.7941	6	7	8	Early Ductal	-1.76818	-13.4931
AACAGGGAGCACTCTA-3_3	AACAGGGAGCACTCTA-3		Fresh	PPC029	4efdab78-1eda-4888-8483-15b519c375dc	9bff6491-20c4-410a-98f6-4b4ee6aaf97d	90e8222f-2a97-4a3c-9517-fbd7626122fd	8658	3151	7.14946	0	0	1	Late PPC	-6.54169	-1.6732
AACAGGGAGCGTTCCG-4_3	AACAGGGAGCGTTCCG-4		Fresh	PPC030	4fd8f0f0-2356-451c-a61f-c30610f1141c	4df98c9a-93f7-4735-80c8-24b1e8943549	7cf9e7b2-28a3-4b42-812b-929516fbce4a	2548	1345	15.9341	0	0	0	Late PPC	-4.91184	1.72979
AACAGGGAGCTTCATG-1_3	AACAGGGAGCTTCATG-1		Fresh	iPSC-PPC034	1eeda2ea-453a-4ff4-9cae-2a68f823d919	ac69bd1c-2131-4391-a2ee-b6c19b219c07	eb1309e6-5567-437b-82d7-549c1c8d5493	8868	2998	12.6522	2	2	3	iPSC	12.9565	1.46773
AACAGGGAGGAGAATG-6_3	AACAGGGAGGAGAATG-6		Fresh	PPC028	e2308d3d-f183-44e4-b0b7-2dff4a5006da	ee146263-82f5-4ed7-bb49-4300837acc85	c3bb6245-5d1b-4dbc-8b16-b0ca47472e91	4240	1873	8.06604	4	4	5	Mesendoderm	5.89959	-6.51104
AACAGGGAGGGCAGAG-6_3	AACAGGGAGGGCAGAG-6		Fresh	PPC028	e2308d3d-f183-44e4-b0b7-2dff4a5006da	ee146263-82f5-4ed7-bb49-4300837acc85	c3bb6245-5d1b-4dbc-8b16-b0ca47472e91	9518	3335	7.44904	3	3	4	Early PPC	4.53093	0.496864
AACAGGGAGGTCGTAG-2_3	AACAGGGAGGTCGTAG-2		Fresh	PPC034	3ab5e63d-1d2d-441b-b1c3-7f77fd86e4dd	ac69bd1c-2131-4391-a2ee-b6c19b219c07	eb1309e6-5567-437b-82d7-549c1c8d5493	6933	2753	8.39463	0	0	0	Late PPC	-4.39872	1.61084
AACAGGGAGTACAACA-6_3	AACAGGGAGTACAACA-6		Fresh	PPC028	e2308d3d-f183-44e4-b0b7-2dff4a5006da	ee146263-82f5-4ed7-bb49-4300837acc85	c3bb6245-5d1b-4dbc-8b16-b0ca47472e91	10710	3502	6.53595	3	3	4	Early PPC	4.50303	0.397558
AACAGGGAGTATTGCC-1_2	AACAGGGAGTATTGCC-1	scRNA_Pool_2	Cryopreserved	PPC051	8f38fc74-ec4a-4014-8462-6e10e018f4c3	4f63a2f0-b270-48f8-8603-38d0de2bec74	5f5c5255-f41b-46eb-a9bd-7130515e3efc	5706	2420	8.6225	0	0	0	Late PPC	-0.100526	-1.95186
AACAGGGAGTCCCAAT-1_2	AACAGGGAGTCCCAAT-1	scRNA_Pool_2	Cryopreserved	PPC150	8f38fc74-ec4a-4014-8462-6e10e018f4c3	0a1bcb9c-aa08-4f75-b564-ff7abc75235c	b48d5663-b599-4d02-a70b-6bd12546041f	5316	2314	16.0459	0	0	0	Late PPC	-4.86436	0.175311
AACAGGGAGTCTCGTA-3_3	AACAGGGAGTCTCGTA-3		Fresh	PPC029	4efdab78-1eda-4888-8483-15b519c375dc	9bff6491-20c4-410a-98f6-4b4ee6aaf97d	90e8222f-2a97-4a3c-9517-fbd7626122fd	7208	2906	10.6826	0	0	1	Late PPC	-6.16116	-2.20428
AACAGGGAGTCTTCCC-5_3	AACAGGGAGTCTTCCC-5		Fresh	PPC027	7d700751-e80d-40b6-9e79-0efec5ae5a80	c7a966f7-e22e-4807-afff-2bae9ca5fc72	9d988cb0-01b1-4d5d-bf4b-3fd3baf149a4	16142	5108	5.65605	1	1	2	Rep. Late PPC	-1.00411	4.09465
AACAGGGAGTTGGCTT-1_3	AACAGGGAGTTGGCTT-1		Fresh	iPSC-PPC034	1eeda2ea-453a-4ff4-9cae-2a68f823d919	ac69bd1c-2131-4391-a2ee-b6c19b219c07	eb1309e6-5567-437b-82d7-549c1c8d5493	2841	1370	0.915171	2	2	3	iPSC	12.7965	3.10351
AACAGGGCAAATACGA-1_3	AACAGGGCAAATACGA-1		Fresh	iPSC-PPC034	1eeda2ea-453a-4ff4-9cae-2a68f823d919	ac69bd1c-2131-4391-a2ee-b6c19b219c07	eb1309e6-5567-437b-82d7-549c1c8d5493	7575	2819	13.1089	2	2	3	iPSC	12.223	0.813484
AACAGGGCAACTAGAA-1_3	AACAGGGCAACTAGAA-1		Fresh	iPSC-PPC034	1eeda2ea-453a-4ff4-9cae-2a68f823d919	ac69bd1c-2131-4391-a2ee-b6c19b219c07	eb1309e6-5567-437b-82d7-549c1c8d5493	10653	3400	9.72496	2	2	3	iPSC	13.5443	2.18818
AACAGGGCAATCGCAT-1_3	AACAGGGCAATCGCAT-1		Fresh	iPSC-PPC034	1eeda2ea-453a-4ff4-9cae-2a68f823d919	ac69bd1c-2131-4391-a2ee-b6c19b219c07	eb1309e6-5567-437b-82d7-549c1c8d5493	10548	3359	14.8275	2	2	3	iPSC	14.1127	0.0946631
AACAGGGCACAGTACT-5_3	AACAGGGCACAGTACT-5		Fresh	PPC027	7d700751-e80d-40b6-9e79-0efec5ae5a80	c7a966f7-e22e-4807-afff-2bae9ca5fc72	9d988cb0-01b1-4d5d-bf4b-3fd3baf149a4	3269	1678	8.50413	0	0	1	Late PPC	-2.11538	-4.85317
AACAGGGCACAGTCGC-3_3	AACAGGGCACAGTCGC-3		Fresh	PPC029	4efdab78-1eda-4888-8483-15b519c375dc	9bff6491-20c4-410a-98f6-4b4ee6aaf97d	90e8222f-2a97-4a3c-9517-fbd7626122fd	3603	1508	20.9825	0	0	1	Late PPC	-2.38413	-5.10945
AACAGGGCACATAACC-7_3	AACAGGGCACATAACC-7		Fresh	PPC036	eada4dfd-14cc-4767-8791-4a478eb3fe12	9bff6491-20c4-410a-98f6-4b4ee6aaf97d	90e8222f-2a97-4a3c-9517-fbd7626122fd	3179	1529	8.65052	0	0	1	Late PPC	-3.53186	-3.83771
AACAGGGCACATTCTT-2_3	AACAGGGCACATTCTT-2		Fresh	PPC034	3ab5e63d-1d2d-441b-b1c3-7f77fd86e4dd	ac69bd1c-2131-4391-a2ee-b6c19b219c07	eb1309e6-5567-437b-82d7-549c1c8d5493	10550	3908	6.79621	1	1	2	Rep. Late PPC	0.77532	4.40027
AACAGGGCACGACCTG-1_3	AACAGGGCACGACCTG-1		Fresh	iPSC-PPC034	1eeda2ea-453a-4ff4-9cae-2a68f823d919	ac69bd1c-2131-4391-a2ee-b6c19b219c07	eb1309e6-5567-437b-82d7-549c1c8d5493	16249	4359	13.3916	2	2	3	iPSC	13.6305	0.383135
AACAGGGCACGCTATA-5_3	AACAGGGCACGCTATA-5		Fresh	PPC027	7d700751-e80d-40b6-9e79-0efec5ae5a80	c7a966f7-e22e-4807-afff-2bae9ca5fc72	9d988cb0-01b1-4d5d-bf4b-3fd3baf149a4	11746	4283	8.02826	1	1	2	Rep. Late PPC	0.834685	5.62042
AACAGGGCACGGAAGT-2_3	AACAGGGCACGGAAGT-2		Fresh	PPC034	3ab5e63d-1d2d-441b-b1c3-7f77fd86e4dd	ac69bd1c-2131-4391-a2ee-b6c19b219c07	eb1309e6-5567-437b-82d7-549c1c8d5493	15389	4645	8.38911	4	4	5	Mesendoderm	3.91524	-6.00697
AACAGGGCACGGCTAC-1_3	AACAGGGCACGGCTAC-1		Fresh	iPSC-PPC034	1eeda2ea-453a-4ff4-9cae-2a68f823d919	ac69bd1c-2131-4391-a2ee-b6c19b219c07	eb1309e6-5567-437b-82d7-549c1c8d5493	9087	2983	13.7559	2	2	3	iPSC	13.8525	2.08515
AACAGGGCACGTCGGT-5_3	AACAGGGCACGTCGGT-5		Fresh	PPC027	7d700751-e80d-40b6-9e79-0efec5ae5a80	c7a966f7-e22e-4807-afff-2bae9ca5fc72	9d988cb0-01b1-4d5d-bf4b-3fd3baf149a4	2991	1565	12.3036	0	0	0	Late PPC	-3.38372	-0.536677
AACAGGGCACTTACAG-6_3	AACAGGGCACTTACAG-6		Fresh	PPC028	e2308d3d-f183-44e4-b0b7-2dff4a5006da	ee146263-82f5-4ed7-bb49-4300837acc85	c3bb6245-5d1b-4dbc-8b16-b0ca47472e91	13488	3905	10.8837	3	3	4	Early PPC	4.8202	-0.564731
AACAGGGCACTTTAGG-1_2	AACAGGGCACTTTAGG-1	scRNA_Pool_2	Cryopreserved	PPC150	8f38fc74-ec4a-4014-8462-6e10e018f4c3	0a1bcb9c-aa08-4f75-b564-ff7abc75235c	b48d5663-b599-4d02-a70b-6bd12546041f	61652	8685	5.77597	0	0	0	Late PPC	-5.29719	2.80703
AACAGGGCAGACCAGA-4_3	AACAGGGCAGACCAGA-4		Fresh	PPC030	4fd8f0f0-2356-451c-a61f-c30610f1141c	4df98c9a-93f7-4735-80c8-24b1e8943549	7cf9e7b2-28a3-4b42-812b-929516fbce4a	3892	1941	10.9198	1	1	2	Rep. Late PPC	1.85544	4.21032
AACAGGGCAGACGATG-1_2	AACAGGGCAGACGATG-1	scRNA_Pool_2	Cryopreserved	PPC051	8f38fc74-ec4a-4014-8462-6e10e018f4c3	4f63a2f0-b270-48f8-8603-38d0de2bec74	5f5c5255-f41b-46eb-a9bd-7130515e3efc	34955	7164	9.59233	0	0	0	Late PPC	1.10024	1.21001
AACAGGGCAGGAACCA-1_3	AACAGGGCAGGAACCA-1		Fresh	iPSC-PPC034	1eeda2ea-453a-4ff4-9cae-2a68f823d919	ac69bd1c-2131-4391-a2ee-b6c19b219c07	eb1309e6-5567-437b-82d7-549c1c8d5493	3088	1371	0.323834	2	2	3	iPSC	13.0876	3.53702
AACAGGGCAGGAATCG-4_3	AACAGGGCAGGAATCG-4		Fresh	PPC030	4fd8f0f0-2356-451c-a61f-c30610f1141c	4df98c9a-93f7-4735-80c8-24b1e8943549	7cf9e7b2-28a3-4b42-812b-929516fbce4a	4565	2036	5.14786	0	0	0	Late PPC	-4.486	0.752393
AACAGGGCAGGATTCT-5_3	AACAGGGCAGGATTCT-5		Fresh	PPC027	7d700751-e80d-40b6-9e79-0efec5ae5a80	c7a966f7-e22e-4807-afff-2bae9ca5fc72	9d988cb0-01b1-4d5d-bf4b-3fd3baf149a4	4769	2234	7.59069	1	1	2	Rep. Late PPC	-0.174972	2.35701
AACAGGGCAGGTGTTT-5_3	AACAGGGCAGGTGTTT-5		Fresh	PPC027	7d700751-e80d-40b6-9e79-0efec5ae5a80	c7a966f7-e22e-4807-afff-2bae9ca5fc72	9d988cb0-01b1-4d5d-bf4b-3fd3baf149a4	5936	2595	9.61927	0	0	0	Late PPC	-3.57866	0.230277
AACAGGGCAGTAACAA-2_3	AACAGGGCAGTAACAA-2		Fresh	PPC034	3ab5e63d-1d2d-441b-b1c3-7f77fd86e4dd	ac69bd1c-2131-4391-a2ee-b6c19b219c07	eb1309e6-5567-437b-82d7-549c1c8d5493	6144	2761	9.4401	0	0	0	Late PPC	0.58921	0.530736
AACAGGGCAGTAGAAT-8_3	AACAGGGCAGTAGAAT-8		Fresh	PPC023	fb6028d0-5ef0-4f53-bf73-da3983948ce1	916c0056-cef2-488f-ae44-cb9b1398669e	725e0255-424c-44da-86c9-bc0bc14a21a8	7622	2863	8.25243	1	1	2	Rep. Late PPC	0.595445	1.8365
AACAGGGCAGTCAGAG-1_1	AACAGGGCAGTCAGAG-1	scRNA_Pool_1	Cryopreserved	PPC023	04cd9285-b478-468a-a055-a9d82c99b016	916c0056-cef2-488f-ae44-cb9b1398669e	725e0255-424c-44da-86c9-bc0bc14a21a8	5549	2514	7.19048	0	0	0	Late PPC	-5.46839	-0.171038
AACAGGGCAGTCTCTC-7_3	AACAGGGCAGTCTCTC-7		Fresh	PPC036	eada4dfd-14cc-4767-8791-4a478eb3fe12	9bff6491-20c4-410a-98f6-4b4ee6aaf97d	90e8222f-2a97-4a3c-9517-fbd7626122fd	2820	1585	7.94326	0	0	1	Late PPC	-5.44216	-2.03533
AACAGGGCATAGGTTC-4_3	AACAGGGCATAGGTTC-4		Fresh	PPC030	4fd8f0f0-2356-451c-a61f-c30610f1141c	4df98c9a-93f7-4735-80c8-24b1e8943549	7cf9e7b2-28a3-4b42-812b-929516fbce4a	12868	4082	7.18837	0	1	0	Rep. Late PPC	-5.72736	1.88534
AACAGGGCATCCAATG-1_3	AACAGGGCATCCAATG-1		Fresh	iPSC-PPC034	1eeda2ea-453a-4ff4-9cae-2a68f823d919	ac69bd1c-2131-4391-a2ee-b6c19b219c07	eb1309e6-5567-437b-82d7-549c1c8d5493	6487	2518	13.5656	2	2	3	iPSC	12.3916	0.708617
AACAGGGCATCGGTTA-8_3	AACAGGGCATCGGTTA-8		Fresh	PPC023	fb6028d0-5ef0-4f53-bf73-da3983948ce1	916c0056-cef2-488f-ae44-cb9b1398669e	725e0255-424c-44da-86c9-bc0bc14a21a8	13368	4222	5.63285	0	0	0	Late PPC	1.43842	-0.193664
AACAGGGCATCTAGAC-4_3	AACAGGGCATCTAGAC-4		Fresh	PPC030	4fd8f0f0-2356-451c-a61f-c30610f1141c	4df98c9a-93f7-4735-80c8-24b1e8943549	7cf9e7b2-28a3-4b42-812b-929516fbce4a	1756	1096	5.35308	0	0	0	Late PPC	-4.96861	2.87907
AACAGGGGTAAGCTCT-8_3	AACAGGGGTAAGCTCT-8		Fresh	PPC023	fb6028d0-5ef0-4f53-bf73-da3983948ce1	916c0056-cef2-488f-ae44-cb9b1398669e	725e0255-424c-44da-86c9-bc0bc14a21a8	3309	1666	8.25023	0	0	0	Late PPC	-0.70158	-2.67898
AACAGGGGTAAGGAGA-7_3	AACAGGGGTAAGGAGA-7		Fresh	PPC036	eada4dfd-14cc-4767-8791-4a478eb3fe12	9bff6491-20c4-410a-98f6-4b4ee6aaf97d	90e8222f-2a97-4a3c-9517-fbd7626122fd	3806	1817	14.6611	0	0	1	Late PPC	-4.00253	-3.35415
AACAGGGGTACGTGAG-7_3	AACAGGGGTACGTGAG-7		Fresh	PPC036	eada4dfd-14cc-4767-8791-4a478eb3fe12	9bff6491-20c4-410a-98f6-4b4ee6aaf97d	90e8222f-2a97-4a3c-9517-fbd7626122fd	3232	1708	10.6745	0	0	1	Late PPC	-4.95692	-3.49433
AACAGGGGTCACAATC-6_3	AACAGGGGTCACAATC-6		Fresh	PPC028	e2308d3d-f183-44e4-b0b7-2dff4a5006da	ee146263-82f5-4ed7-bb49-4300837acc85	c3bb6245-5d1b-4dbc-8b16-b0ca47472e91	5782	2518	2.8018	4	4	5	Mesendoderm	4.66311	-5.5144
AACAGGGGTCAGGCAA-6_3	AACAGGGGTCAGGCAA-6		Fresh	PPC028	e2308d3d-f183-44e4-b0b7-2dff4a5006da	ee146263-82f5-4ed7-bb49-4300837acc85	c3bb6245-5d1b-4dbc-8b16-b0ca47472e91	9267	3477	9.35578	3	3	4	Early PPC	3.96318	2.32324
AACAGGGGTCCCTAAA-8_3	AACAGGGGTCCCTAAA-8		Fresh	PPC023	fb6028d0-5ef0-4f53-bf73-da3983948ce1	916c0056-cef2-488f-ae44-cb9b1398669e	725e0255-424c-44da-86c9-bc0bc14a21a8	4902	2353	8.32313	0	0	0	Late PPC	-1.88453	1.25905
AACAGGGGTCGAATGG-1_2	AACAGGGGTCGAATGG-1	scRNA_Pool_2	Cryopreserved	PPC150	8f38fc74-ec4a-4014-8462-6e10e018f4c3	0a1bcb9c-aa08-4f75-b564-ff7abc75235c	b48d5663-b599-4d02-a70b-6bd12546041f	15735	5033	9.53924	0	0	0	Late PPC	-4.06652	0.0811746
AACAGGGGTCGGCTAC-8_3	AACAGGGGTCGGCTAC-8		Fresh	PPC023	fb6028d0-5ef0-4f53-bf73-da3983948ce1	916c0056-cef2-488f-ae44-cb9b1398669e	725e0255-424c-44da-86c9-bc0bc14a21a8	3490	1670	7.47851	0	0	0	Late PPC	-0.114405	-2.17707
AACAGGGGTCTGTCCT-8_3	AACAGGGGTCTGTCCT-8		Fresh	PPC023	fb6028d0-5ef0-4f53-bf73-da3983948ce1	916c0056-cef2-488f-ae44-cb9b1398669e	725e0255-424c-44da-86c9-bc0bc14a21a8	9321	3427	14.6658	1	1	2	Rep. Late PPC	-0.207989	3.54188
AACAGGGGTGAGATCG-1_2	AACAGGGGTGAGATCG-1	scRNA_Pool_2	Cryopreserved	PPC150	8f38fc74-ec4a-4014-8462-6e10e018f4c3	0a1bcb9c-aa08-4f75-b564-ff7abc75235c	b48d5663-b599-4d02-a70b-6bd12546041f	7690	3186	9.58388	5	6	7	Endocrine	-0.452112	13.4455
AACAGGGGTGCAATAA-1_2	AACAGGGGTGCAATAA-1	scRNA_Pool_2	Cryopreserved	PPC134	8f38fc74-ec4a-4014-8462-6e10e018f4c3	2302e931-a8d5-454d-83cf-f86e41c1e901	a140d6d1-9fbf-4645-a083-b870bf2f0f67	10088	3670	7.67248	1	1	2	Rep. Late PPC	-1.20335	3.5965
AACAGGGGTGCGTCGT-5_3	AACAGGGGTGCGTCGT-5		Fresh	PPC027	7d700751-e80d-40b6-9e79-0efec5ae5a80	c7a966f7-e22e-4807-afff-2bae9ca5fc72	9d988cb0-01b1-4d5d-bf4b-3fd3baf149a4	4216	2121	9.20304	0	0	0	Late PPC	-4.52916	0.684059
AACAGGGGTGTAGCAG-2_3	AACAGGGGTGTAGCAG-2		Fresh	PPC034	3ab5e63d-1d2d-441b-b1c3-7f77fd86e4dd	ac69bd1c-2131-4391-a2ee-b6c19b219c07	eb1309e6-5567-437b-82d7-549c1c8d5493	1785	1115	9.07563	0	0	0	Late PPC	-1.74758	-2.3294
AACAGGGGTGTTAACC-3_3	AACAGGGGTGTTAACC-3		Fresh	PPC029	4efdab78-1eda-4888-8483-15b519c375dc	9bff6491-20c4-410a-98f6-4b4ee6aaf97d	90e8222f-2a97-4a3c-9517-fbd7626122fd	7781	3185	7.01709	0	0	1	Late PPC	-7.2073	-2.33412
AACAGGGGTGTTGCCG-5_3	AACAGGGGTGTTGCCG-5		Fresh	PPC027	7d700751-e80d-40b6-9e79-0efec5ae5a80	c7a966f7-e22e-4807-afff-2bae9ca5fc72	9d988cb0-01b1-4d5d-bf4b-3fd3baf149a4	3611	1789	5.17862	0	0	0	Late PPC	-2.01158	-2.35492
AACAGGGGTTACCGTA-7_3	AACAGGGGTTACCGTA-7		Fresh	PPC036	eada4dfd-14cc-4767-8791-4a478eb3fe12	9bff6491-20c4-410a-98f6-4b4ee6aaf97d	90e8222f-2a97-4a3c-9517-fbd7626122fd	7001	3011	7.72747	1	1	2	Rep. Late PPC	-0.669681	4.28373
AACAGGGGTTCGTAAC-1_2	AACAGGGGTTCGTAAC-1	scRNA_Pool_2	Cryopreserved	PPC134	8f38fc74-ec4a-4014-8462-6e10e018f4c3	2302e931-a8d5-454d-83cf-f86e41c1e901	a140d6d1-9fbf-4645-a083-b870bf2f0f67	62649	9445	8.03205	1	1	2	Rep. Late PPC	0.967722	4.10998
AACAGGGGTTGGGAAC-7_3	AACAGGGGTTGGGAAC-7		Fresh	PPC036	eada4dfd-14cc-4767-8791-4a478eb3fe12	9bff6491-20c4-410a-98f6-4b4ee6aaf97d	90e8222f-2a97-4a3c-9517-fbd7626122fd	4046	1930	8.6258	0	0	1	Late PPC	-3.71502	-3.81837
AACAGGGGTTTACCAG-2_3	AACAGGGGTTTACCAG-2		Fresh	PPC034	3ab5e63d-1d2d-441b-b1c3-7f77fd86e4dd	ac69bd1c-2131-4391-a2ee-b6c19b219c07	eb1309e6-5567-437b-82d7-549c1c8d5493	8120	3387	6.87192	0	0	0	Late PPC	1.40962	-0.310823
AACAGGGTCAACGTGT-4_3	AACAGGGTCAACGTGT-4		Fresh	PPC030	4fd8f0f0-2356-451c-a61f-c30610f1141c	4df98c9a-93f7-4735-80c8-24b1e8943549	7cf9e7b2-28a3-4b42-812b-929516fbce4a	9726	3439	8.35904	1	1	2	Rep. Late PPC	-1.21591	3.4836
AACAGGGTCAAGTGGG-1_2	AACAGGGTCAAGTGGG-1	scRNA_Pool_2	Cryopreserved	PPC134	8f38fc74-ec4a-4014-8462-6e10e018f4c3	2302e931-a8d5-454d-83cf-f86e41c1e901	a140d6d1-9fbf-4645-a083-b870bf2f0f67	6165	2503	20.0811	0	0	0	Late PPC	0.930197	-0.441624
AACAGGGTCAGCATTG-4_3	AACAGGGTCAGCATTG-4		Fresh	PPC030	4fd8f0f0-2356-451c-a61f-c30610f1141c	4df98c9a-93f7-4735-80c8-24b1e8943549	7cf9e7b2-28a3-4b42-812b-929516fbce4a	2314	1240	10.0259	0	0	0	Late PPC	-2.18848	-2.08535
AACAGGGTCATTGCTT-6_3	AACAGGGTCATTGCTT-6		Fresh	PPC028	e2308d3d-f183-44e4-b0b7-2dff4a5006da	ee146263-82f5-4ed7-bb49-4300837acc85	c3bb6245-5d1b-4dbc-8b16-b0ca47472e91	7460	2879	26.4477	3	3	4	Early PPC	6.29826	0.332002
AACAGGGTCATTTACC-6_3	AACAGGGTCATTTACC-6		Fresh	PPC028	e2308d3d-f183-44e4-b0b7-2dff4a5006da	ee146263-82f5-4ed7-bb49-4300837acc85	c3bb6245-5d1b-4dbc-8b16-b0ca47472e91	7814	3077	9.355	3	3	4	Early PPC	6.30007	0.562928
AACAGGGTCCAAGCAT-4_3	AACAGGGTCCAAGCAT-4		Fresh	PPC030	4fd8f0f0-2356-451c-a61f-c30610f1141c	4df98c9a-93f7-4735-80c8-24b1e8943549	7cf9e7b2-28a3-4b42-812b-929516fbce4a	5097	2331	7.20031	0	0	0	Late PPC	-2.094	-1.58747
AACAGGGTCCATTGCC-1_1	AACAGGGTCCATTGCC-1	scRNA_Pool_1	Cryopreserved	PPC023	04cd9285-b478-468a-a055-a9d82c99b016	916c0056-cef2-488f-ae44-cb9b1398669e	725e0255-424c-44da-86c9-bc0bc14a21a8	17982	5264	7.35736	1	1	2	Rep. Late PPC	0.457533	4.9215
AACAGGGTCCGAAGGA-4_3	AACAGGGTCCGAAGGA-4		Fresh	PPC030	4fd8f0f0-2356-451c-a61f-c30610f1141c	4df98c9a-93f7-4735-80c8-24b1e8943549	7cf9e7b2-28a3-4b42-812b-929516fbce4a	6092	2566	8.15824	0	0	0	Late PPC	-3.87656	1.34692
AACAGGGTCCTCAGAA-2_3	AACAGGGTCCTCAGAA-2		Fresh	PPC034	3ab5e63d-1d2d-441b-b1c3-7f77fd86e4dd	ac69bd1c-2131-4391-a2ee-b6c19b219c07	eb1309e6-5567-437b-82d7-549c1c8d5493	11513	3931	8.3992	0	0	0	Late PPC	0.212915	-0.505601
AACAGGGTCCTGGTCT-5_3	AACAGGGTCCTGGTCT-5		Fresh	PPC027	7d700751-e80d-40b6-9e79-0efec5ae5a80	c7a966f7-e22e-4807-afff-2bae9ca5fc72	9d988cb0-01b1-4d5d-bf4b-3fd3baf149a4	7827	3199	16.5836	1	1	2	Rep. Late PPC	0.226706	4.87972
AACAGGGTCCTTATGT-6_3	AACAGGGTCCTTATGT-6		Fresh	PPC028	e2308d3d-f183-44e4-b0b7-2dff4a5006da	ee146263-82f5-4ed7-bb49-4300837acc85	c3bb6245-5d1b-4dbc-8b16-b0ca47472e91	6035	2533	5.43496	4	4	5	Mesendoderm	5.22294	-6.11543
AACAGGGTCGAGCACC-2_3	AACAGGGTCGAGCACC-2		Fresh	PPC034	3ab5e63d-1d2d-441b-b1c3-7f77fd86e4dd	ac69bd1c-2131-4391-a2ee-b6c19b219c07	eb1309e6-5567-437b-82d7-549c1c8d5493	4044	1850	9.94065	0	0	0	Late PPC	1.34193	0.147678
AACAGGGTCGCGTTTC-1_2	AACAGGGTCGCGTTTC-1	scRNA_Pool_2	Cryopreserved	PPC150	8f38fc74-ec4a-4014-8462-6e10e018f4c3	0a1bcb9c-aa08-4f75-b564-ff7abc75235c	b48d5663-b599-4d02-a70b-6bd12546041f	62833	9381	6.3247	5	6	7	Endocrine	-0.33705	12.9011
AACAGGGTCGCTAATG-1_2	AACAGGGTCGCTAATG-1	scRNA_Pool_2	Cryopreserved	PPC051	8f38fc74-ec4a-4014-8462-6e10e018f4c3	4f63a2f0-b270-48f8-8603-38d0de2bec74	5f5c5255-f41b-46eb-a9bd-7130515e3efc	10936	3606	5.98025	0	0	0	Late PPC	-0.868118	1.86701
AACAGGGTCGGAAACG-1_1	AACAGGGTCGGAAACG-1	scRNA_Pool_1	Cryopreserved	PPC023	04cd9285-b478-468a-a055-a9d82c99b016	916c0056-cef2-488f-ae44-cb9b1398669e	725e0255-424c-44da-86c9-bc0bc14a21a8	6277	2554	18.3209	0	0	1	Late PPC	-5.14884	0.337981
AACAGGGTCGGCATTA-1_1	AACAGGGTCGGCATTA-1	scRNA_Pool_1	Cryopreserved	PPC029	04cd9285-b478-468a-a055-a9d82c99b016	9bff6491-20c4-410a-98f6-4b4ee6aaf97d	90e8222f-2a97-4a3c-9517-fbd7626122fd	2758	1600	11.1675	0	0	1	Late PPC	-5.05575	-3.06142
AACAGGGTCGGCATTA-7_3	AACAGGGTCGGCATTA-7		Fresh	PPC036	eada4dfd-14cc-4767-8791-4a478eb3fe12	9bff6491-20c4-410a-98f6-4b4ee6aaf97d	90e8222f-2a97-4a3c-9517-fbd7626122fd	8064	3399	10.0694	0	0	1	Late PPC	-4.92642	-3.30649
AACAGGGTCGTAACAC-7_3	AACAGGGTCGTAACAC-7		Fresh	PPC036	eada4dfd-14cc-4767-8791-4a478eb3fe12	9bff6491-20c4-410a-98f6-4b4ee6aaf97d	90e8222f-2a97-4a3c-9517-fbd7626122fd	11502	3867	7.63346	0	0	1	Late PPC	-7.27757	0.85826
AACAGGGTCTAGACCA-1_1	AACAGGGTCTAGACCA-1	scRNA_Pool_1	Cryopreserved	PPC034	04cd9285-b478-468a-a055-a9d82c99b016	ac69bd1c-2131-4391-a2ee-b6c19b219c07	eb1309e6-5567-437b-82d7-549c1c8d5493	7798	3244	7.02744	0	0	0	Late PPC	-0.16313	1.44215
AACAGGGTCTCGCTTG-3_3	AACAGGGTCTCGCTTG-3		Fresh	PPC029	4efdab78-1eda-4888-8483-15b519c375dc	9bff6491-20c4-410a-98f6-4b4ee6aaf97d	90e8222f-2a97-4a3c-9517-fbd7626122fd	3278	1661	10.7993	0	0	1	Late PPC	-4.86446	-3.25846
AACAGGGTCTGACCCT-1_1	AACAGGGTCTGACCCT-1	scRNA_Pool_1	Cryopreserved	PPC034	04cd9285-b478-468a-a055-a9d82c99b016	ac69bd1c-2131-4391-a2ee-b6c19b219c07	eb1309e6-5567-437b-82d7-549c1c8d5493	6526	2707	16.7024	0	0	0	Late PPC	1.9276	0.860925
AACAGGGTCTGGGCGT-1_2	AACAGGGTCTGGGCGT-1	scRNA_Pool_2	Cryopreserved	PPC150	8f38fc74-ec4a-4014-8462-6e10e018f4c3	0a1bcb9c-aa08-4f75-b564-ff7abc75235c	b48d5663-b599-4d02-a70b-6bd12546041f	22656	5616	9.3441	0	0	0	Late PPC	-3.674	2.32727
AACCAACAGAGAGCCT-2_3	AACCAACAGAGAGCCT-2		Fresh	PPC034	3ab5e63d-1d2d-441b-b1c3-7f77fd86e4dd	ac69bd1c-2131-4391-a2ee-b6c19b219c07	eb1309e6-5567-437b-82d7-549c1c8d5493	6840	2682	8.11404	0	0	0	Late PPC	-0.316181	-0.0571093
AACCAACAGAGCACTG-7_3	AACCAACAGAGCACTG-7		Fresh	PPC036	eada4dfd-14cc-4767-8791-4a478eb3fe12	9bff6491-20c4-410a-98f6-4b4ee6aaf97d	90e8222f-2a97-4a3c-9517-fbd7626122fd	8240	3284	9.49029	1	1	2	Rep. Late PPC	1.75643	5.58959
AACCAACAGATACGAT-7_3	AACCAACAGATACGAT-7		Fresh	PPC036	eada4dfd-14cc-4767-8791-4a478eb3fe12	9bff6491-20c4-410a-98f6-4b4ee6aaf97d	90e8222f-2a97-4a3c-9517-fbd7626122fd	6189	2800	8.30506	0	0	0	Late PPC	-6.27414	0.488457
AACCAACAGATCCGAG-1_1	AACCAACAGATCCGAG-1	scRNA_Pool_1	Cryopreserved	PPC034	04cd9285-b478-468a-a055-a9d82c99b016	ac69bd1c-2131-4391-a2ee-b6c19b219c07	eb1309e6-5567-437b-82d7-549c1c8d5493	6959	2875	12.2	4	4	5	Mesendoderm	5.06119	-6.54713
AACCAACAGATGAATC-4_3	AACCAACAGATGAATC-4		Fresh	PPC030	4fd8f0f0-2356-451c-a61f-c30610f1141c	4df98c9a-93f7-4735-80c8-24b1e8943549	7cf9e7b2-28a3-4b42-812b-929516fbce4a	4126	2027	6.762	0	0	0	Late PPC	-2.83915	1.5737
AACCAACAGCACCGTC-3_3	AACCAACAGCACCGTC-3		Fresh	PPC029	4efdab78-1eda-4888-8483-15b519c375dc	9bff6491-20c4-410a-98f6-4b4ee6aaf97d	90e8222f-2a97-4a3c-9517-fbd7626122fd	6239	2614	6.55554	0	0	1	Late PPC	-3.66841	-3.79555
AACCAACAGCCAAGTG-7_3	AACCAACAGCCAAGTG-7		Fresh	PPC036	eada4dfd-14cc-4767-8791-4a478eb3fe12	9bff6491-20c4-410a-98f6-4b4ee6aaf97d	90e8222f-2a97-4a3c-9517-fbd7626122fd	3176	1706	7.74559	0	0	1	Late PPC	-4.70168	-4.0263
AACCAACAGCCTGACC-4_3	AACCAACAGCCTGACC-4		Fresh	PPC030	4fd8f0f0-2356-451c-a61f-c30610f1141c	4df98c9a-93f7-4735-80c8-24b1e8943549	7cf9e7b2-28a3-4b42-812b-929516fbce4a	4663	2183	7.24855	0	0	0	Late PPC	-2.08201	-0.0754552
AACCAACAGCCTGACC-8_3	AACCAACAGCCTGACC-8		Fresh	PPC023	fb6028d0-5ef0-4f53-bf73-da3983948ce1	916c0056-cef2-488f-ae44-cb9b1398669e	725e0255-424c-44da-86c9-bc0bc14a21a8	18036	5204	6.62564	1	1	2	Rep. Late PPC	-1.36307	2.8413
AACCAACAGCGAGGAG-1_1	AACCAACAGCGAGGAG-1	scRNA_Pool_1	Cryopreserved	PPC027	04cd9285-b478-468a-a055-a9d82c99b016	c7a966f7-e22e-4807-afff-2bae9ca5fc72	9d988cb0-01b1-4d5d-bf4b-3fd3baf149a4	7070	2940	8.42999	0	0	0	Late PPC	0.477393	-2.46121
AACCAACAGCTAGTTC-3_3	AACCAACAGCTAGTTC-3		Fresh	PPC029	4efdab78-1eda-4888-8483-15b519c375dc	9bff6491-20c4-410a-98f6-4b4ee6aaf97d	90e8222f-2a97-4a3c-9517-fbd7626122fd	12065	3942	6.10858	0	0	1	Late PPC	-6.65725	-0.182706
AACCAACAGCTTACGT-8_3	AACCAACAGCTTACGT-8		Fresh	PPC023	fb6028d0-5ef0-4f53-bf73-da3983948ce1	916c0056-cef2-488f-ae44-cb9b1398669e	725e0255-424c-44da-86c9-bc0bc14a21a8	4633	2405	6.41053	1	1	2	Rep. Late PPC	1.06666	5.30262
AACCAACAGGCCCAAA-5_3	AACCAACAGGCCCAAA-5		Fresh	PPC027	7d700751-e80d-40b6-9e79-0efec5ae5a80	c7a966f7-e22e-4807-afff-2bae9ca5fc72	9d988cb0-01b1-4d5d-bf4b-3fd3baf149a4	4088	2108	6.89824	0	0	0	Late PPC	-2.6591	-0.883891
AACCAACAGGCCTGCT-1_2	AACCAACAGGCCTGCT-1	scRNA_Pool_2	Cryopreserved	PPC150	8f38fc74-ec4a-4014-8462-6e10e018f4c3	0a1bcb9c-aa08-4f75-b564-ff7abc75235c	b48d5663-b599-4d02-a70b-6bd12546041f	8724	3319	9.28473	0	0	1	Late PPC	-4.50734	-0.927215
AACCAACAGGGCTTCC-1_1	AACCAACAGGGCTTCC-1	scRNA_Pool_1	Cryopreserved	PPC034	04cd9285-b478-468a-a055-a9d82c99b016	ac69bd1c-2131-4391-a2ee-b6c19b219c07	eb1309e6-5567-437b-82d7-549c1c8d5493	20584	5654	6.33016	0	0	0	Late PPC	-0.0392526	1.38525
AACCAACAGGTAAGTT-7_3	AACCAACAGGTAAGTT-7		Fresh	PPC036	eada4dfd-14cc-4767-8791-4a478eb3fe12	9bff6491-20c4-410a-98f6-4b4ee6aaf97d	90e8222f-2a97-4a3c-9517-fbd7626122fd	7970	3250	9.46048	0	0	1	Late PPC	-4.64318	-3.33576
AACCAACAGGTTCCGC-5_3	AACCAACAGGTTCCGC-5		Fresh	PPC027	7d700751-e80d-40b6-9e79-0efec5ae5a80	c7a966f7-e22e-4807-afff-2bae9ca5fc72	9d988cb0-01b1-4d5d-bf4b-3fd3baf149a4	7263	3029	5.93419	0	0	0	Late PPC	-5.54724	1.23933
AACCAACAGTATGTAG-3_3	AACCAACAGTATGTAG-3		Fresh	PPC029	4efdab78-1eda-4888-8483-15b519c375dc	9bff6491-20c4-410a-98f6-4b4ee6aaf97d	90e8222f-2a97-4a3c-9517-fbd7626122fd	16907	5143	7.1154	0	0	1	Late PPC	-6.2816	-2.16661
AACCAACAGTCGAAAT-5_3	AACCAACAGTCGAAAT-5		Fresh	PPC027	7d700751-e80d-40b6-9e79-0efec5ae5a80	c7a966f7-e22e-4807-afff-2bae9ca5fc72	9d988cb0-01b1-4d5d-bf4b-3fd3baf149a4	4433	2162	12.6325	5	6	7	Endocrine	0.757627	12.5777
AACCAACAGTGCCAGA-6_3	AACCAACAGTGCCAGA-6		Fresh	PPC028	e2308d3d-f183-44e4-b0b7-2dff4a5006da	ee146263-82f5-4ed7-bb49-4300837acc85	c3bb6245-5d1b-4dbc-8b16-b0ca47472e91	5237	2342	6.66412	4	4	5	Mesendoderm	6.78212	-5.65943
AACCAACAGTGCCGAA-1_1	AACCAACAGTGCCGAA-1	scRNA_Pool_1	Cryopreserved	PPC023	04cd9285-b478-468a-a055-a9d82c99b016	916c0056-cef2-488f-ae44-cb9b1398669e	725e0255-424c-44da-86c9-bc0bc14a21a8	7547	3150	10.322	0	0	0	Late PPC	-1.31722	0.83044
AACCAACAGTTTGCTG-5_3	AACCAACAGTTTGCTG-5		Fresh	PPC027	7d700751-e80d-40b6-9e79-0efec5ae5a80	c7a966f7-e22e-4807-afff-2bae9ca5fc72	9d988cb0-01b1-4d5d-bf4b-3fd3baf149a4	10419	3987	5.57635	0	0	0	Late PPC	-3.54311	0.89673
AACCAACCAAACACGG-8_3	AACCAACCAAACACGG-8		Fresh	PPC023	fb6028d0-5ef0-4f53-bf73-da3983948ce1	916c0056-cef2-488f-ae44-cb9b1398669e	725e0255-424c-44da-86c9-bc0bc14a21a8	3540	1762	8.30508	0	0	0	Late PPC	0.192786	-2.84043
AACCAACCAAATTGCC-8_3	AACCAACCAAATTGCC-8		Fresh	PPC023	fb6028d0-5ef0-4f53-bf73-da3983948ce1	916c0056-cef2-488f-ae44-cb9b1398669e	725e0255-424c-44da-86c9-bc0bc14a21a8	4136	1974	7.61605	0	0	0	Late PPC	0.705452	-1.848
AACCAACCAACAAGTA-5_3	AACCAACCAACAAGTA-5		Fresh	PPC027	7d700751-e80d-40b6-9e79-0efec5ae5a80	c7a966f7-e22e-4807-afff-2bae9ca5fc72	9d988cb0-01b1-4d5d-bf4b-3fd3baf149a4	5332	2433	6.60165	0	0	0	Late PPC	-4.73007	1.04632
AACCAACCAAGATGGC-1_3	AACCAACCAAGATGGC-1		Fresh	iPSC-PPC034	1eeda2ea-453a-4ff4-9cae-2a68f823d919	ac69bd1c-2131-4391-a2ee-b6c19b219c07	eb1309e6-5567-437b-82d7-549c1c8d5493	23036	5303	14.091	2	2	3	iPSC	13.7937	0.624247
AACCAACCAAGTGTCT-5_3	AACCAACCAAGTGTCT-5		Fresh	PPC027	7d700751-e80d-40b6-9e79-0efec5ae5a80	c7a966f7-e22e-4807-afff-2bae9ca5fc72	9d988cb0-01b1-4d5d-bf4b-3fd3baf149a4	9810	3830	10.367	0	0	0	Late PPC	-3.51856	0.683149
AACCAACCAATACAGA-2_3	AACCAACCAATACAGA-2		Fresh	PPC034	3ab5e63d-1d2d-441b-b1c3-7f77fd86e4dd	ac69bd1c-2131-4391-a2ee-b6c19b219c07	eb1309e6-5567-437b-82d7-549c1c8d5493	7287	3366	9.63359	5	6	7	Endocrine	-0.485218	13.3915
AACCAACCAATCAAGA-4_3	AACCAACCAATCAAGA-4		Fresh	PPC030	4fd8f0f0-2356-451c-a61f-c30610f1141c	4df98c9a-93f7-4735-80c8-24b1e8943549	7cf9e7b2-28a3-4b42-812b-929516fbce4a	5686	2337	16.8484	0	0	0	Late PPC	-2.34818	-0.810126
AACCAACCAATCTAGC-3_3	AACCAACCAATCTAGC-3		Fresh	PPC029	4efdab78-1eda-4888-8483-15b519c375dc	9bff6491-20c4-410a-98f6-4b4ee6aaf97d	90e8222f-2a97-4a3c-9517-fbd7626122fd	3863	1765	25.7313	0	0	1	Late PPC	-4.97007	-3.28606
AACCAACCAATCTCTT-1_3	AACCAACCAATCTCTT-1		Fresh	iPSC-PPC034	1eeda2ea-453a-4ff4-9cae-2a68f823d919	ac69bd1c-2131-4391-a2ee-b6c19b219c07	eb1309e6-5567-437b-82d7-549c1c8d5493	11159	3562	12.8148	2	2	3	iPSC	12.9652	0.794591
AACCAACCACATTCGA-3_3	AACCAACCACATTCGA-3		Fresh	PPC029	4efdab78-1eda-4888-8483-15b519c375dc	9bff6491-20c4-410a-98f6-4b4ee6aaf97d	90e8222f-2a97-4a3c-9517-fbd7626122fd	10999	3917	9.9009	0	0	1	Late PPC	-6.28602	-2.75807
AACCAACCACCAGCCA-8_3	AACCAACCACCAGCCA-8		Fresh	PPC023	fb6028d0-5ef0-4f53-bf73-da3983948ce1	916c0056-cef2-488f-ae44-cb9b1398669e	725e0255-424c-44da-86c9-bc0bc14a21a8	4791	2152	7.97328	0	0	0	Late PPC	0.0801976	-3.22299
AACCAACCACCGTCTT-1_3	AACCAACCACCGTCTT-1		Fresh	iPSC-PPC034	1eeda2ea-453a-4ff4-9cae-2a68f823d919	ac69bd1c-2131-4391-a2ee-b6c19b219c07	eb1309e6-5567-437b-82d7-549c1c8d5493	14764	4306	11.1758	2	2	3	iPSC	13.9528	-0.0508013
AACCAACCACTACAGT-3_3	AACCAACCACTACAGT-3		Fresh	PPC029	4efdab78-1eda-4888-8483-15b519c375dc	9bff6491-20c4-410a-98f6-4b4ee6aaf97d	90e8222f-2a97-4a3c-9517-fbd7626122fd	10141	3737	13.5095	0	0	1	Late PPC	-7.29744	-0.591937
AACCAACCACTCATAG-2_3	AACCAACCACTCATAG-2		Fresh	PPC034	3ab5e63d-1d2d-441b-b1c3-7f77fd86e4dd	ac69bd1c-2131-4391-a2ee-b6c19b219c07	eb1309e6-5567-437b-82d7-549c1c8d5493	3904	2042	6.4293	0	0	0	Late PPC	0.572322	0.224767
AACCAACCACTCCGAG-1_1	AACCAACCACTCCGAG-1	scRNA_Pool_1	Cryopreserved	PPC027	04cd9285-b478-468a-a055-a9d82c99b016	c7a966f7-e22e-4807-afff-2bae9ca5fc72	9d988cb0-01b1-4d5d-bf4b-3fd3baf149a4	9275	3534	8.07547	0	0	0	Late PPC	-3.95627	3.21232
AACCAACCAGACGGAT-7_3	AACCAACCAGACGGAT-7		Fresh	PPC036	eada4dfd-14cc-4767-8791-4a478eb3fe12	9bff6491-20c4-410a-98f6-4b4ee6aaf97d	90e8222f-2a97-4a3c-9517-fbd7626122fd	3572	1781	10.0504	0	0	0	Late PPC	-1.23195	-2.07174
AACCAACCAGCGGTTC-5_3	AACCAACCAGCGGTTC-5		Fresh	PPC027	7d700751-e80d-40b6-9e79-0efec5ae5a80	c7a966f7-e22e-4807-afff-2bae9ca5fc72	9d988cb0-01b1-4d5d-bf4b-3fd3baf149a4	4993	2326	8.2115	0	0	0	Late PPC	-2.90527	-1.61463
AACCAACCAGCTTCCT-1_3	AACCAACCAGCTTCCT-1		Fresh	iPSC-PPC034	1eeda2ea-453a-4ff4-9cae-2a68f823d919	ac69bd1c-2131-4391-a2ee-b6c19b219c07	eb1309e6-5567-437b-82d7-549c1c8d5493	5819	2130	0.223406	2	2	3	iPSC	12.9037	2.47518
AACCAACCAGGCGAAT-5_3	AACCAACCAGGCGAAT-5		Fresh	PPC027	7d700751-e80d-40b6-9e79-0efec5ae5a80	c7a966f7-e22e-4807-afff-2bae9ca5fc72	9d988cb0-01b1-4d5d-bf4b-3fd3baf149a4	3950	1987	8.1519	1	1	2	Rep. Late PPC	1.66787	3.36497
AACCAACCATACCACA-5_3	AACCAACCATACCACA-5		Fresh	PPC027	7d700751-e80d-40b6-9e79-0efec5ae5a80	c7a966f7-e22e-4807-afff-2bae9ca5fc72	9d988cb0-01b1-4d5d-bf4b-3fd3baf149a4	21787	5775	11.9429	0	0	0	Late PPC	-3.03714	0.641114
AACCAACCATCGCTGG-6_3	AACCAACCATCGCTGG-6		Fresh	PPC028	e2308d3d-f183-44e4-b0b7-2dff4a5006da	ee146263-82f5-4ed7-bb49-4300837acc85	c3bb6245-5d1b-4dbc-8b16-b0ca47472e91	6733	2745	6.80232	4	4	5	Mesendoderm	5.01521	-6.13014
AACCAACCATCTCAAG-7_3	AACCAACCATCTCAAG-7		Fresh	PPC036	eada4dfd-14cc-4767-8791-4a478eb3fe12	9bff6491-20c4-410a-98f6-4b4ee6aaf97d	90e8222f-2a97-4a3c-9517-fbd7626122fd	2662	1363	20.2104	0	0	0	Late PPC	-4.69554	-0.12464
AACCAACGTAAGTTGA-6_3	AACCAACGTAAGTTGA-6		Fresh	PPC028	e2308d3d-f183-44e4-b0b7-2dff4a5006da	ee146263-82f5-4ed7-bb49-4300837acc85	c3bb6245-5d1b-4dbc-8b16-b0ca47472e91	3266	1451	16.9626	3	3	4	Early PPC	6.01505	-0.27031
AACCAACGTACGCGTC-5_3	AACCAACGTACGCGTC-5		Fresh	PPC027	7d700751-e80d-40b6-9e79-0efec5ae5a80	c7a966f7-e22e-4807-afff-2bae9ca5fc72	9d988cb0-01b1-4d5d-bf4b-3fd3baf149a4	13559	4464	5.80426	1	1	2	Rep. Late PPC	-0.536651	3.82607
AACCAACGTAGCGTTT-1_1	AACCAACGTAGCGTTT-1	scRNA_Pool_1	Cryopreserved	PPC023	04cd9285-b478-468a-a055-a9d82c99b016	916c0056-cef2-488f-ae44-cb9b1398669e	725e0255-424c-44da-86c9-bc0bc14a21a8	4078	2017	8.50907	0	0	0	Late PPC	-0.290305	0.709959
AACCAACGTAGTTAGA-2_3	AACCAACGTAGTTAGA-2		Fresh	PPC034	3ab5e63d-1d2d-441b-b1c3-7f77fd86e4dd	ac69bd1c-2131-4391-a2ee-b6c19b219c07	eb1309e6-5567-437b-82d7-549c1c8d5493	8058	3214	7.27228	0	0	0	Late PPC	-2.19338	1.94698
AACCAACGTATCGAGG-7_3	AACCAACGTATCGAGG-7		Fresh	PPC036	eada4dfd-14cc-4767-8791-4a478eb3fe12	9bff6491-20c4-410a-98f6-4b4ee6aaf97d	90e8222f-2a97-4a3c-9517-fbd7626122fd	4395	1998	6.9397	0	0	1	Late PPC	-4.04528	-3.07705
AACCAACGTATCGTAC-3_3	AACCAACGTATCGTAC-3		Fresh	PPC029	4efdab78-1eda-4888-8483-15b519c375dc	9bff6491-20c4-410a-98f6-4b4ee6aaf97d	90e8222f-2a97-4a3c-9517-fbd7626122fd	2708	1559	5.98227	0	0	1	Late PPC	-4.65712	-4.21698
AACCAACGTATTTCTC-3_3	AACCAACGTATTTCTC-3		Fresh	PPC029	4efdab78-1eda-4888-8483-15b519c375dc	9bff6491-20c4-410a-98f6-4b4ee6aaf97d	90e8222f-2a97-4a3c-9517-fbd7626122fd	9754	3572	7.2073	0	0	1	Late PPC	-5.10489	0.689934
AACCAACGTCAATCTG-3_3	AACCAACGTCAATCTG-3		Fresh	PPC029	4efdab78-1eda-4888-8483-15b519c375dc	9bff6491-20c4-410a-98f6-4b4ee6aaf97d	90e8222f-2a97-4a3c-9517-fbd7626122fd	11092	3903	6.0494	0	0	1	Late PPC	-6.5284	-0.261724
AACCAACGTCATTCCC-1_1	AACCAACGTCATTCCC-1	scRNA_Pool_1	Cryopreserved	PPC029	04cd9285-b478-468a-a055-a9d82c99b016	9bff6491-20c4-410a-98f6-4b4ee6aaf97d	90e8222f-2a97-4a3c-9517-fbd7626122fd	6271	2740	5.29421	0	0	0	Late PPC	-2.72708	-1.55173
AACCAACGTCCAGAAG-4_3	AACCAACGTCCAGAAG-4		Fresh	PPC030	4fd8f0f0-2356-451c-a61f-c30610f1141c	4df98c9a-93f7-4735-80c8-24b1e8943549	7cf9e7b2-28a3-4b42-812b-929516fbce4a	6648	2594	9.43141	4	4	5	Mesendoderm	4.62969	-6.8029
AACCAACGTCCCACGA-2_3	AACCAACGTCCCACGA-2		Fresh	PPC034	3ab5e63d-1d2d-441b-b1c3-7f77fd86e4dd	ac69bd1c-2131-4391-a2ee-b6c19b219c07	eb1309e6-5567-437b-82d7-549c1c8d5493	6808	2856	6.66863	0	0	0	Late PPC	0.329567	0.578702
AACCAACGTCTGTTAG-1_1	AACCAACGTCTGTTAG-1	scRNA_Pool_1	Cryopreserved	PPC023	04cd9285-b478-468a-a055-a9d82c99b016	916c0056-cef2-488f-ae44-cb9b1398669e	725e0255-424c-44da-86c9-bc0bc14a21a8	12557	4165	8.14685	0	0	0	Late PPC	-0.430121	-0.0268711
AACCAACGTGACCTGC-1_1	AACCAACGTGACCTGC-1	scRNA_Pool_1	Cryopreserved	PPC029	04cd9285-b478-468a-a055-a9d82c99b016	9bff6491-20c4-410a-98f6-4b4ee6aaf97d	90e8222f-2a97-4a3c-9517-fbd7626122fd	9758	3734	7.4298	0	0	1	Late PPC	-6.6235	-2.49715
AACCAACGTGACTCTA-1_1	AACCAACGTGACTCTA-1	scRNA_Pool_1	Cryopreserved	PPC023	04cd9285-b478-468a-a055-a9d82c99b016	916c0056-cef2-488f-ae44-cb9b1398669e	725e0255-424c-44da-86c9-bc0bc14a21a8	4210	2075	12.9454	0	0	0	Late PPC	-0.695489	-3.71067
AACCAACGTGATCATC-6_3	AACCAACGTGATCATC-6		Fresh	PPC028	e2308d3d-f183-44e4-b0b7-2dff4a5006da	ee146263-82f5-4ed7-bb49-4300837acc85	c3bb6245-5d1b-4dbc-8b16-b0ca47472e91	6232	2341	10.6065	4	4	5	Mesendoderm	5.61826	-6.62728
AACCAACGTGCACGCT-8_3	AACCAACGTGCACGCT-8		Fresh	PPC023	fb6028d0-5ef0-4f53-bf73-da3983948ce1	916c0056-cef2-488f-ae44-cb9b1398669e	725e0255-424c-44da-86c9-bc0bc14a21a8	12597	4232	7.31126	0	0	0	Late PPC	0.628111	-1.87065
AACCAACGTGCCCGTA-1_3	AACCAACGTGCCCGTA-1		Fresh	iPSC-PPC034	1eeda2ea-453a-4ff4-9cae-2a68f823d919	ac69bd1c-2131-4391-a2ee-b6c19b219c07	eb1309e6-5567-437b-82d7-549c1c8d5493	8089	2790	16.5781	2	2	3	iPSC	12.2694	1.60673
AACCAACGTGGTTTAC-4_3	AACCAACGTGGTTTAC-4		Fresh	PPC030	4fd8f0f0-2356-451c-a61f-c30610f1141c	4df98c9a-93f7-4735-80c8-24b1e8943549	7cf9e7b2-28a3-4b42-812b-929516fbce4a	4249	2030	9.03742	0	0	0	Late PPC	-2.01697	-0.800997
AACCAACGTGTAGTGG-5_3	AACCAACGTGTAGTGG-5		Fresh	PPC027	7d700751-e80d-40b6-9e79-0efec5ae5a80	c7a966f7-e22e-4807-afff-2bae9ca5fc72	9d988cb0-01b1-4d5d-bf4b-3fd3baf149a4	5139	2472	8.0755	0	0	0	Late PPC	-3.01298	-0.73945
AACCAACGTTCTTCAT-4_3	AACCAACGTTCTTCAT-4		Fresh	PPC030	4fd8f0f0-2356-451c-a61f-c30610f1141c	4df98c9a-93f7-4735-80c8-24b1e8943549	7cf9e7b2-28a3-4b42-812b-929516fbce4a	5669	2496	6.17393	0	0	0	Late PPC	-2.96827	2.51789
AACCAACGTTTAAGGA-6_3	AACCAACGTTTAAGGA-6		Fresh	PPC028	e2308d3d-f183-44e4-b0b7-2dff4a5006da	ee146263-82f5-4ed7-bb49-4300837acc85	c3bb6245-5d1b-4dbc-8b16-b0ca47472e91	27255	6226	7.93983	3	3	4	Early PPC	3.46926	1.42462
AACCAACTCATCGGGC-1_1	AACCAACTCATCGGGC-1	scRNA_Pool_1	Cryopreserved	PPC027	04cd9285-b478-468a-a055-a9d82c99b016	c7a966f7-e22e-4807-afff-2bae9ca5fc72	9d988cb0-01b1-4d5d-bf4b-3fd3baf149a4	7180	2857	6.7688	0	0	0	Late PPC	-0.118452	-2.69118
AACCAACTCATTACTC-7_3	AACCAACTCATTACTC-7		Fresh	PPC036	eada4dfd-14cc-4767-8791-4a478eb3fe12	9bff6491-20c4-410a-98f6-4b4ee6aaf97d	90e8222f-2a97-4a3c-9517-fbd7626122fd	3875	1855	10.8129	0	0	1	Late PPC	-2.45127	-4.85022
AACCAACTCCAACTAG-4_3	AACCAACTCCAACTAG-4		Fresh	PPC030	4fd8f0f0-2356-451c-a61f-c30610f1141c	4df98c9a-93f7-4735-80c8-24b1e8943549	7cf9e7b2-28a3-4b42-812b-929516fbce4a	4703	2246	5.91112	1	1	2	Rep. Late PPC	0.122975	3.82998
AACCAACTCCAGTTCC-4_3	AACCAACTCCAGTTCC-4		Fresh	PPC030	4fd8f0f0-2356-451c-a61f-c30610f1141c	4df98c9a-93f7-4735-80c8-24b1e8943549	7cf9e7b2-28a3-4b42-812b-929516fbce4a	9366	3460	6.19261	0	0	0	Late PPC	-3.87081	2.27254
AACCAACTCCATACAG-6_3	AACCAACTCCATACAG-6		Fresh	PPC028	e2308d3d-f183-44e4-b0b7-2dff4a5006da	ee146263-82f5-4ed7-bb49-4300837acc85	c3bb6245-5d1b-4dbc-8b16-b0ca47472e91	6912	2824	9.62095	3	3	4	Early PPC	6.18084	0.289253
AACCAACTCCCGAACG-8_3	AACCAACTCCCGAACG-8		Fresh	PPC023	fb6028d0-5ef0-4f53-bf73-da3983948ce1	916c0056-cef2-488f-ae44-cb9b1398669e	725e0255-424c-44da-86c9-bc0bc14a21a8	8829	3153	8.72126	0	0	0	Late PPC	-0.480784	0.624134
AACCAACTCCCTTGGT-1_2	AACCAACTCCCTTGGT-1	scRNA_Pool_2	Cryopreserved	PPC150	8f38fc74-ec4a-4014-8462-6e10e018f4c3	0a1bcb9c-aa08-4f75-b564-ff7abc75235c	b48d5663-b599-4d02-a70b-6bd12546041f	51977	7922	7.97853	0	0	0	Late PPC	-6.95397	1.74027
AACCAACTCCGAGAAG-4_3	AACCAACTCCGAGAAG-4		Fresh	PPC030	4fd8f0f0-2356-451c-a61f-c30610f1141c	4df98c9a-93f7-4735-80c8-24b1e8943549	7cf9e7b2-28a3-4b42-812b-929516fbce4a	3189	1652	5.17404	0	0	0	Late PPC	-1.36959	-1.96265
AACCAACTCCGGGACT-3_3	AACCAACTCCGGGACT-3		Fresh	PPC029	4efdab78-1eda-4888-8483-15b519c375dc	9bff6491-20c4-410a-98f6-4b4ee6aaf97d	90e8222f-2a97-4a3c-9517-fbd7626122fd	8826	3348	5.12123	0	0	1	Late PPC	-5.93868	-1.88474
AACCAACTCCGTGCGA-1_1	AACCAACTCCGTGCGA-1	scRNA_Pool_1	Cryopreserved	PPC029	04cd9285-b478-468a-a055-a9d82c99b016	9bff6491-20c4-410a-98f6-4b4ee6aaf97d	90e8222f-2a97-4a3c-9517-fbd7626122fd	7823	3300	8.15544	1	1	2	Rep. Late PPC	-0.625631	4.47639
AACCAACTCCTATTGT-5_3	AACCAACTCCTATTGT-5		Fresh	PPC027	7d700751-e80d-40b6-9e79-0efec5ae5a80	c7a966f7-e22e-4807-afff-2bae9ca5fc72	9d988cb0-01b1-4d5d-bf4b-3fd3baf149a4	2114	1184	17.9754	0	0	0	Late PPC	-3.3452	-1.83831
AACCAACTCGATTTCT-6_3	AACCAACTCGATTTCT-6		Fresh	PPC028	e2308d3d-f183-44e4-b0b7-2dff4a5006da	ee146263-82f5-4ed7-bb49-4300837acc85	c3bb6245-5d1b-4dbc-8b16-b0ca47472e91	7841	3063	12.3964	3	3	4	Early PPC	4.85616	-0.792803
AACCAACTCGCCATAA-1_2	AACCAACTCGCCATAA-1	scRNA_Pool_2	Cryopreserved	PPC051	8f38fc74-ec4a-4014-8462-6e10e018f4c3	4f63a2f0-b270-48f8-8603-38d0de2bec74	5f5c5255-f41b-46eb-a9bd-7130515e3efc	7971	3029	9.39656	0	0	0	Late PPC	1.40174	0.544578
AACCAACTCGCCTAGG-5_3	AACCAACTCGCCTAGG-5		Fresh	PPC027	7d700751-e80d-40b6-9e79-0efec5ae5a80	c7a966f7-e22e-4807-afff-2bae9ca5fc72	9d988cb0-01b1-4d5d-bf4b-3fd3baf149a4	3858	1993	6.6874	0	0	0	Late PPC	-2.58344	-1.8375
AACCAACTCGCTCCTA-1_2	AACCAACTCGCTCCTA-1	scRNA_Pool_2	Cryopreserved	PPC051	8f38fc74-ec4a-4014-8462-6e10e018f4c3	4f63a2f0-b270-48f8-8603-38d0de2bec74	5f5c5255-f41b-46eb-a9bd-7130515e3efc	6353	2631	9.52306	0	0	0	Late PPC	-0.988258	-0.959389
AACCAACTCTCATTTG-4_3	AACCAACTCTCATTTG-4		Fresh	PPC030	4fd8f0f0-2356-451c-a61f-c30610f1141c	4df98c9a-93f7-4735-80c8-24b1e8943549	7cf9e7b2-28a3-4b42-812b-929516fbce4a	6001	2599	13.0978	0	0	0	Late PPC	-3.37149	1.56121
AACCAACTCTCTGCTG-1_1	AACCAACTCTCTGCTG-1	scRNA_Pool_1	Cryopreserved	PPC023	04cd9285-b478-468a-a055-a9d82c99b016	916c0056-cef2-488f-ae44-cb9b1398669e	725e0255-424c-44da-86c9-bc0bc14a21a8	9928	3629	11.3114	1	1	2	Rep. Late PPC	0.00192157	3.36683
AACCAACTCTGTCCCA-6_3	AACCAACTCTGTCCCA-6		Fresh	PPC028	e2308d3d-f183-44e4-b0b7-2dff4a5006da	ee146263-82f5-4ed7-bb49-4300837acc85	c3bb6245-5d1b-4dbc-8b16-b0ca47472e91	15836	4704	7.1609	3	3	4	Early PPC	4.96954	0.591438
AACCAACTCTGTGCAA-1_1	AACCAACTCTGTGCAA-1	scRNA_Pool_1	Cryopreserved	PPC034	04cd9285-b478-468a-a055-a9d82c99b016	ac69bd1c-2131-4391-a2ee-b6c19b219c07	eb1309e6-5567-437b-82d7-549c1c8d5493	6785	2913	16.9639	0	0	0	Late PPC	0.0331562	0.54305
AACCAACTCTGTGCGG-5_3	AACCAACTCTGTGCGG-5		Fresh	PPC027	7d700751-e80d-40b6-9e79-0efec5ae5a80	c7a966f7-e22e-4807-afff-2bae9ca5fc72	9d988cb0-01b1-4d5d-bf4b-3fd3baf149a4	4086	2123	10.7195	0	0	0	Late PPC	-3.10188	0.313685
AACCACAAGAGCAGTC-1_2	AACCACAAGAGCAGTC-1	scRNA_Pool_2	Cryopreserved	PPC051	8f38fc74-ec4a-4014-8462-6e10e018f4c3	4f63a2f0-b270-48f8-8603-38d0de2bec74	5f5c5255-f41b-46eb-a9bd-7130515e3efc	5244	2241	12.7765	4	4	5	Mesendoderm	4.86763	-6.99764
AACCACAAGAGTCGAC-1_1	AACCACAAGAGTCGAC-1	scRNA_Pool_1	Cryopreserved	PPC029	04cd9285-b478-468a-a055-a9d82c99b016	9bff6491-20c4-410a-98f6-4b4ee6aaf97d	90e8222f-2a97-4a3c-9517-fbd7626122fd	8574	3341	6.08817	0	0	1	Late PPC	-6.37863	-1.34591
AACCACAAGAGTCGAC-7_3	AACCACAAGAGTCGAC-7		Fresh	PPC036	eada4dfd-14cc-4767-8791-4a478eb3fe12	9bff6491-20c4-410a-98f6-4b4ee6aaf97d	90e8222f-2a97-4a3c-9517-fbd7626122fd	4084	1951	8.9618	0	0	0	Late PPC	-6.68299	0.164551
AACCACAAGAGTTGCG-6_3	AACCACAAGAGTTGCG-6		Fresh	PPC028	e2308d3d-f183-44e4-b0b7-2dff4a5006da	ee146263-82f5-4ed7-bb49-4300837acc85	c3bb6245-5d1b-4dbc-8b16-b0ca47472e91	7593	2832	11.2209	3	3	4	Early PPC	6.0158	0.537433
AACCACAAGATCACTC-7_3	AACCACAAGATCACTC-7		Fresh	PPC036	eada4dfd-14cc-4767-8791-4a478eb3fe12	9bff6491-20c4-410a-98f6-4b4ee6aaf97d	90e8222f-2a97-4a3c-9517-fbd7626122fd	6003	2753	8.57904	0	0	1	Late PPC	-4.16895	-3.69159
AACCACAAGCGTTACT-5_3	AACCACAAGCGTTACT-5		Fresh	PPC027	7d700751-e80d-40b6-9e79-0efec5ae5a80	c7a966f7-e22e-4807-afff-2bae9ca5fc72	9d988cb0-01b1-4d5d-bf4b-3fd3baf149a4	5085	2491	10.5211	0	0	0	Late PPC	-2.60192	-1.32599
AACCACAAGGACTTCT-3_3	AACCACAAGGACTTCT-3		Fresh	PPC029	4efdab78-1eda-4888-8483-15b519c375dc	9bff6491-20c4-410a-98f6-4b4ee6aaf97d	90e8222f-2a97-4a3c-9517-fbd7626122fd	7242	3119	7.37365	0	0	1	Late PPC	-6.44741	-1.81901
AACCACAAGGCTCCCA-2_3	AACCACAAGGCTCCCA-2		Fresh	PPC034	3ab5e63d-1d2d-441b-b1c3-7f77fd86e4dd	ac69bd1c-2131-4391-a2ee-b6c19b219c07	eb1309e6-5567-437b-82d7-549c1c8d5493	16329	4585	12.1992	4	4	5	Mesendoderm	4.34791	-6.9199
AACCACAAGGCTTAAA-2_3	AACCACAAGGCTTAAA-2		Fresh	PPC034	3ab5e63d-1d2d-441b-b1c3-7f77fd86e4dd	ac69bd1c-2131-4391-a2ee-b6c19b219c07	eb1309e6-5567-437b-82d7-549c1c8d5493	1805	1164	8.25485	0	0	0	Late PPC	0.732908	-1.1868
AACCACAAGGGTAGCT-7_3	AACCACAAGGGTAGCT-7		Fresh	PPC036	eada4dfd-14cc-4767-8791-4a478eb3fe12	9bff6491-20c4-410a-98f6-4b4ee6aaf97d	90e8222f-2a97-4a3c-9517-fbd7626122fd	4070	1837	8.32924	0	0	1	Late PPC	-3.46277	-4.01302
AACCACAAGGTTCATC-1_2	AACCACAAGGTTCATC-1	scRNA_Pool_2	Cryopreserved	PPC134	8f38fc74-ec4a-4014-8462-6e10e018f4c3	2302e931-a8d5-454d-83cf-f86e41c1e901	a140d6d1-9fbf-4645-a083-b870bf2f0f67	17850	4692	8.81793	0	0	1	Late PPC	-6.95904	0.778778
AACCACAAGTGAGTTA-5_3	AACCACAAGTGAGTTA-5		Fresh	PPC027	7d700751-e80d-40b6-9e79-0efec5ae5a80	c7a966f7-e22e-4807-afff-2bae9ca5fc72	9d988cb0-01b1-4d5d-bf4b-3fd3baf149a4	3326	1743	10.6133	0	0	0	Late PPC	-3.20058	-1.10422
AACCACAAGTGCAGGT-1_1	AACCACAAGTGCAGGT-1	scRNA_Pool_1	Cryopreserved	PPC034	04cd9285-b478-468a-a055-a9d82c99b016	ac69bd1c-2131-4391-a2ee-b6c19b219c07	eb1309e6-5567-437b-82d7-549c1c8d5493	6154	2764	12.5934	0	0	0	Late PPC	0.37703	0.256618
AACCACAAGTTCACTG-8_3	AACCACAAGTTCACTG-8		Fresh	PPC023	fb6028d0-5ef0-4f53-bf73-da3983948ce1	916c0056-cef2-488f-ae44-cb9b1398669e	725e0255-424c-44da-86c9-bc0bc14a21a8	5589	2250	28.735	0	0	0	Late PPC	-1.17259	-2.01347
AACCACAAGTTCCAGT-5_3	AACCACAAGTTCCAGT-5		Fresh	PPC027	7d700751-e80d-40b6-9e79-0efec5ae5a80	c7a966f7-e22e-4807-afff-2bae9ca5fc72	9d988cb0-01b1-4d5d-bf4b-3fd3baf149a4	14279	4777	6.36599	0	0	0	Late PPC	-2.77094	-0.0812629
AACCACAAGTTGGGAC-7_3	AACCACAAGTTGGGAC-7		Fresh	PPC036	eada4dfd-14cc-4767-8791-4a478eb3fe12	9bff6491-20c4-410a-98f6-4b4ee6aaf97d	90e8222f-2a97-4a3c-9517-fbd7626122fd	9823	3826	10.9641	0	0	0	Late PPC	-6.51196	0.873315
AACCACACAAACTAAG-1_3	AACCACACAAACTAAG-1		Fresh	iPSC-PPC034	1eeda2ea-453a-4ff4-9cae-2a68f823d919	ac69bd1c-2131-4391-a2ee-b6c19b219c07	eb1309e6-5567-437b-82d7-549c1c8d5493	10530	3467	11.6144	2	2	3	iPSC	13.518	0.74549
AACCACACAAAGAACT-1_1	AACCACACAAAGAACT-1	scRNA_Pool_1	Cryopreserved	PPC034	04cd9285-b478-468a-a055-a9d82c99b016	ac69bd1c-2131-4391-a2ee-b6c19b219c07	eb1309e6-5567-437b-82d7-549c1c8d5493	7237	2884	10.5845	0	0	0	Late PPC	-2.28031	2.20295
AACCACACAAGCTGCC-7_3	AACCACACAAGCTGCC-7		Fresh	PPC036	eada4dfd-14cc-4767-8791-4a478eb3fe12	9bff6491-20c4-410a-98f6-4b4ee6aaf97d	90e8222f-2a97-4a3c-9517-fbd7626122fd	13724	4422	4.91839	0	0	1	Late PPC	-6.4069	-0.699016
AACCACACAAGGTCAG-1_3	AACCACACAAGGTCAG-1		Fresh	iPSC-PPC034	1eeda2ea-453a-4ff4-9cae-2a68f823d919	ac69bd1c-2131-4391-a2ee-b6c19b219c07	eb1309e6-5567-437b-82d7-549c1c8d5493	10845	3340	16.5791	2	2	3	iPSC	13.5723	1.28106
AACCACACAAGTAGTA-4_3	AACCACACAAGTAGTA-4		Fresh	PPC030	4fd8f0f0-2356-451c-a61f-c30610f1141c	4df98c9a-93f7-4735-80c8-24b1e8943549	7cf9e7b2-28a3-4b42-812b-929516fbce4a	10510	3725	5.45195	0	0	0	Late PPC	-1.96989	-0.486341
AACCACACAATTGAGA-1_2	AACCACACAATTGAGA-1	scRNA_Pool_2	Cryopreserved	PPC051	8f38fc74-ec4a-4014-8462-6e10e018f4c3	4f63a2f0-b270-48f8-8603-38d0de2bec74	5f5c5255-f41b-46eb-a9bd-7130515e3efc	56464	9162	7.99093	0	0	0	Late PPC	1.41119	1.02248
AACCACACAATTTCTC-7_3	AACCACACAATTTCTC-7		Fresh	PPC036	eada4dfd-14cc-4767-8791-4a478eb3fe12	9bff6491-20c4-410a-98f6-4b4ee6aaf97d	90e8222f-2a97-4a3c-9517-fbd7626122fd	6236	2713	8.16228	0	0	1	Late PPC	-4.34315	-2.86538
AACCACACACAAGCCC-2_3	AACCACACACAAGCCC-2		Fresh	PPC034	3ab5e63d-1d2d-441b-b1c3-7f77fd86e4dd	ac69bd1c-2131-4391-a2ee-b6c19b219c07	eb1309e6-5567-437b-82d7-549c1c8d5493	10792	3701	18.2172	0	0	0	Late PPC	-2.25089	2.17699
AACCACACACAGCCAC-7_3	AACCACACACAGCCAC-7		Fresh	PPC036	eada4dfd-14cc-4767-8791-4a478eb3fe12	9bff6491-20c4-410a-98f6-4b4ee6aaf97d	90e8222f-2a97-4a3c-9517-fbd7626122fd	3934	2047	7.67666	0	0	1	Late PPC	-3.67508	-2.88968
AACCACACACAGTCAT-1_1	AACCACACACAGTCAT-1	scRNA_Pool_1	Cryopreserved	PPC027	04cd9285-b478-468a-a055-a9d82c99b016	c7a966f7-e22e-4807-afff-2bae9ca5fc72	9d988cb0-01b1-4d5d-bf4b-3fd3baf149a4	7682	3341	6.86019	0	0	0	Late PPC	-3.96396	-0.0928417
AACCACACACATACTG-8_3	AACCACACACATACTG-8		Fresh	PPC023	fb6028d0-5ef0-4f53-bf73-da3983948ce1	916c0056-cef2-488f-ae44-cb9b1398669e	725e0255-424c-44da-86c9-bc0bc14a21a8	5291	2266	4.0068	0	0	6	Late PPC	-5.58609	3.26383
AACCACACAGATTAAG-4_3	AACCACACAGATTAAG-4		Fresh	PPC030	4fd8f0f0-2356-451c-a61f-c30610f1141c	4df98c9a-93f7-4735-80c8-24b1e8943549	7cf9e7b2-28a3-4b42-812b-929516fbce4a	4547	2068	4.79437	0	0	0	Late PPC	-2.64949	2.09691
AACCACACAGCAAGAC-7_3	AACCACACAGCAAGAC-7		Fresh	PPC036	eada4dfd-14cc-4767-8791-4a478eb3fe12	9bff6491-20c4-410a-98f6-4b4ee6aaf97d	90e8222f-2a97-4a3c-9517-fbd7626122fd	2954	1631	10.3588	0	0	0	Late PPC	-2.91767	-2.46469
AACCACACAGCTTCGG-1_2	AACCACACAGCTTCGG-1	scRNA_Pool_2	Cryopreserved	PPC134	8f38fc74-ec4a-4014-8462-6e10e018f4c3	2302e931-a8d5-454d-83cf-f86e41c1e901	a140d6d1-9fbf-4645-a083-b870bf2f0f67	26082	5947	12.3035	4	4	5	Mesendoderm	5.34416	-7.88807
AACCACACAGGCATGA-8_3	AACCACACAGGCATGA-8		Fresh	PPC023	fb6028d0-5ef0-4f53-bf73-da3983948ce1	916c0056-cef2-488f-ae44-cb9b1398669e	725e0255-424c-44da-86c9-bc0bc14a21a8	5456	2256	8.98094	0	0	0	Late PPC	-0.499331	-0.911716
AACCACACAGGGTTGA-2_3	AACCACACAGGGTTGA-2		Fresh	PPC034	3ab5e63d-1d2d-441b-b1c3-7f77fd86e4dd	ac69bd1c-2131-4391-a2ee-b6c19b219c07	eb1309e6-5567-437b-82d7-549c1c8d5493	9155	3557	6.47733	1	1	2	Rep. Late PPC	-0.148154	3.3477
AACCACACAGTCGGTC-5_3	AACCACACAGTCGGTC-5		Fresh	PPC027	7d700751-e80d-40b6-9e79-0efec5ae5a80	c7a966f7-e22e-4807-afff-2bae9ca5fc72	9d988cb0-01b1-4d5d-bf4b-3fd3baf149a4	4233	1998	7.70139	0	0	0	Late PPC	-2.23592	-0.711326
AACCACACATATCTGG-2_3	AACCACACATATCTGG-2		Fresh	PPC034	3ab5e63d-1d2d-441b-b1c3-7f77fd86e4dd	ac69bd1c-2131-4391-a2ee-b6c19b219c07	eb1309e6-5567-437b-82d7-549c1c8d5493	8081	3168	7.49907	0	0	0	Late PPC	-0.107732	-0.634084
AACCACACATCTCGTC-8_3	AACCACACATCTCGTC-8		Fresh	PPC023	fb6028d0-5ef0-4f53-bf73-da3983948ce1	916c0056-cef2-488f-ae44-cb9b1398669e	725e0255-424c-44da-86c9-bc0bc14a21a8	3855	1895	6.84825	0	0	0	Late PPC	-0.471744	-1.04698
AACCACACATTCGATG-8_3	AACCACACATTCGATG-8		Fresh	PPC023	fb6028d0-5ef0-4f53-bf73-da3983948ce1	916c0056-cef2-488f-ae44-cb9b1398669e	725e0255-424c-44da-86c9-bc0bc14a21a8	4783	2074	9.78465	0	0	1	Late PPC	-1.47231	-4.35277
AACCACACATTCTGTT-6_3	AACCACACATTCTGTT-6		Fresh	PPC028	e2308d3d-f183-44e4-b0b7-2dff4a5006da	ee146263-82f5-4ed7-bb49-4300837acc85	c3bb6245-5d1b-4dbc-8b16-b0ca47472e91	5927	2652	11.4392	3	3	4	Early PPC	6.09742	0.265988
AACCACAGTACCATAC-8_3	AACCACAGTACCATAC-8		Fresh	PPC023	fb6028d0-5ef0-4f53-bf73-da3983948ce1	916c0056-cef2-488f-ae44-cb9b1398669e	725e0255-424c-44da-86c9-bc0bc14a21a8	9323	3671	7.32597	1	1	2	Rep. Late PPC	1.38078	5.21436
AACCACAGTACGTGTT-1_1	AACCACAGTACGTGTT-1	scRNA_Pool_1	Cryopreserved	PPC027	04cd9285-b478-468a-a055-a9d82c99b016	c7a966f7-e22e-4807-afff-2bae9ca5fc72	9d988cb0-01b1-4d5d-bf4b-3fd3baf149a4	33861	6577	6.15457	0	5	6	Early DE	-7.83783	3.70937
AACCACAGTAGCTCGC-3_3	AACCACAGTAGCTCGC-3		Fresh	PPC029	4efdab78-1eda-4888-8483-15b519c375dc	9bff6491-20c4-410a-98f6-4b4ee6aaf97d	90e8222f-2a97-4a3c-9517-fbd7626122fd	44189	7523	6.23911	0	5	6	Early DE	-5.87154	3.30598
AACCACAGTAGGGTAC-1_1	AACCACAGTAGGGTAC-1	scRNA_Pool_1	Cryopreserved	PPC034	04cd9285-b478-468a-a055-a9d82c99b016	ac69bd1c-2131-4391-a2ee-b6c19b219c07	eb1309e6-5567-437b-82d7-549c1c8d5493	38749	7197	8.65829	4	4	5	Mesendoderm	6.31824	-7.71704
AACCACAGTATCGATC-3_3	AACCACAGTATCGATC-3		Fresh	PPC029	4efdab78-1eda-4888-8483-15b519c375dc	9bff6491-20c4-410a-98f6-4b4ee6aaf97d	90e8222f-2a97-4a3c-9517-fbd7626122fd	6806	2932	8.81575	5	6	7	Endocrine	-0.510736	13.5267
AACCACAGTATCGGTT-1_1	AACCACAGTATCGGTT-1	scRNA_Pool_1	Cryopreserved	PPC023	04cd9285-b478-468a-a055-a9d82c99b016	916c0056-cef2-488f-ae44-cb9b1398669e	725e0255-424c-44da-86c9-bc0bc14a21a8	6924	2871	10.5286	0	0	0	Late PPC	0.210305	-2.0069
AACCACAGTATTGCCA-8_3	AACCACAGTATTGCCA-8		Fresh	PPC023	fb6028d0-5ef0-4f53-bf73-da3983948ce1	916c0056-cef2-488f-ae44-cb9b1398669e	725e0255-424c-44da-86c9-bc0bc14a21a8	11836	3950	6.97026	0	0	0	Late PPC	-0.777726	-1.54481
AACCACAGTCATCGCG-4_3	AACCACAGTCATCGCG-4		Fresh	PPC030	4fd8f0f0-2356-451c-a61f-c30610f1141c	4df98c9a-93f7-4735-80c8-24b1e8943549	7cf9e7b2-28a3-4b42-812b-929516fbce4a	4684	2194	15.0939	4	4	5	Mesendoderm	4.3432	-5.70144
AACCACAGTCCATAGT-6_3	AACCACAGTCCATAGT-6		Fresh	PPC028	e2308d3d-f183-44e4-b0b7-2dff4a5006da	ee146263-82f5-4ed7-bb49-4300837acc85	c3bb6245-5d1b-4dbc-8b16-b0ca47472e91	7444	2781	8.15422	3	3	4	Early PPC	6.74893	0.111276
AACCACAGTCGATTAC-2_3	AACCACAGTCGATTAC-2		Fresh	PPC034	3ab5e63d-1d2d-441b-b1c3-7f77fd86e4dd	ac69bd1c-2131-4391-a2ee-b6c19b219c07	eb1309e6-5567-437b-82d7-549c1c8d5493	14904	4679	10.2992	0	0	0	Late PPC	-1.1297	-1.4357
AACCACAGTCGCTGCA-3_3	AACCACAGTCGCTGCA-3		Fresh	PPC029	4efdab78-1eda-4888-8483-15b519c375dc	9bff6491-20c4-410a-98f6-4b4ee6aaf97d	90e8222f-2a97-4a3c-9517-fbd7626122fd	14524	3963	5.67337	0	5	6	Early DE	-6.06795	3.66256
AACCACAGTCGTATGT-4_3	AACCACAGTCGTATGT-4		Fresh	PPC030	4fd8f0f0-2356-451c-a61f-c30610f1141c	4df98c9a-93f7-4735-80c8-24b1e8943549	7cf9e7b2-28a3-4b42-812b-929516fbce4a	4207	2030	8.17685	0	0	0	Late PPC	-2.7734	1.42536
AACCACAGTCGTCGGT-4_3	AACCACAGTCGTCGGT-4		Fresh	PPC030	4fd8f0f0-2356-451c-a61f-c30610f1141c	4df98c9a-93f7-4735-80c8-24b1e8943549	7cf9e7b2-28a3-4b42-812b-929516fbce4a	13142	4221	8.49947	0	0	0	Late PPC	-2.31138	1.04813
AACCACAGTGAACTAA-3_3	AACCACAGTGAACTAA-3		Fresh	PPC029	4efdab78-1eda-4888-8483-15b519c375dc	9bff6491-20c4-410a-98f6-4b4ee6aaf97d	90e8222f-2a97-4a3c-9517-fbd7626122fd	14748	4665	11.3236	1	1	2	Rep. Late PPC	-0.96725	4.76669
AACCACAGTGACCGTC-1_1	AACCACAGTGACCGTC-1	scRNA_Pool_1	Cryopreserved	PPC029	04cd9285-b478-468a-a055-a9d82c99b016	9bff6491-20c4-410a-98f6-4b4ee6aaf97d	90e8222f-2a97-4a3c-9517-fbd7626122fd	5085	2153	17.0108	0	0	1	Late PPC	-5.31135	-1.77357
AACCACAGTGACTCTA-1_2	AACCACAGTGACTCTA-1	scRNA_Pool_2	Cryopreserved	PPC051	8f38fc74-ec4a-4014-8462-6e10e018f4c3	4f63a2f0-b270-48f8-8603-38d0de2bec74	5f5c5255-f41b-46eb-a9bd-7130515e3efc	7526	2837	7.79963	0	0	0	Late PPC	-2.60903	-1.41743
AACCACAGTGAGCCAA-1_2	AACCACAGTGAGCCAA-1	scRNA_Pool_2	Cryopreserved	PPC150	8f38fc74-ec4a-4014-8462-6e10e018f4c3	0a1bcb9c-aa08-4f75-b564-ff7abc75235c	b48d5663-b599-4d02-a70b-6bd12546041f	72167	9389	7.41059	0	5	6	Early DE	-5.63153	2.86149
AACCACAGTGTCCTAA-4_3	AACCACAGTGTCCTAA-4		Fresh	PPC030	4fd8f0f0-2356-451c-a61f-c30610f1141c	4df98c9a-93f7-4735-80c8-24b1e8943549	7cf9e7b2-28a3-4b42-812b-929516fbce4a	2991	1517	14.8111	0	0	0	Late PPC	-1.92517	-2.03412
AACCACAGTTAGAGAT-1_3	AACCACAGTTAGAGAT-1		Fresh	iPSC-PPC034	1eeda2ea-453a-4ff4-9cae-2a68f823d919	ac69bd1c-2131-4391-a2ee-b6c19b219c07	eb1309e6-5567-437b-82d7-549c1c8d5493	15507	4247	11.5561	2	2	3	iPSC	13.6209	0.316994
AACCACAGTTAGGCCC-2_3	AACCACAGTTAGGCCC-2		Fresh	PPC034	3ab5e63d-1d2d-441b-b1c3-7f77fd86e4dd	ac69bd1c-2131-4391-a2ee-b6c19b219c07	eb1309e6-5567-437b-82d7-549c1c8d5493	15810	4625	10.8855	0	0	0	Late PPC	-2.53614	1.85035
AACCACAGTTAGTCGT-1_1	AACCACAGTTAGTCGT-1	scRNA_Pool_1	Cryopreserved	PPC034	04cd9285-b478-468a-a055-a9d82c99b016	ac69bd1c-2131-4391-a2ee-b6c19b219c07	eb1309e6-5567-437b-82d7-549c1c8d5493	7836	3263	7.26136	4	4	5	Mesendoderm	4.73864	-7.66744
AACCACAGTTCTCGCT-2_3	AACCACAGTTCTCGCT-2		Fresh	PPC034	3ab5e63d-1d2d-441b-b1c3-7f77fd86e4dd	ac69bd1c-2131-4391-a2ee-b6c19b219c07	eb1309e6-5567-437b-82d7-549c1c8d5493	5092	2360	9.26944	0	0	0	Late PPC	1.42075	0.738609
AACCACAGTTGCAACT-2_3	AACCACAGTTGCAACT-2		Fresh	PPC034	3ab5e63d-1d2d-441b-b1c3-7f77fd86e4dd	ac69bd1c-2131-4391-a2ee-b6c19b219c07	eb1309e6-5567-437b-82d7-549c1c8d5493	38797	7872	6.69639	1	1	2	Rep. Late PPC	2.80661	2.56043
AACCACAGTTGGGATG-1_2	AACCACAGTTGGGATG-1	scRNA_Pool_2	Cryopreserved	PPC150	8f38fc74-ec4a-4014-8462-6e10e018f4c3	0a1bcb9c-aa08-4f75-b564-ff7abc75235c	b48d5663-b599-4d02-a70b-6bd12546041f	26957	6036	12.1675	0	0	0	Late PPC	-4.66491	2.94682
AACCACAGTTTCGATG-5_3	AACCACAGTTTCGATG-5		Fresh	PPC027	7d700751-e80d-40b6-9e79-0efec5ae5a80	c7a966f7-e22e-4807-afff-2bae9ca5fc72	9d988cb0-01b1-4d5d-bf4b-3fd3baf149a4	4726	2339	7.06729	0	0	0	Late PPC	-3.30985	-0.0517186
AACCACATCAAACGAA-6_3	AACCACATCAAACGAA-6		Fresh	PPC028	e2308d3d-f183-44e4-b0b7-2dff4a5006da	ee146263-82f5-4ed7-bb49-4300837acc85	c3bb6245-5d1b-4dbc-8b16-b0ca47472e91	7696	2840	7.86123	3	3	4	Early PPC	6.38307	0.0728779
AACCACATCAAGGCTT-3_3	AACCACATCAAGGCTT-3		Fresh	PPC029	4efdab78-1eda-4888-8483-15b519c375dc	9bff6491-20c4-410a-98f6-4b4ee6aaf97d	90e8222f-2a97-4a3c-9517-fbd7626122fd	11135	3909	6.11585	0	0	1	Late PPC	-6.84351	-0.460972
AACCACATCACCCTTG-2_3	AACCACATCACCCTTG-2		Fresh	PPC034	3ab5e63d-1d2d-441b-b1c3-7f77fd86e4dd	ac69bd1c-2131-4391-a2ee-b6c19b219c07	eb1309e6-5567-437b-82d7-549c1c8d5493	16372	5029	7.63499	0	0	0	Late PPC	0.363662	0.459713
AACCACATCATTGCGA-2_3	AACCACATCATTGCGA-2		Fresh	PPC034	3ab5e63d-1d2d-441b-b1c3-7f77fd86e4dd	ac69bd1c-2131-4391-a2ee-b6c19b219c07	eb1309e6-5567-437b-82d7-549c1c8d5493	6546	2779	7.83685	0	0	0	Late PPC	-2.24069	0.66144
AACCACATCCAAGGGA-1_3	AACCACATCCAAGGGA-1		Fresh	iPSC-PPC034	1eeda2ea-453a-4ff4-9cae-2a68f823d919	ac69bd1c-2131-4391-a2ee-b6c19b219c07	eb1309e6-5567-437b-82d7-549c1c8d5493	14377	4030	10.8854	2	2	3	iPSC	14.9038	0.971053
AACCACATCCATCTGC-4_3	AACCACATCCATCTGC-4		Fresh	PPC030	4fd8f0f0-2356-451c-a61f-c30610f1141c	4df98c9a-93f7-4735-80c8-24b1e8943549	7cf9e7b2-28a3-4b42-812b-929516fbce4a	5467	2342	6.69471	0	0	0	Late PPC	-1.8572	0.52303
AACCACATCCCATACC-4_3	AACCACATCCCATACC-4		Fresh	PPC030	4fd8f0f0-2356-451c-a61f-c30610f1141c	4df98c9a-93f7-4735-80c8-24b1e8943549	7cf9e7b2-28a3-4b42-812b-929516fbce4a	5132	2335	5.16368	0	0	0	Late PPC	-3.69492	2.17593
AACCACATCCCATGGG-1_1	AACCACATCCCATGGG-1	scRNA_Pool_1	Cryopreserved	PPC029	04cd9285-b478-468a-a055-a9d82c99b016	9bff6491-20c4-410a-98f6-4b4ee6aaf97d	90e8222f-2a97-4a3c-9517-fbd7626122fd	9914	3340	6.72786	0	0	0	Late PPC	-6.921	1.65314
AACCACATCCTCACCA-5_3	AACCACATCCTCACCA-5		Fresh	PPC027	7d700751-e80d-40b6-9e79-0efec5ae5a80	c7a966f7-e22e-4807-afff-2bae9ca5fc72	9d988cb0-01b1-4d5d-bf4b-3fd3baf149a4	3709	2048	8.2502	0	0	0	Late PPC	-2.42119	-2.12598
AACCACATCGAAGCAG-7_3	AACCACATCGAAGCAG-7		Fresh	PPC036	eada4dfd-14cc-4767-8791-4a478eb3fe12	9bff6491-20c4-410a-98f6-4b4ee6aaf97d	90e8222f-2a97-4a3c-9517-fbd7626122fd	3682	1924	8.14775	0	0	1	Late PPC	-4.97195	-3.17619
AACCACATCGAATGCT-8_3	AACCACATCGAATGCT-8		Fresh	PPC023	fb6028d0-5ef0-4f53-bf73-da3983948ce1	916c0056-cef2-488f-ae44-cb9b1398669e	725e0255-424c-44da-86c9-bc0bc14a21a8	5987	2514	5.76249	0	0	0	Late PPC	-0.378087	0.932646
AACCACATCGACACTA-5_3	AACCACATCGACACTA-5		Fresh	PPC027	7d700751-e80d-40b6-9e79-0efec5ae5a80	c7a966f7-e22e-4807-afff-2bae9ca5fc72	9d988cb0-01b1-4d5d-bf4b-3fd3baf149a4	4795	2311	7.25756	0	0	0	Late PPC	-2.14671	-0.2853
AACCACATCGAGAGAC-1_1	AACCACATCGAGAGAC-1	scRNA_Pool_1	Cryopreserved	PPC027	04cd9285-b478-468a-a055-a9d82c99b016	c7a966f7-e22e-4807-afff-2bae9ca5fc72	9d988cb0-01b1-4d5d-bf4b-3fd3baf149a4	14224	4632	7.59983	1	1	2	Rep. Late PPC	1.10313	5.79681
AACCACATCGCACGAC-1_2	AACCACATCGCACGAC-1	scRNA_Pool_2	Cryopreserved	PPC134	8f38fc74-ec4a-4014-8462-6e10e018f4c3	2302e931-a8d5-454d-83cf-f86e41c1e901	a140d6d1-9fbf-4645-a083-b870bf2f0f67	8158	3098	12.5644	4	4	5	Mesendoderm	5.08137	-6.45078
AACCACATCGCTCTCA-3_3	AACCACATCGCTCTCA-3		Fresh	PPC029	4efdab78-1eda-4888-8483-15b519c375dc	9bff6491-20c4-410a-98f6-4b4ee6aaf97d	90e8222f-2a97-4a3c-9517-fbd7626122fd	8751	3385	6.86779	0	0	1	Late PPC	-7.44108	-0.331128
AACCACATCTATCACT-6_3	AACCACATCTATCACT-6		Fresh	PPC028	e2308d3d-f183-44e4-b0b7-2dff4a5006da	ee146263-82f5-4ed7-bb49-4300837acc85	c3bb6245-5d1b-4dbc-8b16-b0ca47472e91	6750	2578	3.46667	3	3	4	Early PPC	4.89832	-1.08632
AACCACATCTCCCATG-7_3	AACCACATCTCCCATG-7		Fresh	PPC036	eada4dfd-14cc-4767-8791-4a478eb3fe12	9bff6491-20c4-410a-98f6-4b4ee6aaf97d	90e8222f-2a97-4a3c-9517-fbd7626122fd	14639	4333	14.195	0	0	0	Late PPC	-5.92028	1.39038
AACCACATCTCCGATC-1_3	AACCACATCTCCGATC-1		Fresh	iPSC-PPC034	1eeda2ea-453a-4ff4-9cae-2a68f823d919	ac69bd1c-2131-4391-a2ee-b6c19b219c07	eb1309e6-5567-437b-82d7-549c1c8d5493	13015	3828	16.3734	2	2	3	iPSC	13.7476	0.0253275
AACCACATCTCTGAGA-4_3	AACCACATCTCTGAGA-4		Fresh	PPC030	4fd8f0f0-2356-451c-a61f-c30610f1141c	4df98c9a-93f7-4735-80c8-24b1e8943549	7cf9e7b2-28a3-4b42-812b-929516fbce4a	6109	2629	6.6623	1	1	2	Rep. Late PPC	-2.12157	4.23317
AACCACATCTGAGCAT-4_3	AACCACATCTGAGCAT-4		Fresh	PPC030	4fd8f0f0-2356-451c-a61f-c30610f1141c	4df98c9a-93f7-4735-80c8-24b1e8943549	7cf9e7b2-28a3-4b42-812b-929516fbce4a	3725	1747	6.36242	0	0	0	Late PPC	-2.25102	-0.849387
AACCACATCTTCCACG-4_3	AACCACATCTTCCACG-4		Fresh	PPC030	4fd8f0f0-2356-451c-a61f-c30610f1141c	4df98c9a-93f7-4735-80c8-24b1e8943549	7cf9e7b2-28a3-4b42-812b-929516fbce4a	3361	1687	12.6153	1	1	2	Rep. Late PPC	-0.434682	3.97072
AACCACATCTTTCGAT-8_3	AACCACATCTTTCGAT-8		Fresh	PPC023	fb6028d0-5ef0-4f53-bf73-da3983948ce1	916c0056-cef2-488f-ae44-cb9b1398669e	725e0255-424c-44da-86c9-bc0bc14a21a8	5134	2151	8.10284	0	0	0	Late PPC	0.403753	-2.63134
AACCATGAGAAACTAC-5_3	AACCATGAGAAACTAC-5		Fresh	PPC027	7d700751-e80d-40b6-9e79-0efec5ae5a80	c7a966f7-e22e-4807-afff-2bae9ca5fc72	9d988cb0-01b1-4d5d-bf4b-3fd3baf149a4	11558	4295	7.44939	1	1	2	Rep. Late PPC	-0.356587	4.26427
AACCATGAGACGCAGT-1_2	AACCATGAGACGCAGT-1	scRNA_Pool_2	Cryopreserved	PPC134	8f38fc74-ec4a-4014-8462-6e10e018f4c3	2302e931-a8d5-454d-83cf-f86e41c1e901	a140d6d1-9fbf-4645-a083-b870bf2f0f67	9110	3429	9.02305	0	0	0	Late PPC	-2.22792	1.22702
AACCATGAGACTGTTC-1_2	AACCATGAGACTGTTC-1	scRNA_Pool_2	Cryopreserved	PPC134	8f38fc74-ec4a-4014-8462-6e10e018f4c3	2302e931-a8d5-454d-83cf-f86e41c1e901	a140d6d1-9fbf-4645-a083-b870bf2f0f67	11922	4078	8.82402	0	0	0	Late PPC	-3.06861	2.36707
AACCATGAGAGAATCT-3_3	AACCATGAGAGAATCT-3		Fresh	PPC029	4efdab78-1eda-4888-8483-15b519c375dc	9bff6491-20c4-410a-98f6-4b4ee6aaf97d	90e8222f-2a97-4a3c-9517-fbd7626122fd	10337	3813	8.72594	0	0	1	Late PPC	-6.65858	-3.1045
AACCATGAGAGGTCAC-1_3	AACCATGAGAGGTCAC-1		Fresh	iPSC-PPC034	1eeda2ea-453a-4ff4-9cae-2a68f823d919	ac69bd1c-2131-4391-a2ee-b6c19b219c07	eb1309e6-5567-437b-82d7-549c1c8d5493	22975	5070	11.9782	2	2	3	iPSC	13.8616	1.46814
AACCATGAGAGGTTAT-1_3	AACCATGAGAGGTTAT-1		Fresh	iPSC-PPC034	1eeda2ea-453a-4ff4-9cae-2a68f823d919	ac69bd1c-2131-4391-a2ee-b6c19b219c07	eb1309e6-5567-437b-82d7-549c1c8d5493	8896	3108	11.6007	2	2	3	iPSC	12.9144	2.367
AACCATGAGAGGTTTA-1_3	AACCATGAGAGGTTTA-1		Fresh	iPSC-PPC034	1eeda2ea-453a-4ff4-9cae-2a68f823d919	ac69bd1c-2131-4391-a2ee-b6c19b219c07	eb1309e6-5567-437b-82d7-549c1c8d5493	3242	1481	15.8236	2	2	3	iPSC	12.5113	1.87307
AACCATGAGAGTGGCT-1_2	AACCATGAGAGTGGCT-1	scRNA_Pool_2	Cryopreserved	PPC150	8f38fc74-ec4a-4014-8462-6e10e018f4c3	0a1bcb9c-aa08-4f75-b564-ff7abc75235c	b48d5663-b599-4d02-a70b-6bd12546041f	7454	3096	13.2144	5	6	7	Endocrine	-0.456319	13.2023
AACCATGAGAGTGTGC-5_3	AACCATGAGAGTGTGC-5		Fresh	PPC027	7d700751-e80d-40b6-9e79-0efec5ae5a80	c7a966f7-e22e-4807-afff-2bae9ca5fc72	9d988cb0-01b1-4d5d-bf4b-3fd3baf149a4	5919	2760	8.26153	0	0	0	Late PPC	-3.92838	0.198236
AACCATGAGATTAGTG-6_3	AACCATGAGATTAGTG-6		Fresh	PPC028	e2308d3d-f183-44e4-b0b7-2dff4a5006da	ee146263-82f5-4ed7-bb49-4300837acc85	c3bb6245-5d1b-4dbc-8b16-b0ca47472e91	19184	4872	8.78857	3	3	4	Early PPC	5.34128	-1.0894
AACCATGAGCAATAAC-3_3	AACCATGAGCAATAAC-3		Fresh	PPC029	4efdab78-1eda-4888-8483-15b519c375dc	9bff6491-20c4-410a-98f6-4b4ee6aaf97d	90e8222f-2a97-4a3c-9517-fbd7626122fd	8359	2890	13.1355	0	0	1	Late PPC	-3.464	-4.61099
AACCATGAGCACGATG-4_3	AACCATGAGCACGATG-4		Fresh	PPC030	4fd8f0f0-2356-451c-a61f-c30610f1141c	4df98c9a-93f7-4735-80c8-24b1e8943549	7cf9e7b2-28a3-4b42-812b-929516fbce4a	4390	2030	10.4556	0	0	0	Late PPC	-1.37198	-1.26121
AACCATGAGCAGCACA-3_3	AACCATGAGCAGCACA-3		Fresh	PPC029	4efdab78-1eda-4888-8483-15b519c375dc	9bff6491-20c4-410a-98f6-4b4ee6aaf97d	90e8222f-2a97-4a3c-9517-fbd7626122fd	6288	2905	9.89186	0	0	1	Late PPC	-6.38499	-3.82228
AACCATGAGCCTCCAG-3_3	AACCATGAGCCTCCAG-3		Fresh	PPC029	4efdab78-1eda-4888-8483-15b519c375dc	9bff6491-20c4-410a-98f6-4b4ee6aaf97d	90e8222f-2a97-4a3c-9517-fbd7626122fd	27502	6772	11.5337	0	0	1	Late PPC	-6.44518	-3.2526
AACCATGAGCCTTCTC-2_3	AACCATGAGCCTTCTC-2		Fresh	PPC034	3ab5e63d-1d2d-441b-b1c3-7f77fd86e4dd	ac69bd1c-2131-4391-a2ee-b6c19b219c07	eb1309e6-5567-437b-82d7-549c1c8d5493	9785	3749	8.2371	1	1	2	Rep. Late PPC	1.68886	4.35489
AACCATGAGCGACTAG-6_3	AACCATGAGCGACTAG-6		Fresh	PPC028	e2308d3d-f183-44e4-b0b7-2dff4a5006da	ee146263-82f5-4ed7-bb49-4300837acc85	c3bb6245-5d1b-4dbc-8b16-b0ca47472e91	19410	4993	1.5662	4	4	5	Mesendoderm	5.26775	-7.88772
AACCATGAGCGTGAGT-1_2	AACCATGAGCGTGAGT-1	scRNA_Pool_2	Cryopreserved	PPC051	8f38fc74-ec4a-4014-8462-6e10e018f4c3	4f63a2f0-b270-48f8-8603-38d0de2bec74	5f5c5255-f41b-46eb-a9bd-7130515e3efc	27754	6090	6.04598	4	4	5	Mesendoderm	4.36708	-7.18963
AACCATGAGCTAAATG-7_3	AACCATGAGCTAAATG-7		Fresh	PPC036	eada4dfd-14cc-4767-8791-4a478eb3fe12	9bff6491-20c4-410a-98f6-4b4ee6aaf97d	90e8222f-2a97-4a3c-9517-fbd7626122fd	3981	2056	6.53102	0	0	1	Late PPC	-5.58713	-2.92211
AACCATGAGGCTTAGG-6_3	AACCATGAGGCTTAGG-6		Fresh	PPC028	e2308d3d-f183-44e4-b0b7-2dff4a5006da	ee146263-82f5-4ed7-bb49-4300837acc85	c3bb6245-5d1b-4dbc-8b16-b0ca47472e91	24782	5912	4.18045	4	4	5	Mesendoderm	5.21567	-5.81286
AACCATGAGGGTTTCT-4_3	AACCATGAGGGTTTCT-4		Fresh	PPC030	4fd8f0f0-2356-451c-a61f-c30610f1141c	4df98c9a-93f7-4735-80c8-24b1e8943549	7cf9e7b2-28a3-4b42-812b-929516fbce4a	5511	2326	12.1756	0	0	0	Late PPC	-3.47746	2.96328
AACCATGAGGTTCAGG-1_2	AACCATGAGGTTCAGG-1	scRNA_Pool_2	Cryopreserved	PPC051	8f38fc74-ec4a-4014-8462-6e10e018f4c3	4f63a2f0-b270-48f8-8603-38d0de2bec74	5f5c5255-f41b-46eb-a9bd-7130515e3efc	24022	5255	4.85805	0	5	6	Early DE	-7.98112	3.2595
AACCATGAGTCATTGC-5_3	AACCATGAGTCATTGC-5		Fresh	PPC027	7d700751-e80d-40b6-9e79-0efec5ae5a80	c7a966f7-e22e-4807-afff-2bae9ca5fc72	9d988cb0-01b1-4d5d-bf4b-3fd3baf149a4	4335	2166	7.61246	0	0	0	Late PPC	-2.59713	-1.94719
AACCATGAGTCGAAGC-1_2	AACCATGAGTCGAAGC-1	scRNA_Pool_2	Cryopreserved	PPC150	8f38fc74-ec4a-4014-8462-6e10e018f4c3	0a1bcb9c-aa08-4f75-b564-ff7abc75235c	b48d5663-b599-4d02-a70b-6bd12546041f	18133	4947	9.43584	1	1	2	Rep. Late PPC	2.04762	5.22352
AACCATGAGTGCACCC-8_3	AACCATGAGTGCACCC-8		Fresh	PPC023	fb6028d0-5ef0-4f53-bf73-da3983948ce1	916c0056-cef2-488f-ae44-cb9b1398669e	725e0255-424c-44da-86c9-bc0bc14a21a8	3022	1569	6.08868	0	0	1	Late PPC	-1.99433	-4.85398
AACCATGAGTTCCAGT-6_3	AACCATGAGTTCCAGT-6		Fresh	PPC028	e2308d3d-f183-44e4-b0b7-2dff4a5006da	ee146263-82f5-4ed7-bb49-4300837acc85	c3bb6245-5d1b-4dbc-8b16-b0ca47472e91	4330	1767	9.65358	4	4	5	Mesendoderm	7.10492	-6.02388
AACCATGAGTTCCAGT-7_3	AACCATGAGTTCCAGT-7		Fresh	PPC036	eada4dfd-14cc-4767-8791-4a478eb3fe12	9bff6491-20c4-410a-98f6-4b4ee6aaf97d	90e8222f-2a97-4a3c-9517-fbd7626122fd	14880	5055	9.09946	0	0	1	Late PPC	-6.59648	-2.6741
AACCATGCAACAAAGT-1_2	AACCATGCAACAAAGT-1	scRNA_Pool_2	Cryopreserved	PPC150	8f38fc74-ec4a-4014-8462-6e10e018f4c3	0a1bcb9c-aa08-4f75-b564-ff7abc75235c	b48d5663-b599-4d02-a70b-6bd12546041f	9332	3507	9.64423	0	0	0	Late PPC	-3.26283	1.8478
AACCATGCAACTACGT-3_3	AACCATGCAACTACGT-3		Fresh	PPC029	4efdab78-1eda-4888-8483-15b519c375dc	9bff6491-20c4-410a-98f6-4b4ee6aaf97d	90e8222f-2a97-4a3c-9517-fbd7626122fd	5072	1986	7.88644	0	0	1	Late PPC	-4.48317	-2.46312
AACCATGCAAGAAATC-3_3	AACCATGCAAGAAATC-3		Fresh	PPC029	4efdab78-1eda-4888-8483-15b519c375dc	9bff6491-20c4-410a-98f6-4b4ee6aaf97d	90e8222f-2a97-4a3c-9517-fbd7626122fd	5679	2472	7.71263	0	0	1	Late PPC	-4.94808	-3.67838
AACCATGCAATAGAGT-4_3	AACCATGCAATAGAGT-4		Fresh	PPC030	4fd8f0f0-2356-451c-a61f-c30610f1141c	4df98c9a-93f7-4735-80c8-24b1e8943549	7cf9e7b2-28a3-4b42-812b-929516fbce4a	5374	2400	9.13658	0	0	0	Late PPC	-3.59853	1.39716
AACCATGCAATCTAGC-2_3	AACCATGCAATCTAGC-2		Fresh	PPC034	3ab5e63d-1d2d-441b-b1c3-7f77fd86e4dd	ac69bd1c-2131-4391-a2ee-b6c19b219c07	eb1309e6-5567-437b-82d7-549c1c8d5493	21127	5593	8.74237	1	1	2	Rep. Late PPC	0.8842	2.83755
AACCATGCACAACCGC-8_3	AACCATGCACAACCGC-8		Fresh	PPC023	fb6028d0-5ef0-4f53-bf73-da3983948ce1	916c0056-cef2-488f-ae44-cb9b1398669e	725e0255-424c-44da-86c9-bc0bc14a21a8	2171	1289	7.78443	1	1	2	Rep. Late PPC	1.67931	5.16466
AACCATGCACAGTCGC-1_1	AACCATGCACAGTCGC-1	scRNA_Pool_1	Cryopreserved	PPC034	04cd9285-b478-468a-a055-a9d82c99b016	ac69bd1c-2131-4391-a2ee-b6c19b219c07	eb1309e6-5567-437b-82d7-549c1c8d5493	1734	770	37.6586	4	4	5	Mesendoderm	5.97907	-7.38584
AACCATGCACATACTG-5_3	AACCATGCACATACTG-5		Fresh	PPC027	7d700751-e80d-40b6-9e79-0efec5ae5a80	c7a966f7-e22e-4807-afff-2bae9ca5fc72	9d988cb0-01b1-4d5d-bf4b-3fd3baf149a4	5260	2447	8.07985	0	0	0	Late PPC	-4.24495	0.899702
AACCATGCACCCTGAG-1_1	AACCATGCACCCTGAG-1	scRNA_Pool_1	Cryopreserved	PPC023	04cd9285-b478-468a-a055-a9d82c99b016	916c0056-cef2-488f-ae44-cb9b1398669e	725e0255-424c-44da-86c9-bc0bc14a21a8	8339	3272	8.35832	0	0	0	Late PPC	0.266842	-2.10055
AACCATGCACCCTTAC-3_3	AACCATGCACCCTTAC-3		Fresh	PPC029	4efdab78-1eda-4888-8483-15b519c375dc	9bff6491-20c4-410a-98f6-4b4ee6aaf97d	90e8222f-2a97-4a3c-9517-fbd7626122fd	5934	2736	7.17897	0	0	1	Late PPC	-6.97532	-2.99568
AACCATGCACGTAACT-8_3	AACCATGCACGTAACT-8		Fresh	PPC023	fb6028d0-5ef0-4f53-bf73-da3983948ce1	916c0056-cef2-488f-ae44-cb9b1398669e	725e0255-424c-44da-86c9-bc0bc14a21a8	11340	3921	9.94709	0	0	0	Late PPC	-0.451427	-0.0896836
AACCATGCACTACCGG-5_3	AACCATGCACTACCGG-5		Fresh	PPC027	7d700751-e80d-40b6-9e79-0efec5ae5a80	c7a966f7-e22e-4807-afff-2bae9ca5fc72	9d988cb0-01b1-4d5d-bf4b-3fd3baf149a4	5060	2480	6.24506	1	1	2	Rep. Late PPC	-0.380301	2.96531
AACCATGCACTATCGA-1_1	AACCATGCACTATCGA-1	scRNA_Pool_1	Cryopreserved	PPC029	04cd9285-b478-468a-a055-a9d82c99b016	9bff6491-20c4-410a-98f6-4b4ee6aaf97d	90e8222f-2a97-4a3c-9517-fbd7626122fd	11680	4201	10.8134	0	0	1	Late PPC	-6.71069	-2.73613
AACCATGCACTCATAG-1_2	AACCATGCACTCATAG-1	scRNA_Pool_2	Cryopreserved	PPC150	8f38fc74-ec4a-4014-8462-6e10e018f4c3	0a1bcb9c-aa08-4f75-b564-ff7abc75235c	b48d5663-b599-4d02-a70b-6bd12546041f	9230	3494	9.28494	0	0	0	Late PPC	-0.871	-0.501039
AACCATGCACTCCGGA-3_3	AACCATGCACTCCGGA-3		Fresh	PPC029	4efdab78-1eda-4888-8483-15b519c375dc	9bff6491-20c4-410a-98f6-4b4ee6aaf97d	90e8222f-2a97-4a3c-9517-fbd7626122fd	2672	1121	29.9027	0	0	1	Late PPC	-5.45983	-2.84984
AACCATGCACTTCCTG-4_3	AACCATGCACTTCCTG-4		Fresh	PPC030	4fd8f0f0-2356-451c-a61f-c30610f1141c	4df98c9a-93f7-4735-80c8-24b1e8943549	7cf9e7b2-28a3-4b42-812b-929516fbce4a	6306	2604	8.15097	0	0	0	Late PPC	-5.02548	1.77223
AACCATGCAGAAGCGT-1_1	AACCATGCAGAAGCGT-1	scRNA_Pool_1	Cryopreserved	PPC027	04cd9285-b478-468a-a055-a9d82c99b016	c7a966f7-e22e-4807-afff-2bae9ca5fc72	9d988cb0-01b1-4d5d-bf4b-3fd3baf149a4	12067	4141	5.85067	0	0	0	Late PPC	-1.46444	-1.23524
AACCATGCAGAGCCCT-8_3	AACCATGCAGAGCCCT-8		Fresh	PPC023	fb6028d0-5ef0-4f53-bf73-da3983948ce1	916c0056-cef2-488f-ae44-cb9b1398669e	725e0255-424c-44da-86c9-bc0bc14a21a8	1476	933	8.46883	0	0	1	Late PPC	-2.78591	-3.21413
AACCATGCAGAGTCTT-2_3	AACCATGCAGAGTCTT-2		Fresh	PPC034	3ab5e63d-1d2d-441b-b1c3-7f77fd86e4dd	ac69bd1c-2131-4391-a2ee-b6c19b219c07	eb1309e6-5567-437b-82d7-549c1c8d5493	11719	3926	14.0029	0	0	0	Late PPC	-2.84425	1.40295
AACCATGCAGCATTGT-8_3	AACCATGCAGCATTGT-8		Fresh	PPC023	fb6028d0-5ef0-4f53-bf73-da3983948ce1	916c0056-cef2-488f-ae44-cb9b1398669e	725e0255-424c-44da-86c9-bc0bc14a21a8	3389	1645	8.43907	0	5	6	Early DE	-5.46865	2.75871
AACCATGCAGCCTACG-8_3	AACCATGCAGCCTACG-8		Fresh	PPC023	fb6028d0-5ef0-4f53-bf73-da3983948ce1	916c0056-cef2-488f-ae44-cb9b1398669e	725e0255-424c-44da-86c9-bc0bc14a21a8	2986	1573	4.65506	0	0	0	Late PPC	-0.920954	-2.55587
AACCATGCAGGGAATC-8_3	AACCATGCAGGGAATC-8		Fresh	PPC023	fb6028d0-5ef0-4f53-bf73-da3983948ce1	916c0056-cef2-488f-ae44-cb9b1398669e	725e0255-424c-44da-86c9-bc0bc14a21a8	4800	2213	8.70833	0	0	0	Late PPC	0.194508	-0.622988
AACCATGCAGGTAGTG-7_3	AACCATGCAGGTAGTG-7		Fresh	PPC036	eada4dfd-14cc-4767-8791-4a478eb3fe12	9bff6491-20c4-410a-98f6-4b4ee6aaf97d	90e8222f-2a97-4a3c-9517-fbd7626122fd	6712	3025	10.1311	0	0	1	Late PPC	-3.89084	-3.16762
AACCATGCATCGTGGC-4_3	AACCATGCATCGTGGC-4		Fresh	PPC030	4fd8f0f0-2356-451c-a61f-c30610f1141c	4df98c9a-93f7-4735-80c8-24b1e8943549	7cf9e7b2-28a3-4b42-812b-929516fbce4a	7003	2838	7.72526	0	0	0	Late PPC	-1.72303	-1.43008
AACCATGCATTGACAC-4_3	AACCATGCATTGACAC-4		Fresh	PPC030	4fd8f0f0-2356-451c-a61f-c30610f1141c	4df98c9a-93f7-4735-80c8-24b1e8943549	7cf9e7b2-28a3-4b42-812b-929516fbce4a	8075	3346	9.68421	1	1	2	Rep. Late PPC	-1.09224	3.19536
AACCATGGTAAGTAGT-2_3	AACCATGGTAAGTAGT-2		Fresh	PPC034	3ab5e63d-1d2d-441b-b1c3-7f77fd86e4dd	ac69bd1c-2131-4391-a2ee-b6c19b219c07	eb1309e6-5567-437b-82d7-549c1c8d5493	12337	4229	6.41161	0	0	0	Late PPC	-1.131	0.744668
AACCATGGTAAGTCAA-3_3	AACCATGGTAAGTCAA-3		Fresh	PPC029	4efdab78-1eda-4888-8483-15b519c375dc	9bff6491-20c4-410a-98f6-4b4ee6aaf97d	90e8222f-2a97-4a3c-9517-fbd7626122fd	5695	2584	7.33977	0	0	1	Late PPC	-6.20216	-3.24563
AACCATGGTAATGCGG-6_3	AACCATGGTAATGCGG-6		Fresh	PPC028	e2308d3d-f183-44e4-b0b7-2dff4a5006da	ee146263-82f5-4ed7-bb49-4300837acc85	c3bb6245-5d1b-4dbc-8b16-b0ca47472e91	6798	2539	6.6343	4	4	5	Mesendoderm	5.38406	-6.90336
AACCATGGTAATTGGA-7_3	AACCATGGTAATTGGA-7		Fresh	PPC036	eada4dfd-14cc-4767-8791-4a478eb3fe12	9bff6491-20c4-410a-98f6-4b4ee6aaf97d	90e8222f-2a97-4a3c-9517-fbd7626122fd	2444	1308	9.1653	0	0	1	Late PPC	-3.81347	-3.7809
AACCATGGTACGATGG-1_3	AACCATGGTACGATGG-1		Fresh	iPSC-PPC034	1eeda2ea-453a-4ff4-9cae-2a68f823d919	ac69bd1c-2131-4391-a2ee-b6c19b219c07	eb1309e6-5567-437b-82d7-549c1c8d5493	16086	4144	19.1844	2	2	3	iPSC	12.8096	0.173532
AACCATGGTAGGATAT-8_3	AACCATGGTAGGATAT-8		Fresh	PPC023	fb6028d0-5ef0-4f53-bf73-da3983948ce1	916c0056-cef2-488f-ae44-cb9b1398669e	725e0255-424c-44da-86c9-bc0bc14a21a8	8332	3095	5.66491	1	1	2	Rep. Late PPC	-0.162871	4.3425
AACCATGGTATTAAGG-8_3	AACCATGGTATTAAGG-8		Fresh	PPC023	fb6028d0-5ef0-4f53-bf73-da3983948ce1	916c0056-cef2-488f-ae44-cb9b1398669e	725e0255-424c-44da-86c9-bc0bc14a21a8	4122	1966	8.00582	0	0	0	Late PPC	-1.42094	-0.666012
AACCATGGTCACCACG-8_3	AACCATGGTCACCACG-8		Fresh	PPC023	fb6028d0-5ef0-4f53-bf73-da3983948ce1	916c0056-cef2-488f-ae44-cb9b1398669e	725e0255-424c-44da-86c9-bc0bc14a21a8	4397	2143	9.64294	0	0	0	Late PPC	0.223283	-1.28893
AACCATGGTCAGCTTA-1_1	AACCATGGTCAGCTTA-1	scRNA_Pool_1	Cryopreserved	PPC029	04cd9285-b478-468a-a055-a9d82c99b016	9bff6491-20c4-410a-98f6-4b4ee6aaf97d	90e8222f-2a97-4a3c-9517-fbd7626122fd	7707	3033	7.09744	0	0	1	Late PPC	-5.37463	-1.56135
AACCATGGTCTGCCTT-8_3	AACCATGGTCTGCCTT-8		Fresh	PPC023	fb6028d0-5ef0-4f53-bf73-da3983948ce1	916c0056-cef2-488f-ae44-cb9b1398669e	725e0255-424c-44da-86c9-bc0bc14a21a8	9237	3398	7.34005	0	0	0	Late PPC	-0.889154	1.26695
AACCATGGTGAACGGT-2_3	AACCATGGTGAACGGT-2		Fresh	PPC034	3ab5e63d-1d2d-441b-b1c3-7f77fd86e4dd	ac69bd1c-2131-4391-a2ee-b6c19b219c07	eb1309e6-5567-437b-82d7-549c1c8d5493	11460	3813	7.80977	1	1	2	Rep. Late PPC	0.774141	4.08073
AACCATGGTGAACGGT-6_3	AACCATGGTGAACGGT-6		Fresh	PPC028	e2308d3d-f183-44e4-b0b7-2dff4a5006da	ee146263-82f5-4ed7-bb49-4300837acc85	c3bb6245-5d1b-4dbc-8b16-b0ca47472e91	9049	2831	7.6141	4	4	5	Mesendoderm	6.6426	-6.00089
AACCATGGTGACAACG-7_3	AACCATGGTGACAACG-7		Fresh	PPC036	eada4dfd-14cc-4767-8791-4a478eb3fe12	9bff6491-20c4-410a-98f6-4b4ee6aaf97d	90e8222f-2a97-4a3c-9517-fbd7626122fd	5618	2573	9.38056	0	0	1	Late PPC	-4.33572	-3.91942
AACCATGGTGATTAGA-1_2	AACCATGGTGATTAGA-1	scRNA_Pool_2	Cryopreserved	PPC134	8f38fc74-ec4a-4014-8462-6e10e018f4c3	2302e931-a8d5-454d-83cf-f86e41c1e901	a140d6d1-9fbf-4645-a083-b870bf2f0f67	18267	5248	9.47063	1	1	2	Rep. Late PPC	0.0645129	3.19998
AACCATGGTGTAGGAC-6_3	AACCATGGTGTAGGAC-6		Fresh	PPC028	e2308d3d-f183-44e4-b0b7-2dff4a5006da	ee146263-82f5-4ed7-bb49-4300837acc85	c3bb6245-5d1b-4dbc-8b16-b0ca47472e91	6100	2683	6.86885	4	4	5	Mesendoderm	5.13402	-1.02576
AACCATGGTGTGATGG-8_3	AACCATGGTGTGATGG-8		Fresh	PPC023	fb6028d0-5ef0-4f53-bf73-da3983948ce1	916c0056-cef2-488f-ae44-cb9b1398669e	725e0255-424c-44da-86c9-bc0bc14a21a8	7470	2931	9.85274	0	0	0	Late PPC	0.0550808	-0.333209
AACCATGGTGTGCTTA-7_3	AACCATGGTGTGCTTA-7		Fresh	PPC036	eada4dfd-14cc-4767-8791-4a478eb3fe12	9bff6491-20c4-410a-98f6-4b4ee6aaf97d	90e8222f-2a97-4a3c-9517-fbd7626122fd	6948	2806	18.0484	0	0	0	Late PPC	-6.27986	1.25318
AACCATGGTTAACAGA-1_1	AACCATGGTTAACAGA-1	scRNA_Pool_1	Cryopreserved	PPC027	04cd9285-b478-468a-a055-a9d82c99b016	c7a966f7-e22e-4807-afff-2bae9ca5fc72	9d988cb0-01b1-4d5d-bf4b-3fd3baf149a4	8758	3360	7.83284	0	0	0	Late PPC	-3.12134	-0.350977
AACCATGGTTATCTTC-8_3	AACCATGGTTATCTTC-8		Fresh	PPC023	fb6028d0-5ef0-4f53-bf73-da3983948ce1	916c0056-cef2-488f-ae44-cb9b1398669e	725e0255-424c-44da-86c9-bc0bc14a21a8	10248	3789	7.38681	1	1	2	Rep. Late PPC	1.24443	4.41164
AACCATGGTTCCGCTT-5_3	AACCATGGTTCCGCTT-5		Fresh	PPC027	7d700751-e80d-40b6-9e79-0efec5ae5a80	c7a966f7-e22e-4807-afff-2bae9ca5fc72	9d988cb0-01b1-4d5d-bf4b-3fd3baf149a4	24917	5685	7.66946	0	0	0	Late PPC	-6.58001	2.00776
AACCATGGTTCGGTAT-1_1	AACCATGGTTCGGTAT-1	scRNA_Pool_1	Cryopreserved	PPC029	04cd9285-b478-468a-a055-a9d82c99b016	9bff6491-20c4-410a-98f6-4b4ee6aaf97d	90e8222f-2a97-4a3c-9517-fbd7626122fd	4205	2066	7.13436	0	0	1	Late PPC	-6.16158	-1.62042
AACCATGGTTCTAAGC-2_3	AACCATGGTTCTAAGC-2		Fresh	PPC034	3ab5e63d-1d2d-441b-b1c3-7f77fd86e4dd	ac69bd1c-2131-4391-a2ee-b6c19b219c07	eb1309e6-5567-437b-82d7-549c1c8d5493	6359	2888	7.06086	1	1	2	Rep. Late PPC	1.70874	2.91459
AACCATGGTTCTGAGT-3_3	AACCATGGTTCTGAGT-3		Fresh	PPC029	4efdab78-1eda-4888-8483-15b519c375dc	9bff6491-20c4-410a-98f6-4b4ee6aaf97d	90e8222f-2a97-4a3c-9517-fbd7626122fd	39575	6505	7.48705	0	5	6	Early DE	-7.5318	4.73909
AACCATGGTTGCAAGG-1_3	AACCATGGTTGCAAGG-1		Fresh	iPSC-PPC034	1eeda2ea-453a-4ff4-9cae-2a68f823d919	ac69bd1c-2131-4391-a2ee-b6c19b219c07	eb1309e6-5567-437b-82d7-549c1c8d5493	12566	3894	14.4835	2	2	3	iPSC	13.5302	0.0151196
AACCATGGTTGGGCCT-7_3	AACCATGGTTGGGCCT-7		Fresh	PPC036	eada4dfd-14cc-4767-8791-4a478eb3fe12	9bff6491-20c4-410a-98f6-4b4ee6aaf97d	90e8222f-2a97-4a3c-9517-fbd7626122fd	2891	1703	7.26392	0	0	1	Late PPC	-5.1317	-3.06558
AACCATGGTTGTGGCC-7_3	AACCATGGTTGTGGCC-7		Fresh	PPC036	eada4dfd-14cc-4767-8791-4a478eb3fe12	9bff6491-20c4-410a-98f6-4b4ee6aaf97d	90e8222f-2a97-4a3c-9517-fbd7626122fd	6225	2764	14.3454	0	0	0	Late PPC	-7.16152	1.27224
AACCATGGTTTCGATG-7_3	AACCATGGTTTCGATG-7		Fresh	PPC036	eada4dfd-14cc-4767-8791-4a478eb3fe12	9bff6491-20c4-410a-98f6-4b4ee6aaf97d	90e8222f-2a97-4a3c-9517-fbd7626122fd	6405	2998	8.27479	0	0	1	Late PPC	-4.87044	-3.06081
AACCATGTCAACGTGT-6_3	AACCATGTCAACGTGT-6		Fresh	PPC028	e2308d3d-f183-44e4-b0b7-2dff4a5006da	ee146263-82f5-4ed7-bb49-4300837acc85	c3bb6245-5d1b-4dbc-8b16-b0ca47472e91	8301	3089	12.7575	3	3	4	Early PPC	6.23693	0.414838
AACCATGTCACACCCT-3_3	AACCATGTCACACCCT-3		Fresh	PPC029	4efdab78-1eda-4888-8483-15b519c375dc	9bff6491-20c4-410a-98f6-4b4ee6aaf97d	90e8222f-2a97-4a3c-9517-fbd7626122fd	12612	4206	5.07453	0	0	6	Late PPC	-5.06531	2.19109
AACCATGTCACTTTGT-1_3	AACCATGTCACTTTGT-1		Fresh	iPSC-PPC034	1eeda2ea-453a-4ff4-9cae-2a68f823d919	ac69bd1c-2131-4391-a2ee-b6c19b219c07	eb1309e6-5567-437b-82d7-549c1c8d5493	16040	4370	11.9576	2	2	3	iPSC	12.954	0.423636
AACCATGTCAGACCCG-3_3	AACCATGTCAGACCCG-3		Fresh	PPC029	4efdab78-1eda-4888-8483-15b519c375dc	9bff6491-20c4-410a-98f6-4b4ee6aaf97d	90e8222f-2a97-4a3c-9517-fbd7626122fd	8516	3205	7.83232	0	0	1	Late PPC	-6.01684	-0.90953
AACCATGTCATCTCTA-2_3	AACCATGTCATCTCTA-2		Fresh	PPC034	3ab5e63d-1d2d-441b-b1c3-7f77fd86e4dd	ac69bd1c-2131-4391-a2ee-b6c19b219c07	eb1309e6-5567-437b-82d7-549c1c8d5493	20930	5801	7.91687	1	1	2	Rep. Late PPC	-0.526627	2.70439
AACCATGTCATGGTAC-7_3	AACCATGTCATGGTAC-7		Fresh	PPC036	eada4dfd-14cc-4767-8791-4a478eb3fe12	9bff6491-20c4-410a-98f6-4b4ee6aaf97d	90e8222f-2a97-4a3c-9517-fbd7626122fd	2867	1457	8.0572	0	0	0	Late PPC	-2.04886	-3.42362
AACCATGTCATTTCCA-8_3	AACCATGTCATTTCCA-8		Fresh	PPC023	fb6028d0-5ef0-4f53-bf73-da3983948ce1	916c0056-cef2-488f-ae44-cb9b1398669e	725e0255-424c-44da-86c9-bc0bc14a21a8	4413	1894	6.66213	0	0	0	Late PPC	-1.33387	1.02135
AACCATGTCCACACAA-1_2	AACCATGTCCACACAA-1	scRNA_Pool_2	Cryopreserved	PPC051	8f38fc74-ec4a-4014-8462-6e10e018f4c3	4f63a2f0-b270-48f8-8603-38d0de2bec74	5f5c5255-f41b-46eb-a9bd-7130515e3efc	9646	3406	17.2714	0	0	0	Late PPC	-0.0837936	-2.5912
AACCATGTCCATAGAC-2_3	AACCATGTCCATAGAC-2		Fresh	PPC034	3ab5e63d-1d2d-441b-b1c3-7f77fd86e4dd	ac69bd1c-2131-4391-a2ee-b6c19b219c07	eb1309e6-5567-437b-82d7-549c1c8d5493	2657	1447	15.9202	0	0	0	Late PPC	-1.40657	-3.20727
AACCATGTCCCATAAG-8_3	AACCATGTCCCATAAG-8		Fresh	PPC023	fb6028d0-5ef0-4f53-bf73-da3983948ce1	916c0056-cef2-488f-ae44-cb9b1398669e	725e0255-424c-44da-86c9-bc0bc14a21a8	4321	2006	11.1548	0	0	0	Late PPC	-0.139288	-2.95619
AACCATGTCCGTGGCA-8_3	AACCATGTCCGTGGCA-8		Fresh	PPC023	fb6028d0-5ef0-4f53-bf73-da3983948ce1	916c0056-cef2-488f-ae44-cb9b1398669e	725e0255-424c-44da-86c9-bc0bc14a21a8	9402	3354	9.42353	0	0	0	Late PPC	-0.15428	-2.54294
AACCATGTCCTGGGTG-7_3	AACCATGTCCTGGGTG-7		Fresh	PPC036	eada4dfd-14cc-4767-8791-4a478eb3fe12	9bff6491-20c4-410a-98f6-4b4ee6aaf97d	90e8222f-2a97-4a3c-9517-fbd7626122fd	3423	1636	7.62489	0	0	1	Late PPC	-2.6047	-4.92458
AACCATGTCCTTCTGG-7_3	AACCATGTCCTTCTGG-7		Fresh	PPC036	eada4dfd-14cc-4767-8791-4a478eb3fe12	9bff6491-20c4-410a-98f6-4b4ee6aaf97d	90e8222f-2a97-4a3c-9517-fbd7626122fd	2274	1046	21.1961	5	6	7	Endocrine	0.406875	12.9119
AACCATGTCGAATCCA-4_3	AACCATGTCGAATCCA-4		Fresh	PPC030	4fd8f0f0-2356-451c-a61f-c30610f1141c	4df98c9a-93f7-4735-80c8-24b1e8943549	7cf9e7b2-28a3-4b42-812b-929516fbce4a	4469	2044	7.33945	1	1	2	Rep. Late PPC	-0.517873	3.12925
AACCATGTCGACCCAG-1_2	AACCATGTCGACCCAG-1	scRNA_Pool_2	Cryopreserved	PPC134	8f38fc74-ec4a-4014-8462-6e10e018f4c3	2302e931-a8d5-454d-83cf-f86e41c1e901	a140d6d1-9fbf-4645-a083-b870bf2f0f67	6757	2745	9.61965	0	0	0	Late PPC	-0.612376	-0.469952
AACCATGTCGATTGAC-1_3	AACCATGTCGATTGAC-1		Fresh	iPSC-PPC034	1eeda2ea-453a-4ff4-9cae-2a68f823d919	ac69bd1c-2131-4391-a2ee-b6c19b219c07	eb1309e6-5567-437b-82d7-549c1c8d5493	11268	3526	16.7377	2	2	3	iPSC	14.9166	1.18131
AACCATGTCGCGTTTC-7_3	AACCATGTCGCGTTTC-7		Fresh	PPC036	eada4dfd-14cc-4767-8791-4a478eb3fe12	9bff6491-20c4-410a-98f6-4b4ee6aaf97d	90e8222f-2a97-4a3c-9517-fbd7626122fd	2830	1525	8.12721	0	0	1	Late PPC	-5.11754	-4.01506
AACCATGTCGCTACAA-3_3	AACCATGTCGCTACAA-3		Fresh	PPC029	4efdab78-1eda-4888-8483-15b519c375dc	9bff6491-20c4-410a-98f6-4b4ee6aaf97d	90e8222f-2a97-4a3c-9517-fbd7626122fd	14132	4104	5.38494	0	5	6	Early DE	-5.87649	3.26612
AACCATGTCGTTACCC-5_3	AACCATGTCGTTACCC-5		Fresh	PPC027	7d700751-e80d-40b6-9e79-0efec5ae5a80	c7a966f7-e22e-4807-afff-2bae9ca5fc72	9d988cb0-01b1-4d5d-bf4b-3fd3baf149a4	7675	3077	7.20521	0	5	6	Early DE	-5.82282	3.84388
AACCATGTCGTTCGCT-4_3	AACCATGTCGTTCGCT-4		Fresh	PPC030	4fd8f0f0-2356-451c-a61f-c30610f1141c	4df98c9a-93f7-4735-80c8-24b1e8943549	7cf9e7b2-28a3-4b42-812b-929516fbce4a	7702	2953	6.88133	0	0	0	Late PPC	-2.60743	0.696483
AACCATGTCTAACGGT-3_3	AACCATGTCTAACGGT-3		Fresh	PPC029	4efdab78-1eda-4888-8483-15b519c375dc	9bff6491-20c4-410a-98f6-4b4ee6aaf97d	90e8222f-2a97-4a3c-9517-fbd7626122fd	14021	4424	4.71436	0	0	1	Late PPC	-6.09563	0.384223
AACCATGTCTACCAGA-2_3	AACCATGTCTACCAGA-2		Fresh	PPC034	3ab5e63d-1d2d-441b-b1c3-7f77fd86e4dd	ac69bd1c-2131-4391-a2ee-b6c19b219c07	eb1309e6-5567-437b-82d7-549c1c8d5493	6353	2732	7.68141	0	0	0	Late PPC	-0.712774	-0.565364
AACCATGTCTAGCCTC-6_3	AACCATGTCTAGCCTC-6		Fresh	PPC028	e2308d3d-f183-44e4-b0b7-2dff4a5006da	ee146263-82f5-4ed7-bb49-4300837acc85	c3bb6245-5d1b-4dbc-8b16-b0ca47472e91	8225	3051	28.8024	4	4	5	Mesendoderm	6.65865	-5.63183
AACCATGTCTATCGCC-6_3	AACCATGTCTATCGCC-6		Fresh	PPC028	e2308d3d-f183-44e4-b0b7-2dff4a5006da	ee146263-82f5-4ed7-bb49-4300837acc85	c3bb6245-5d1b-4dbc-8b16-b0ca47472e91	9820	3195	4.90835	3	3	4	Early PPC	6.88937	0.705161
AACCATGTCTCTCTTC-1_3	AACCATGTCTCTCTTC-1		Fresh	iPSC-PPC034	1eeda2ea-453a-4ff4-9cae-2a68f823d919	ac69bd1c-2131-4391-a2ee-b6c19b219c07	eb1309e6-5567-437b-82d7-549c1c8d5493	12643	3724	14.2688	2	2	3	iPSC	13.9225	0.586213
AACCATGTCTGGAGAG-1_3	AACCATGTCTGGAGAG-1		Fresh	iPSC-PPC034	1eeda2ea-453a-4ff4-9cae-2a68f823d919	ac69bd1c-2131-4391-a2ee-b6c19b219c07	eb1309e6-5567-437b-82d7-549c1c8d5493	8620	2922	13.1439	2	2	3	iPSC	13.9151	2.24214
AACCATGTCTGGCCAG-1_2	AACCATGTCTGGCCAG-1	scRNA_Pool_2	Cryopreserved	PPC134	8f38fc74-ec4a-4014-8462-6e10e018f4c3	2302e931-a8d5-454d-83cf-f86e41c1e901	a140d6d1-9fbf-4645-a083-b870bf2f0f67	9749	3336	11.9807	1	1	2	Rep. Late PPC	1.61558	4.53465
AACCATGTCTGTTCAT-1_2	AACCATGTCTGTTCAT-1	scRNA_Pool_2	Cryopreserved	PPC134	8f38fc74-ec4a-4014-8462-6e10e018f4c3	2302e931-a8d5-454d-83cf-f86e41c1e901	a140d6d1-9fbf-4645-a083-b870bf2f0f67	50728	7054	5.13523	0	5	6	Early DE	-7.48213	4.84001
AACCATGTCTTGCAAG-7_3	AACCATGTCTTGCAAG-7		Fresh	PPC036	eada4dfd-14cc-4767-8791-4a478eb3fe12	9bff6491-20c4-410a-98f6-4b4ee6aaf97d	90e8222f-2a97-4a3c-9517-fbd7626122fd	2925	1690	8.44444	0	0	1	Late PPC	-3.31616	-3.80536
AACCCAAAGAATTCAG-2_3	AACCCAAAGAATTCAG-2		Fresh	PPC034	3ab5e63d-1d2d-441b-b1c3-7f77fd86e4dd	ac69bd1c-2131-4391-a2ee-b6c19b219c07	eb1309e6-5567-437b-82d7-549c1c8d5493	5556	2537	8.35133	1	1	2	Rep. Late PPC	1.35289	3.45666
AACCCAAAGACATAGT-8_3	AACCCAAAGACATAGT-8		Fresh	PPC023	fb6028d0-5ef0-4f53-bf73-da3983948ce1	916c0056-cef2-488f-ae44-cb9b1398669e	725e0255-424c-44da-86c9-bc0bc14a21a8	1957	1024	26.1114	0	0	0	Late PPC	-1.37632	-2.76156
AACCCAAAGAGCAGTC-2_3	AACCCAAAGAGCAGTC-2		Fresh	PPC034	3ab5e63d-1d2d-441b-b1c3-7f77fd86e4dd	ac69bd1c-2131-4391-a2ee-b6c19b219c07	eb1309e6-5567-437b-82d7-549c1c8d5493	8540	2991	8.73536	4	4	5	Mesendoderm	4.0976	-6.15944
AACCCAAAGAGTCTGG-2_3	AACCCAAAGAGTCTGG-2		Fresh	PPC034	3ab5e63d-1d2d-441b-b1c3-7f77fd86e4dd	ac69bd1c-2131-4391-a2ee-b6c19b219c07	eb1309e6-5567-437b-82d7-549c1c8d5493	5982	2631	8.8432	0	0	0	Late PPC	0.000388035	1.09433
AACCCAAAGATCGCCC-4_3	AACCCAAAGATCGCCC-4		Fresh	PPC030	4fd8f0f0-2356-451c-a61f-c30610f1141c	4df98c9a-93f7-4735-80c8-24b1e8943549	7cf9e7b2-28a3-4b42-812b-929516fbce4a	5019	2152	6.65471	0	0	0	Late PPC	-4.78973	1.81497
AACCCAAAGATGCTTC-1_1	AACCCAAAGATGCTTC-1	scRNA_Pool_1	Cryopreserved	PPC029	04cd9285-b478-468a-a055-a9d82c99b016	9bff6491-20c4-410a-98f6-4b4ee6aaf97d	90e8222f-2a97-4a3c-9517-fbd7626122fd	21148	5589	10.3367	4	4	5	Mesendoderm	4.51628	-7.57569
AACCCAAAGCAAACAT-5_3	AACCCAAAGCAAACAT-5		Fresh	PPC027	7d700751-e80d-40b6-9e79-0efec5ae5a80	c7a966f7-e22e-4807-afff-2bae9ca5fc72	9d988cb0-01b1-4d5d-bf4b-3fd3baf149a4	3621	1893	6.43469	0	0	0	Late PPC	-3.36554	-0.307857
AACCCAAAGCAATAAC-7_3	AACCCAAAGCAATAAC-7		Fresh	PPC036	eada4dfd-14cc-4767-8791-4a478eb3fe12	9bff6491-20c4-410a-98f6-4b4ee6aaf97d	90e8222f-2a97-4a3c-9517-fbd7626122fd	3152	1634	9.61294	0	0	1	Late PPC	-5.57942	-1.29658
AACCCAAAGCACACCC-1_3	AACCCAAAGCACACCC-1		Fresh	iPSC-PPC034	1eeda2ea-453a-4ff4-9cae-2a68f823d919	ac69bd1c-2131-4391-a2ee-b6c19b219c07	eb1309e6-5567-437b-82d7-549c1c8d5493	11897	3633	13.8522	2	2	3	iPSC	12.7729	0.304928
AACCCAAAGCATCAGG-7_3	AACCCAAAGCATCAGG-7		Fresh	PPC036	eada4dfd-14cc-4767-8791-4a478eb3fe12	9bff6491-20c4-410a-98f6-4b4ee6aaf97d	90e8222f-2a97-4a3c-9517-fbd7626122fd	3277	1780	8.5444	0	0	0	Late PPC	-2.43505	-3.30891
AACCCAAAGCGAGTCA-6_3	AACCCAAAGCGAGTCA-6		Fresh	PPC028	e2308d3d-f183-44e4-b0b7-2dff4a5006da	ee146263-82f5-4ed7-bb49-4300837acc85	c3bb6245-5d1b-4dbc-8b16-b0ca47472e91	9489	3337	7.73527	3	3	4	Early PPC	4.34522	1.63425
AACCCAAAGGACAGCT-2_3	AACCCAAAGGACAGCT-2		Fresh	PPC034	3ab5e63d-1d2d-441b-b1c3-7f77fd86e4dd	ac69bd1c-2131-4391-a2ee-b6c19b219c07	eb1309e6-5567-437b-82d7-549c1c8d5493	11301	3982	9.10539	0	0	0	Late PPC	0.397974	0.163286
AACCCAAAGGCCGCTT-7_3	AACCCAAAGGCCGCTT-7		Fresh	PPC036	eada4dfd-14cc-4767-8791-4a478eb3fe12	9bff6491-20c4-410a-98f6-4b4ee6aaf97d	90e8222f-2a97-4a3c-9517-fbd7626122fd	3985	2087	7.37767	0	0	1	Late PPC	-6.53901	-2.58484
AACCCAAAGGTCGTGA-6_3	AACCCAAAGGTCGTGA-6		Fresh	PPC028	e2308d3d-f183-44e4-b0b7-2dff4a5006da	ee146263-82f5-4ed7-bb49-4300837acc85	c3bb6245-5d1b-4dbc-8b16-b0ca47472e91	14829	4135	7.53254	3	3	4	Early PPC	6.61202	0.462626
AACCCAAAGGTGAGAA-1_1	AACCCAAAGGTGAGAA-1	scRNA_Pool_1	Cryopreserved	PPC029	04cd9285-b478-468a-a055-a9d82c99b016	9bff6491-20c4-410a-98f6-4b4ee6aaf97d	90e8222f-2a97-4a3c-9517-fbd7626122fd	16501	5157	8.39949	0	0	1	Late PPC	-5.0746	-0.360308
AACCCAAAGTCGAATA-2_3	AACCCAAAGTCGAATA-2		Fresh	PPC034	3ab5e63d-1d2d-441b-b1c3-7f77fd86e4dd	ac69bd1c-2131-4391-a2ee-b6c19b219c07	eb1309e6-5567-437b-82d7-549c1c8d5493	9392	3072	7.77257	1	1	2	Rep. Late PPC	0.276838	3.94467
AACCCAAAGTCGAGGT-3_3	AACCCAAAGTCGAGGT-3		Fresh	PPC029	4efdab78-1eda-4888-8483-15b519c375dc	9bff6491-20c4-410a-98f6-4b4ee6aaf97d	90e8222f-2a97-4a3c-9517-fbd7626122fd	4007	1832	19.0916	0	0	1	Late PPC	-5.13973	-3.43643
AACCCAAAGTGCGCTC-5_3	AACCCAAAGTGCGCTC-5		Fresh	PPC027	7d700751-e80d-40b6-9e79-0efec5ae5a80	c7a966f7-e22e-4807-afff-2bae9ca5fc72	9d988cb0-01b1-4d5d-bf4b-3fd3baf149a4	3264	1704	9.09926	0	0	0	Late PPC	-3.29786	-2.00808
AACCCAAAGTGGGAAA-2_3	AACCCAAAGTGGGAAA-2		Fresh	PPC034	3ab5e63d-1d2d-441b-b1c3-7f77fd86e4dd	ac69bd1c-2131-4391-a2ee-b6c19b219c07	eb1309e6-5567-437b-82d7-549c1c8d5493	12511	4141	11.382	0	0	0	Late PPC	0.454663	0.73571
AACCCAAAGTGGTTAA-2_3	AACCCAAAGTGGTTAA-2		Fresh	PPC034	3ab5e63d-1d2d-441b-b1c3-7f77fd86e4dd	ac69bd1c-2131-4391-a2ee-b6c19b219c07	eb1309e6-5567-437b-82d7-549c1c8d5493	11373	3979	9.51376	0	0	0	Late PPC	0.806542	-0.380098
AACCCAAAGTTCATCG-7_3	AACCCAAAGTTCATCG-7		Fresh	PPC036	eada4dfd-14cc-4767-8791-4a478eb3fe12	9bff6491-20c4-410a-98f6-4b4ee6aaf97d	90e8222f-2a97-4a3c-9517-fbd7626122fd	3897	2052	8.51937	0	0	0	Late PPC	-4.54256	-0.252546
AACCCAAAGTTGAAGT-1_2	AACCCAAAGTTGAAGT-1	scRNA_Pool_2	Cryopreserved	PPC051	8f38fc74-ec4a-4014-8462-6e10e018f4c3	4f63a2f0-b270-48f8-8603-38d0de2bec74	5f5c5255-f41b-46eb-a9bd-7130515e3efc	7637	2942	6.79586	0	0	0	Late PPC	0.658204	0.534053
AACCCAACAACACAAA-1_2	AACCCAACAACACAAA-1	scRNA_Pool_2	Cryopreserved	PPC134	8f38fc74-ec4a-4014-8462-6e10e018f4c3	2302e931-a8d5-454d-83cf-f86e41c1e901	a140d6d1-9fbf-4645-a083-b870bf2f0f67	6492	2728	9.76587	3	3	4	Early PPC	5.8352	0.422669
AACCCAACAAGTGTCT-1_2	AACCCAACAAGTGTCT-1	scRNA_Pool_2	Cryopreserved	PPC051	8f38fc74-ec4a-4014-8462-6e10e018f4c3	4f63a2f0-b270-48f8-8603-38d0de2bec74	5f5c5255-f41b-46eb-a9bd-7130515e3efc	7155	2795	7.16981	0	0	0	Late PPC	-0.801656	-1.08714
AACCCAACACAACCGC-7_3	AACCCAACACAACCGC-7		Fresh	PPC036	eada4dfd-14cc-4767-8791-4a478eb3fe12	9bff6491-20c4-410a-98f6-4b4ee6aaf97d	90e8222f-2a97-4a3c-9517-fbd7626122fd	6719	2897	6.17651	0	0	1	Late PPC	-3.77435	-3.21267
AACCCAACACCTCTAC-3_3	AACCCAACACCTCTAC-3		Fresh	PPC029	4efdab78-1eda-4888-8483-15b519c375dc	9bff6491-20c4-410a-98f6-4b4ee6aaf97d	90e8222f-2a97-4a3c-9517-fbd7626122fd	16140	5022	8.24659	1	1	2	Rep. Late PPC	-1.03738	4.68984
AACCCAACACTCTAGA-6_3	AACCCAACACTCTAGA-6		Fresh	PPC028	e2308d3d-f183-44e4-b0b7-2dff4a5006da	ee146263-82f5-4ed7-bb49-4300837acc85	c3bb6245-5d1b-4dbc-8b16-b0ca47472e91	14087	3806	8.60368	4	4	5	Mesendoderm	7.38147	-7.15374
AACCCAACAGAGTTCT-1_2	AACCCAACAGAGTTCT-1	scRNA_Pool_2	Cryopreserved	PPC051	8f38fc74-ec4a-4014-8462-6e10e018f4c3	4f63a2f0-b270-48f8-8603-38d0de2bec74	5f5c5255-f41b-46eb-a9bd-7130515e3efc	34962	7239	6.50706	0	0	0	Late PPC	-1.5642	-1.64325
AACCCAACAGGCGTTC-6_3	AACCCAACAGGCGTTC-6		Fresh	PPC028	e2308d3d-f183-44e4-b0b7-2dff4a5006da	ee146263-82f5-4ed7-bb49-4300837acc85	c3bb6245-5d1b-4dbc-8b16-b0ca47472e91	8062	2815	10.5805	3	3	4	Early PPC	5.58125	-0.688112
AACCCAACATAGACTC-7_3	AACCCAACATAGACTC-7		Fresh	PPC036	eada4dfd-14cc-4767-8791-4a478eb3fe12	9bff6491-20c4-410a-98f6-4b4ee6aaf97d	90e8222f-2a97-4a3c-9517-fbd7626122fd	7335	3137	7.90729	0	0	1	Late PPC	-4.7423	-3.52183
AACCCAACATAGGTAA-3_3	AACCCAACATAGGTAA-3		Fresh	PPC029	4efdab78-1eda-4888-8483-15b519c375dc	9bff6491-20c4-410a-98f6-4b4ee6aaf97d	90e8222f-2a97-4a3c-9517-fbd7626122fd	23295	5974	9.03627	0	0	1	Late PPC	-7.45048	-0.57796
AACCCAACATAGTCAC-1_2	AACCCAACATAGTCAC-1	scRNA_Pool_2	Cryopreserved	PPC134	8f38fc74-ec4a-4014-8462-6e10e018f4c3	2302e931-a8d5-454d-83cf-f86e41c1e901	a140d6d1-9fbf-4645-a083-b870bf2f0f67	14912	4489	12.5402	3	3	4	Early PPC	4.71847	0.35294
AACCCAACATCCGAAT-5_3	AACCCAACATCCGAAT-5		Fresh	PPC027	7d700751-e80d-40b6-9e79-0efec5ae5a80	c7a966f7-e22e-4807-afff-2bae9ca5fc72	9d988cb0-01b1-4d5d-bf4b-3fd3baf149a4	3353	1699	10.9156	0	0	0	Late PPC	-0.892523	-1.00818
AACCCAACATCCGGTG-5_3	AACCCAACATCCGGTG-5		Fresh	PPC027	7d700751-e80d-40b6-9e79-0efec5ae5a80	c7a966f7-e22e-4807-afff-2bae9ca5fc72	9d988cb0-01b1-4d5d-bf4b-3fd3baf149a4	4428	2134	10.0723	0	0	0	Late PPC	-2.96762	-1.79055
AACCCAACATCTAACG-1_3	AACCCAACATCTAACG-1		Fresh	iPSC-PPC034	1eeda2ea-453a-4ff4-9cae-2a68f823d919	ac69bd1c-2131-4391-a2ee-b6c19b219c07	eb1309e6-5567-437b-82d7-549c1c8d5493	10751	3428	13.3755	2	2	3	iPSC	12.4821	0.555169
AACCCAACATCTATCT-3_3	AACCCAACATCTATCT-3		Fresh	PPC029	4efdab78-1eda-4888-8483-15b519c375dc	9bff6491-20c4-410a-98f6-4b4ee6aaf97d	90e8222f-2a97-4a3c-9517-fbd7626122fd	5427	2173	11.1111	0	0	1	Late PPC	-3.51463	-2.85326
AACCCAACATCTCATT-1_2	AACCCAACATCTCATT-1	scRNA_Pool_2	Cryopreserved	PPC051	8f38fc74-ec4a-4014-8462-6e10e018f4c3	4f63a2f0-b270-48f8-8603-38d0de2bec74	5f5c5255-f41b-46eb-a9bd-7130515e3efc	3577	1744	10.6793	0	0	0	Late PPC	0.873301	-0.942759
AACCCAAGTAACATGA-1_1	AACCCAAGTAACATGA-1	scRNA_Pool_1	Cryopreserved	PPC029	04cd9285-b478-468a-a055-a9d82c99b016	9bff6491-20c4-410a-98f6-4b4ee6aaf97d	90e8222f-2a97-4a3c-9517-fbd7626122fd	22685	6017	7.23826	0	0	1	Late PPC	-6.15893	-1.00113
AACCCAAGTACTAAGA-1_2	AACCCAAGTACTAAGA-1	scRNA_Pool_2	Cryopreserved	PPC051	8f38fc74-ec4a-4014-8462-6e10e018f4c3	4f63a2f0-b270-48f8-8603-38d0de2bec74	5f5c5255-f41b-46eb-a9bd-7130515e3efc	7051	2710	10.0695	4	4	5	Mesendoderm	4.8404	-7.65199
AACCCAAGTAGCGTCC-1_3	AACCCAAGTAGCGTCC-1		Fresh	iPSC-PPC034	1eeda2ea-453a-4ff4-9cae-2a68f823d919	ac69bd1c-2131-4391-a2ee-b6c19b219c07	eb1309e6-5567-437b-82d7-549c1c8d5493	9137	3019	12.4658	2	2	3	iPSC	13.6786	1.59758
AACCCAAGTAGCGTCC-5_3	AACCCAAGTAGCGTCC-5		Fresh	PPC027	7d700751-e80d-40b6-9e79-0efec5ae5a80	c7a966f7-e22e-4807-afff-2bae9ca5fc72	9d988cb0-01b1-4d5d-bf4b-3fd3baf149a4	3963	2013	7.54479	0	0	0	Late PPC	-2.14919	0.549949
AACCCAAGTAGGGAGG-1_2	AACCCAAGTAGGGAGG-1	scRNA_Pool_2	Cryopreserved	PPC134	8f38fc74-ec4a-4014-8462-6e10e018f4c3	2302e931-a8d5-454d-83cf-f86e41c1e901	a140d6d1-9fbf-4645-a083-b870bf2f0f67	1122	762	6.41711	6	7	8	Early Ductal	-1.8716	-13.046
AACCCAAGTAGTATAG-2_3	AACCCAAGTAGTATAG-2		Fresh	PPC034	3ab5e63d-1d2d-441b-b1c3-7f77fd86e4dd	ac69bd1c-2131-4391-a2ee-b6c19b219c07	eb1309e6-5567-437b-82d7-549c1c8d5493	745	543	1.87919	1	1	2	Rep. Late PPC	5.85475	-7.09192
AACCCAAGTCAAACGG-4_3	AACCCAAGTCAAACGG-4		Fresh	PPC030	4fd8f0f0-2356-451c-a61f-c30610f1141c	4df98c9a-93f7-4735-80c8-24b1e8943549	7cf9e7b2-28a3-4b42-812b-929516fbce4a	4708	2343	7.11555	1	1	2	Rep. Late PPC	-0.719215	4.28454
AACCCAAGTCAAGTTC-4_3	AACCCAAGTCAAGTTC-4		Fresh	PPC030	4fd8f0f0-2356-451c-a61f-c30610f1141c	4df98c9a-93f7-4735-80c8-24b1e8943549	7cf9e7b2-28a3-4b42-812b-929516fbce4a	2945	1503	4.82173	0	0	0	Late PPC	-1.28599	-1.16927
AACCCAAGTCACAATC-5_3	AACCCAAGTCACAATC-5		Fresh	PPC027	7d700751-e80d-40b6-9e79-0efec5ae5a80	c7a966f7-e22e-4807-afff-2bae9ca5fc72	9d988cb0-01b1-4d5d-bf4b-3fd3baf149a4	4345	2173	9.94246	0	0	0	Late PPC	-3.33738	-1.66434
AACCCAAGTCACTCGG-5_3	AACCCAAGTCACTCGG-5		Fresh	PPC027	7d700751-e80d-40b6-9e79-0efec5ae5a80	c7a966f7-e22e-4807-afff-2bae9ca5fc72	9d988cb0-01b1-4d5d-bf4b-3fd3baf149a4	13933	4213	6.46666	0	5	6	Early DE	-8.15422	3.81729
AACCCAAGTCACTGAT-4_3	AACCCAAGTCACTGAT-4		Fresh	PPC030	4fd8f0f0-2356-451c-a61f-c30610f1141c	4df98c9a-93f7-4735-80c8-24b1e8943549	7cf9e7b2-28a3-4b42-812b-929516fbce4a	5923	2566	9.7248	1	1	2	Rep. Late PPC	-0.537086	3.29262
AACCCAAGTCCATAGT-1_2	AACCCAAGTCCATAGT-1	scRNA_Pool_2	Cryopreserved	PPC051	8f38fc74-ec4a-4014-8462-6e10e018f4c3	4f63a2f0-b270-48f8-8603-38d0de2bec74	5f5c5255-f41b-46eb-a9bd-7130515e3efc	1655	983	0.302115	0	0	0	Late PPC	1.75308	0.942268
AACCCAAGTCCGGATC-7_3	AACCCAAGTCCGGATC-7		Fresh	PPC036	eada4dfd-14cc-4767-8791-4a478eb3fe12	9bff6491-20c4-410a-98f6-4b4ee6aaf97d	90e8222f-2a97-4a3c-9517-fbd7626122fd	4739	2198	8.3984	0	0	1	Late PPC	-3.98117	-3.79278
AACCCAAGTCTCAAGT-5_3	AACCCAAGTCTCAAGT-5		Fresh	PPC027	7d700751-e80d-40b6-9e79-0efec5ae5a80	c7a966f7-e22e-4807-afff-2bae9ca5fc72	9d988cb0-01b1-4d5d-bf4b-3fd3baf149a4	3789	1894	5.96463	0	0	0	Late PPC	-2.52575	-1.11838
AACCCAAGTGCGGATA-2_3	AACCCAAGTGCGGATA-2		Fresh	PPC034	3ab5e63d-1d2d-441b-b1c3-7f77fd86e4dd	ac69bd1c-2131-4391-a2ee-b6c19b219c07	eb1309e6-5567-437b-82d7-549c1c8d5493	5803	2479	12.1834	0	0	0	Late PPC	0.359115	-1.16458
AACCCAAGTGCGTCGT-4_3	AACCCAAGTGCGTCGT-4		Fresh	PPC030	4fd8f0f0-2356-451c-a61f-c30610f1141c	4df98c9a-93f7-4735-80c8-24b1e8943549	7cf9e7b2-28a3-4b42-812b-929516fbce4a	1639	986	8.54179	0	0	0	Late PPC	-1.94606	-1.45855
AACCCAAGTGCTCCGA-1_3	AACCCAAGTGCTCCGA-1		Fresh	iPSC-PPC034	1eeda2ea-453a-4ff4-9cae-2a68f823d919	ac69bd1c-2131-4391-a2ee-b6c19b219c07	eb1309e6-5567-437b-82d7-549c1c8d5493	16444	4322	15.2214	2	2	3	iPSC	13.0375	-0.0978095
AACCCAAGTGGCCACT-2_3	AACCCAAGTGGCCACT-2		Fresh	PPC034	3ab5e63d-1d2d-441b-b1c3-7f77fd86e4dd	ac69bd1c-2131-4391-a2ee-b6c19b219c07	eb1309e6-5567-437b-82d7-549c1c8d5493	12720	4228	7.56289	0	0	0	Late PPC	0.0768234	-0.518916
AACCCAAGTGGTTTAC-3_3	AACCCAAGTGGTTTAC-3		Fresh	PPC029	4efdab78-1eda-4888-8483-15b519c375dc	9bff6491-20c4-410a-98f6-4b4ee6aaf97d	90e8222f-2a97-4a3c-9517-fbd7626122fd	11942	4251	15.9856	0	0	1	Late PPC	-6.22165	-3.73439
AACCCAAGTGTTCAGT-1_3	AACCCAAGTGTTCAGT-1		Fresh	iPSC-PPC034	1eeda2ea-453a-4ff4-9cae-2a68f823d919	ac69bd1c-2131-4391-a2ee-b6c19b219c07	eb1309e6-5567-437b-82d7-549c1c8d5493	2522	1340	7.96987	2	2	3	iPSC	12.4138	1.33419
AACCCAAGTTAAGACA-7_3	AACCCAAGTTAAGACA-7		Fresh	PPC036	eada4dfd-14cc-4767-8791-4a478eb3fe12	9bff6491-20c4-410a-98f6-4b4ee6aaf97d	90e8222f-2a97-4a3c-9517-fbd7626122fd	2116	1229	9.02647	0	0	1	Late PPC	-4.25062	-4.1584
AACCCAAGTTCATCGA-2_3	AACCCAAGTTCATCGA-2		Fresh	PPC034	3ab5e63d-1d2d-441b-b1c3-7f77fd86e4dd	ac69bd1c-2131-4391-a2ee-b6c19b219c07	eb1309e6-5567-437b-82d7-549c1c8d5493	5727	2430	10.2846	0	0	0	Late PPC	-0.515838	-1.79366
AACCCAAGTTCTCCTG-2_3	AACCCAAGTTCTCCTG-2		Fresh	PPC034	3ab5e63d-1d2d-441b-b1c3-7f77fd86e4dd	ac69bd1c-2131-4391-a2ee-b6c19b219c07	eb1309e6-5567-437b-82d7-549c1c8d5493	9071	3548	9.40359	0	0	0	Late PPC	-2.72782	0.121132
AACCCAAGTTCTTGCC-7_3	AACCCAAGTTCTTGCC-7		Fresh	PPC036	eada4dfd-14cc-4767-8791-4a478eb3fe12	9bff6491-20c4-410a-98f6-4b4ee6aaf97d	90e8222f-2a97-4a3c-9517-fbd7626122fd	2620	1506	7.21374	0	0	1	Late PPC	-4.80904	-4.22045
AACCCAAGTTGGTACT-4_3	AACCCAAGTTGGTACT-4		Fresh	PPC030	4fd8f0f0-2356-451c-a61f-c30610f1141c	4df98c9a-93f7-4735-80c8-24b1e8943549	7cf9e7b2-28a3-4b42-812b-929516fbce4a	5143	2300	5.79428	0	0	0	Late PPC	-5.62484	1.87817
AACCCAAGTTTCGATG-6_3	AACCCAAGTTTCGATG-6		Fresh	PPC028	e2308d3d-f183-44e4-b0b7-2dff4a5006da	ee146263-82f5-4ed7-bb49-4300837acc85	c3bb6245-5d1b-4dbc-8b16-b0ca47472e91	9597	3223	8.5756	4	4	5	Mesendoderm	4.75465	-6.66091
AACCCAAGTTTCGTTT-7_3	AACCCAAGTTTCGTTT-7		Fresh	PPC036	eada4dfd-14cc-4767-8791-4a478eb3fe12	9bff6491-20c4-410a-98f6-4b4ee6aaf97d	90e8222f-2a97-4a3c-9517-fbd7626122fd	5617	2629	9.72049	1	1	2	Rep. Late PPC	-4.6091	-3.77255
AACCCAATCAAAGAAC-2_3	AACCCAATCAAAGAAC-2		Fresh	PPC034	3ab5e63d-1d2d-441b-b1c3-7f77fd86e4dd	ac69bd1c-2131-4391-a2ee-b6c19b219c07	eb1309e6-5567-437b-82d7-549c1c8d5493	7100	3025	11.9859	5	6	7	Endocrine	-0.510006	13.4182
AACCCAATCACAAGGG-4_3	AACCCAATCACAAGGG-4		Fresh	PPC030	4fd8f0f0-2356-451c-a61f-c30610f1141c	4df98c9a-93f7-4735-80c8-24b1e8943549	7cf9e7b2-28a3-4b42-812b-929516fbce4a	3026	1635	3.96563	0	0	0	Late PPC	-1.09712	-2.14558
AACCCAATCACTTTGT-5_3	AACCCAATCACTTTGT-5		Fresh	PPC027	7d700751-e80d-40b6-9e79-0efec5ae5a80	c7a966f7-e22e-4807-afff-2bae9ca5fc72	9d988cb0-01b1-4d5d-bf4b-3fd3baf149a4	5488	2623	5.15671	0	0	0	Late PPC	-3.94167	2.24606
AACCCAATCAGACATC-8_3	AACCCAATCAGACATC-8		Fresh	PPC023	fb6028d0-5ef0-4f53-bf73-da3983948ce1	916c0056-cef2-488f-ae44-cb9b1398669e	725e0255-424c-44da-86c9-bc0bc14a21a8	6662	2877	5.88412	0	5	6	Early DE	-5.86501	3.63956
AACCCAATCAGCGCAC-7_3	AACCCAATCAGCGCAC-7		Fresh	PPC036	eada4dfd-14cc-4767-8791-4a478eb3fe12	9bff6491-20c4-410a-98f6-4b4ee6aaf97d	90e8222f-2a97-4a3c-9517-fbd7626122fd	3521	1771	8.91792	0	0	1	Late PPC	-2.75755	-4.59873
AACCCAATCATGGGAG-4_3	AACCCAATCATGGGAG-4		Fresh	PPC030	4fd8f0f0-2356-451c-a61f-c30610f1141c	4df98c9a-93f7-4735-80c8-24b1e8943549	7cf9e7b2-28a3-4b42-812b-929516fbce4a	3453	1593	7.35592	0	0	0	Late PPC	-1.176	-1.73641
AACCCAATCCGGTAAT-8_3	AACCCAATCCGGTAAT-8		Fresh	PPC023	fb6028d0-5ef0-4f53-bf73-da3983948ce1	916c0056-cef2-488f-ae44-cb9b1398669e	725e0255-424c-44da-86c9-bc0bc14a21a8	5547	2456	6.85055	0	0	0	Late PPC	-1.10691	1.09959
AACCCAATCCGTGTCT-3_3	AACCCAATCCGTGTCT-3		Fresh	PPC029	4efdab78-1eda-4888-8483-15b519c375dc	9bff6491-20c4-410a-98f6-4b4ee6aaf97d	90e8222f-2a97-4a3c-9517-fbd7626122fd	5889	2458	10.8677	0	0	1	Late PPC	-5.31267	-3.72418
AACCCAATCCTCTCGA-3_3	AACCCAATCCTCTCGA-3		Fresh	PPC029	4efdab78-1eda-4888-8483-15b519c375dc	9bff6491-20c4-410a-98f6-4b4ee6aaf97d	90e8222f-2a97-4a3c-9517-fbd7626122fd	68969	9187	5.48217	0	0	0	Late PPC	-6.38186	1.03855
AACCCAATCGAGAATA-4_3	AACCCAATCGAGAATA-4		Fresh	PPC030	4fd8f0f0-2356-451c-a61f-c30610f1141c	4df98c9a-93f7-4735-80c8-24b1e8943549	7cf9e7b2-28a3-4b42-812b-929516fbce4a	3367	1662	5.07871	0	0	0	Late PPC	-2.06057	-1.42167
AACCCAATCGAGCCTG-2_3	AACCCAATCGAGCCTG-2		Fresh	PPC034	3ab5e63d-1d2d-441b-b1c3-7f77fd86e4dd	ac69bd1c-2131-4391-a2ee-b6c19b219c07	eb1309e6-5567-437b-82d7-549c1c8d5493	12915	4383	7.58033	0	0	0	Late PPC	-1.51777	1.67815
AACCCAATCGATGCAT-3_3	AACCCAATCGATGCAT-3		Fresh	PPC029	4efdab78-1eda-4888-8483-15b519c375dc	9bff6491-20c4-410a-98f6-4b4ee6aaf97d	90e8222f-2a97-4a3c-9517-fbd7626122fd	4841	2523	8.11816	0	0	1	Late PPC	-5.92069	-3.93356
AACCCAATCGCAGATT-5_3	AACCCAATCGCAGATT-5		Fresh	PPC027	7d700751-e80d-40b6-9e79-0efec5ae5a80	c7a966f7-e22e-4807-afff-2bae9ca5fc72	9d988cb0-01b1-4d5d-bf4b-3fd3baf149a4	2068	1265	6.43133	0	0	0	Late PPC	-3.98798	0.440082
AACCCAATCGGAAACG-1_3	AACCCAATCGGAAACG-1		Fresh	iPSC-PPC034	1eeda2ea-453a-4ff4-9cae-2a68f823d919	ac69bd1c-2131-4391-a2ee-b6c19b219c07	eb1309e6-5567-437b-82d7-549c1c8d5493	6739	2348	25.7457	2	2	3	iPSC	13.5725	2.066
AACCCAATCGTGAGAG-8_3	AACCCAATCGTGAGAG-8		Fresh	PPC023	fb6028d0-5ef0-4f53-bf73-da3983948ce1	916c0056-cef2-488f-ae44-cb9b1398669e	725e0255-424c-44da-86c9-bc0bc14a21a8	8470	3207	7.48524	0	0	0	Late PPC	-0.741293	-1.42944
AACCCAATCGTGGCGT-8_3	AACCCAATCGTGGCGT-8		Fresh	PPC023	fb6028d0-5ef0-4f53-bf73-da3983948ce1	916c0056-cef2-488f-ae44-cb9b1398669e	725e0255-424c-44da-86c9-bc0bc14a21a8	3236	1533	7.50927	0	0	0	Late PPC	-5.59475	0.886965
AACCCAATCTACACAG-1_3	AACCCAATCTACACAG-1		Fresh	iPSC-PPC034	1eeda2ea-453a-4ff4-9cae-2a68f823d919	ac69bd1c-2131-4391-a2ee-b6c19b219c07	eb1309e6-5567-437b-82d7-549c1c8d5493	11450	3589	14.4279	2	2	3	iPSC	14.4011	0.432542
AACCCAATCTAGACCA-1_3	AACCCAATCTAGACCA-1		Fresh	iPSC-PPC034	1eeda2ea-453a-4ff4-9cae-2a68f823d919	ac69bd1c-2131-4391-a2ee-b6c19b219c07	eb1309e6-5567-437b-82d7-549c1c8d5493	9821	3334	10.7525	2	2	3	iPSC	12.2386	1.62297
AACCCAATCTAGCCTC-2_3	AACCCAATCTAGCCTC-2		Fresh	PPC034	3ab5e63d-1d2d-441b-b1c3-7f77fd86e4dd	ac69bd1c-2131-4391-a2ee-b6c19b219c07	eb1309e6-5567-437b-82d7-549c1c8d5493	12894	4394	7.71677	1	1	2	Rep. Late PPC	0.311865	4.76408
AACCCAATCTCCACTG-8_3	AACCCAATCTCCACTG-8		Fresh	PPC023	fb6028d0-5ef0-4f53-bf73-da3983948ce1	916c0056-cef2-488f-ae44-cb9b1398669e	725e0255-424c-44da-86c9-bc0bc14a21a8	4606	2235	6.75206	0	0	0	Late PPC	-0.270253	-1.53182
AACCCAATCTGAATGC-1_1	AACCCAATCTGAATGC-1	scRNA_Pool_1	Cryopreserved	PPC027	04cd9285-b478-468a-a055-a9d82c99b016	c7a966f7-e22e-4807-afff-2bae9ca5fc72	9d988cb0-01b1-4d5d-bf4b-3fd3baf149a4	11719	4261	4.97483	1	1	2	Rep. Late PPC	1.21191	5.93381
AACCCAATCTGCACCT-5_3	AACCCAATCTGCACCT-5		Fresh	PPC027	7d700751-e80d-40b6-9e79-0efec5ae5a80	c7a966f7-e22e-4807-afff-2bae9ca5fc72	9d988cb0-01b1-4d5d-bf4b-3fd3baf149a4	5908	2706	7.48138	0	0	0	Late PPC	-3.92189	0.965492
AACCCAATCTGGGCCA-5_3	AACCCAATCTGGGCCA-5		Fresh	PPC027	7d700751-e80d-40b6-9e79-0efec5ae5a80	c7a966f7-e22e-4807-afff-2bae9ca5fc72	9d988cb0-01b1-4d5d-bf4b-3fd3baf149a4	3466	1911	7.6457	0	0	0	Late PPC	-3.16178	-1.33314
AACCCAATCTTCGCTG-7_3	AACCCAATCTTCGCTG-7		Fresh	PPC036	eada4dfd-14cc-4767-8791-4a478eb3fe12	9bff6491-20c4-410a-98f6-4b4ee6aaf97d	90e8222f-2a97-4a3c-9517-fbd7626122fd	3608	1919	9.06319	0	0	1	Late PPC	-5.89018	-3.29746
AACCTGAAGAAATGGG-4_3	AACCTGAAGAAATGGG-4		Fresh	PPC030	4fd8f0f0-2356-451c-a61f-c30610f1141c	4df98c9a-93f7-4735-80c8-24b1e8943549	7cf9e7b2-28a3-4b42-812b-929516fbce4a	4591	2138	6.81769	0	0	0	Late PPC	-4.8403	1.28648
AACCTGAAGAAGCGAA-4_3	AACCTGAAGAAGCGAA-4		Fresh	PPC030	4fd8f0f0-2356-451c-a61f-c30610f1141c	4df98c9a-93f7-4735-80c8-24b1e8943549	7cf9e7b2-28a3-4b42-812b-929516fbce4a	2476	1391	6.2601	0	0	0	Late PPC	1.65171	-0.126276
AACCTGAAGACAACAT-2_3	AACCTGAAGACAACAT-2		Fresh	PPC034	3ab5e63d-1d2d-441b-b1c3-7f77fd86e4dd	ac69bd1c-2131-4391-a2ee-b6c19b219c07	eb1309e6-5567-437b-82d7-549c1c8d5493	5344	2436	9.20659	0	0	0	Late PPC	1.85008	0.327742
AACCTGAAGACGCATG-4_3	AACCTGAAGACGCATG-4		Fresh	PPC030	4fd8f0f0-2356-451c-a61f-c30610f1141c	4df98c9a-93f7-4735-80c8-24b1e8943549	7cf9e7b2-28a3-4b42-812b-929516fbce4a	1590	980	9.49686	0	0	0	Late PPC	-2.58786	0.352509
AACCTGAAGACGCTCC-1_2	AACCTGAAGACGCTCC-1	scRNA_Pool_2	Cryopreserved	PPC150	8f38fc74-ec4a-4014-8462-6e10e018f4c3	0a1bcb9c-aa08-4f75-b564-ff7abc75235c	b48d5663-b599-4d02-a70b-6bd12546041f	41733	7554	8.54719	0	0	0	Late PPC	-3.95657	2.95806
AACCTGAAGACGGTTG-2_3	AACCTGAAGACGGTTG-2		Fresh	PPC034	3ab5e63d-1d2d-441b-b1c3-7f77fd86e4dd	ac69bd1c-2131-4391-a2ee-b6c19b219c07	eb1309e6-5567-437b-82d7-549c1c8d5493	2115	1259	7.99054	0	0	0	Late PPC	-5.8276	2.84572
AACCTGAAGAGTGTGC-1_1	AACCTGAAGAGTGTGC-1	scRNA_Pool_1	Cryopreserved	PPC034	04cd9285-b478-468a-a055-a9d82c99b016	ac69bd1c-2131-4391-a2ee-b6c19b219c07	eb1309e6-5567-437b-82d7-549c1c8d5493	2190	1246	11.7352	4	4	5	Mesendoderm	5.13476	-6.70987
AACCTGAAGATTTGCC-1_1	AACCTGAAGATTTGCC-1	scRNA_Pool_1	Cryopreserved	PPC027	04cd9285-b478-468a-a055-a9d82c99b016	c7a966f7-e22e-4807-afff-2bae9ca5fc72	9d988cb0-01b1-4d5d-bf4b-3fd3baf149a4	5956	2754	7.35393	0	0	0	Late PPC	-3.25044	-0.877851
AACCTGAAGCAACCAG-3_3	AACCTGAAGCAACCAG-3		Fresh	PPC029	4efdab78-1eda-4888-8483-15b519c375dc	9bff6491-20c4-410a-98f6-4b4ee6aaf97d	90e8222f-2a97-4a3c-9517-fbd7626122fd	26153	6592	10.6183	0	0	1	Late PPC	-7.09895	-3.05865
AACCTGAAGCAAGTGC-2_3	AACCTGAAGCAAGTGC-2		Fresh	PPC034	3ab5e63d-1d2d-441b-b1c3-7f77fd86e4dd	ac69bd1c-2131-4391-a2ee-b6c19b219c07	eb1309e6-5567-437b-82d7-549c1c8d5493	8444	3146	11.6059	0	0	0	Late PPC	-1.42818	0.548047
AACCTGAAGCCAACCC-3_3	AACCTGAAGCCAACCC-3		Fresh	PPC029	4efdab78-1eda-4888-8483-15b519c375dc	9bff6491-20c4-410a-98f6-4b4ee6aaf97d	90e8222f-2a97-4a3c-9517-fbd7626122fd	13750	4249	4.65455	0	0	1	Late PPC	-6.99258	0.494966
AACCTGAAGCCAAGCA-6_3	AACCTGAAGCCAAGCA-6		Fresh	PPC028	e2308d3d-f183-44e4-b0b7-2dff4a5006da	ee146263-82f5-4ed7-bb49-4300837acc85	c3bb6245-5d1b-4dbc-8b16-b0ca47472e91	7764	2872	9.09325	3	3	4	Early PPC	6.7509	-0.609949
AACCTGAAGCGTCTGC-2_3	AACCTGAAGCGTCTGC-2		Fresh	PPC034	3ab5e63d-1d2d-441b-b1c3-7f77fd86e4dd	ac69bd1c-2131-4391-a2ee-b6c19b219c07	eb1309e6-5567-437b-82d7-549c1c8d5493	9093	3303	10.7995	0	0	0	Late PPC	-0.393704	0.954658
AACCTGAAGCTCGACC-5_3	AACCTGAAGCTCGACC-5		Fresh	PPC027	7d700751-e80d-40b6-9e79-0efec5ae5a80	c7a966f7-e22e-4807-afff-2bae9ca5fc72	9d988cb0-01b1-4d5d-bf4b-3fd3baf149a4	5187	2467	6.09215	0	0	0	Late PPC	-3.66146	1.59964
AACCTGAAGCTTTCCC-2_3	AACCTGAAGCTTTCCC-2		Fresh	PPC034	3ab5e63d-1d2d-441b-b1c3-7f77fd86e4dd	ac69bd1c-2131-4391-a2ee-b6c19b219c07	eb1309e6-5567-437b-82d7-549c1c8d5493	14997	4693	6.10122	1	1	2	Rep. Late PPC	0.0438035	4.02362
AACCTGAAGGAAGTCC-4_3	AACCTGAAGGAAGTCC-4		Fresh	PPC030	4fd8f0f0-2356-451c-a61f-c30610f1141c	4df98c9a-93f7-4735-80c8-24b1e8943549	7cf9e7b2-28a3-4b42-812b-929516fbce4a	8637	3093	7.59523	0	0	0	Late PPC	-2.67377	1.61304
AACCTGAAGGACTATA-2_3	AACCTGAAGGACTATA-2		Fresh	PPC034	3ab5e63d-1d2d-441b-b1c3-7f77fd86e4dd	ac69bd1c-2131-4391-a2ee-b6c19b219c07	eb1309e6-5567-437b-82d7-549c1c8d5493	6226	2747	7.292	1	1	2	Rep. Late PPC	1.96501	4.16394
AACCTGAAGGGCGAGA-8_3	AACCTGAAGGGCGAGA-8		Fresh	PPC023	fb6028d0-5ef0-4f53-bf73-da3983948ce1	916c0056-cef2-488f-ae44-cb9b1398669e	725e0255-424c-44da-86c9-bc0bc14a21a8	4490	2048	5.50111	0	0	0	Late PPC	-1.65358	0.817929
AACCTGAAGGGTGGGA-5_3	AACCTGAAGGGTGGGA-5		Fresh	PPC027	7d700751-e80d-40b6-9e79-0efec5ae5a80	c7a966f7-e22e-4807-afff-2bae9ca5fc72	9d988cb0-01b1-4d5d-bf4b-3fd3baf149a4	6337	2722	10.2572	0	5	6	Early DE	-7.73701	4.02284
AACCTGAAGGTAAAGG-5_3	AACCTGAAGGTAAAGG-5		Fresh	PPC027	7d700751-e80d-40b6-9e79-0efec5ae5a80	c7a966f7-e22e-4807-afff-2bae9ca5fc72	9d988cb0-01b1-4d5d-bf4b-3fd3baf149a4	3453	1800	7.03736	0	0	0	Late PPC	-3.06263	-1.79884
AACCTGAAGGTAAGGA-2_3	AACCTGAAGGTAAGGA-2		Fresh	PPC034	3ab5e63d-1d2d-441b-b1c3-7f77fd86e4dd	ac69bd1c-2131-4391-a2ee-b6c19b219c07	eb1309e6-5567-437b-82d7-549c1c8d5493	7609	2916	9.90932	0	0	0	Late PPC	-0.457149	0.707919
AACCTGAAGGTATCTC-4_3	AACCTGAAGGTATCTC-4		Fresh	PPC030	4fd8f0f0-2356-451c-a61f-c30610f1141c	4df98c9a-93f7-4735-80c8-24b1e8943549	7cf9e7b2-28a3-4b42-812b-929516fbce4a	11778	3901	6.74138	0	0	0	Late PPC	-2.71721	1.41155
AACCTGAAGGTTGGTG-7_3	AACCTGAAGGTTGGTG-7		Fresh	PPC036	eada4dfd-14cc-4767-8791-4a478eb3fe12	9bff6491-20c4-410a-98f6-4b4ee6aaf97d	90e8222f-2a97-4a3c-9517-fbd7626122fd	7007	3009	7.72085	0	0	1	Late PPC	-5.04967	-1.5378
AACCTGAAGTAATCCC-5_3	AACCTGAAGTAATCCC-5		Fresh	PPC027	7d700751-e80d-40b6-9e79-0efec5ae5a80	c7a966f7-e22e-4807-afff-2bae9ca5fc72	9d988cb0-01b1-4d5d-bf4b-3fd3baf149a4	4156	2191	8.3975	0	0	0	Late PPC	-2.69863	-1.03874
AACCTGAAGTATAACG-1_2	AACCTGAAGTATAACG-1	scRNA_Pool_2	Cryopreserved	PPC051	8f38fc74-ec4a-4014-8462-6e10e018f4c3	4f63a2f0-b270-48f8-8603-38d0de2bec74	5f5c5255-f41b-46eb-a9bd-7130515e3efc	17794	4993	10.8464	0	0	0	Late PPC	1.27836	1.18175
AACCTGAAGTGGACTG-5_3	AACCTGAAGTGGACTG-5		Fresh	PPC027	7d700751-e80d-40b6-9e79-0efec5ae5a80	c7a966f7-e22e-4807-afff-2bae9ca5fc72	9d988cb0-01b1-4d5d-bf4b-3fd3baf149a4	4792	2480	4.42404	1	1	2	Rep. Late PPC	-0.772868	3.2447
AACCTGACAAACTAAG-6_3	AACCTGACAAACTAAG-6		Fresh	PPC028	e2308d3d-f183-44e4-b0b7-2dff4a5006da	ee146263-82f5-4ed7-bb49-4300837acc85	c3bb6245-5d1b-4dbc-8b16-b0ca47472e91	7604	2891	7.83798	3	3	4	Early PPC	6.75098	-0.41366
AACCTGACAAAGCGTG-4_3	AACCTGACAAAGCGTG-4		Fresh	PPC030	4fd8f0f0-2356-451c-a61f-c30610f1141c	4df98c9a-93f7-4735-80c8-24b1e8943549	7cf9e7b2-28a3-4b42-812b-929516fbce4a	4298	2009	7.11959	0	0	0	Late PPC	-1.44187	-1.75295
AACCTGACAACCCGCA-8_3	AACCTGACAACCCGCA-8		Fresh	PPC023	fb6028d0-5ef0-4f53-bf73-da3983948ce1	916c0056-cef2-488f-ae44-cb9b1398669e	725e0255-424c-44da-86c9-bc0bc14a21a8	10875	3869	7.45747	1	1	2	Rep. Late PPC	0.54844	4.27357
AACCTGACAAGCACCC-5_3	AACCTGACAAGCACCC-5		Fresh	PPC027	7d700751-e80d-40b6-9e79-0efec5ae5a80	c7a966f7-e22e-4807-afff-2bae9ca5fc72	9d988cb0-01b1-4d5d-bf4b-3fd3baf149a4	4105	1982	8.3313	0	0	0	Late PPC	-3.0371	-1.85285
AACCTGACAAGGCCTC-4_3	AACCTGACAAGGCCTC-4		Fresh	PPC030	4fd8f0f0-2356-451c-a61f-c30610f1141c	4df98c9a-93f7-4735-80c8-24b1e8943549	7cf9e7b2-28a3-4b42-812b-929516fbce4a	4031	1916	7.56636	0	0	0	Late PPC	-6.17217	2.02746
AACCTGACAATTCTTC-1_3	AACCTGACAATTCTTC-1		Fresh	iPSC-PPC034	1eeda2ea-453a-4ff4-9cae-2a68f823d919	ac69bd1c-2131-4391-a2ee-b6c19b219c07	eb1309e6-5567-437b-82d7-549c1c8d5493	3000	1567	10.3333	2	2	3	iPSC	12.6034	2.45722
AACCTGACACCTGAAT-5_3	AACCTGACACCTGAAT-5		Fresh	PPC027	7d700751-e80d-40b6-9e79-0efec5ae5a80	c7a966f7-e22e-4807-afff-2bae9ca5fc72	9d988cb0-01b1-4d5d-bf4b-3fd3baf149a4	3008	1680	5.91755	0	0	0	Late PPC	-2.66827	-2.79311
AACCTGACACGTAGAG-1_3	AACCTGACACGTAGAG-1		Fresh	iPSC-PPC034	1eeda2ea-453a-4ff4-9cae-2a68f823d919	ac69bd1c-2131-4391-a2ee-b6c19b219c07	eb1309e6-5567-437b-82d7-549c1c8d5493	4076	1761	13.9107	2	2	3	iPSC	12.7252	2.28392
AACCTGACACGTGAGA-1_3	AACCTGACACGTGAGA-1		Fresh	iPSC-PPC034	1eeda2ea-453a-4ff4-9cae-2a68f823d919	ac69bd1c-2131-4391-a2ee-b6c19b219c07	eb1309e6-5567-437b-82d7-549c1c8d5493	10912	3359	10.2364	2	2	3	iPSC	13.6813	2.54639
AACCTGACAGACACCC-5_3	AACCTGACAGACACCC-5		Fresh	PPC027	7d700751-e80d-40b6-9e79-0efec5ae5a80	c7a966f7-e22e-4807-afff-2bae9ca5fc72	9d988cb0-01b1-4d5d-bf4b-3fd3baf149a4	11132	4121	8.56989	0	0	0	Late PPC	-2.53841	-0.823081
AACCTGACAGAGCTAG-5_3	AACCTGACAGAGCTAG-5		Fresh	PPC027	7d700751-e80d-40b6-9e79-0efec5ae5a80	c7a966f7-e22e-4807-afff-2bae9ca5fc72	9d988cb0-01b1-4d5d-bf4b-3fd3baf149a4	5168	2466	8.08824	1	1	2	Rep. Late PPC	-0.242131	3.14335
AACCTGACAGATCATC-8_3	AACCTGACAGATCATC-8		Fresh	PPC023	fb6028d0-5ef0-4f53-bf73-da3983948ce1	916c0056-cef2-488f-ae44-cb9b1398669e	725e0255-424c-44da-86c9-bc0bc14a21a8	5542	2613	8.06568	0	0	0	Late PPC	-0.0785694	-0.181655
AACCTGACAGCACAAG-5_3	AACCTGACAGCACAAG-5		Fresh	PPC027	7d700751-e80d-40b6-9e79-0efec5ae5a80	c7a966f7-e22e-4807-afff-2bae9ca5fc72	9d988cb0-01b1-4d5d-bf4b-3fd3baf149a4	4507	2298	8.20945	0	0	0	Late PPC	-3.38975	-0.921051
AACCTGACAGCAGGAT-3_3	AACCTGACAGCAGGAT-3		Fresh	PPC029	4efdab78-1eda-4888-8483-15b519c375dc	9bff6491-20c4-410a-98f6-4b4ee6aaf97d	90e8222f-2a97-4a3c-9517-fbd7626122fd	13616	4578	9.36398	0	0	1	Late PPC	-7.43133	-1.04127
AACCTGACAGCCGGTT-3_3	AACCTGACAGCCGGTT-3		Fresh	PPC029	4efdab78-1eda-4888-8483-15b519c375dc	9bff6491-20c4-410a-98f6-4b4ee6aaf97d	90e8222f-2a97-4a3c-9517-fbd7626122fd	9069	3514	8.10453	0	0	1	Late PPC	-7.37788	-1.69372
AACCTGACAGCGTTGC-7_3	AACCTGACAGCGTTGC-7		Fresh	PPC036	eada4dfd-14cc-4767-8791-4a478eb3fe12	9bff6491-20c4-410a-98f6-4b4ee6aaf97d	90e8222f-2a97-4a3c-9517-fbd7626122fd	7538	3037	8.90157	0	0	1	Late PPC	-5.50152	-1.79473
AACCTGACAGGAAGTC-1_2	AACCTGACAGGAAGTC-1	scRNA_Pool_2	Cryopreserved	PPC051	8f38fc74-ec4a-4014-8462-6e10e018f4c3	4f63a2f0-b270-48f8-8603-38d0de2bec74	5f5c5255-f41b-46eb-a9bd-7130515e3efc	8405	3197	9.7561	0	0	0	Late PPC	-1.5841	-1.25502
AACCTGACAGGCTATT-5_3	AACCTGACAGGCTATT-5		Fresh	PPC027	7d700751-e80d-40b6-9e79-0efec5ae5a80	c7a966f7-e22e-4807-afff-2bae9ca5fc72	9d988cb0-01b1-4d5d-bf4b-3fd3baf149a4	4821	2252	8.23481	1	1	2	Rep. Late PPC	-0.216994	2.62974
AACCTGACAGTGGCTC-2_3	AACCTGACAGTGGCTC-2		Fresh	PPC034	3ab5e63d-1d2d-441b-b1c3-7f77fd86e4dd	ac69bd1c-2131-4391-a2ee-b6c19b219c07	eb1309e6-5567-437b-82d7-549c1c8d5493	3563	1606	9.82318	4	4	5	Mesendoderm	4.52253	-7.31351
AACCTGACATGGCGCT-1_1	AACCTGACATGGCGCT-1	scRNA_Pool_1	Cryopreserved	PPC023	04cd9285-b478-468a-a055-a9d82c99b016	916c0056-cef2-488f-ae44-cb9b1398669e	725e0255-424c-44da-86c9-bc0bc14a21a8	2948	1528	12.517	0	0	1	Late PPC	-4.90706	-4.10824
AACCTGACATTATGCG-1_3	AACCTGACATTATGCG-1		Fresh	iPSC-PPC034	1eeda2ea-453a-4ff4-9cae-2a68f823d919	ac69bd1c-2131-4391-a2ee-b6c19b219c07	eb1309e6-5567-437b-82d7-549c1c8d5493	23272	5098	14.8505	2	2	3	iPSC	13.1491	1.01583
AACCTGACATTGCCGG-1_2	AACCTGACATTGCCGG-1	scRNA_Pool_2	Cryopreserved	PPC150	8f38fc74-ec4a-4014-8462-6e10e018f4c3	0a1bcb9c-aa08-4f75-b564-ff7abc75235c	b48d5663-b599-4d02-a70b-6bd12546041f	57570	9038	10.5906	0	0	0	Late PPC	-5.00209	2.30318
AACCTGAGTACGATGG-2_3	AACCTGAGTACGATGG-2		Fresh	PPC034	3ab5e63d-1d2d-441b-b1c3-7f77fd86e4dd	ac69bd1c-2131-4391-a2ee-b6c19b219c07	eb1309e6-5567-437b-82d7-549c1c8d5493	6637	2751	7.39792	0	0	0	Late PPC	1.53793	1.0965
AACCTGAGTATACGGG-1_1	AACCTGAGTATACGGG-1	scRNA_Pool_1	Cryopreserved	PPC027	04cd9285-b478-468a-a055-a9d82c99b016	c7a966f7-e22e-4807-afff-2bae9ca5fc72	9d988cb0-01b1-4d5d-bf4b-3fd3baf149a4	6900	2782	10.2754	0	0	0	Late PPC	-3.97043	0.943244
AACCTGAGTCAGACGA-4_3	AACCTGAGTCAGACGA-4		Fresh	PPC030	4fd8f0f0-2356-451c-a61f-c30610f1141c	4df98c9a-93f7-4735-80c8-24b1e8943549	7cf9e7b2-28a3-4b42-812b-929516fbce4a	3314	1760	7.21183	0	0	0	Late PPC	-0.948904	-1.25643
AACCTGAGTCATCGGC-2_3	AACCTGAGTCATCGGC-2		Fresh	PPC034	3ab5e63d-1d2d-441b-b1c3-7f77fd86e4dd	ac69bd1c-2131-4391-a2ee-b6c19b219c07	eb1309e6-5567-437b-82d7-549c1c8d5493	6343	2871	8.73404	0	0	0	Late PPC	-1.07697	-1.26006
AACCTGAGTCCATACA-1_1	AACCTGAGTCCATACA-1	scRNA_Pool_1	Cryopreserved	PPC027	04cd9285-b478-468a-a055-a9d82c99b016	c7a966f7-e22e-4807-afff-2bae9ca5fc72	9d988cb0-01b1-4d5d-bf4b-3fd3baf149a4	9329	3511	6.52803	0	0	0	Late PPC	-2.97307	-0.632628
AACCTGAGTCCGAAGA-1_2	AACCTGAGTCCGAAGA-1	scRNA_Pool_2	Cryopreserved	PPC134	8f38fc74-ec4a-4014-8462-6e10e018f4c3	2302e931-a8d5-454d-83cf-f86e41c1e901	a140d6d1-9fbf-4645-a083-b870bf2f0f67	4497	2098	15.8105	3	3	4	Early PPC	5.60548	0.759326
AACCTGAGTCTACATG-1_2	AACCTGAGTCTACATG-1	scRNA_Pool_2	Cryopreserved	PPC051	8f38fc74-ec4a-4014-8462-6e10e018f4c3	4f63a2f0-b270-48f8-8603-38d0de2bec74	5f5c5255-f41b-46eb-a9bd-7130515e3efc	5605	2333	11.3827	0	0	0	Late PPC	-1.09422	-2.07621
AACCTGAGTCTGATAC-1_1	AACCTGAGTCTGATAC-1	scRNA_Pool_1	Cryopreserved	PPC034	04cd9285-b478-468a-a055-a9d82c99b016	ac69bd1c-2131-4391-a2ee-b6c19b219c07	eb1309e6-5567-437b-82d7-549c1c8d5493	5817	2474	8.95651	4	4	5	Mesendoderm	4.41383	-5.59031
AACCTGAGTCTTGCTC-6_3	AACCTGAGTCTTGCTC-6		Fresh	PPC028	e2308d3d-f183-44e4-b0b7-2dff4a5006da	ee146263-82f5-4ed7-bb49-4300837acc85	c3bb6245-5d1b-4dbc-8b16-b0ca47472e91	7263	2845	11.4002	0	0	1	Late PPC	-1.52816	-4.54329
AACCTGAGTGACTATC-2_3	AACCTGAGTGACTATC-2		Fresh	PPC034	3ab5e63d-1d2d-441b-b1c3-7f77fd86e4dd	ac69bd1c-2131-4391-a2ee-b6c19b219c07	eb1309e6-5567-437b-82d7-549c1c8d5493	7977	3147	9.2516	0	0	0	Late PPC	-1.53903	0.423364
AACCTGAGTGAGATCG-2_3	AACCTGAGTGAGATCG-2		Fresh	PPC034	3ab5e63d-1d2d-441b-b1c3-7f77fd86e4dd	ac69bd1c-2131-4391-a2ee-b6c19b219c07	eb1309e6-5567-437b-82d7-549c1c8d5493	1916	1094	10.9603	0	0	0	Late PPC	-1.14907	-2.99101
AACCTGAGTGCATCTA-1_1	AACCTGAGTGCATCTA-1	scRNA_Pool_1	Cryopreserved	PPC027	04cd9285-b478-468a-a055-a9d82c99b016	c7a966f7-e22e-4807-afff-2bae9ca5fc72	9d988cb0-01b1-4d5d-bf4b-3fd3baf149a4	5820	2639	6.94158	0	0	0	Late PPC	-2.5878	-0.0828944
AACCTGAGTGCCGTAC-1_3	AACCTGAGTGCCGTAC-1		Fresh	iPSC-PPC034	1eeda2ea-453a-4ff4-9cae-2a68f823d919	ac69bd1c-2131-4391-a2ee-b6c19b219c07	eb1309e6-5567-437b-82d7-549c1c8d5493	14190	3949	13.8548	2	2	3	iPSC	14.4788	1.46849
AACCTGAGTGCTCCGA-1_3	AACCTGAGTGCTCCGA-1		Fresh	iPSC-PPC034	1eeda2ea-453a-4ff4-9cae-2a68f823d919	ac69bd1c-2131-4391-a2ee-b6c19b219c07	eb1309e6-5567-437b-82d7-549c1c8d5493	12428	3714	16.0766	2	2	3	iPSC	13.7998	-0.0698099
AACCTGAGTGGCCCAT-8_3	AACCTGAGTGGCCCAT-8		Fresh	PPC023	fb6028d0-5ef0-4f53-bf73-da3983948ce1	916c0056-cef2-488f-ae44-cb9b1398669e	725e0255-424c-44da-86c9-bc0bc14a21a8	4039	1936	9.6311	0	0	0	Late PPC	-1.23336	0.281822
AACCTGAGTTAATCGC-1_3	AACCTGAGTTAATCGC-1		Fresh	iPSC-PPC034	1eeda2ea-453a-4ff4-9cae-2a68f823d919	ac69bd1c-2131-4391-a2ee-b6c19b219c07	eb1309e6-5567-437b-82d7-549c1c8d5493	9106	2902	13.9798	2	2	3	iPSC	13.4141	0.297008
AACCTGAGTTGCATAC-5_3	AACCTGAGTTGCATAC-5		Fresh	PPC027	7d700751-e80d-40b6-9e79-0efec5ae5a80	c7a966f7-e22e-4807-afff-2bae9ca5fc72	9d988cb0-01b1-4d5d-bf4b-3fd3baf149a4	4571	2168	6.25684	0	0	0	Late PPC	-2.80252	-1.71046
AACCTGAGTTGTGGAG-1_1	AACCTGAGTTGTGGAG-1	scRNA_Pool_1	Cryopreserved	PPC029	04cd9285-b478-468a-a055-a9d82c99b016	9bff6491-20c4-410a-98f6-4b4ee6aaf97d	90e8222f-2a97-4a3c-9517-fbd7626122fd	14977	4798	14.549	0	0	1	Late PPC	-4.66002	-1.9287
AACCTGAGTTTAGACC-1_3	AACCTGAGTTTAGACC-1		Fresh	iPSC-PPC034	1eeda2ea-453a-4ff4-9cae-2a68f823d919	ac69bd1c-2131-4391-a2ee-b6c19b219c07	eb1309e6-5567-437b-82d7-549c1c8d5493	11772	3375	12.4278	2	2	3	iPSC	14.8359	1.43369
AACCTGATCAAAGCCT-1_1	AACCTGATCAAAGCCT-1	scRNA_Pool_1	Cryopreserved	PPC034	04cd9285-b478-468a-a055-a9d82c99b016	ac69bd1c-2131-4391-a2ee-b6c19b219c07	eb1309e6-5567-437b-82d7-549c1c8d5493	6033	2608	7.39267	4	4	5	Mesendoderm	5.42264	-6.49794
AACCTGATCAAAGGAT-1_1	AACCTGATCAAAGGAT-1	scRNA_Pool_1	Cryopreserved	PPC023	04cd9285-b478-468a-a055-a9d82c99b016	916c0056-cef2-488f-ae44-cb9b1398669e	725e0255-424c-44da-86c9-bc0bc14a21a8	6587	2694	10.9458	1	1	2	Rep. Late PPC	-1.67483	-4.58741
AACCTGATCAAGCCCG-1_3	AACCTGATCAAGCCCG-1		Fresh	iPSC-PPC034	1eeda2ea-453a-4ff4-9cae-2a68f823d919	ac69bd1c-2131-4391-a2ee-b6c19b219c07	eb1309e6-5567-437b-82d7-549c1c8d5493	11019	3466	11.0173	2	2	3	iPSC	13.2739	-0.032431
AACCTGATCACATACG-3_3	AACCTGATCACATACG-3		Fresh	PPC029	4efdab78-1eda-4888-8483-15b519c375dc	9bff6491-20c4-410a-98f6-4b4ee6aaf97d	90e8222f-2a97-4a3c-9517-fbd7626122fd	2898	1545	10.3865	0	0	1	Late PPC	-6.23465	-3.32963
AACCTGATCATCCTGC-4_3	AACCTGATCATCCTGC-4		Fresh	PPC030	4fd8f0f0-2356-451c-a61f-c30610f1141c	4df98c9a-93f7-4735-80c8-24b1e8943549	7cf9e7b2-28a3-4b42-812b-929516fbce4a	7408	3032	9.27376	1	1	2	Rep. Late PPC	-0.794217	4.41219
[truncated: 82,434 more rows]
