# Supplementary material for: eQTL mapping in fetal-like pancreatic progenitor cells reveals early developmental insights into diabetes risk
Source: Nat Commun. 2023 Oct 30;14:6928. doi: 10.1038/s41467-023-42560-4 (PMC10616100; doi:10.1038/s41467-023-42560-4)
Supplement: Supplementary file 7 — Supplementary Data 4 [file 41467_2023_42560_MOESM7_ESM.xlsx]

## Sheet: Table_S4_scRNA_DE_Genes
celltype	gene	pct.1	pct.2	avg_log2FC	p_val	p_val_adj
Late PPC	DLK1	0.919	0.516	1.5113	0	0
Late PPC	CDKN1C	0.831	0.581	1.29163	0	0
Late PPC	CALB1	0.555	0.343	1.24073	0	0
Late PPC	SERPINA1	0.874	0.486	1.1764	0	0
Late PPC	AMBP	0.935	0.56	1.13108	0	0
Late PPC	TTYH1	0.798	0.452	1.02901	0	0
Late PPC	CCND1	0.923	0.789	1.02191	0	0
Late PPC	KCNQ1OT1	0.889	0.707	1.01091	0	0
Late PPC	CLU	0.92	0.705	0.961804	0	0
Late PPC	LEFTY1	0.478	0.232	0.959952	0	0
Late PPC	SLC4A4	0.695	0.351	0.945562	0	0
Late PPC	ATP1B1	0.903	0.714	0.920324	0	0
Late PPC	IL32	0.425	0.245	0.908745	0	0
Late PPC	TM4SF4	0.659	0.323	0.889608	0	0
Late PPC	ANXA4	0.878	0.593	0.884954	0	0
Late PPC	SOX9	0.701	0.402	0.884935	0	0
Late PPC	HABP2	0.696	0.352	0.884572	0	0
Late PPC	ONECUT2	0.732	0.406	0.868391	0	0
Late PPC	CDH6	0.831	0.519	0.86797	0	0
Late PPC	SPP1	0.654	0.463	0.849477	0	0
Late PPC	SERPINA5	0.576	0.298	0.826824	0	0
Late PPC	VTN	0.873	0.541	0.820082	0	0
Late PPC	RPS4Y1	0.23	0.077	0.809351	0	0
Late PPC	BEX1	0.785	0.664	0.801014	0	0
Late PPC	CA4	0.49	0.249	0.785665	0	0
Late PPC	ONECUT1	0.704	0.421	0.777419	0	0
Late PPC	SPINK1	0.986	0.676	0.775635	0	0
Late PPC	DUSP5	0.602	0.37	0.774517	0	0
Late PPC	LTB	0.249	0.127	0.763703	0	0
Late PPC	SERPING1	0.814	0.609	0.762903	0	0
Late PPC	SFRP5	0.624	0.364	0.759419	0	0
Late PPC	FILIP1L	0.626	0.383	0.757632	0	0
Late PPC	EDN3	0.359	0.166	0.755737	0	0
Late PPC	PROX1	0.576	0.304	0.753107	0	0
Late PPC	WFDC2	0.969	0.851	0.744969	0	0
Late PPC	H19	0.932	0.669	0.738756	0	0
Late PPC	IGFBP7	0.833	0.532	0.73435	0	0
Late PPC	FGB	0.547	0.322	0.696954	0	0
Late PPC	FLRT2	0.61	0.376	0.68641	0	0
Late PPC	JAG1	0.608	0.448	0.671179	0	0
Late PPC	GSTM3	0.734	0.493	0.670883	0	0
Late PPC	WSB1	0.935	0.814	0.668121	0	0
Late PPC	SCTR	0.427	0.182	0.663486	0	0
Late PPC	STAT1	0.583	0.448	0.661612	0	0
Late PPC	BMP2	0.492	0.34	0.659675	0	0
Late PPC	MALAT1	1	0.997	0.658284	0	0
Late PPC	DCDC2	0.609	0.381	0.651465	0	0
Late PPC	IER3	0.567	0.426	0.636218	0	0
Late PPC	ANKRD1	0.378	0.252	0.632399	0	0
Late PPC	NEAT1	0.964	0.745	0.631126	0	0
Late PPC	HHEX	0.572	0.337	0.618684	0	0
Late PPC	PDE3A	0.46	0.264	0.616422	0	0
Late PPC	PDX1	0.536	0.325	0.613298	0	0
Late PPC	FZD5	0.764	0.579	0.612188	0	0
Late PPC	CHST9	0.55	0.368	0.595013	0	0
Late PPC	VEGFA	0.653	0.51	0.592041	0	0
Late PPC	LAMA1	0.577	0.397	0.589818	0	0
Late PPC	APOE	0.993	0.96	0.588411	0	0
Late PPC	ID3	0.784	0.737	0.582264	0	0
Late PPC	CDH1	0.8	0.696	0.576291	0	0
Late PPC	GPC6	0.591	0.423	0.57088	0	0
Late PPC	AC022075.1	0.359	0.193	0.569768	0	0
Late PPC	GLIS3	0.459	0.258	0.569245	0	0
Late PPC	ERICH5	0.475	0.278	0.568116	0	0
Late PPC	SDC4	0.655	0.543	0.567591	0	0
Late PPC	CAMK2N1	0.83	0.62	0.567063	0	0
Late PPC	ADGRG6	0.514	0.315	0.562472	0	0
Late PPC	QPRT	0.808	0.74	0.561633	0	0
Late PPC	IGF2	0.468	0.303	0.561023	0	0
Late PPC	ZKSCAN1	0.721	0.582	0.560197	0	0
Late PPC	CCND2	0.663	0.559	0.558979	0	0
Late PPC	B2M	0.893	0.844	0.557596	0	0
Late PPC	TMEM123	0.823	0.708	0.553059	0	0
Late PPC	ZBTB20	0.512	0.336	0.5511	0	0
Late PPC	TCIM	0.486	0.317	0.548457	0	0
Late PPC	TACSTD2	0.473	0.341	0.547269	0	0
Late PPC	PERP	0.911	0.824	0.54409	0	0
Late PPC	CD59	0.745	0.638	0.537656	0	0
Late PPC	FGFR3	0.449	0.283	0.536791	0	0
Late PPC	AKAP9	0.78	0.683	0.534307	0	0
Late PPC	CFTR	0.204	0.098	0.522095	0	0
Late PPC	MYO6	0.721	0.603	0.521883	0	0
Late PPC	GPRC5C	0.567	0.416	0.521489	0	0
Late PPC	BAZ2B	0.599	0.501	0.521084	0	0
Late PPC	GFRA3	0.324	0.168	0.519761	0	0
Late PPC	VIM	0.915	0.822	0.518594	0	0
Late PPC	TESC	0.362	0.248	0.515872	0	0
Late PPC	BTG1	0.81	0.745	0.514709	0	0
Late PPC	ATP1A1	0.871	0.829	0.514311	0	0
Late PPC	TCAF1	0.694	0.558	0.507978	0	0
Late PPC	GSTO1	0.841	0.739	0.507511	0	0
Late PPC	GOLGB1	0.755	0.678	0.504914	0	0
Late PPC	TOX3	0.554	0.412	0.500562	0	0
Late PPC	KRT8	0.989	0.925	0.499427	0	0
Late PPC	PTPRF	0.821	0.737	0.490946	0	0
Late PPC	DECR1	0.663	0.554	0.489138	0	0
Late PPC	SULT1E1	0.228	0.099	0.485698	0	0
Late PPC	SMC3	0.829	0.779	0.485062	0	0
Late PPC	LYPD6B	0.539	0.389	0.482914	0	0
Late PPC	AKAP7	0.462	0.332	0.482122	0	0
Late PPC	GNAS	0.997	0.994	0.479591	0	0
Late PPC	COL18A1	0.867	0.807	0.475652	0	0
Late PPC	PKDCC	0.473	0.364	0.473536	0	0
Late PPC	F5	0.304	0.145	0.472863	0	0
Late PPC	CLCN3	0.501	0.385	0.472218	0	0
Late PPC	PIK3AP1	0.384	0.222	0.471959	0	0
Late PPC	PNRC1	0.7	0.575	0.471464	0	0
Late PPC	NDFIP2	0.553	0.448	0.470605	0	0
Late PPC	ALDH1A1	0.442	0.237	0.470324	0	0
Late PPC	DST	0.702	0.627	0.468547	0	0
Late PPC	ANXA2	0.953	0.863	0.464358	0	0
Late PPC	LRATD1	0.377	0.253	0.462312	0	0
Late PPC	ITGB1	0.894	0.841	0.460746	0	0
Late PPC	SPTBN1	0.786	0.725	0.459791	0	0
Late PPC	FRAS1	0.515	0.402	0.458006	0	0
Late PPC	APLP2	0.939	0.906	0.456323	0	0
Late PPC	ROBO2	0.396	0.259	0.453969	0	0
Late PPC	COL4A5	0.534	0.416	0.453574	0	0
Late PPC	HSPG2	0.78	0.604	0.452011	0	0
Late PPC	KIF12	0.406	0.254	0.451076	0	0
Late PPC	TM4SF1	0.434	0.292	0.448866	0	0
Late PPC	TM7SF2	0.571	0.492	0.446075	0	0
Late PPC	ACAA1	0.564	0.475	0.444909	0	0
Late PPC	CCDC68	0.372	0.242	0.444355	0	0
Late PPC	LYZ	0.264	0.132	0.443323	0	0
Late PPC	PAPSS1	0.666	0.622	0.442805	0	0
Late PPC	S100A6	0.898	0.727	0.44267	0	0
Late PPC	MPC2	0.776	0.724	0.441987	0	0
Late PPC	KRT18	0.99	0.973	0.440959	0	0
Late PPC	AGPAT2	0.612	0.518	0.440213	0	0
Late PPC	GUCY1A2	0.393	0.266	0.436914	0	0
Late PPC	FRMD4A	0.454	0.364	0.435675	0	0
Late PPC	ATRX	0.795	0.78	0.435316	0	0
Late PPC	CDC42EP1	0.489	0.36	0.433149	0	0
Late PPC	MXRA7	0.54	0.424	0.432702	0	0
Late PPC	COL27A1	0.41	0.296	0.432583	0	0
Late PPC	SH3YL1	0.564	0.47	0.431106	0	0
Late PPC	TACC1	0.504	0.392	0.430809	0	0
Late PPC	CADPS	0.32	0.175	0.43027	0	0
Late PPC	UTRN	0.627	0.549	0.429737	0	0
Late PPC	ARL6IP5	0.699	0.621	0.42758	0	0
Late PPC	ELF1	0.531	0.416	0.426383	0	0
Late PPC	HPN	0.42	0.3	0.426332	0	0
Late PPC	ID2	0.687	0.578	0.426037	0	0
Late PPC	PSAP	0.831	0.799	0.425017	0	0
Late PPC	PPIC	0.568	0.469	0.422838	0	0
Late PPC	HSPB1	0.777	0.755	0.422696	0	0
Late PPC	CDH2	0.705	0.582	0.421395	0	0
Late PPC	SPINT1	0.774	0.72	0.421217	0	0
Late PPC	IGFBP2	0.987	0.972	0.420717	0	0
Late PPC	UGCG	0.482	0.407	0.418585	0	0
Late PPC	ACTN4	0.802	0.757	0.417388	0	0
Late PPC	PABPC1	0.976	0.97	0.416327	0	0
Late PPC	CDC42	0.918	0.901	0.414449	0	0
Late PPC	GALNT1	0.637	0.594	0.414189	0	0
Late PPC	HNF1B	0.375	0.245	0.411351	0	0
Late PPC	RGS3	0.41	0.285	0.410384	0	0
Late PPC	TMEM59	0.813	0.796	0.410373	0	0
Late PPC	EFEMP2	0.483	0.362	0.409647	0	0
Late PPC	UBXN4	0.832	0.79	0.409526	0	0
Late PPC	TCF7L2	0.611	0.574	0.409174	0	0
Late PPC	NKX6-1	0.274	0.144	0.406751	0	0
Late PPC	KLHL5	0.49	0.397	0.405979	0	0
Late PPC	ALPK3	0.431	0.32	0.405561	0	0
Late PPC	PLD3	0.835	0.793	0.405451	0	0
Late PPC	LRRC7	0.245	0.117	0.405316	0	0
Late PPC	CTSZ	0.546	0.461	0.403667	0	0
Late PPC	UBE2H	0.634	0.58	0.402401	0	0
Late PPC	KDELR1	0.909	0.893	0.399724	0	0
Late PPC	SERPINF1	0.543	0.451	0.397998	0	0
Late PPC	FGFR4	0.467	0.359	0.397763	0	0
Late PPC	MXD4	0.517	0.429	0.397707	0	0
Late PPC	SHC2	0.451	0.341	0.396768	0	0
Late PPC	CSPP1	0.466	0.375	0.393157	0	0
Late PPC	SCGN	0.317	0.183	0.391961	0	0
Late PPC	RERE	0.591	0.546	0.391411	0	0
Late PPC	GABARAPL1	0.54	0.469	0.391099	0	0
Late PPC	AGT	0.345	0.19	0.391065	0	0
Late PPC	TIMP1	0.7	0.665	0.390185	0	0
Late PPC	ATOX1	0.803	0.788	0.389391	0	0
Late PPC	PLEKHB1	0.359	0.238	0.389323	0	0
Late PPC	AFDN	0.718	0.685	0.386979	0	0
Late PPC	NKTR	0.691	0.662	0.386323	0	0
Late PPC	RHOC	0.788	0.713	0.385645	0	0
Late PPC	SAT2	0.646	0.615	0.384437	0	0
Late PPC	LIMA1	0.519	0.463	0.38382	0	0
Late PPC	H1-0	0.573	0.497	0.382541	0	0
Late PPC	APP	0.876	0.861	0.382425	0	0
Late PPC	SCARB2	0.571	0.482	0.382243	0	0
Late PPC	TMC4	0.338	0.216	0.382064	0	0
Late PPC	ETFB	0.685	0.631	0.380489	0	0
Late PPC	EIF4A2	0.812	0.809	0.378164	0	0
Late PPC	SVIL	0.517	0.447	0.376836	0	0
Late PPC	SAT1	0.935	0.834	0.376118	0	0
Late PPC	CALD1	0.848	0.847	0.376043	0	0
Late PPC	AGTR1	0.223	0.105	0.375693	0	0
Late PPC	DSP	0.878	0.763	0.375437	0	0
Late PPC	EPCAM	0.971	0.938	0.375006	0	0
Late PPC	RAB25	0.692	0.622	0.372208	0	0
Late PPC	ZFP36L2	0.754	0.746	0.372111	0	0
Late PPC	CLDN4	0.762	0.641	0.372071	0	0
Late PPC	LINC00511	0.3	0.192	0.369599	0	0
Late PPC	KCNJ3	0.235	0.114	0.368957	0	0
Late PPC	NORAD	0.631	0.6	0.368243	0	0
Late PPC	MEIS1	0.449	0.349	0.36713	0	0
Late PPC	TMBIM6	0.947	0.942	0.365892	0	0
Late PPC	SLC44A3	0.364	0.254	0.365342	0	0
Late PPC	ERBB3	0.519	0.452	0.365268	0	0
Late PPC	CRYZ	0.359	0.265	0.364852	0	0
Late PPC	RDH11	0.701	0.69	0.364838	0	0
Late PPC	CXXC5	0.747	0.726	0.364698	0	0
Late PPC	STARD10	0.738	0.621	0.364416	0	0
Late PPC	TMEM141	0.616	0.557	0.36429	0	0
Late PPC	PON2	0.603	0.53	0.359986	0	0
Late PPC	IL6ST	0.393	0.294	0.359495	0	0
Late PPC	ADAM10	0.573	0.522	0.358441	0	0
Late PPC	LAPTM4B	0.923	0.934	0.357961	0	0
Late PPC	COL2A1	0.651	0.506	0.357539	0	0
Late PPC	USH1C	0.274	0.156	0.356691	0	0
Late PPC	CST3	0.893	0.79	0.355474	0	0
Late PPC	USP47	0.56	0.499	0.354499	0	0
Late PPC	C4orf48	0.739	0.694	0.354216	0	0
Late PPC	CTNND2	0.389	0.293	0.35377	0	0
Late PPC	SOX6	0.271	0.157	0.352519	0	0
Late PPC	CD46	0.585	0.547	0.351786	0	0
Late PPC	RTN4	0.928	0.929	0.351292	0	0
Late PPC	GLG1	0.639	0.619	0.351286	0	0
Late PPC	CLDN1	0.385	0.272	0.351225	0	0
Late PPC	NIPSNAP1	0.667	0.651	0.350213	0	0
Late PPC	CTSB	0.681	0.59	0.349963	0	0
Late PPC	ARID3A	0.802	0.743	0.349921	0	0
Late PPC	ITM2B	0.913	0.913	0.349496	0	0
Late PPC	HOOK3	0.518	0.445	0.348889	0	0
Late PPC	SOX11	0.69	0.657	0.34859	0	0
Late PPC	COL9A2	0.286	0.172	0.344966	0	0
Late PPC	CPM	0.352	0.245	0.34348	0	0
Late PPC	ID1	0.844	0.809	0.342571	0	0
Late PPC	MAGED1	0.666	0.616	0.342106	0	0
Late PPC	PRKAR1A	0.622	0.596	0.339589	0	0
Late PPC	RAB4A	0.638	0.619	0.339461	0	0
Late PPC	YPEL2	0.321	0.213	0.337996	0	0
Late PPC	LPP	0.61	0.564	0.335962	0	0
Late PPC	MAGED2	0.812	0.793	0.335477	0	0
Late PPC	TAX1BP1	0.715	0.693	0.334291	0	0
Late PPC	COX7C	0.99	0.985	0.333757	0	0
Late PPC	CCDC198	0.248	0.134	0.333339	0	0
Late PPC	KCNJ16	0.241	0.129	0.331697	0	0
Late PPC	COX4I1	0.975	0.971	0.331102	0	0
Late PPC	RALYL	0.194	0.077	0.327012	0	0
Late PPC	ATP6V0E1	0.795	0.807	0.326368	0	0
Late PPC	VIL1	0.471	0.37	0.325663	0	0
Late PPC	KDM5B	0.763	0.759	0.322926	0	0
Late PPC	LAPTM4A	0.932	0.931	0.32279	0	0
Late PPC	ITGAV	0.532	0.455	0.321156	0	0
Late PPC	LINC02532	0.2	0.086	0.32096	0	0
Late PPC	TMEM9	0.653	0.634	0.317338	0	0
Late PPC	KRT19	0.944	0.88	0.316451	0	0
Late PPC	TM9SF3	0.675	0.674	0.315909	0	0
Late PPC	VMP1	0.72	0.7	0.315226	0	0
Late PPC	ATP2B1	0.65	0.609	0.312302	0	0
Late PPC	FBLN1	0.843	0.809	0.312219	0	0
Late PPC	HES4	0.615	0.506	0.310427	0	0
Late PPC	N4BP2L2	0.691	0.673	0.309967	0	0
Late PPC	SELENOW	0.882	0.893	0.30468	0	0
Late PPC	C12orf75	0.86	0.743	0.302194	0	0
Late PPC	CD63	0.974	0.966	0.301908	0	0
Late PPC	CCNI	0.959	0.958	0.301291	0	0
Late PPC	SPINT2	0.963	0.943	0.300116	0	0
Late PPC	MYL12B	0.939	0.939	0.299677	0	0
Late PPC	ITM2C	0.869	0.882	0.29924	0	0
Late PPC	ARF4	0.764	0.786	0.298001	0	0
Late PPC	ARF1	0.844	0.859	0.297983	0	0
Late PPC	CNPY2	0.746	0.771	0.297694	0	0
Late PPC	SSR4	0.885	0.89	0.295372	0	0
Late PPC	MYL12A	0.93	0.941	0.293952	0	0
Late PPC	ACTR2	0.715	0.72	0.29094	0	0
Late PPC	CLDN6	0.825	0.836	0.288983	0	0
Late PPC	RBP1	0.916	0.801	0.287856	0	0
Late PPC	NETO1	0.19	0.096	0.286427	0	0
Late PPC	TMSB10	0.999	0.995	0.27567	0	0
Late PPC	TCEAL9	0.838	0.843	0.272445	0	0
Late PPC	SON	0.84	0.857	0.271355	0	0
Late PPC	SRP14	0.985	0.982	0.269754	0	0
Late PPC	SRSF11	0.856	0.874	0.26633	0	0
Late PPC	MDK	0.992	0.972	0.265081	0	0
Late PPC	ARPC3	0.919	0.935	0.255645	0	0
Late PPC	ANXA5	0.833	0.848	0.255095	0	0
Late PPC	USP9Y	0.119	0.04	0.245569	0	0
Late PPC	OST4	0.883	0.903	0.244501	0	0
Late PPC	S100A10	0.978	0.932	0.243946	0	0
Late PPC	CIRBP	0.881	0.891	0.2438	0	0
Late PPC	AC123912.4	0.125	0.042	0.224043	0	0
Late PPC	SLC17A4	0.12	0.045	0.219802	0	0
Late PPC	COX6C	0.912	0.937	0.217606	0	0
Late PPC	EIF1	0.986	0.986	0.21547	0	0
Late PPC	SOX4	0.962	0.955	0.206886	0	0
Late PPC	TPT1	0.999	0.998	0.188274	0	0
Late PPC	SERF2	0.981	0.984	0.157805	0	0
Late PPC	CPE	0.693	0.582	0.107813	0	0
Late PPC	CYBA	0.798	0.818	0.294233	1.69863e-305	1.06151e-300
Late PPC	CLDN3	0.627	0.575	0.312821	1.97823e-305	1.23623e-300
Late PPC	PTTG1IP	0.669	0.657	0.299911	4.75417e-305	2.97098e-300
Late PPC	ALDH3A2	0.445	0.373	0.385314	9.41147e-304	5.88142e-299
Late PPC	PPIB	0.891	0.914	0.23271	9.07995e-302	5.67424e-297
Late PPC	RAB11A	0.789	0.824	0.248654	3.4213e-301	2.13804e-296
Late PPC	TCF25	0.696	0.685	0.293812	1.20342e-298	7.52041e-294
Late PPC	A1CF	0.206	0.114	0.25892	4.52303e-298	2.82653e-293
Late PPC	S100A11	0.966	0.95	0.151928	1.28844e-297	8.05171e-293
Late PPC	ZNF608	0.407	0.325	0.368663	1.16424e-296	7.27559e-292
Late PPC	GOLGA4	0.677	0.664	0.310053	1.00944e-294	6.30819e-290
Late PPC	GCC2	0.604	0.578	0.346	1.00098e-292	6.25533e-288
Late PPC	MT-ND6	0.686	0.664	0.365127	1.1476e-291	7.17156e-287
Late PPC	SETD5	0.605	0.586	0.345358	1.84029e-291	1.15004e-286
Late PPC	CDX2	0.327	0.226	0.324313	3.49256e-291	2.18257e-286
Late PPC	CD164	0.71	0.702	0.272089	4.44018e-288	2.77476e-283
Late PPC	MLLT11	0.636	0.618	0.335951	6.26876e-287	3.91747e-282
Late PPC	ODF2L	0.522	0.464	0.335812	2.22312e-286	1.38927e-281
Late PPC	TFPI	0.397	0.298	0.301442	3.74308e-286	2.33912e-281
Late PPC	ACADVL	0.654	0.625	0.289399	2.89814e-285	1.81111e-280
Late PPC	SPHK1	0.192	0.106	0.256518	2.52831e-284	1.57999e-279
Late PPC	SERPINB1	0.492	0.413	0.326864	2.73864e-284	1.71143e-279
Late PPC	LHFPL3-AS2	0.185	0.1	0.279515	4.99645e-282	3.12238e-277
Late PPC	TMEM37	0.368	0.279	0.329591	1.97362e-281	1.23336e-276
Late PPC	GJB1	0.213	0.125	0.256943	7.63408e-279	4.77069e-274
Late PPC	TNFAIP2	0.21	0.123	0.318029	1.11753e-278	6.98369e-274
Late PPC	VEZT	0.524	0.479	0.334033	5.64924e-278	3.53032e-273
Late PPC	TMBIM1	0.453	0.378	0.324924	3.30666e-276	2.0664e-271
Late PPC	SLC19A3	0.225	0.136	0.289984	6.04415e-276	3.77711e-271
Late PPC	TMEM30A	0.5	0.447	0.342931	8.74262e-276	5.46344e-271
Late PPC	MYH9	0.712	0.704	0.297699	2.50537e-275	1.56565e-270
Late PPC	NECTIN2	0.695	0.707	0.278875	3.44902e-274	2.15536e-269
Late PPC	TMED9	0.813	0.838	0.235985	7.42749e-274	4.64159e-269
Late PPC	PLD1	0.257	0.168	0.294595	3.31389e-272	2.07092e-267
Late PPC	RHOBTB3	0.592	0.506	0.266082	4.2487e-272	2.6551e-267
Late PPC	FXYD2	0.131	0.058	0.2341	4.91922e-271	3.07412e-266
Late PPC	TMED4	0.612	0.586	0.295739	1.24853e-270	7.80229e-266
Late PPC	FNDC3B	0.453	0.381	0.333244	6.38935e-270	3.99283e-265
Late PPC	OPTN	0.426	0.352	0.338176	1.67066e-269	1.04403e-264
Late PPC	VGLL4	0.576	0.54	0.311051	1.00686e-266	6.29206e-262
Late PPC	SLC39A7	0.604	0.593	0.325494	3.39822e-266	2.12362e-261
Late PPC	SERPINA4	0.173	0.092	0.232084	6.75894e-266	4.2238e-261
Late PPC	DDX17	0.792	0.818	0.261285	8.47516e-265	5.2963e-260
Late PPC	MYO1B	0.462	0.407	0.36538	1.02175e-260	6.38514e-256
Late PPC	RAB32	0.414	0.337	0.336767	1.39089e-259	8.69197e-255
Late PPC	RAB3B	0.526	0.479	0.321225	5.54345e-259	3.46422e-254
Late PPC	TRNP1	0.451	0.391	0.356557	1.86556e-258	1.16583e-253
Late PPC	YIPF3	0.634	0.636	0.296129	4.08878e-258	2.55516e-253
Late PPC	MMP11	0.379	0.299	0.353029	4.60903e-255	2.88028e-250
Late PPC	SERINC1	0.509	0.464	0.320292	7.21224e-255	4.50707e-250
Late PPC	CMPK1	0.545	0.508	0.309048	1.07465e-254	6.71568e-250
Late PPC	LURAP1L	0.2	0.118	0.255624	1.02897e-253	6.43027e-249
Late PPC	TTC3	0.822	0.715	0.177173	1.198e-253	7.48657e-249
Late PPC	LEPROT	0.589	0.56	0.309128	1.64235e-252	1.02634e-247
Late PPC	TNFRSF12A	0.706	0.712	0.355133	2.71069e-252	1.69396e-247
Late PPC	ERRFI1	0.444	0.381	0.372554	2.81605e-252	1.75981e-247
Late PPC	SERPINF2	0.179	0.1	0.246735	4.39487e-252	2.74644e-247
Late PPC	RASSF4	0.315	0.233	0.312617	4.97359e-252	3.1081e-247
Late PPC	HSP90B1	0.958	0.961	0.186579	1.93598e-251	1.20983e-246
Late PPC	KDM6B	0.404	0.328	0.308652	6.17882e-251	3.86127e-246
Late PPC	TLE5	0.756	0.771	0.241453	1.76333e-250	1.10194e-245
Late PPC	MAP1LC3A	0.306	0.222	0.289789	4.26835e-250	2.66738e-245
Late PPC	TSPAN12	0.319	0.237	0.33187	4.70328e-250	2.93917e-245
Late PPC	GRB14	0.307	0.226	0.321197	1.35709e-245	8.48071e-241
Late PPC	SLC35D2	0.485	0.427	0.305518	1.35378e-243	8.46006e-239
Late PPC	SULT1C4	0.27	0.187	0.283132	5.48139e-242	3.42543e-237
Late PPC	FBXO2	0.552	0.52	0.323434	2.97444e-241	1.85878e-236
Late PPC	S100A16	0.561	0.497	0.248352	8.41196e-241	5.2568e-236
Late PPC	SLC12A2	0.363	0.29	0.421553	1.65516e-239	1.03434e-234
Late PPC	KIF5B	0.787	0.792	0.215603	4.66459e-239	2.915e-234
Late PPC	ATP10D	0.167	0.093	0.256266	6.53737e-237	4.08533e-232
Late PPC	NDFIP1	0.638	0.638	0.306374	1.45821e-236	9.11265e-232
Late PPC	WIPI1	0.297	0.217	0.293831	5.2972e-236	3.31033e-231
Late PPC	TXLNGY	0.085	0.029	0.160651	2.85732e-235	1.7856e-230
Late PPC	NTRK2	0.327	0.233	0.307013	3.30532e-235	2.06556e-230
Late PPC	SLC9A3R1	0.619	0.605	0.290068	3.79622e-235	2.37233e-230
Late PPC	CGN	0.436	0.377	0.328555	1.86669e-233	1.16653e-228
Late PPC	CKAP4	0.684	0.684	0.26046	2.61357e-233	1.63327e-228
Late PPC	EIF1AY	0.104	0.042	0.173793	1.75974e-231	1.09969e-226
Late PPC	DDX3Y	0.099	0.039	0.17587	3.29708e-231	2.06041e-226
Late PPC	DNAJC22	0.357	0.27	0.281743	5.84172e-231	3.6506e-226
Late PPC	F10	0.283	0.197	0.209674	7.4408e-231	4.64991e-226
Late PPC	HKDC1	0.145	0.075	0.198909	6.47623e-230	4.04712e-225
Late PPC	LOXL4	0.229	0.148	0.2804	6.23458e-228	3.89612e-223
Late PPC	RAC1	0.927	0.948	0.177648	2.00663e-227	1.25398e-222
Late PPC	GNG5	0.711	0.731	0.310123	5.05244e-227	3.15737e-222
Late PPC	ADAM9	0.414	0.347	0.312048	2.99909e-226	1.87419e-221
Late PPC	KMT2E	0.555	0.522	0.304635	7.26715e-226	4.54139e-221
Late PPC	FAM114A1	0.421	0.348	0.298302	4.00513e-225	2.50289e-220
Late PPC	USP34	0.502	0.467	0.330485	7.96622e-225	4.97825e-220
Late PPC	SSR2	0.837	0.86	0.205017	1.32917e-223	8.30624e-219
Late PPC	LAMB1	0.552	0.492	0.257206	2.34078e-223	1.4628e-218
Late PPC	TGOLN2	0.529	0.501	0.315707	2.71156e-223	1.69451e-218
Late PPC	MMP24OS	0.512	0.472	0.296989	4.18826e-222	2.61733e-217
Late PPC	TSPAN6	0.71	0.711	0.236701	3.86888e-221	2.41774e-216
Late PPC	UFL1	0.456	0.403	0.320804	1.10383e-220	6.89809e-216
Late PPC	RABAC1	0.782	0.824	0.225807	2.83061e-220	1.7689e-215
Late PPC	RHOB	0.401	0.323	0.301469	8.79619e-220	5.49691e-215
Late PPC	SLC40A1	0.258	0.18	0.28078	2.00237e-219	1.25132e-214
Late PPC	RHOU	0.34	0.263	0.287442	2.71103e-219	1.69417e-214
Late PPC	P4HB	0.847	0.879	0.197844	2.92338e-219	1.82688e-214
Late PPC	LEMD1	0.19	0.116	0.246021	3.39168e-218	2.11953e-213
Late PPC	SEC62	0.718	0.746	0.250679	1.02124e-216	6.38191e-212
Late PPC	DSC2	0.504	0.456	0.296785	1.06308e-216	6.64342e-212
Late PPC	MGST3	0.806	0.845	0.209011	2.07076e-216	1.29406e-211
Late PPC	SUMF2	0.463	0.42	0.316977	3.97202e-216	2.4822e-211
Late PPC	SYNE1	0.247	0.169	0.28513	6.85674e-216	4.28491e-211
Late PPC	VAMP8	0.637	0.609	0.243359	1.37464e-215	8.59038e-211
Late PPC	DDAH2	0.706	0.684	0.229848	4.77221e-215	2.98225e-210
Late PPC	TSHZ2	0.391	0.31	0.269033	2.86601e-214	1.79103e-209
Late PPC	NRG3	0.171	0.099	0.215827	3.08307e-214	1.92667e-209
Late PPC	TPD52	0.53	0.491	0.300937	4.41579e-214	2.75952e-209
Late PPC	PRSS8	0.56	0.533	0.278797	1.16464e-213	7.27809e-209
Late PPC	REC8	0.391	0.329	0.343132	1.34502e-213	8.40533e-209
Late PPC	ONECUT3	0.212	0.135	0.262408	4.25119e-213	2.65665e-208
Late PPC	NR5A2	0.214	0.138	0.244735	7.57046e-213	4.73093e-208
Late PPC	FTX	0.497	0.453	0.326631	9.5979e-213	5.99792e-208
Late PPC	RAB27B	0.197	0.124	0.282376	2.11393e-212	1.32104e-207
Late PPC	ARSL	0.264	0.188	0.276885	4.23715e-212	2.64788e-207
Late PPC	TMED10	0.724	0.757	0.246645	6.00329e-212	3.75158e-207
Late PPC	UGT2A3	0.121	0.058	0.174324	1.30602e-211	8.16161e-207
Late PPC	ROMO1	0.649	0.664	0.281739	1.33649e-211	8.35198e-207
Late PPC	AK3	0.558	0.532	0.283167	2.62344e-211	1.63944e-206
Late PPC	COX7A2	0.911	0.935	0.178638	3.72539e-211	2.32807e-206
Late PPC	SMARCA1	0.691	0.709	0.281423	5.91546e-210	3.69669e-205
Late PPC	OS9	0.563	0.542	0.281675	1.5209e-209	9.50438e-205
Late PPC	RAD23B	0.724	0.759	0.246266	1.7746e-208	1.10898e-203
Late PPC	IBTK	0.417	0.365	0.313579	5.79988e-207	3.62446e-202
Late PPC	SCPEP1	0.402	0.346	0.325766	1.80779e-206	1.12972e-201
Late PPC	C4orf3	0.786	0.805	0.193036	2.50885e-206	1.56783e-201
Late PPC	AP002001.1	0.094	0.039	0.177125	4.6041e-206	2.87719e-201
Late PPC	FCGRT	0.416	0.357	0.318274	1.44941e-205	9.05762e-201
Late PPC	UQCR11	0.835	0.874	0.195459	6.40856e-205	4.00484e-200
Late PPC	AMHR2	0.137	0.072	0.207193	9.59295e-205	5.99483e-200
Late PPC	PFKFB3	0.284	0.209	0.297613	1.00823e-204	6.30064e-200
Late PPC	PRDM16	0.231	0.157	0.260717	6.75304e-204	4.22011e-199
Late PPC	CYS1	0.099	0.043	0.177094	1.56734e-202	9.7946e-198
Late PPC	HSD17B11	0.377	0.308	0.325895	1.36272e-201	8.51589e-197
Late PPC	CLIC1	0.91	0.93	0.183762	3.59627e-201	2.24738e-196
Late PPC	COMMD6	0.844	0.878	0.196026	1.50058e-200	9.3774e-196
Late PPC	NRP1	0.286	0.21	0.26269	4.92847e-200	3.0799e-195
Late PPC	IFNGR2	0.482	0.444	0.313527	6.66065e-200	4.16237e-195
Late PPC	PPP1R9A	0.333	0.265	0.306972	4.4207e-199	2.76258e-194
Late PPC	WASF3	0.311	0.245	0.320275	7.12543e-198	4.45282e-193
Late PPC	ARMCX3	0.522	0.492	0.289855	3.33108e-197	2.08166e-192
Late PPC	PXDN	0.61	0.61	0.245872	5.12226e-197	3.201e-192
Late PPC	IGFBP3	0.239	0.165	0.353216	9.87396e-197	6.17043e-192
Late PPC	MACF1	0.626	0.634	0.301445	1.30406e-196	8.14932e-192
Late PPC	PNISR	0.853	0.885	0.21137	1.67671e-196	1.04781e-191
Late PPC	DACH1	0.26	0.185	0.276403	4.65742e-196	2.91052e-191
Late PPC	CXCL1	0.184	0.113	0.506548	1.29041e-195	8.06402e-191
Late PPC	RCN2	0.883	0.909	0.17958	1.90404e-195	1.18987e-190
Late PPC	GATA6	0.414	0.343	0.268851	3.41163e-195	2.13199e-190
Late PPC	FGFRL1	0.355	0.289	0.291976	6.59652e-195	4.1223e-190
Late PPC	BACE1	0.329	0.26	0.286297	2.36562e-194	1.47832e-189
Late PPC	ACSM3	0.268	0.195	0.293967	2.85398e-194	1.78351e-189
Late PPC	PEG10	0.57	0.554	0.368567	2.21785e-192	1.38598e-187
Late PPC	MBP	0.37	0.307	0.297224	1.74011e-190	1.08743e-185
Late PPC	CDC42EP5	0.263	0.193	0.265325	1.12725e-189	7.04439e-185
Late PPC	LAMP2	0.495	0.459	0.293233	1.56742e-189	9.79513e-185
Late PPC	COL9A3	0.349	0.286	0.335753	2.47827e-189	1.54872e-184
Late PPC	NEURL3	0.082	0.033	0.132535	3.06272e-189	1.91395e-184
Late PPC	PIK3R1	0.376	0.313	0.317638	5.28646e-189	3.30361e-184
Late PPC	SPRY2	0.458	0.417	0.352617	3.63623e-188	2.27235e-183
Late PPC	ELF3	0.477	0.415	0.269693	5.31036e-186	3.31855e-181
Late PPC	NFKBIA	0.44	0.406	0.44292	2.54512e-183	1.59049e-178
Late PPC	ENC1	0.455	0.389	0.287577	2.53322e-182	1.58306e-177
Late PPC	GRASP	0.127	0.067	0.15844	4.69211e-182	2.93219e-177
Late PPC	LRP10	0.47	0.425	0.27583	5.85604e-182	3.65956e-177
Late PPC	UBD	0.101	0.047	0.166737	9.35781e-182	5.84788e-177
Late PPC	NINJ1	0.505	0.474	0.27908	3.21967e-181	2.01204e-176
Late PPC	VWA1	0.442	0.399	0.304371	2.78258e-180	1.73889e-175
Late PPC	EVI5	0.379	0.324	0.304592	8.2061e-180	5.12815e-175
Late PPC	MAF	0.274	0.206	0.296767	1.03403e-179	6.46188e-175
Late PPC	PFDN5	0.927	0.945	0.156218	1.49576e-179	9.34727e-175
Late PPC	SULT1A1	0.193	0.127	0.241857	1.35004e-178	8.43666e-174
Late PPC	ATP5F1E	0.952	0.965	0.13512	1.77015e-178	1.1062e-173
Late PPC	CMTM8	0.483	0.44	0.279056	1.87187e-178	1.16977e-173
Late PPC	ETNK1	0.499	0.468	0.292489	2.92325e-178	1.8268e-173
Late PPC	HSPB8	0.237	0.169	0.247895	9.47559e-178	5.92148e-173
Late PPC	SELENOP	0.439	0.377	0.210736	1.28484e-177	8.02921e-173
Late PPC	SUCLG1	0.548	0.537	0.304397	1.16759e-176	7.29652e-172
Late PPC	WNK2	0.355	0.295	0.304769	4.55617e-176	2.84724e-171
Late PPC	KLHL24	0.321	0.259	0.290843	1.29808e-174	8.11194e-170
Late PPC	PMM1	0.34	0.282	0.287645	5.66684e-173	3.54132e-168
Late PPC	FARP1	0.567	0.553	0.27377	6.03652e-173	3.77234e-168
Late PPC	PRSS23	0.594	0.518	0.134132	7.49034e-173	4.68086e-168
Late PPC	NFKBIZ	0.19	0.126	0.249476	1.90382e-171	1.18974e-166
Late PPC	MT-CO1	0.999	0.994	0.101679	2.33144e-171	1.45696e-166
Late PPC	BRAF	0.342	0.288	0.308022	5.5358e-171	3.45943e-166
Late PPC	FAT1	0.456	0.423	0.302995	2.19794e-170	1.37354e-165
Late PPC	SPATS2L	0.713	0.736	0.22635	2.21675e-169	1.38529e-164
Late PPC	ITGA5	0.285	0.215	0.195691	2.24973e-168	1.4059e-163
Late PPC	MIB1	0.482	0.453	0.28792	1.23315e-167	7.70623e-163
Late PPC	CPNE1	0.616	0.629	0.259455	4.9335e-167	3.08304e-162
Late PPC	SNAP25	0.196	0.13	0.210914	4.11508e-166	2.5716e-161
Late PPC	NOTCH2	0.373	0.322	0.295889	1.32593e-165	8.28598e-161
Late PPC	LCOR	0.45	0.415	0.295642	1.36359e-165	8.52134e-161
Late PPC	ELL2	0.324	0.261	0.25119	1.46957e-165	9.18365e-161
Late PPC	ARHGEF28	0.152	0.091	0.188334	3.36984e-165	2.10588e-160
Late PPC	HACD3	0.784	0.811	0.183789	5.89335e-165	3.68287e-160
Late PPC	SCAF11	0.657	0.681	0.258139	3.04404e-164	1.90228e-159
Late PPC	YPEL5	0.453	0.416	0.275219	8.72867e-164	5.45472e-159
Late PPC	BICC1	0.244	0.176	0.237391	8.15051e-163	5.09342e-158
Late PPC	RTL1	0.102	0.05	0.273864	1.07714e-162	6.73127e-158
Late PPC	TTTY14	0.068	0.026	0.120219	2.76298e-161	1.72664e-156
Late PPC	SCUBE3	0.298	0.234	0.257617	3.62531e-161	2.26553e-156
Late PPC	LAMB2	0.391	0.338	0.269302	1.5247e-160	9.52816e-156
Late PPC	GPATCH2	0.379	0.334	0.305437	2.8104e-160	1.75627e-155
Late PPC	TUBA1A	0.865	0.911	0.299801	1.55225e-159	9.70034e-155
Late PPC	CXCL8	0.11	0.057	0.680845	2.37426e-159	1.48372e-154
Late PPC	NBPF15	0.217	0.155	0.308249	1.05612e-158	6.59988e-154
Late PPC	C5	0.164	0.104	0.205257	1.38209e-157	8.63695e-153
Late PPC	RRBP1	0.642	0.649	0.248894	1.62902e-157	1.01801e-152
Late PPC	TTLL7	0.432	0.376	0.256621	2.55748e-157	1.59822e-152
Late PPC	MPV17L	0.18	0.119	0.216984	4.77162e-157	2.98188e-152
Late PPC	CADM4	0.331	0.273	0.257018	8.85513e-157	5.53375e-152
Late PPC	CLDN7	0.751	0.777	0.212476	2.45204e-156	1.53233e-151
Late PPC	METRN	0.544	0.52	0.25454	4.68376e-156	2.92698e-151
Late PPC	AQP3	0.265	0.2	0.265862	8.09198e-156	5.05684e-151
Late PPC	CLINT1	0.537	0.539	0.301967	2.25699e-155	1.41044e-150
Late PPC	AOPEP	0.367	0.312	0.282304	2.78962e-155	1.74329e-150
Late PPC	DHRS7	0.518	0.499	0.260658	3.10767e-155	1.94204e-150
Late PPC	WWTR1	0.348	0.293	0.271658	4.08596e-155	2.5534e-150
Late PPC	INSR	0.415	0.374	0.271669	5.27658e-155	3.29744e-150
Late PPC	SOX9-AS1	0.106	0.056	0.154838	7.55319e-155	4.72014e-150
Late PPC	LPGAT1	0.349	0.296	0.274897	1.33879e-154	8.36637e-150
Late PPC	BBX	0.575	0.567	0.25747	3.36599e-154	2.10348e-149
Late PPC	REST	0.556	0.557	0.27917	8.28394e-154	5.1768e-149
Late PPC	SYNJ2BP	0.469	0.443	0.283999	1.68704e-153	1.05426e-148
Late PPC	KIDINS220	0.427	0.387	0.280212	3.8009e-153	2.37526e-148
Late PPC	LMAN1	0.673	0.695	0.241601	1.06741e-152	6.67043e-148
Late PPC	SPTLC3	0.161	0.103	0.221792	4.36554e-152	2.72811e-147
Late PPC	CTNNBIP1	0.521	0.516	0.288789	4.80417e-152	3.00222e-147
Late PPC	FRMD6	0.243	0.182	0.279701	5.41473e-152	3.38377e-147
Late PPC	PDCD4	0.418	0.371	0.270322	1.62918e-151	1.01811e-146
Late PPC	GPX2	0.114	0.063	0.199454	4.58392e-150	2.86458e-145
Late PPC	TMEM72	0.069	0.028	0.120114	2.04979e-149	1.28095e-144
Late PPC	PBXIP1	0.271	0.211	0.237651	6.68311e-149	4.17641e-144
Late PPC	CSRP1	0.449	0.398	0.268404	8.53839e-149	5.33581e-144
Late PPC	CPD	0.401	0.36	0.283197	9.74074e-149	6.08718e-144
Late PPC	SPOCK1	0.154	0.097	0.286479	4.40454e-148	2.75249e-143
Late PPC	RBMS2	0.277	0.218	0.24379	2.63414e-147	1.64613e-142
Late PPC	RAB2A	0.675	0.698	0.214772	2.70661e-147	1.69141e-142
Late PPC	SLC22A3	0.121	0.069	0.162233	2.71884e-147	1.69906e-142
Late PPC	CMTM6	0.636	0.667	0.240218	3.07157e-147	1.91949e-142
Late PPC	WDR72	0.129	0.075	0.181426	3.40168e-147	2.12578e-142
Late PPC	TAGLN2	0.821	0.787	0.132867	3.62006e-147	2.26225e-142
Late PPC	ITGB8	0.272	0.213	0.263494	5.48705e-147	3.42896e-142
Late PPC	EMC10	0.592	0.605	0.252575	5.87707e-147	3.6727e-142
Late PPC	SLC44A3-AS1	0.164	0.108	0.197986	1.93522e-146	1.20936e-141
Late PPC	NCK2	0.472	0.454	0.276377	2.17173e-146	1.35716e-141
Late PPC	KRAS	0.653	0.684	0.241703	2.65898e-145	1.66165e-140
Late PPC	MAGI1	0.464	0.444	0.297328	8.62805e-145	5.39184e-140
Late PPC	SCOC	0.577	0.575	0.238131	3.06586e-143	1.91592e-138
Late PPC	TNRC6B	0.59	0.602	0.275089	4.8623e-143	3.03855e-138
Late PPC	IGF2R	0.421	0.39	0.288057	2.8424e-142	1.77627e-137
Late PPC	TNFRSF9	0.093	0.047	0.135534	8.06194e-142	5.03807e-137
Late PPC	SYNGR1	0.412	0.38	0.285613	1.56657e-141	9.78979e-137
Late PPC	BNIP3L	0.569	0.564	0.241873	1.76888e-141	1.10541e-136
Late PPC	CIB1	0.527	0.515	0.256238	2.08444e-141	1.30261e-136
Late PPC	HOGA1	0.086	0.042	0.127233	4.63418e-141	2.89599e-136
Late PPC	EGFR	0.282	0.22	0.218807	1.07727e-140	6.7321e-136
Late PPC	PLIN2	0.443	0.423	0.369278	1.53422e-140	9.58764e-136
Late PPC	LLGL2	0.472	0.444	0.259594	1.84552e-140	1.1533e-135
Late PPC	C4orf19	0.205	0.147	0.222578	2.63505e-140	1.64669e-135
Late PPC	INHA	0.141	0.087	0.173485	3.01903e-140	1.88665e-135
Late PPC	PROS1	0.242	0.183	0.238669	3.94379e-140	2.46455e-135
Late PPC	FLNB	0.501	0.476	0.240532	1.72997e-139	1.0811e-134
Late PPC	RAB11FIP1	0.504	0.484	0.293062	1.77212e-139	1.10743e-134
Late PPC	MEG3	0.125	0.073	0.225425	3.25237e-139	2.03247e-134
Late PPC	SOD3	0.218	0.16	0.214961	5.53106e-137	3.45647e-132
Late PPC	CAMK2D	0.391	0.348	0.279079	5.63423e-137	3.52094e-132
Late PPC	SEC31A	0.546	0.546	0.253272	7.21737e-137	4.51028e-132
Late PPC	CYSTM1	0.507	0.501	0.253641	4.94391e-136	3.08955e-131
Late PPC	DKK2	0.074	0.034	0.19207	7.20794e-136	4.50439e-131
Late PPC	SAMD5	0.173	0.116	0.205079	4.43388e-135	2.77082e-130
Late PPC	PPDPF	0.742	0.752	0.179236	4.9083e-135	3.0673e-130
Late PPC	MBNL2	0.274	0.218	0.242541	5.20527e-135	3.25288e-130
Late PPC	AGRN	0.443	0.407	0.248019	7.54631e-135	4.71584e-130
Late PPC	DYNC1LI2	0.591	0.604	0.243226	1.7471e-134	1.0918e-129
Late PPC	RP11-14N7.2	0.263	0.204	0.219295	3.6072e-134	2.25421e-129
Late PPC	SEL1L	0.371	0.328	0.262197	2.67935e-133	1.67438e-128
Late PPC	CD151	0.678	0.672	0.19586	6.87474e-133	4.29616e-128
Late PPC	HNMT	0.244	0.187	0.228803	1.01794e-132	6.36131e-128
Late PPC	HULC	0.16	0.107	0.19029	4.1309e-132	2.58148e-127
Late PPC	PRDM16-DT	0.18	0.124	0.214958	1.15519e-131	7.21902e-127
Late PPC	TNFSF10	0.095	0.05	0.183249	1.40969e-131	8.80943e-127
Late PPC	TNFRSF21	0.392	0.346	0.265434	2.80178e-131	1.75089e-126
Late PPC	MEX3A	0.586	0.587	0.236973	3.0412e-131	1.90051e-126
Late PPC	SNHG7	0.607	0.632	0.283473	7.32061e-131	4.5748e-126
Late PPC	PCDH17	0.191	0.133	0.20238	1.44318e-130	9.01874e-126
Late PPC	SCN9A	0.21	0.155	0.2356	1.60009e-129	9.9993e-125
Late PPC	HEXB	0.471	0.455	0.264448	2.51773e-129	1.57338e-124
Late PPC	CCDC50	0.472	0.45	0.248674	3.37435e-129	2.1087e-124
Late PPC	TERF2IP	0.41	0.379	0.271687	5.08832e-129	3.17979e-124
Late PPC	EGFL7	0.458	0.436	0.20096	7.19664e-129	4.49732e-124
Late PPC	MPHOSPH10	0.493	0.494	0.323046	8.2603e-129	5.16203e-124
Late PPC	NR2F1	0.436	0.379	0.287847	2.33477e-128	1.45905e-123
Late PPC	RAB1A	0.689	0.73	0.198032	8.91433e-128	5.57075e-123
Late PPC	PPP1R1A	0.266	0.209	0.157438	1.47134e-127	9.19469e-123
Late PPC	SERPINH1	0.748	0.791	0.190426	3.65656e-127	2.28506e-122
Late PPC	PAQR8	0.242	0.185	0.216144	4.06999e-127	2.54342e-122
Late PPC	ENAH	0.761	0.805	0.191918	6.78322e-127	4.23897e-122
Late PPC	SLCO2A1	0.234	0.177	0.230586	7.12034e-127	4.44964e-122
Late PPC	PRDX5	0.871	0.914	0.148213	7.193e-127	4.49505e-122
Late PPC	CHD9	0.488	0.47	0.258612	7.93662e-127	4.95975e-122
Late PPC	AFF4	0.417	0.388	0.265814	9.47018e-127	5.91811e-122
Late PPC	QSOX1	0.472	0.452	0.264449	1.27709e-126	7.98076e-122
Late PPC	EHF	0.175	0.12	0.189526	2.25276e-126	1.40779e-121
Late PPC	IFI27L2	0.359	0.317	0.258475	3.29557e-126	2.05947e-121
Late PPC	KMT2C	0.398	0.363	0.275305	4.74549e-126	2.96555e-121
Late PPC	ATP5PF	0.895	0.93	0.144411	8.17399e-126	5.10809e-121
Late PPC	TP53INP1	0.238	0.184	0.224334	1.56801e-125	9.79883e-121
Late PPC	GLB1	0.452	0.429	0.257509	2.36523e-125	1.47808e-120
Late PPC	INPP4B	0.108	0.062	0.150526	2.80112e-125	1.75047e-120
Late PPC	ERGIC1	0.486	0.479	0.258362	4.24258e-125	2.65127e-120
Late PPC	MAP9	0.409	0.376	0.266942	5.3474e-125	3.3417e-120
Late PPC	CAPNS1	0.669	0.704	0.199556	8.10266e-125	5.06351e-120
Late PPC	UBE2R2	0.697	0.734	0.193316	1.18827e-124	7.42573e-120
Late PPC	FBLIM1	0.497	0.483	0.252756	1.83409e-123	1.14616e-118
Late PPC	RHBDD2	0.383	0.345	0.247474	3.29194e-123	2.0572e-118
Late PPC	SARAF	0.725	0.78	0.196206	5.40827e-123	3.37974e-118
Late PPC	INSIG2	0.359	0.317	0.252098	2.24879e-121	1.40532e-116
Late PPC	CGA	0.174	0.119	0.7545	8.86337e-121	5.5389e-116
Late PPC	PCBP4	0.385	0.345	0.244103	1.70033e-120	1.06257e-115
Late PPC	DDOST	0.689	0.73	0.209722	2.0387e-120	1.27402e-115
Late PPC	CPA2	0.071	0.033	0.373005	3.50548e-120	2.19064e-115
Late PPC	SERPINA6	0.093	0.051	0.130541	5.51398e-120	3.44579e-115
Late PPC	CANX	0.802	0.854	0.180089	9.24178e-120	5.77538e-115
Late PPC	SELENBP1	0.263	0.213	0.242742	1.07619e-119	6.72534e-115
Late PPC	AC026462.3	0.08	0.041	0.117747	1.09555e-119	6.84631e-115
Late PPC	SV2B	0.082	0.042	0.120307	1.25085e-119	7.81681e-115
Late PPC	TMCO3	0.457	0.436	0.255487	1.05854e-118	6.61506e-114
Late PPC	PLPPR3	0.488	0.477	0.248333	1.15001e-117	7.18661e-113
Late PPC	FKBP10	0.557	0.565	0.224551	2.31987e-117	1.44974e-112
Late PPC	ZMYM2	0.519	0.527	0.260116	3.42446e-117	2.14001e-112
Late PPC	QPCT	0.309	0.257	0.208652	9.76687e-117	6.10351e-112
Late PPC	C12orf49	0.438	0.42	0.262238	1.1218e-116	7.01036e-112
Late PPC	SERINC5	0.449	0.439	0.29693	1.65397e-116	1.0336e-111
Late PPC	CSDE1	0.863	0.905	0.151315	2.49882e-116	1.56157e-111
Late PPC	LAMTOR2	0.61	0.641	0.219638	4.21139e-116	2.63178e-111
Late PPC	IGF2BP2	0.631	0.655	0.216231	4.63066e-116	2.89379e-111
Late PPC	LIPC	0.098	0.055	0.148343	5.37513e-116	3.35903e-111
Late PPC	LDOC1	0.373	0.343	0.268735	4.81194e-115	3.00708e-110
Late PPC	MST1L	0.09	0.049	0.128549	1.93448e-114	1.2089e-109
Late PPC	CALR	0.953	0.963	0.14072	1.1126e-113	6.95284e-109
Late PPC	LRIG3	0.29	0.242	0.243022	1.1252e-113	7.0316e-109
Late PPC	TSC22D1	0.586	0.599	0.232041	2.7603e-113	1.72497e-108
Late PPC	CHMP2A	0.627	0.665	0.212592	3.55651e-113	2.22254e-108
Late PPC	MAP1LC3B	0.583	0.617	0.247082	6.56897e-113	4.10508e-108
Late PPC	STX3	0.424	0.398	0.247357	3.15626e-112	1.97241e-107
Late PPC	FNDC3A	0.409	0.381	0.255727	7.57884e-112	4.73617e-107
Late PPC	KIAA1217	0.357	0.319	0.258588	1.28784e-111	8.04797e-107
Late PPC	CXCL6	0.202	0.15	0.264207	1.29673e-110	8.10354e-106
Late PPC	B4GALNT4	0.369	0.334	0.240278	2.31303e-110	1.44546e-105
Late PPC	PDIA3	0.873	0.909	0.14629	3.94266e-109	2.46384e-104
Late PPC	KTN1	0.791	0.833	0.163261	7.85533e-109	4.90895e-104
Late PPC	ELF5	0.079	0.042	0.115012	9.18878e-109	5.74225e-104
Late PPC	ERP44	0.508	0.509	0.247223	9.31637e-109	5.82199e-104
Late PPC	RSF1	0.647	0.686	0.224524	4.62737e-108	2.89173e-103
Late PPC	SEC61B	0.887	0.924	0.140803	9.14449e-108	5.71458e-103
Late PPC	YAP1	0.473	0.465	0.256968	1.00135e-107	6.25763e-103
Late PPC	PIK3IP1	0.135	0.089	0.153675	3.58011e-107	2.23728e-102
Late PPC	CFLAR	0.293	0.248	0.232286	4.6083e-107	2.87982e-102
Late PPC	AC061961.1	0.064	0.031	0.107353	7.55733e-107	4.72272e-102
Late PPC	COPB2	0.58	0.603	0.225995	1.02497e-106	6.40525e-102
Late PPC	GCA	0.518	0.522	0.242014	1.20745e-106	7.54559e-102
Late PPC	SRPK2	0.508	0.509	0.244725	2.31212e-106	1.44489e-101
Late PPC	CHMP3	0.466	0.451	0.241212	3.6832e-106	2.3017e-101
Late PPC	PUM1	0.609	0.641	0.220082	4.70484e-106	2.94015e-101
Late PPC	NAV2	0.366	0.337	0.268654	1.48809e-105	9.29939e-101
Late PPC	DYNC1H1	0.659	0.703	0.217305	4.21289e-105	2.63272e-100
Late PPC	TMEM190	0.166	0.117	0.160039	5.32881e-105	3.33008e-100
Late PPC	LRG1	0.096	0.056	0.124976	1.78283e-104	1.11412e-99
Late PPC	GADD45A	0.482	0.472	0.276751	1.15766e-103	7.23446e-99
Late PPC	ZMAT3	0.322	0.282	0.279029	1.03213e-102	6.44998e-98
Late PPC	HMGA2	0.575	0.574	0.202671	1.63391e-102	1.02106e-97
Late PPC	DAZAP2	0.489	0.476	0.219407	1.66752e-102	1.04206e-97
Late PPC	IL18	0.169	0.121	0.18483	1.7411e-102	1.08805e-97
Late PPC	SPATS2	0.433	0.415	0.251416	2.95362e-102	1.84577e-97
Late PPC	UGT2B11	0.059	0.027	0.108551	3.49905e-102	2.18663e-97
Late PPC	BIRC3	0.061	0.029	0.135043	5.11694e-102	3.19768e-97
Late PPC	GOLGA8B	0.223	0.176	0.198227	6.12692e-102	3.82883e-97
Late PPC	MYO1C	0.405	0.381	0.241207	6.77745e-102	4.23536e-97
Late PPC	TSPAN3	0.649	0.673	0.198794	9.54985e-102	5.96789e-97
Late PPC	DNAJC10	0.565	0.58	0.212474	7.30787e-101	4.56684e-96
Late PPC	GPRIN3	0.166	0.119	0.173944	1.0937e-100	6.83478e-96
Late PPC	ZNF467	0.186	0.139	0.182094	1.27708e-100	7.98073e-96
Late PPC	SOBP	0.144	0.099	0.166029	1.37718e-100	8.60627e-96
Late PPC	COPA	0.544	0.556	0.219691	6.69261e-100	4.18235e-95
Late PPC	HIPK2	0.491	0.47	0.212472	8.25144e-100	5.15649e-95
Late PPC	PCBD1	0.636	0.649	0.188609	1.08614e-99	6.7875e-95
Late PPC	LINC01829	0.141	0.096	0.154649	2.19848e-99	1.37388e-94
Late PPC	UBXN1	0.658	0.707	0.199013	2.43445e-99	1.52133e-94
Late PPC	TNFSF15	0.119	0.077	0.156346	2.88133e-99	1.8006e-94
Late PPC	BAD	0.451	0.44	0.235181	4.00684e-99	2.50395e-94
Late PPC	RNF19A	0.282	0.24	0.25565	5.009e-99	3.13023e-94
Late PPC	SPCS3	0.554	0.572	0.223948	6.96823e-99	4.35459e-94
Late PPC	KDM6A	0.419	0.404	0.279937	7.17809e-99	4.48573e-94
Late PPC	DSTN	0.893	0.927	0.122621	2.48982e-98	1.55594e-93
Late PPC	DPY19L3	0.25	0.207	0.230392	2.62869e-98	1.64272e-93
Late PPC	PCYOX1	0.438	0.421	0.245297	4.37623e-98	2.73479e-93
Late PPC	CASC15	0.314	0.276	0.229462	5.58222e-98	3.48844e-93
Late PPC	IL1RAP	0.2	0.153	0.203289	1.06019e-97	6.62537e-93
Late PPC	SH3BGRL3	0.747	0.805	0.164281	6.99064e-97	4.36859e-92
Late PPC	MYH14	0.259	0.214	0.218235	3.01118e-96	1.88175e-91
Late PPC	ARID5B	0.234	0.187	0.20508	1.60976e-95	1.00597e-90
Late PPC	LY6E	0.706	0.726	0.125558	2.00426e-95	1.2525e-90
Late PPC	OSBPL9	0.502	0.506	0.241208	2.61468e-95	1.63397e-90
Late PPC	SEMA4G	0.158	0.114	0.175528	4.98166e-95	3.11314e-90
Late PPC	ANXA9	0.136	0.093	0.147107	5.92571e-95	3.70309e-90
Late PPC	ERLEC1	0.418	0.4	0.241218	7.16711e-95	4.47887e-90
Late PPC	DCAF5	0.382	0.356	0.239443	7.62715e-95	4.76636e-90
Late PPC	ADH5	0.757	0.812	0.179024	7.874e-95	4.92062e-90
Late PPC	B4GALT4	0.42	0.404	0.241605	2.76456e-94	1.72763e-89
Late PPC	LAYN	0.213	0.166	0.188574	3.32555e-94	2.07821e-89
Late PPC	BCAM	0.626	0.604	0.133864	6.39826e-94	3.9984e-89
Late PPC	TLCD4	0.38	0.344	0.216738	1.12706e-93	7.04323e-89
Late PPC	ADAM8	0.118	0.077	0.124903	2.13888e-93	1.33663e-88
Late PPC	KDM5A	0.485	0.489	0.257068	3.96797e-93	2.47966e-88
Late PPC	SEPTIN2	0.75	0.814	0.162437	5.8824e-93	3.67603e-88
Late PPC	MMP15	0.365	0.333	0.224408	7.1297e-93	4.45549e-88
Late PPC	ANXA11	0.598	0.615	0.197183	1.0118e-92	6.32297e-88
Late PPC	ST13	0.854	0.897	0.136327	1.24011e-92	7.74968e-88
Late PPC	PAX8-AS1	0.075	0.041	0.112999	2.15145e-92	1.34448e-87
Late PPC	DAD1	0.813	0.863	0.138396	4.18146e-92	2.61308e-87
Late PPC	CFAP221	0.117	0.076	0.139715	4.22618e-92	2.64103e-87
Late PPC	KDELR2	0.726	0.77	0.159109	7.12251e-92	4.451e-87
Late PPC	COL4A6	0.294	0.253	0.214765	2.46763e-91	1.54207e-86
Late PPC	TMC6	0.331	0.299	0.232701	3.23116e-91	2.01922e-86
Late PPC	LPAR6	0.14	0.097	0.144444	8.91089e-91	5.56859e-86
Late PPC	COL6A1	0.457	0.453	0.2354	1.21635e-90	7.60123e-86
Late PPC	SHROOM3	0.367	0.341	0.256006	1.43911e-90	8.99329e-86
Late PPC	JUP	0.491	0.485	0.211113	2.16259e-90	1.35145e-85
Late PPC	FAM182A	0.073	0.04	0.100701	4.37608e-90	2.7347e-85
Late PPC	TAB3	0.232	0.188	0.202554	5.04888e-90	3.15514e-85
Late PPC	SGK1	0.208	0.164	0.203571	6.47447e-90	4.04603e-85
Late PPC	MCOLN3	0.216	0.172	0.208106	7.22034e-90	4.51214e-85
Late PPC	CAPN12	0.141	0.1	0.158175	9.57549e-90	5.98392e-85
Late PPC	CREB5	0.16	0.116	0.171494	1.38195e-88	8.63607e-84
Late PPC	NPPB	0.223	0.169	0.398784	2.57931e-88	1.61186e-83
Late PPC	NIPAL1	0.227	0.183	0.203635	4.98869e-88	3.11753e-83
Late PPC	LINC02864	0.125	0.085	0.173473	6.77039e-88	4.23095e-83
Late PPC	C5orf15	0.432	0.426	0.240804	8.7141e-88	5.44561e-83
Late PPC	GOLGA2	0.341	0.313	0.235333	1.22258e-87	7.64014e-83
Late PPC	NFAT5	0.262	0.222	0.224852	1.61395e-87	1.00859e-82
Late PPC	AC096772.2	0.14	0.098	0.155768	1.75224e-87	1.09501e-82
Late PPC	AKAP13	0.43	0.422	0.243385	2.4841e-87	1.55236e-82
Late PPC	HGSNAT	0.295	0.257	0.21898	2.55712e-87	1.59799e-82
Late PPC	C20orf194	0.175	0.132	0.176573	2.80785e-87	1.75468e-82
Late PPC	TNC	0.251	0.203	0.340122	6.23115e-87	3.89397e-82
Late PPC	HDLBP	0.665	0.713	0.191505	1.04355e-86	6.52135e-82
Late PPC	TIA1	0.499	0.511	0.240242	1.47241e-86	9.20139e-82
Late PPC	CTNND1	0.334	0.304	0.234906	2.05849e-86	1.28639e-81
Late PPC	ISYNA1	0.676	0.688	0.135064	3.36353e-86	2.10194e-81
Late PPC	CAT	0.21	0.167	0.199236	9.30728e-86	5.8163e-81
Late PPC	HACD2	0.371	0.347	0.241818	1.59438e-85	9.96358e-81
Late PPC	HDHD3	0.315	0.28	0.219643	1.64057e-85	1.02522e-80
Late PPC	ARID4B	0.572	0.601	0.229623	2.04367e-85	1.27713e-80
Late PPC	SPATA7	0.207	0.165	0.198995	5.70483e-85	3.56506e-80
Late PPC	DNAJB14	0.396	0.381	0.248108	5.83057e-85	3.64364e-80
Late PPC	DYNLT3	0.345	0.308	0.205782	7.52961e-85	4.7054e-80
Late PPC	MSRB2	0.494	0.495	0.214378	1.11396e-84	6.96135e-80
Late PPC	AGBL3	0.113	0.075	0.129712	1.1802e-84	7.3753e-80
Late PPC	SLC29A4	0.278	0.238	0.199932	7.4223e-84	4.63834e-79
Late PPC	NDUFA4	0.968	0.971	0.100249	1.0861e-83	6.78727e-79
Late PPC	FKBP9	0.306	0.271	0.217581	1.39999e-83	8.74879e-79
Late PPC	RB1CC1	0.518	0.53	0.230135	1.91412e-83	1.19617e-78
Late PPC	MMP14	0.316	0.276	0.180871	2.26641e-83	1.41632e-78
Late PPC	ZNF91	0.366	0.342	0.24385	3.32002e-83	2.07475e-78
Late PPC	SMIM14	0.539	0.518	0.135376	4.73244e-83	2.9574e-78
Late PPC	TMCO1	0.589	0.624	0.203898	5.57737e-83	3.48541e-78
Late PPC	PDE5A	0.245	0.204	0.21493	7.53582e-83	4.70928e-78
Late PPC	CHD6	0.425	0.418	0.259426	1.4658e-82	9.16007e-78
Late PPC	COMT	0.404	0.383	0.228465	1.84573e-82	1.15344e-77
Late PPC	FURIN	0.404	0.376	0.201239	2.63124e-82	1.64431e-77
Late PPC	ATP13A3	0.451	0.441	0.226587	3.95335e-82	2.47053e-77
Late PPC	CASTOR3	0.267	0.228	0.20779	6.88467e-82	4.30237e-77
Late PPC	TRAM1	0.577	0.605	0.205198	7.21563e-82	4.50919e-77
Late PPC	ZNHIT1	0.621	0.665	0.185603	1.66831e-81	1.04256e-76
Late PPC	STAP2	0.361	0.335	0.217538	6.63934e-81	4.14906e-76
Late PPC	PHLDB2	0.267	0.23	0.225807	8.9112e-81	5.56879e-76
Late PPC	C12orf76	0.325	0.295	0.225728	1.0611e-80	6.631e-76
Late PPC	NEURL1	0.146	0.105	0.143988	1.42323e-80	8.89407e-76
Late PPC	CARD11	0.196	0.155	0.180691	2.06466e-80	1.29025e-75
Late PPC	MCC	0.19	0.149	0.204835	2.24111e-80	1.40051e-75
Late PPC	ARHGAP18	0.328	0.294	0.220654	1.93413e-79	1.20867e-74
Late PPC	CPA1	0.047	0.022	0.124962	7.30772e-79	4.56674e-74
Late PPC	FOXA2	0.484	0.426	0.118996	8.44546e-79	5.27774e-74
Late PPC	CALU	0.787	0.826	0.12299	1.91764e-78	1.19837e-73
Late PPC	TSPAN13	0.623	0.62	0.153476	3.64908e-78	2.28038e-73
Late PPC	C1RL	0.193	0.153	0.186171	5.0308e-78	3.14385e-73
Late PPC	ANO6	0.301	0.269	0.225203	7.66033e-78	4.78709e-73
Late PPC	PAK2	0.525	0.546	0.233695	1.06024e-77	6.62563e-73
Late PPC	SIK2	0.185	0.145	0.179822	2.05387e-77	1.28351e-72
Late PPC	TNFAIP1	0.291	0.257	0.207651	2.0709e-77	1.29415e-72
Late PPC	FGA	0.156	0.114	0.137366	2.57619e-77	1.60992e-72
Late PPC	VPS28	0.614	0.646	0.179206	2.65748e-77	1.66071e-72
Late PPC	COL12A1	0.149	0.109	0.146192	3.91419e-77	2.44606e-72
Late PPC	SFXN3	0.165	0.125	0.145138	4.10076e-77	2.56265e-72
Late PPC	SKP1	0.911	0.943	0.108989	6.42603e-77	4.01575e-72
Late PPC	ZNF160	0.26	0.224	0.208861	1.00898e-76	6.30532e-72
Late PPC	P4HA1	0.389	0.361	0.213242	1.22296e-76	7.64252e-72
Late PPC	DAB2	0.252	0.215	0.242609	1.37011e-76	8.56211e-72
Late PPC	TNRC18	0.292	0.256	0.215415	2.88982e-76	1.8059e-71
Late PPC	CLIP1	0.403	0.386	0.23423	4.64839e-76	2.90487e-71
Late PPC	ATP5MD	0.809	0.866	0.141299	8.19687e-76	5.12239e-71
Late PPC	HRK	0.132	0.095	0.150241	8.44545e-76	5.27773e-71
Late PPC	CCDC186	0.394	0.376	0.228228	1.23696e-75	7.73003e-71
Late PPC	PLEKHM3	0.134	0.096	0.152296	2.44386e-75	1.52722e-70
Late PPC	CASC4	0.379	0.362	0.229762	2.66783e-75	1.66718e-70
Late PPC	ELOVL1	0.443	0.427	0.198251	2.92128e-75	1.82557e-70
Late PPC	FNBP1L	0.554	0.584	0.229268	4.04737e-75	2.52928e-70
Late PPC	TANC1	0.214	0.176	0.189784	2.48813e-74	1.55488e-69
Late PPC	RASSF9	0.143	0.105	0.157503	4.39765e-74	2.74818e-69
Late PPC	PGGHG	0.153	0.115	0.148672	5.2035e-74	3.25177e-69
Late PPC	ATP7B	0.162	0.123	0.165467	6.96471e-74	4.35239e-69
Late PPC	TLE2	0.29	0.255	0.209306	1.14772e-73	7.17233e-69
Late PPC	PGPEP1	0.29	0.26	0.221867	2.195e-73	1.3717e-68
Late PPC	ATXN1	0.191	0.153	0.176848	2.73658e-73	1.71014e-68
Late PPC	PRR15L	0.155	0.117	0.17041	2.96011e-73	1.84983e-68
Late PPC	RPS27L	0.817	0.858	0.18314	4.50896e-73	2.81774e-68
Late PPC	KLF3	0.382	0.362	0.217122	2.44214e-72	1.52614e-67
Late PPC	DUSP3	0.31	0.283	0.214891	2.53492e-72	1.58412e-67
Late PPC	PDGFRA	0.115	0.08	0.136423	8.96053e-72	5.59961e-67
Late PPC	EID1	0.823	0.872	0.120403	2.95531e-71	1.84683e-66
Late PPC	FGD6	0.277	0.246	0.224197	3.06113e-71	1.91296e-66
Late PPC	TAPBP	0.272	0.24	0.207228	3.74428e-71	2.33987e-66
Late PPC	ST14	0.425	0.41	0.200837	3.84632e-71	2.40364e-66
Late PPC	KIAA1522	0.362	0.342	0.222427	4.48775e-71	2.80449e-66
Late PPC	COPB1	0.532	0.558	0.207761	7.02057e-71	4.3873e-66
Late PPC	OCIAD2	0.717	0.773	0.146337	1.19265e-70	7.45309e-66
Late PPC	TAOK1	0.43	0.429	0.235292	1.20337e-70	7.5201e-66
Late PPC	SNX14	0.322	0.296	0.218676	1.37897e-70	8.61748e-66
Late PPC	TMCC3	0.117	0.082	0.133386	3.51841e-70	2.19873e-65
Late PPC	KIF13B	0.309	0.274	0.198009	3.85786e-70	2.41086e-65
Late PPC	VAMP5	0.229	0.191	0.176356	7.98575e-70	4.99046e-65
Late PPC	DYRK1B	0.219	0.183	0.179577	1.156e-69	7.2241e-65
Late PPC	RAB14	0.5	0.514	0.212361	1.36036e-69	8.50117e-65
Late PPC	PCMTD1	0.334	0.31	0.223249	2.94424e-69	1.83992e-64
Late PPC	ICAM1	0.07	0.042	0.125838	4.00425e-69	2.50234e-64
Late PPC	REEP5	0.566	0.604	0.194734	1.1463e-68	7.16344e-64
Late PPC	PRSS22	0.218	0.179	0.152531	1.52153e-68	9.50832e-64
Late PPC	SLC4A7	0.395	0.384	0.224349	2.17852e-68	1.3614e-63
Late PPC	PPP4R2	0.575	0.619	0.210838	2.60538e-68	1.62815e-63
Late PPC	TJP2	0.17	0.134	0.184453	2.68633e-68	1.67874e-63
Late PPC	RPS6KA3	0.428	0.416	0.214924	3.21317e-68	2.00798e-63
Late PPC	MIA2	0.258	0.227	0.216048	4.38035e-68	2.73737e-63
Late PPC	TNIK	0.273	0.243	0.211077	5.78083e-68	3.61256e-63
Late PPC	ACTR1B	0.36	0.342	0.209547	6.36847e-68	3.97978e-63
Late PPC	GRN	0.543	0.572	0.194907	1.01472e-67	6.34121e-63
Late PPC	SAMD11	0.134	0.098	0.16825	1.87128e-67	1.1694e-62
Late PPC	TFG	0.61	0.658	0.187013	3.00019e-67	1.87488e-62
Late PPC	COX5B	0.869	0.914	0.12185	5.69153e-67	3.55675e-62
Late PPC	HLA-E	0.39	0.376	0.191337	1.22621e-66	7.66281e-62
Late PPC	STMP1	0.666	0.729	0.168667	2.44824e-66	1.52996e-61
Late PPC	ZNF428	0.529	0.538	0.185479	2.54302e-66	1.58918e-61
Late PPC	CLSTN3	0.207	0.171	0.171466	2.56898e-66	1.60541e-61
Late PPC	TENT5A	0.306	0.273	0.209753	2.65493e-66	1.65912e-61
Late PPC	RPGR	0.264	0.234	0.220656	1.5161e-65	9.47438e-61
Late PPC	TMEM65	0.334	0.309	0.201503	2.15971e-65	1.34965e-60
Late PPC	DYNLRB1	0.695	0.758	0.15018	5.09301e-65	3.18272e-60
Late PPC	IMPAD1	0.352	0.334	0.214736	6.28969e-65	3.93055e-60
Late PPC	PFKL	0.491	0.504	0.200746	6.55855e-65	4.09857e-60
Late PPC	FAM214B	0.201	0.166	0.164696	7.55157e-65	4.71913e-60
Late PPC	AC016044.1	0.12	0.086	0.128115	7.98041e-65	4.98712e-60
Late PPC	PAK5	0.075	0.047	0.105979	9.40092e-65	5.87482e-60
Late PPC	DENND4A	0.157	0.121	0.144264	2.07007e-64	1.29363e-59
Late PPC	PHC2	0.421	0.409	0.194697	2.83558e-64	1.77201e-59
Late PPC	MVP	0.122	0.089	0.133298	7.76764e-64	4.85416e-59
Late PPC	RESF1	0.456	0.469	0.272146	1.25408e-63	7.83699e-59
Late PPC	SCP2	0.535	0.564	0.195096	2.49462e-63	1.55894e-58
Late PPC	SECISBP2L	0.287	0.259	0.206141	3.1883e-63	1.99243e-58
Late PPC	GSTK1	0.428	0.422	0.207021	4.0189e-63	2.51149e-58
Late PPC	IRF2BP2	0.493	0.497	0.20227	4.39301e-63	2.74528e-58
Late PPC	NT5C2	0.34	0.322	0.220847	7.7735e-63	4.85781e-58
Late PPC	ZNF124	0.278	0.252	0.226916	1.80275e-62	1.12658e-57
Late PPC	ITGB6	0.163	0.127	0.140149	2.72084e-62	1.70031e-57
Late PPC	UBL5	0.883	0.925	0.108118	2.8047e-62	1.75271e-57
Late PPC	AHCYL1	0.646	0.698	0.167933	3.35248e-62	2.09503e-57
Late PPC	ADCY5	0.102	0.071	0.112544	5.73428e-62	3.58346e-57
Late PPC	BSDC1	0.348	0.334	0.218728	1.37061e-61	8.56521e-57
Late PPC	VPS13C	0.28	0.25	0.200561	1.72154e-61	1.07583e-56
Late PPC	SPIRE1	0.197	0.164	0.180233	1.8951e-61	1.18429e-56
Late PPC	RASSF7	0.36	0.342	0.204902	2.48212e-61	1.55113e-56
Late PPC	GAREM1	0.168	0.134	0.165228	2.83715e-61	1.77299e-56
Late PPC	TCEA3	0.084	0.055	0.102198	3.3597e-61	2.09954e-56
Late PPC	CYP3A5	0.083	0.055	0.104193	3.464e-61	2.16472e-56
Late PPC	GOLGA8A	0.224	0.19	0.170941	9.75891e-61	6.09854e-56
Late PPC	REM2	0.089	0.059	0.100684	1.33044e-60	8.31419e-56
Late PPC	SPOCK2	0.125	0.092	0.119972	2.27971e-60	1.42464e-55
Late PPC	SH3BGRL	0.524	0.548	0.197683	2.6093e-60	1.6306e-55
Late PPC	RIC8B	0.19	0.156	0.173187	2.94954e-60	1.84322e-55
Late PPC	PBX1	0.662	0.71	0.178476	3.89839e-60	2.43618e-55
Late PPC	MPZL1	0.486	0.501	0.196032	4.85443e-60	3.03363e-55
Late PPC	DUSP9	0.166	0.132	0.166938	5.85421e-60	3.65841e-55
Late PPC	LUC7L3	0.748	0.807	0.16107	1.09214e-59	6.82497e-55
Late PPC	TM9SF2	0.513	0.542	0.206141	1.13756e-59	7.10886e-55
Late PPC	ORMDL3	0.247	0.218	0.198656	1.21903e-59	7.61797e-55
Late PPC	LRRC41	0.405	0.403	0.211142	1.63044e-59	1.01889e-54
Late PPC	PALMD	0.085	0.056	0.111619	1.7037e-59	1.06468e-54
Late PPC	GOLT1A	0.126	0.094	0.118553	1.77518e-59	1.10935e-54
Late PPC	MXI1	0.265	0.235	0.195206	2.32724e-59	1.45434e-54
Late PPC	ACVR1B	0.222	0.189	0.190422	4.06245e-59	2.5387e-54
Late PPC	SSBP2	0.329	0.304	0.18599	4.34819e-59	2.71727e-54
Late PPC	ORAI3	0.202	0.169	0.168087	6.43508e-59	4.02141e-54
Late PPC	CEBPD	0.239	0.208	0.19678	8.21243e-59	5.13211e-54
Late PPC	ARSD	0.286	0.259	0.198681	1.06322e-58	6.64424e-54
Late PPC	FSTL1	0.617	0.654	0.151326	1.31913e-58	8.24352e-54
Late PPC	BIRC6	0.378	0.372	0.22344	1.9246e-58	1.20272e-53
Late PPC	AF117829.1	0.193	0.16	0.173701	3.56173e-58	2.22579e-53
Late PPC	RTL8C	0.483	0.497	0.192712	4.18734e-58	2.61675e-53
Late PPC	FAM214A	0.171	0.137	0.154101	6.6538e-58	4.15809e-53
Late PPC	B3GALT1	0.168	0.136	0.176848	8.42686e-58	5.26611e-53
Late PPC	CREBRF	0.195	0.162	0.174223	1.46148e-57	9.13307e-53
Late PPC	PDGFC	0.366	0.336	0.157357	2.07527e-57	1.29688e-52
Late PPC	TLE1	0.498	0.523	0.221843	2.23146e-57	1.39449e-52
Late PPC	SETD7	0.18	0.147	0.159984	2.49969e-57	1.56211e-52
Late PPC	KCTD16	0.184	0.15	0.168122	3.01337e-57	1.88312e-52
Late PPC	CUX2	0.091	0.063	0.107403	3.51041e-57	2.19372e-52
Late PPC	CCN1	0.375	0.47	0.119271	3.90352e-57	2.43939e-52
Late PPC	TMEM263	0.334	0.313	0.195284	3.91534e-57	2.44677e-52
Late PPC	CD74	0.328	0.31	0.212995	5.01672e-57	3.13505e-52
Late PPC	HABP4	0.307	0.284	0.194398	8.31239e-57	5.19458e-52
Late PPC	KCNT2	0.092	0.064	0.10632	1.08951e-56	6.80857e-52
Late PPC	ADCY6	0.2	0.168	0.176372	1.50379e-56	9.39748e-52
Late PPC	FREM2	0.348	0.321	0.154529	1.78431e-56	1.11505e-51
Late PPC	GSTM4	0.198	0.166	0.163486	2.00225e-56	1.25124e-51
Late PPC	ITIH2	0.157	0.122	0.169308	2.19834e-56	1.37378e-51
Late PPC	GNAI2	0.778	0.841	0.110569	3.52391e-56	2.20216e-51
Late PPC	TFDP2	0.489	0.512	0.229598	4.10034e-56	2.56238e-51
Late PPC	NKX6-2	0.346	0.297	0.143245	4.75347e-56	2.97054e-51
Late PPC	SMAD5	0.458	0.471	0.231085	7.35885e-56	4.59869e-51
Late PPC	SELENOM	0.291	0.268	0.220796	1.45525e-55	9.09416e-51
Late PPC	UQCRQ	0.76	0.821	0.125778	1.59768e-55	9.98425e-51
Late PPC	FZD8	0.175	0.144	0.178173	4.57059e-55	2.85625e-50
Late PPC	DUSP1	0.374	0.351	0.2887	6.20005e-55	3.87454e-50
Late PPC	PURPL	0.218	0.186	0.195141	6.99018e-55	4.3683e-50
Late PPC	ATP6V1F	0.712	0.774	0.132826	1.55553e-54	9.72083e-50
Late PPC	LAMC1	0.502	0.507	0.149114	1.91224e-54	1.195e-49
Late PPC	SRRM2	0.854	0.898	0.126471	3.53655e-54	2.21006e-49
Late PPC	STAU1	0.537	0.576	0.200033	3.88829e-54	2.42987e-49
Late PPC	WWC1	0.301	0.28	0.205662	4.64833e-54	2.90484e-49
Late PPC	TNIP1	0.321	0.305	0.2181	4.96669e-54	3.10379e-49
Late PPC	ESPN	0.287	0.261	0.189881	1.84246e-53	1.15139e-48
Late PPC	FOXA1	0.397	0.365	0.149514	2.28142e-53	1.42571e-48
Late PPC	TENM4	0.116	0.087	0.129253	3.70296e-53	2.31405e-48
Late PPC	CNN3	0.699	0.763	0.154724	3.8226e-53	2.38882e-48
Late PPC	NBR1	0.294	0.273	0.19602	7.54463e-53	4.71479e-48
Late PPC	PSME1	0.563	0.602	0.17726	8.27621e-53	5.17197e-48
Late PPC	ESD	0.581	0.619	0.17523	9.20201e-53	5.75052e-48
Late PPC	ERBIN	0.369	0.357	0.202611	9.81595e-53	6.13418e-48
Late PPC	LRP6	0.373	0.368	0.233715	1.02034e-52	6.3763e-48
Late PPC	SMPD1	0.184	0.152	0.144843	1.10866e-52	6.92821e-48
Late PPC	P2RX4	0.292	0.269	0.186626	1.78938e-52	1.11822e-47
Late PPC	TRIP12	0.389	0.389	0.217549	3.62423e-52	2.26485e-47
Late PPC	SF3B1	0.707	0.773	0.149113	3.75059e-52	2.34382e-47
Late PPC	MSI2	0.381	0.378	0.215849	8.74297e-52	5.46365e-47
Late PPC	MOXD1	0.176	0.144	0.130856	8.91238e-52	5.56952e-47
Late PPC	SULT1C2	0.131	0.101	0.138854	1.01192e-51	6.32372e-47
Late PPC	ZFYVE16	0.343	0.328	0.209446	1.12666e-51	7.0407e-47
Late PPC	GRINA	0.39	0.39	0.200191	1.15804e-51	7.2368e-47
Late PPC	LMCD1	0.305	0.28	0.191422	1.23717e-51	7.73134e-47
Late PPC	TES	0.475	0.473	0.176775	2.05556e-51	1.28456e-46
Late PPC	SPATA20	0.251	0.227	0.19222	3.41128e-51	2.13178e-46
Late PPC	CRB3	0.297	0.278	0.194901	3.53784e-51	2.21087e-46
Late PPC	HEPH	0.271	0.248	0.19304	4.19014e-51	2.6185e-46
Late PPC	ATP2B4	0.264	0.238	0.172018	7.80727e-51	4.87892e-46
Late PPC	FYN	0.418	0.421	0.198944	8.68551e-51	5.42775e-46
Late PPC	KPNA3	0.517	0.546	0.189955	9.24059e-51	5.77463e-46
Late PPC	MAN1A2	0.437	0.433	0.186177	1.02032e-50	6.37617e-46
Late PPC	EEF1A2	0.217	0.186	0.154921	1.59508e-50	9.96794e-46
Late PPC	RAB3IP	0.357	0.347	0.201537	2.04461e-50	1.27772e-45
Late PPC	TMED3	0.553	0.587	0.179135	2.0636e-50	1.28958e-45
Late PPC	BMF	0.223	0.194	0.175245	2.63321e-50	1.64555e-45
Late PPC	PDGFD	0.144	0.114	0.141072	3.42516e-50	2.14045e-45
Late PPC	CHDH	0.228	0.199	0.181452	3.85247e-50	2.40749e-45
Late PPC	GAL3ST1	0.202	0.173	0.169902	4.56101e-50	2.85027e-45
Late PPC	SDK1	0.187	0.156	0.161007	5.28194e-50	3.30079e-45
Late PPC	ITFG1	0.326	0.311	0.196924	5.86665e-50	3.66618e-45
Late PPC	IAH1	0.381	0.373	0.194653	9.08508e-50	5.67745e-45
Late PPC	DAPK1	0.337	0.329	0.224925	1.14249e-49	7.13963e-45
Late PPC	TMBIM4	0.526	0.555	0.190549	1.44488e-49	9.02933e-45
Late PPC	LINP1	0.111	0.082	0.115884	1.82587e-49	1.14102e-44
Late PPC	MARCHF3	0.152	0.123	0.147715	1.94533e-49	1.21567e-44
Late PPC	ARHGAP24	0.146	0.116	0.146918	2.25489e-49	1.40913e-44
Late PPC	CCL2	0.066	0.043	0.264694	2.59882e-49	1.62406e-44
Late PPC	PAIP1	0.525	0.559	0.194049	3.43471e-49	2.14642e-44
Late PPC	SMIM6	0.161	0.13	0.119795	3.85742e-49	2.41058e-44
Late PPC	BTBD7	0.361	0.358	0.229635	5.18313e-49	3.23904e-44
Late PPC	SYNGR2	0.396	0.394	0.191735	5.21365e-49	3.25812e-44
Late PPC	PARP14	0.275	0.254	0.202864	5.43472e-49	3.39626e-44
Late PPC	SMAD9	0.102	0.074	0.113417	5.7161e-49	3.5721e-44
Late PPC	ARHGAP5	0.473	0.481	0.194092	9.22856e-49	5.76711e-44
Late PPC	RASEF	0.175	0.146	0.152434	9.38104e-49	5.8624e-44
Late PPC	LINC00963	0.195	0.166	0.15656	9.98817e-49	6.24181e-44
Late PPC	MTDH	0.68	0.745	0.151604	2.11733e-48	1.32316e-43
Late PPC	LIMD2	0.516	0.554	0.199139	2.16025e-48	1.34999e-43
Late PPC	CCDC24	0.166	0.137	0.148359	2.27528e-48	1.42187e-43
Late PPC	SETBP1	0.18	0.151	0.163425	2.61745e-48	1.63569e-43
Late PPC	CPNE3	0.428	0.44	0.211173	3.43593e-48	2.14718e-43
Late PPC	JUND	0.757	0.805	0.121349	3.51651e-48	2.19754e-43
Late PPC	ADAMTS9	0.204	0.173	0.151525	4.28788e-48	2.67958e-43
Late PPC	ZNF703	0.301	0.279	0.209479	6.40473e-48	4.00244e-43
Late PPC	DDIT4	0.462	0.458	0.194405	6.50735e-48	4.06658e-43
Late PPC	GGNBP2	0.502	0.527	0.192046	8.54284e-48	5.33859e-43
Late PPC	CEMIP2	0.263	0.24	0.180737	8.89351e-48	5.55773e-43
Late PPC	KCNIP1	0.114	0.087	0.121798	2.33214e-47	1.4574e-42
Late PPC	EXOC6	0.246	0.22	0.179677	2.84225e-47	1.77618e-42
Late PPC	VPS35	0.624	0.673	0.157408	4.3339e-47	2.70834e-42
Late PPC	ATP6AP1	0.424	0.431	0.185867	4.34585e-47	2.71581e-42
Late PPC	DSG2	0.63	0.678	0.143958	4.60899e-47	2.88025e-42
Late PPC	PDGFA	0.411	0.408	0.198764	8.36446e-47	5.22712e-42
Late PPC	RASSF6	0.118	0.09	0.114073	8.67153e-47	5.41901e-42
Late PPC	ATF7IP	0.372	0.372	0.223596	1.70122e-46	1.06313e-41
Late PPC	FLRT3	0.3	0.27	0.138836	2.13813e-46	1.33616e-41
Late PPC	FAM118A	0.193	0.165	0.159224	2.84146e-46	1.77569e-41
Late PPC	NRIP1	0.314	0.296	0.198904	3.17171e-46	1.98206e-41
Late PPC	PRKACB	0.348	0.335	0.196032	4.60272e-46	2.87633e-41
Late PPC	LZTS3	0.203	0.177	0.17303	5.30871e-46	3.31752e-41
Late PPC	CCNL2	0.432	0.447	0.205022	5.39874e-46	3.37378e-41
Late PPC	RIOK3	0.322	0.309	0.204635	5.86882e-46	3.66754e-41
Late PPC	GUK1	0.679	0.736	0.126473	8.9443e-46	5.58947e-41
Late PPC	LGALS3BP	0.388	0.382	0.189803	9.04221e-46	5.65066e-41
Late PPC	TNFRSF10B	0.345	0.336	0.19495	2.32567e-45	1.45336e-40
Late PPC	LRRC17	0.123	0.095	0.165418	3.24849e-45	2.03005e-40
Late PPC	MRC2	0.171	0.143	0.153868	3.32133e-45	2.07556e-40
Late PPC	EZR	0.784	0.839	0.131347	4.07938e-45	2.54929e-40
Late PPC	MRTFB	0.246	0.222	0.174848	4.26556e-45	2.66563e-40
Late PPC	NONO	0.8	0.858	0.125877	5.33559e-45	3.33432e-40
Late PPC	SERINC2	0.41	0.41	0.184407	5.79377e-45	3.62064e-40
Late PPC	ATP9A	0.236	0.21	0.169213	7.41077e-45	4.63114e-40
Late PPC	MMP7	0.034	0.018	0.109596	9.55962e-45	5.974e-40
Late PPC	SPOPL	0.237	0.213	0.183624	1.01105e-44	6.31828e-40
Late PPC	PRRC2B	0.485	0.512	0.192672	1.06235e-44	6.63885e-40
Late PPC	YIPF2	0.374	0.374	0.197739	1.25125e-44	7.8193e-40
Late PPC	NDUFA13	0.791	0.853	0.142736	1.26741e-44	7.92029e-40
Late PPC	CHD3	0.311	0.293	0.185722	1.42906e-44	8.9305e-40
Late PPC	KDM4B	0.316	0.304	0.228987	1.5467e-44	9.66563e-40
Late PPC	KDELR3	0.286	0.264	0.1695	1.93896e-44	1.21169e-39
Late PPC	MIR503HG	0.206	0.178	0.200382	2.02285e-44	1.26412e-39
Late PPC	CERCAM	0.156	0.129	0.130384	2.05272e-44	1.28279e-39
Late PPC	ERP27	0.118	0.091	0.128041	2.41851e-44	1.51138e-39
Late PPC	LPIN3	0.119	0.093	0.111575	2.98416e-44	1.86486e-39
Late PPC	SSC4D	0.143	0.116	0.135211	3.20591e-44	2.00344e-39
Late PPC	CTNNB1	0.696	0.76	0.128099	3.36055e-44	2.10007e-39
Late PPC	SHANK2	0.174	0.147	0.159337	4.29827e-44	2.68607e-39
Late PPC	EIF3A	0.852	0.893	0.118487	4.83598e-44	3.0221e-39
Late PPC	JCAD	0.096	0.071	0.109995	5.21149e-44	3.25676e-39
Late PPC	CCL20	0.024	0.011	0.17076	9.43517e-44	5.89623e-39
Late PPC	CTTNBP2NL	0.274	0.255	0.191012	1.0394e-43	6.4954e-39
Late PPC	CHMP2B	0.487	0.52	0.197917	1.0988e-43	6.86664e-39
Late PPC	FNDC4	0.222	0.198	0.162589	1.12921e-43	7.05669e-39
Late PPC	C11orf54	0.317	0.305	0.207311	3.04288e-43	1.90156e-38
Late PPC	LAMTOR5	0.691	0.761	0.134415	3.44934e-43	2.15556e-38
Late PPC	GDF15	0.253	0.224	0.396525	3.91472e-43	2.44639e-38
Late PPC	ANKRD12	0.453	0.468	0.199279	4.42073e-43	2.76261e-38
Late PPC	HOOK1	0.387	0.386	0.204319	1.13127e-42	7.06952e-38
Late PPC	ALAD	0.191	0.165	0.16137	1.18832e-42	7.42603e-38
Late PPC	RALGAPA2	0.255	0.234	0.192201	1.32171e-42	8.2596e-38
Late PPC	NPEPPS	0.514	0.546	0.181176	1.39847e-42	8.73931e-38
Late PPC	HNF1A-AS1	0.218	0.189	0.152757	1.41493e-42	8.84216e-38
Late PPC	STXBP3	0.274	0.256	0.190345	1.41502e-42	8.84274e-38
Late PPC	STXBP4	0.126	0.1	0.124651	1.59941e-42	9.99506e-38
Late PPC	GDF11	0.319	0.31	0.217145	1.7072e-42	1.06686e-37
Late PPC	STAT6	0.188	0.162	0.150001	1.89647e-42	1.18514e-37
Late PPC	ACAA2	0.652	0.715	0.161483	2.86554e-42	1.79073e-37
Late PPC	SLC16A7	0.12	0.094	0.117298	4.1803e-42	2.61236e-37
Late PPC	MARCHF5	0.38	0.379	0.187355	4.86111e-42	3.03781e-37
Late PPC	GATAD1	0.542	0.587	0.195172	7.00622e-42	4.37833e-37
Late PPC	UBE2Q2P1	0.135	0.108	0.124514	8.8487e-42	5.52973e-37
Late PPC	CD2AP	0.434	0.453	0.21794	1.0299e-41	6.43603e-37
Late PPC	RPS26	0.954	0.962	0.140085	1.03337e-41	6.45774e-37
Late PPC	TMEM106B	0.394	0.398	0.190953	1.11594e-41	6.97374e-37
Late PPC	APPL2	0.332	0.316	0.178367	1.7359e-41	1.0848e-36
Late PPC	RPL23	0.984	0.982	0.123455	2.04519e-41	1.27808e-36
Late PPC	IP6K2	0.472	0.498	0.190048	2.56019e-41	1.59991e-36
Late PPC	F3	0.177	0.151	0.203275	3.12343e-41	1.95189e-36
Late PPC	DICER1	0.53	0.555	0.172092	4.17584e-41	2.60956e-36
Late PPC	HBP1	0.316	0.304	0.197598	4.98638e-41	3.11609e-36
Late PPC	BRWD3	0.276	0.259	0.1859	5.12638e-41	3.20358e-36
Late PPC	TTN	0.122	0.097	0.151427	6.03847e-41	3.77356e-36
Late PPC	MFSD4B	0.228	0.205	0.179768	7.65527e-41	4.78393e-36
Late PPC	MYRF	0.22	0.195	0.154579	8.89413e-41	5.55812e-36
Late PPC	CALCOCO1	0.166	0.139	0.140537	9.0539e-41	5.65796e-36
Late PPC	PDXDC1	0.389	0.393	0.201447	9.61146e-41	6.00639e-36
Late PPC	ZNF292	0.545	0.591	0.190161	2.049e-40	1.28046e-35
Late PPC	CUL4B	0.263	0.245	0.185205	2.41896e-40	1.51166e-35
Late PPC	GALNT10	0.16	0.135	0.141525	2.85477e-40	1.784e-35
Late PPC	CYREN	0.349	0.347	0.211077	3.66915e-40	2.29293e-35
Late PPC	AGPAT3	0.212	0.188	0.155089	3.85344e-40	2.40809e-35
Late PPC	BTG2	0.366	0.343	0.141472	4.89572e-40	3.05943e-35
Late PPC	RBFOX2	0.502	0.539	0.187124	5.17282e-40	3.2326e-35
Late PPC	COPE	0.731	0.805	0.117624	6.52866e-40	4.07989e-35
Late PPC	RIT1	0.265	0.247	0.172437	9.3227e-40	5.82594e-35
Late PPC	DCTN2	0.617	0.679	0.149791	9.57082e-40	5.981e-35
Late PPC	CERS2	0.469	0.498	0.194394	9.67267e-40	6.04464e-35
Late PPC	POFUT2	0.22	0.197	0.163715	1.24874e-39	7.80365e-35
Late PPC	IL11	0.115	0.089	0.181733	1.92318e-39	1.20183e-34
Late PPC	UBE2B	0.547	0.587	0.16529	2.41288e-39	1.50786e-34
Late PPC	GATA6-AS1	0.266	0.242	0.156385	2.70829e-39	1.69247e-34
Late PPC	TMEM63A	0.253	0.234	0.179065	2.71872e-39	1.69898e-34
Late PPC	ACTR3	0.659	0.729	0.150176	3.10441e-39	1.94001e-34
Late PPC	GNS	0.259	0.238	0.162635	4.99017e-39	3.11846e-34
Late PPC	CMTM3	0.406	0.413	0.186027	5.86133e-39	3.66286e-34
Late PPC	GALC	0.156	0.131	0.141868	7.4791e-39	4.67384e-34
Late PPC	LGMN	0.438	0.454	0.187794	9.09375e-39	5.68287e-34
Late PPC	RNF213	0.277	0.261	0.200326	1.2874e-38	8.04519e-34
Late PPC	ARAP2	0.113	0.088	0.108438	1.53761e-38	9.60882e-34
Late PPC	CAST	0.557	0.571	0.141438	1.72133e-38	1.07569e-33
Late PPC	ZFAND3	0.359	0.358	0.189874	1.76368e-38	1.10216e-33
Late PPC	TRIM38	0.175	0.15	0.157779	2.09782e-38	1.31097e-33
Late PPC	NDUFB4	0.801	0.859	0.109434	2.26488e-38	1.41537e-33
Late PPC	ANTXR2	0.15	0.124	0.125868	3.31562e-38	2.072e-33
Late PPC	PLEKHH2	0.179	0.153	0.135383	4.93699e-38	3.08523e-33
Late PPC	TRIM44	0.467	0.493	0.192591	8.89565e-38	5.55907e-33
Late PPC	TUG1	0.48	0.508	0.187526	9.50786e-38	5.94165e-33
Late PPC	TUSC3	0.568	0.614	0.154021	1.37491e-37	8.59206e-33
Late PPC	TMOD1	0.145	0.118	0.110006	1.60772e-37	1.0047e-32
Late PPC	WDR60	0.332	0.327	0.197262	7.45771e-37	4.66047e-32
Late PPC	FOXO3	0.337	0.333	0.206501	7.47524e-37	4.67142e-32
Late PPC	MIGA1	0.19	0.167	0.153049	7.51647e-37	4.69719e-32
Late PPC	SYAP1	0.635	0.699	0.153603	1.00099e-36	6.25541e-32
Late PPC	NF1	0.35	0.346	0.189054	1.40487e-36	8.77931e-32
Late PPC	TMF1	0.408	0.415	0.192449	1.73219e-36	1.08248e-31
Late PPC	ATP6AP2	0.669	0.742	0.157221	1.91681e-36	1.19785e-31
Late PPC	FUCA2	0.474	0.501	0.182049	3.2506e-36	2.03136e-31
Late PPC	ATP6V0B	0.687	0.761	0.133059	5.59938e-36	3.49917e-31
Late PPC	EFNA1	0.272	0.25	0.139844	6.6024e-36	4.12597e-31
Late PPC	SH2D3A	0.216	0.195	0.161451	6.62585e-36	4.14063e-31
Late PPC	CHPF	0.389	0.398	0.19458	7.01633e-36	4.38464e-31
Late PPC	KLF9	0.119	0.095	0.112266	8.30421e-36	5.18947e-31
Late PPC	WWC2	0.39	0.402	0.230286	1.07594e-35	6.72379e-31
Late PPC	RIPK2	0.257	0.241	0.17576	1.56648e-35	9.78927e-31
Late PPC	POGZ	0.442	0.463	0.194601	1.80979e-35	1.13097e-30
Late PPC	FAM8A1	0.169	0.145	0.143997	2.09161e-35	1.30709e-30
Late PPC	BAMBI	0.337	0.326	0.185631	3.97807e-35	2.48598e-30
Late PPC	EDEM2	0.287	0.275	0.181255	4.27405e-35	2.67094e-30
Late PPC	CNP	0.342	0.341	0.196088	4.62975e-35	2.89322e-30
Late PPC	KIRREL1	0.17	0.146	0.135024	5.29086e-35	3.30637e-30
Late PPC	TBC1D9	0.171	0.148	0.140032	8.66694e-35	5.41615e-30
Late PPC	SEC22B	0.268	0.253	0.16956	1.04831e-34	6.55108e-30
Late PPC	FMNL2	0.251	0.234	0.176222	1.09913e-34	6.86866e-30
Late PPC	BAZ2A	0.438	0.463	0.196933	1.57786e-34	9.86038e-30
Late PPC	RNF207	0.113	0.09	0.105417	1.80644e-34	1.12888e-29
Late PPC	RAB5B	0.317	0.311	0.183885	2.07024e-34	1.29373e-29
Late PPC	ADAMTS6	0.173	0.15	0.142036	3.40412e-34	2.1273e-29
Late PPC	UVSSA	0.157	0.133	0.13289	4.00108e-34	2.50036e-29
Late PPC	IFI6	0.113	0.09	0.12252	5.10461e-34	3.18997e-29
Late PPC	PLK2	0.339	0.322	0.142054	6.32294e-34	3.95133e-29
Late PPC	TRAPPC6A	0.41	0.423	0.189346	6.95938e-34	4.34906e-29
Late PPC	DCP1A	0.337	0.335	0.188509	8.38545e-34	5.24023e-29
Late PPC	CFAP36	0.418	0.434	0.191375	8.78236e-34	5.48827e-29
Late PPC	CDC42EP4	0.198	0.176	0.160113	1.1482e-33	7.17533e-29
Late PPC	ZNF445	0.275	0.262	0.193138	1.4582e-33	9.11259e-29
Late PPC	GSTT1	0.356	0.36	0.20281	1.71663e-33	1.07276e-28
Late PPC	ADD1	0.451	0.473	0.180891	1.93427e-33	1.20876e-28
Late PPC	ATXN7L3B	0.453	0.477	0.196611	1.94394e-33	1.21481e-28
Late PPC	METRNL	0.348	0.341	0.169254	2.15531e-33	1.3469e-28
Late PPC	TMED7	0.408	0.425	0.187517	3.03577e-33	1.89712e-28
Late PPC	SPAG16	0.392	0.394	0.173886	7.62095e-33	4.76248e-28
Late PPC	ANO9	0.169	0.146	0.125975	8.80764e-33	5.50407e-28
Late PPC	DTNA	0.188	0.168	0.157466	9.27418e-33	5.79562e-28
Late PPC	CMTM4	0.288	0.277	0.176607	1.01276e-32	6.32892e-28
Late PPC	TMCC1	0.274	0.261	0.174691	1.16676e-32	7.29133e-28
Late PPC	ZFHX3	0.395	0.387	0.158113	1.35025e-32	8.43796e-28
Late PPC	LMBRD1	0.317	0.31	0.177023	1.70625e-32	1.06627e-27
Late PPC	MFSD10	0.517	0.568	0.181176	1.77086e-32	1.10664e-27
Late PPC	RTKN	0.285	0.274	0.173321	1.78492e-32	1.11543e-27
Late PPC	PLCXD2	0.118	0.096	0.10408	1.80732e-32	1.12943e-27
Late PPC	PPP1CB	0.585	0.648	0.147133	2.61753e-32	1.63575e-27
Late PPC	EPB41L5	0.272	0.26	0.174032	2.93289e-32	1.83282e-27
Late PPC	CTNNA1	0.691	0.766	0.114557	3.67471e-32	2.2964e-27
Late PPC	TENT2	0.214	0.196	0.159037	4.88242e-32	3.05112e-27
Late PPC	CAPN1	0.528	0.571	0.155627	6.45493e-32	4.03382e-27
Late PPC	KIAA0895	0.122	0.1	0.106843	8.25603e-32	5.15936e-27
Late PPC	FBXO34	0.229	0.211	0.157921	1.19036e-31	7.43879e-27
Late PPC	CIR1	0.433	0.453	0.1859	1.54137e-31	9.63233e-27
Late PPC	PHYKPL	0.201	0.181	0.152401	1.91289e-31	1.1954e-26
Late PPC	H6PD	0.208	0.188	0.157457	2.40515e-31	1.50303e-26
Late PPC	KIFC3	0.216	0.195	0.138987	2.42242e-31	1.51382e-26
Late PPC	TAF7	0.528	0.575	0.174988	2.6656e-31	1.66579e-26
Late PPC	PTPRG	0.317	0.313	0.194653	2.80053e-31	1.75011e-26
Late PPC	EEPD1	0.122	0.1	0.101475	2.81622e-31	1.75991e-26
Late PPC	BPTF	0.7	0.766	0.153049	3.64085e-31	2.27524e-26
Late PPC	CAPG	0.415	0.425	0.176153	3.94462e-31	2.46507e-26
Late PPC	DKK3	0.28	0.267	0.167061	4.44548e-31	2.77807e-26
Late PPC	YIPF4	0.392	0.4	0.182027	5.26109e-31	3.28776e-26
Late PPC	TMEM179B	0.426	0.446	0.179639	1.02574e-30	6.41007e-26
Late PPC	VASN	0.154	0.133	0.126177	1.04272e-30	6.51618e-26
Late PPC	C5orf24	0.389	0.398	0.183754	1.17362e-30	7.33417e-26
Late PPC	BMP1	0.182	0.159	0.113708	1.29204e-30	8.07419e-26
Late PPC	PAFAH1B2	0.533	0.584	0.167775	1.56939e-30	9.80744e-26
Late PPC	ECE1	0.31	0.296	0.144643	1.92718e-30	1.20433e-25
Late PPC	NCSTN	0.377	0.385	0.182159	2.10109e-30	1.31301e-25
Late PPC	FAM227A	0.126	0.105	0.116283	2.26607e-30	1.41611e-25
Late PPC	RHBDF1	0.241	0.226	0.158687	2.33746e-30	1.46073e-25
Late PPC	ACBD3	0.419	0.441	0.189258	5.1342e-30	3.20846e-25
Late PPC	THBS3	0.152	0.13	0.119709	5.45824e-30	3.41096e-25
Late PPC	CTBS	0.119	0.098	0.102886	2.74261e-29	1.71391e-24
Late PPC	TOMM20	0.785	0.845	0.111129	3.55991e-29	2.22466e-24
Late PPC	PPA1	0.751	0.819	0.117947	3.56921e-29	2.23047e-24
Late PPC	AHSA2P	0.243	0.228	0.159352	4.07157e-29	2.5444e-24
Late PPC	CXCL12	0.195	0.178	0.24508	4.31961e-29	2.69941e-24
Late PPC	AKAP8L	0.409	0.425	0.181576	4.93143e-29	3.08175e-24
Late PPC	BIRC2	0.318	0.315	0.175842	6.22553e-29	3.89046e-24
Late PPC	NIPBL	0.502	0.538	0.173441	7.29769e-29	4.56047e-24
Late PPC	GRB2	0.458	0.489	0.18631	8.00556e-29	5.00284e-24
Late PPC	CHD2	0.373	0.381	0.192803	8.09073e-29	5.05606e-24
Late PPC	DYNC1I2	0.506	0.537	0.155447	9.11366e-29	5.69531e-24
Late PPC	DCAF6	0.254	0.241	0.167992	1.48683e-28	9.29147e-24
Late PPC	TXNIP	0.569	0.564	0.112081	1.62755e-28	1.01709e-23
Late PPC	PICALM	0.303	0.297	0.169117	2.59483e-28	1.62156e-23
Late PPC	ARPC5	0.659	0.729	0.124892	2.69478e-28	1.68402e-23
Late PPC	ASH1L	0.364	0.37	0.188966	3.33613e-28	2.08481e-23
Late PPC	XIAP	0.341	0.342	0.180342	4.94779e-28	3.09197e-23
Late PPC	GSDME	0.143	0.122	0.105877	5.52178e-28	3.45067e-23
Late PPC	LYPD6	0.181	0.161	0.135658	6.36256e-28	3.97609e-23
Late PPC	SENP7	0.168	0.147	0.128593	6.52775e-28	4.07932e-23
Late PPC	HSBP1L1	0.148	0.128	0.120165	8.28912e-28	5.18003e-23
Late PPC	PROM1	0.326	0.323	0.172468	9.31229e-28	5.81943e-23
Late PPC	GNB5	0.303	0.298	0.177447	9.70248e-28	6.06328e-23
Late PPC	NDRG4	0.148	0.127	0.109533	1.14138e-27	7.13273e-23
Late PPC	PRKAA1	0.242	0.229	0.162398	1.288e-27	8.04897e-23
Late PPC	SPTAN1	0.441	0.467	0.178622	2.36362e-27	1.47707e-22
Late PPC	EIF4G3	0.412	0.433	0.192654	2.47441e-27	1.54631e-22
Late PPC	ARIH1	0.347	0.353	0.192183	2.52231e-27	1.57624e-22
Late PPC	COPZ1	0.578	0.634	0.141862	3.18378e-27	1.98961e-22
Late PPC	GDE1	0.529	0.574	0.169032	3.39278e-27	2.12022e-22
Late PPC	AHNAK	0.447	0.442	0.132187	3.80614e-27	2.37853e-22
Late PPC	KLHDC8B	0.229	0.214	0.150548	3.82908e-27	2.39287e-22
Late PPC	SMIM1	0.133	0.113	0.118228	3.97353e-27	2.48314e-22
Late PPC	ANGEL1	0.107	0.087	0.100718	4.3201e-27	2.69971e-22
Late PPC	XRN1	0.203	0.185	0.147799	4.32513e-27	2.70286e-22
Late PPC	NDUFA1	0.664	0.739	0.122015	4.88423e-27	3.05225e-22
Late PPC	WDR26	0.32	0.321	0.177462	5.21262e-27	3.25747e-22
Late PPC	GIPC1	0.509	0.553	0.161468	5.96201e-27	3.72578e-22
Late PPC	ST3GAL5	0.167	0.147	0.138555	6.05141e-27	3.78165e-22
Late PPC	LEFTY2	0.069	0.051	0.103941	6.50842e-27	4.06724e-22
Late PPC	TAF1D	0.609	0.674	0.153824	8.35075e-27	5.21855e-22
Late PPC	SLC2A13	0.137	0.117	0.118706	8.85994e-27	5.53676e-22
Late PPC	ATG2B	0.119	0.1	0.113335	9.0285e-27	5.64209e-22
Late PPC	TM2D1	0.35	0.355	0.169275	9.8494e-27	6.15509e-22
Late PPC	FHIT	0.116	0.097	0.104784	1.1881e-26	7.42469e-22
Late PPC	PCDHB2	0.246	0.233	0.169646	1.35855e-26	8.48986e-22
Late PPC	STXBP5	0.114	0.095	0.100823	1.40471e-26	8.77831e-22
Late PPC	CARD10	0.207	0.19	0.147142	2.50685e-26	1.56658e-21
Late PPC	ST3GAL6	0.183	0.165	0.138671	2.7287e-26	1.70522e-21
Late PPC	DIO3	0.033	0.021	0.127582	2.88761e-26	1.80452e-21
Late PPC	PHF21A	0.209	0.193	0.155765	2.96758e-26	1.8545e-21
Late PPC	APPBP2	0.222	0.207	0.153651	3.09809e-26	1.93606e-21
Late PPC	R3HDM4	0.312	0.312	0.175646	4.19691e-26	2.62274e-21
Late PPC	RO60	0.449	0.476	0.176019	4.74278e-26	2.96386e-21
Late PPC	PATJ	0.303	0.3	0.178235	4.76871e-26	2.98006e-21
Late PPC	ZBED3	0.262	0.253	0.182892	6.71759e-26	4.19796e-21
Late PPC	TJP1	0.539	0.597	0.180531	6.87478e-26	4.29619e-21
Late PPC	GFPT1	0.418	0.439	0.178768	9.01107e-26	5.6312e-21
Late PPC	ZDHHC4	0.422	0.446	0.178591	9.05814e-26	5.66061e-21
Late PPC	ZNF429	0.124	0.105	0.116737	9.61652e-26	6.00955e-21
Late PPC	NDUFAF3	0.447	0.469	0.154865	1.24203e-25	7.76169e-21
Late PPC	ABHD3	0.165	0.145	0.121371	1.52043e-25	9.50147e-21
Late PPC	CHMP4B	0.394	0.41	0.176171	1.61737e-25	1.01073e-20
Late PPC	TRIM56	0.336	0.336	0.176183	2.05287e-25	1.28288e-20
Late PPC	ARHGEF16	0.247	0.235	0.146458	2.60983e-25	1.63093e-20
Late PPC	ID4	0.355	0.354	0.193406	3.10049e-25	1.93756e-20
Late PPC	DACT2	0.153	0.134	0.126943	3.57197e-25	2.23219e-20
Late PPC	TET2	0.138	0.119	0.119403	5.3059e-25	3.31576e-20
Late PPC	ANKRD17	0.442	0.473	0.183338	5.48244e-25	3.42609e-20
Late PPC	MANSC1	0.218	0.203	0.145039	5.95416e-25	3.72087e-20
Late PPC	LRRIQ1	0.121	0.102	0.108287	8.76855e-25	5.47964e-20
Late PPC	HSD17B12	0.526	0.583	0.16714	8.95348e-25	5.59521e-20
Late PPC	ENO3	0.137	0.118	0.110896	1.01901e-24	6.36801e-20
Late PPC	KIF5C	0.343	0.343	0.162759	1.10184e-24	6.88561e-20
Late PPC	TSPYL1	0.407	0.43	0.183402	1.1567e-24	7.22843e-20
Late PPC	SOAT1	0.192	0.174	0.135673	1.23362e-24	7.70916e-20
Late PPC	PKN2	0.425	0.445	0.179782	1.5317e-24	9.57188e-20
Late PPC	ORAI2	0.351	0.355	0.166234	1.61219e-24	1.00749e-19
Late PPC	RBM39	0.707	0.783	0.121962	2.17987e-24	1.36225e-19
Late PPC	GPBP1L1	0.338	0.343	0.179078	2.52519e-24	1.57804e-19
Late PPC	RHOBTB1	0.148	0.129	0.116318	2.66057e-24	1.66264e-19
Late PPC	MACROH2A2	0.485	0.504	0.141511	3.18464e-24	1.99015e-19
Late PPC	ECH1	0.535	0.591	0.163409	3.46679e-24	2.16647e-19
Late PPC	TSPYL5	0.14	0.121	0.118072	4.26649e-24	2.66622e-19
Late PPC	TULP4	0.276	0.269	0.169012	4.29214e-24	2.68225e-19
Late PPC	CASTOR2	0.29	0.283	0.155216	4.30556e-24	2.69063e-19
Late PPC	GORAB	0.13	0.111	0.106475	4.32525e-24	2.70294e-19
Late PPC	KLHDC10	0.234	0.223	0.159355	5.0955e-24	3.18428e-19
Late PPC	HADHB	0.433	0.463	0.173299	7.49106e-24	4.68132e-19
Late PPC	B4GALT1	0.375	0.376	0.15073	9.10043e-24	5.68704e-19
Late PPC	C10orf82	0.19	0.174	0.13894	1.16801e-23	7.29911e-19
Late PPC	TOR1AIP2	0.374	0.39	0.183433	1.8335e-23	1.14579e-18
Late PPC	MAP4	0.448	0.484	0.18399	3.63603e-23	2.27223e-18
Late PPC	CHCHD10	0.461	0.492	0.166062	4.14219e-23	2.58854e-18
Late PPC	LRATD2	0.285	0.279	0.178265	5.77509e-23	3.60897e-18
Late PPC	CACNA1H	0.131	0.113	0.109496	6.91234e-23	4.31966e-18
Late PPC	C18orf32	0.188	0.173	0.139949	7.90481e-23	4.93987e-18
Late PPC	GATM	0.163	0.147	0.160755	8.8961e-23	5.55935e-18
Late PPC	SNHG5	0.553	0.607	0.20508	1.00322e-22	6.26935e-18
Late PPC	ANKRD36C	0.177	0.16	0.134124	1.05917e-22	6.61896e-18
Late PPC	NBPF9	0.096	0.079	0.103499	1.07558e-22	6.72153e-18
Late PPC	MYO3A	0.105	0.088	0.107376	1.70011e-22	1.06243e-17
Late PPC	CACUL1	0.452	0.485	0.174093	1.71854e-22	1.07395e-17
Late PPC	P3H1	0.271	0.262	0.142115	2.03122e-22	1.26935e-17
Late PPC	NBEAL2	0.267	0.259	0.156021	3.97563e-22	2.48445e-17
Late PPC	ARHGEF12	0.282	0.277	0.159777	4.23285e-22	2.64519e-17
Late PPC	SMAD7	0.239	0.227	0.156239	5.08813e-22	3.17968e-17
Late PPC	MTTP	0.197	0.179	0.127765	5.54332e-22	3.46413e-17
Late PPC	SH3PXD2A	0.229	0.217	0.147461	5.62905e-22	3.5177e-17
Late PPC	SGCE	0.313	0.313	0.164071	6.82024e-22	4.2621e-17
Late PPC	MED13	0.33	0.336	0.187382	6.8636e-22	4.2892e-17
Late PPC	CALCOCO2	0.257	0.25	0.157894	7.09097e-22	4.43129e-17
Late PPC	TSPAN31	0.289	0.286	0.163355	7.23079e-22	4.51866e-17
Late PPC	CDK14	0.194	0.18	0.155147	7.26881e-22	4.54242e-17
Late PPC	MYADM	0.482	0.516	0.156254	7.52812e-22	4.70447e-17
Late PPC	PLCB1	0.176	0.16	0.14945	7.95366e-22	4.9704e-17
Late PPC	TMEM219	0.507	0.554	0.15503	9.83393e-22	6.14542e-17
Late PPC	PRRC1	0.316	0.318	0.169069	1.43789e-21	8.98567e-17
Late PPC	P4HA2	0.243	0.23	0.125786	1.53686e-21	9.60412e-17
Late PPC	MAPK8IP3	0.14	0.123	0.113596	1.74702e-21	1.09175e-16
Late PPC	ZNF277	0.278	0.275	0.168121	2.85327e-21	1.78306e-16
Late PPC	DCTN3	0.541	0.567	0.109891	3.72828e-21	2.32988e-16
Late PPC	MARCHF9	0.294	0.289	0.147545	4.20206e-21	2.62595e-16
Late PPC	NCOR1	0.559	0.621	0.158549	4.38338e-21	2.73926e-16
Late PPC	DNAJC1	0.409	0.428	0.167375	4.51898e-21	2.824e-16
Late PPC	ATRN	0.154	0.138	0.125508	4.78873e-21	2.99257e-16
Late PPC	PIGS	0.305	0.306	0.164336	6.32241e-21	3.951e-16
Late PPC	MRPS36	0.539	0.601	0.159647	8.65156e-21	5.40654e-16
Late PPC	ANAPC16	0.641	0.713	0.120116	9.06944e-21	5.66768e-16
Late PPC	CAPN6	0.223	0.211	0.148627	9.93489e-21	6.20851e-16
Late PPC	SLC35F5	0.256	0.25	0.159436	1.171e-20	7.31783e-16
Late PPC	TANK	0.273	0.269	0.159387	1.32087e-20	8.25436e-16
Late PPC	UFM1	0.488	0.534	0.158805	1.41672e-20	8.85339e-16
Late PPC	TOP2B	0.503	0.551	0.165019	1.42724e-20	8.91911e-16
Late PPC	ZSWIM6	0.223	0.212	0.145967	1.62003e-20	1.01239e-15
Late PPC	APH1B	0.161	0.145	0.119227	1.77453e-20	1.10894e-15
Late PPC	SRSF12	0.198	0.185	0.133593	1.85751e-20	1.16079e-15
Late PPC	GSK3B	0.366	0.382	0.177631	1.89101e-20	1.18173e-15
Late PPC	RHPN2	0.271	0.264	0.153469	2.07699e-20	1.29795e-15
Late PPC	HSD11B1L	0.186	0.172	0.129118	2.16454e-20	1.35266e-15
Late PPC	ENTPD4	0.277	0.274	0.161775	2.33476e-20	1.45904e-15
Late PPC	MED13L	0.361	0.37	0.170441	2.3406e-20	1.46269e-15
Late PPC	KMT2A	0.402	0.428	0.193366	2.5701e-20	1.6061e-15
Late PPC	GLS	0.266	0.26	0.146001	3.35688e-20	2.09778e-15
Late PPC	ZHX1	0.236	0.225	0.144311	3.38105e-20	2.11289e-15
Late PPC	FXR1	0.64	0.716	0.134418	4.92965e-20	3.08064e-15
Late PPC	ZNRF1	0.469	0.513	0.167593	7.16301e-20	4.47631e-15
Late PPC	ERO1A	0.371	0.385	0.161488	1.49071e-19	9.31577e-15
Late PPC	RNF11	0.323	0.329	0.157632	1.58031e-19	9.87568e-15
Late PPC	PJA2	0.358	0.368	0.163542	1.65142e-19	1.03201e-14
Late PPC	XIST	0.095	0.078	0.142691	1.82133e-19	1.13819e-14
Late PPC	ROBO1	0.304	0.306	0.166557	3.96205e-19	2.47596e-14
Late PPC	DNALI1	0.313	0.316	0.160916	4.4121e-19	2.75721e-14
Late PPC	ACSF2	0.189	0.177	0.12817	4.69475e-19	2.93384e-14
Late PPC	KIAA0232	0.322	0.327	0.173731	5.67952e-19	3.54925e-14
Late PPC	LMBR1L	0.206	0.194	0.130631	6.94617e-19	4.3408e-14
Late PPC	RGL3	0.223	0.213	0.139445	7.03278e-19	4.39493e-14
Late PPC	FRAT1	0.14	0.125	0.114135	7.54248e-19	4.71345e-14
Late PPC	FNIP2	0.268	0.263	0.157258	7.98631e-19	4.99081e-14
Late PPC	SPATA13	0.12	0.104	0.109471	8.17821e-19	5.11073e-14
Late PPC	ADAM17	0.33	0.337	0.166552	9.21219e-19	5.75688e-14
Late PPC	FBXO21	0.433	0.466	0.169885	1.01449e-18	6.33976e-14
Late PPC	HNF4A	0.142	0.126	0.104857	1.09613e-18	6.84992e-14
Late PPC	CLUHP3	0.141	0.126	0.112511	1.18179e-18	7.38526e-14
Late PPC	ZNF652	0.349	0.36	0.171804	1.35008e-18	8.4369e-14
Late PPC	TOX4	0.374	0.396	0.181313	1.41996e-18	8.87362e-14
Late PPC	KLHL9	0.229	0.22	0.142622	1.83751e-18	1.1483e-13
Late PPC	SEMA6A	0.455	0.489	0.184887	1.94891e-18	1.21791e-13
Late PPC	EIF4B	0.736	0.805	0.114025	2.23557e-18	1.39705e-13
Late PPC	TMPRSS2	0.13	0.114	0.101223	2.55508e-18	1.59672e-13
Late PPC	HEG1	0.158	0.143	0.124471	3.02828e-18	1.89244e-13
Late PPC	USP11	0.504	0.554	0.157406	3.43501e-18	2.14661e-13
Late PPC	BOD1L1	0.548	0.608	0.152405	3.66513e-18	2.29041e-13
Late PPC	BEND7	0.185	0.172	0.129276	4.81449e-18	3.00867e-13
Late PPC	SESN3	0.263	0.255	0.133582	5.16789e-18	3.22952e-13
Late PPC	ACADS	0.141	0.126	0.105464	5.51893e-18	3.44889e-13
Late PPC	DPCD	0.323	0.329	0.163488	5.81361e-18	3.63304e-13
Late PPC	CCDC28B	0.277	0.276	0.157168	6.40473e-18	4.00244e-13
Late PPC	HIGD2A	0.633	0.707	0.11552	7.08147e-18	4.42535e-13
Late PPC	PRPSAP1	0.4	0.424	0.170149	7.36503e-18	4.60256e-13
Late PPC	MAN2A2	0.131	0.116	0.105025	7.90806e-18	4.94191e-13
Late PPC	MACC1	0.236	0.227	0.150362	8.4546e-18	5.28345e-13
Late PPC	TRAPPC1	0.549	0.61	0.13323	9.14983e-18	5.71791e-13
Late PPC	UBL3	0.317	0.32	0.155844	1.13836e-17	7.11386e-13
Late PPC	UNC13B	0.175	0.163	0.131751	1.27023e-17	7.93791e-13
Late PPC	GAPVD1	0.281	0.282	0.176022	1.47499e-17	9.2175e-13
Late PPC	FRMD4B	0.25	0.242	0.152402	1.77457e-17	1.10896e-12
Late PPC	NUDT9	0.369	0.386	0.182003	2.08089e-17	1.30039e-12
Late PPC	VAMP3	0.376	0.393	0.154914	2.14387e-17	1.33975e-12
Late PPC	REV3L	0.226	0.217	0.144833	2.4516e-17	1.53205e-12
Late PPC	SCRN1	0.319	0.326	0.159007	2.48227e-17	1.55122e-12
Late PPC	VAPA	0.671	0.747	0.102866	2.52704e-17	1.5792e-12
Late PPC	MAGEH1	0.266	0.262	0.14747	2.63349e-17	1.64572e-12
Late PPC	SELENOK	0.562	0.627	0.139666	3.04003e-17	1.89977e-12
Late PPC	TMEM167B	0.211	0.202	0.14054	3.78757e-17	2.36693e-12
Late PPC	LGALS8	0.22	0.209	0.126433	4.42784e-17	2.76705e-12
Late PPC	GABARAPL2	0.632	0.711	0.100474	4.58714e-17	2.8666e-12
Late PPC	VASP	0.534	0.597	0.152135	4.75625e-17	2.97228e-12
Late PPC	MARCHF6	0.476	0.516	0.147838	4.96354e-17	3.10182e-12
Late PPC	CREB3	0.328	0.339	0.163064	6.07389e-17	3.7957e-12
Late PPC	HS6ST2	0.197	0.185	0.12722	7.02117e-17	4.38767e-12
Late PPC	THOC2	0.527	0.585	0.150428	7.76583e-17	4.85302e-12
Late PPC	SCAPER	0.18	0.168	0.132981	8.68416e-17	5.42691e-12
Late PPC	SAMD4A	0.15	0.137	0.122336	9.92823e-17	6.20435e-12
Late PPC	KIAA1671	0.161	0.148	0.115834	1.30476e-16	8.15368e-12
Late PPC	JOSD1	0.277	0.274	0.142643	1.33083e-16	8.31663e-12
Late PPC	MEGF9	0.123	0.109	0.100116	1.40035e-16	8.75105e-12
Late PPC	DNAJB9	0.279	0.279	0.156801	1.41737e-16	8.8574e-12
Late PPC	KIF3A	0.32	0.327	0.15779	1.67515e-16	1.04684e-11
Late PPC	USP3	0.29	0.292	0.160053	1.68798e-16	1.05485e-11
Late PPC	HIVEP2	0.131	0.117	0.102235	1.7462e-16	1.09124e-11
Late PPC	DOK4	0.208	0.199	0.137281	1.89437e-16	1.18383e-11
Late PPC	LONP2	0.274	0.273	0.154247	2.13741e-16	1.33571e-11
Late PPC	CLTC	0.583	0.656	0.128301	2.22152e-16	1.38827e-11
Late PPC	TSEN34	0.427	0.455	0.146712	2.38406e-16	1.48984e-11
Late PPC	MPG	0.464	0.508	0.15488	2.39843e-16	1.49883e-11
Late PPC	RAB18	0.436	0.474	0.161371	2.41247e-16	1.5076e-11
Late PPC	ZNF33A	0.294	0.297	0.174796	2.77871e-16	1.73647e-11
Late PPC	TRIM8	0.329	0.337	0.155769	2.90059e-16	1.81264e-11
Late PPC	ERGIC3	0.581	0.641	0.116842	3.13346e-16	1.95816e-11
Late PPC	FUCA1	0.264	0.261	0.152115	3.85014e-16	2.40603e-11
Late PPC	PLEKHA1	0.421	0.448	0.146392	3.88451e-16	2.42751e-11
Late PPC	CTDSPL	0.453	0.486	0.152224	3.89451e-16	2.43376e-11
Late PPC	P3H4	0.347	0.359	0.155658	4.30804e-16	2.69218e-11
Late PPC	UBE2Z	0.409	0.442	0.168234	5.12042e-16	3.19985e-11
Late PPC	TGIF2	0.365	0.382	0.165282	5.88747e-16	3.6792e-11
Late PPC	LRPAP1	0.6	0.664	0.121609	6.21473e-16	3.88371e-11
Late PPC	STOM	0.299	0.299	0.158924	6.79759e-16	4.24795e-11
Late PPC	RAMP1	0.168	0.156	0.174349	7.62885e-16	4.76742e-11
Late PPC	AGO4	0.162	0.149	0.119083	7.66816e-16	4.79199e-11
Late PPC	KLF6	0.436	0.451	0.190374	7.9508e-16	4.96861e-11
Late PPC	MGAT4B	0.508	0.561	0.140296	8.63998e-16	5.3993e-11
Late PPC	OLA1	0.643	0.723	0.117198	9.07144e-16	5.66892e-11
Late PPC	AGPAT4	0.259	0.257	0.152881	1.08675e-15	6.79131e-11
Late PPC	SLC30A7	0.265	0.263	0.147745	1.4937e-15	9.33443e-11
Late PPC	ZNF785	0.156	0.144	0.123522	1.62485e-15	1.0154e-10
Late PPC	COX14	0.496	0.551	0.151972	1.73658e-15	1.08522e-10
Late PPC	DNAJC3	0.377	0.398	0.171452	2.0676e-15	1.29208e-10
Late PPC	TTC14	0.337	0.35	0.169113	2.57182e-15	1.60718e-10
Late PPC	TPT1-AS1	0.239	0.232	0.138467	2.83209e-15	1.76983e-10
Late PPC	YIPF6	0.438	0.477	0.156165	2.97257e-15	1.85762e-10
Late PPC	EPHX2	0.144	0.131	0.116401	2.98714e-15	1.86672e-10
Late PPC	PCNX4	0.308	0.315	0.167183	3.18089e-15	1.9878e-10
Late PPC	AL355987.4	0.157	0.145	0.131593	3.54052e-15	2.21254e-10
Late PPC	SEPHS2	0.449	0.491	0.191262	4.20211e-15	2.62598e-10
Late PPC	DPP7	0.216	0.207	0.12951	7.4617e-15	4.66297e-10
Late PPC	RBM25	0.715	0.794	0.106725	7.98939e-15	4.99273e-10
Late PPC	IFITM3	0.683	0.765	0.157485	8.63444e-15	5.39584e-10
Late PPC	IQCA1	0.173	0.163	0.125776	9.42873e-15	5.8922e-10
Late PPC	MGAT5	0.155	0.144	0.126543	1.03534e-14	6.47002e-10
Late PPC	ATP6V1A	0.341	0.357	0.166284	1.10414e-14	6.89997e-10
Late PPC	ERC1	0.26	0.26	0.161737	1.10718e-14	6.91896e-10
Late PPC	STK17A	0.289	0.294	0.159564	1.1443e-14	7.15097e-10
Late PPC	NISCH	0.279	0.282	0.145512	1.33762e-14	8.35907e-10
Late PPC	HYAL2	0.515	0.57	0.141532	1.73169e-14	1.08217e-09
Late PPC	KIF1C	0.346	0.361	0.155725	1.89886e-14	1.18664e-09
Late PPC	KIFAP3	0.181	0.17	0.114642	2.2302e-14	1.3937e-09
Late PPC	NUMB	0.286	0.29	0.152095	2.28025e-14	1.42498e-09
Late PPC	TUT4	0.447	0.481	0.150603	2.80661e-14	1.7539e-09
Late PPC	MYDGF	0.588	0.656	0.118789	4.19418e-14	2.62103e-09
Late PPC	TRIP11	0.36	0.38	0.170775	5.19368e-14	3.24564e-09
Late PPC	ZMYM5	0.178	0.168	0.12667	5.23267e-14	3.27e-09
Late PPC	BMPR2	0.258	0.254	0.134092	5.27989e-14	3.29951e-09
Late PPC	PRMT2	0.389	0.419	0.165735	5.72156e-14	3.57552e-09
Late PPC	TCIRG1	0.177	0.167	0.111242	7.22913e-14	4.51763e-09
Late PPC	ZNF609	0.302	0.311	0.173654	8.13091e-14	5.08117e-09
Late PPC	AFDN-DT	0.147	0.135	0.11138	1.14622e-13	7.16296e-09
Late PPC	ISG15	0.358	0.376	0.170169	1.15792e-13	7.2361e-09
Late PPC	ACP2	0.232	0.228	0.138511	1.21918e-13	7.61888e-09
Late PPC	HIP1R	0.142	0.131	0.101095	1.45526e-13	9.0942e-09
Late PPC	IL13RA1	0.3	0.304	0.147271	1.46922e-13	9.18146e-09
Late PPC	CPEB4	0.15	0.139	0.107795	1.58116e-13	9.88097e-09
Late PPC	ZNF587	0.2	0.193	0.134772	1.61248e-13	1.00767e-08
Late PPC	DNMT3A	0.427	0.466	0.168079	1.93368e-13	1.20839e-08
Late PPC	ZFR	0.442	0.484	0.163545	2.18082e-13	1.36284e-08
Late PPC	SMAD3	0.244	0.241	0.136911	2.59206e-13	1.61983e-08
Late PPC	GOLGA3	0.252	0.252	0.148082	2.61817e-13	1.63614e-08
Late PPC	CASD1	0.225	0.222	0.149173	3.22368e-13	2.01454e-08
Late PPC	SPR	0.154	0.144	0.106655	3.2942e-13	2.05861e-08
Late PPC	TOM1L1	0.283	0.288	0.155455	3.44863e-13	2.15512e-08
Late PPC	TMEM25	0.163	0.154	0.118382	3.97677e-13	2.48516e-08
Late PPC	RCAN1	0.203	0.195	0.114768	4.16271e-13	2.60136e-08
Late PPC	HEBP1	0.507	0.558	0.15271	5.29887e-13	3.31137e-08
Late PPC	MAP3K1	0.22	0.214	0.136206	5.46404e-13	3.41459e-08
Late PPC	PGAP6	0.376	0.399	0.153412	5.57185e-13	3.48196e-08
Late PPC	ZBTB10	0.301	0.306	0.150333	6.02771e-13	3.76684e-08
Late PPC	LNPEP	0.2	0.193	0.131486	6.19678e-13	3.87249e-08
Late PPC	SEC14L1	0.375	0.395	0.149376	6.51917e-13	4.07396e-08
Late PPC	SENP6	0.423	0.461	0.172123	6.64549e-13	4.1529e-08
Late PPC	SDF2	0.406	0.442	0.160512	7.59086e-13	4.74368e-08
Late PPC	SMC5	0.346	0.362	0.164856	7.74506e-13	4.84004e-08
Late PPC	UBR2	0.183	0.175	0.126959	7.76005e-13	4.84941e-08
Late PPC	CXCL3	0.075	0.064	0.139938	8.21935e-13	5.13644e-08
Late PPC	ZFP90	0.214	0.208	0.131067	8.49991e-13	5.31176e-08
Late PPC	ESCO1	0.272	0.277	0.162414	9.27185e-13	5.79417e-08
Late PPC	NEDD9	0.199	0.19	0.117773	9.34856e-13	5.8421e-08
Late PPC	GRAMD2B	0.15	0.14	0.111218	9.59973e-13	5.99906e-08
Late PPC	DCX	0.163	0.151	0.108583	1.07607e-12	6.72455e-08
Late PPC	P4HTM	0.291	0.295	0.135443	1.11704e-12	6.98061e-08
Late PPC	SORBS2	0.291	0.296	0.154408	1.17277e-12	7.32886e-08
Late PPC	ZNF506	0.17	0.16	0.115525	1.21866e-12	7.61568e-08
Late PPC	PLXNB1	0.282	0.286	0.145293	1.3579e-12	8.4858e-08
Late PPC	KIAA0319L	0.32	0.334	0.166592	1.35898e-12	8.49253e-08
Late PPC	HID1	0.196	0.187	0.115156	1.38807e-12	8.67434e-08
Late PPC	CHMP4C	0.205	0.199	0.134488	1.76466e-12	1.10277e-07
Late PPC	RNF114	0.431	0.473	0.159944	1.8752e-12	1.17185e-07
Late PPC	RAB29	0.202	0.196	0.124661	1.9427e-12	1.21403e-07
Late PPC	IGBP1	0.464	0.51	0.154995	1.94938e-12	1.21821e-07
Late PPC	DNAJB2	0.201	0.195	0.126544	2.22203e-12	1.38859e-07
Late PPC	BTF3L4	0.648	0.731	0.111066	2.38111e-12	1.488e-07
Late PPC	MLLT6	0.199	0.191	0.128421	2.40287e-12	1.5016e-07
Late PPC	ZBTB38	0.176	0.167	0.118768	2.52698e-12	1.57916e-07
Late PPC	SMOX	0.155	0.144	0.1012	2.93018e-12	1.83113e-07
Late PPC	RIPK4	0.157	0.147	0.106129	3.07526e-12	1.92179e-07
Late PPC	AMOTL2	0.276	0.278	0.15429	3.30328e-12	2.06428e-07
Late PPC	NUCB1	0.484	0.531	0.131794	3.403e-12	2.1266e-07
Late PPC	SETD2	0.36	0.383	0.172439	4.96981e-12	3.10573e-07
Late PPC	SLC22A18	0.151	0.141	0.100449	5.12515e-12	3.20281e-07
Late PPC	CAB39	0.303	0.312	0.15416	5.54748e-12	3.46673e-07
Late PPC	EEA1	0.322	0.334	0.161343	6.03724e-12	3.77279e-07
Late PPC	SLC20A2	0.218	0.215	0.14485	6.40866e-12	4.0049e-07
Late PPC	AAK1	0.308	0.318	0.162886	6.60361e-12	4.12673e-07
Late PPC	ABHD11	0.323	0.333	0.148005	6.79901e-12	4.24884e-07
Late PPC	HERC4	0.254	0.255	0.144471	7.20201e-12	4.50068e-07
Late PPC	CCDC32	0.152	0.143	0.105544	7.41796e-12	4.63563e-07
Late PPC	CLIP2	0.159	0.149	0.103956	7.67211e-12	4.79446e-07
Late PPC	LACTB	0.212	0.207	0.134874	8.30614e-12	5.19067e-07
Late PPC	PINK1	0.26	0.261	0.138854	9.17617e-12	5.73437e-07
Late PPC	FOXA3	0.263	0.265	0.144028	9.22138e-12	5.76262e-07
Late PPC	ZNF224	0.178	0.17	0.123934	9.26187e-12	5.78793e-07
Late PPC	AFF1	0.212	0.209	0.15335	9.61334e-12	6.00757e-07
Late PPC	LCA5	0.149	0.139	0.10606	9.96133e-12	6.22503e-07
Late PPC	PRKAA2	0.257	0.258	0.144553	1.52506e-11	9.53042e-07
Late PPC	PAFAH1B1	0.447	0.49	0.14997	1.56302e-11	9.76765e-07
Late PPC	GOLM1	0.502	0.558	0.192884	1.8429e-11	1.15167e-06
Late PPC	ZNF493	0.172	0.164	0.127865	1.8442e-11	1.15248e-06
Late PPC	TTC33	0.161	0.153	0.117746	1.93076e-11	1.20657e-06
Late PPC	CDC42SE1	0.386	0.412	0.141437	2.03158e-11	1.26958e-06
Late PPC	PCGF3	0.27	0.274	0.147263	2.09823e-11	1.31123e-06
Late PPC	RPL32P3	0.162	0.152	0.107949	2.11784e-11	1.32348e-06
Late PPC	TMEM50A	0.626	0.711	0.105542	2.65935e-11	1.66188e-06
Late PPC	PIGT	0.448	0.492	0.144081	2.6605e-11	1.6626e-06
Late PPC	SORT1	0.358	0.375	0.144038	3.35318e-11	2.09547e-06
Late PPC	DTX4	0.154	0.146	0.12234	3.76052e-11	2.35002e-06
Late PPC	BTBD3	0.275	0.279	0.149545	3.79909e-11	2.37413e-06
Late PPC	IGLON5	0.249	0.249	0.13715	4.01921e-11	2.51168e-06
Late PPC	RAB7A	0.532	0.602	0.129762	4.3393e-11	2.71172e-06
Late PPC	SLC25A36	0.475	0.525	0.154346	4.38902e-11	2.74279e-06
Late PPC	TMEM132A	0.403	0.431	0.140534	4.73437e-11	2.9586e-06
Late PPC	ALS2	0.192	0.187	0.130107	4.73756e-11	2.9606e-06
Late PPC	GABARAP	0.305	0.319	0.16414	5.07855e-11	3.17369e-06
Late PPC	CAPRIN2	0.176	0.169	0.123314	5.14782e-11	3.21698e-06
Late PPC	NTS	0.22	0.257	0.301825	5.40378e-11	3.37693e-06
Late PPC	RNF5	0.473	0.525	0.145068	5.40579e-11	3.37819e-06
Late PPC	TRO	0.146	0.137	0.103025	6.54958e-11	4.09297e-06
Late PPC	HECTD4	0.183	0.176	0.125509	6.70168e-11	4.18802e-06
Late PPC	NPDC1	0.313	0.322	0.133508	7.09351e-11	4.43288e-06
Late PPC	PLOD1	0.306	0.311	0.119616	7.27867e-11	4.54859e-06
Late PPC	YME1L1	0.491	0.548	0.144832	8.8859e-11	5.55298e-06
Late PPC	GPR108	0.279	0.287	0.150668	9.26764e-11	5.79153e-06
Late PPC	POC1B	0.212	0.208	0.133825	1.00785e-10	6.29826e-06
Late PPC	IST1	0.403	0.44	0.156799	1.08677e-10	6.79143e-06
Late PPC	APOOL	0.204	0.2	0.131711	1.18428e-10	7.40081e-06
Late PPC	LENG8	0.294	0.301	0.132648	1.30434e-10	8.15109e-06
Late PPC	RAB11FIP4	0.268	0.275	0.156035	1.36506e-10	8.53052e-06
Late PPC	SERINC3	0.384	0.412	0.147584	1.65799e-10	1.03611e-05
Late PPC	PIEZO1	0.201	0.195	0.106906	1.70337e-10	1.06447e-05
Late PPC	KIAA1109	0.204	0.199	0.123514	1.78883e-10	1.11788e-05
Late PPC	PIAS1	0.395	0.418	0.143542	2.0116e-10	1.25709e-05
Late PPC	CCNG2	0.28	0.283	0.135651	2.29085e-10	1.4316e-05
Late PPC	GMCL1	0.374	0.403	0.171621	2.54888e-10	1.59285e-05
Late PPC	RICTOR	0.244	0.243	0.133257	2.6867e-10	1.67897e-05
Late PPC	PTEN	0.314	0.33	0.162871	2.72028e-10	1.69996e-05
Late PPC	LAD1	0.233	0.231	0.126969	2.83038e-10	1.76876e-05
Late PPC	NPEPL1	0.19	0.186	0.125731	2.96673e-10	1.85397e-05
Late PPC	NECAP2	0.306	0.319	0.146414	3.14954e-10	1.96821e-05
Late PPC	SDCCAG8	0.251	0.252	0.134841	3.42025e-10	2.13738e-05
Late PPC	SLC49A4	0.234	0.235	0.143094	4.63431e-10	2.89608e-05
Late PPC	FIGNL2	0.162	0.155	0.109297	4.76578e-10	2.97823e-05
Late PPC	ZDBF2	0.162	0.154	0.109766	6.71961e-10	4.19922e-05
Late PPC	LIMS1	0.504	0.553	0.100335	7.05189e-10	4.40687e-05
Late PPC	SH3BGRL2	0.228	0.228	0.139131	7.58047e-10	4.73719e-05
Late PPC	BAG6	0.409	0.445	0.143191	1.10435e-09	6.9013e-05
Late PPC	COBLL1	0.214	0.209	0.119161	1.13228e-09	7.07582e-05
Late PPC	SCYL2	0.228	0.228	0.133194	1.14765e-09	7.17186e-05
Late PPC	MLLT3	0.149	0.141	0.102892	1.23322e-09	7.70662e-05
Late PPC	GPR160	0.271	0.278	0.150387	1.34331e-09	8.39461e-05
Late PPC	WDFY3	0.21	0.208	0.12833	1.37959e-09	8.62133e-05
Late PPC	SH3GLB2	0.421	0.453	0.133041	1.4232e-09	8.89385e-05
Late PPC	AASDHPPT	0.394	0.426	0.161835	1.58778e-09	9.92236e-05
Late PPC	SIL1	0.216	0.213	0.117529	1.75392e-09	0.000109606
Late PPC	PPP6R2	0.21	0.208	0.133151	1.77941e-09	0.000111199
Late PPC	DBNL	0.349	0.37	0.144931	2.18259e-09	0.000136394
Late PPC	SATB1	0.267	0.272	0.14692	2.32129e-09	0.000145062
Late PPC	SMAP2	0.139	0.131	0.106909	2.35545e-09	0.000147197
Late PPC	PDLIM5	0.327	0.342	0.141789	2.3787e-09	0.00014865
Late PPC	AC100810.1	0.248	0.251	0.13554	2.5233e-09	0.000157686
Late PPC	SNX6	0.545	0.615	0.131873	2.61003e-09	0.000163106
Late PPC	PIK3C2A	0.427	0.474	0.156419	3.51214e-09	0.00021948
Late PPC	MAOA	0.162	0.155	0.10213	3.78937e-09	0.000236805
Late PPC	FKBP14	0.251	0.255	0.144964	3.96207e-09	0.000247598
Late PPC	WDR86	0.175	0.168	0.101193	4.12253e-09	0.000257625
Late PPC	ETV6	0.193	0.19	0.128414	4.82651e-09	0.000301618
Late PPC	PBX2	0.386	0.417	0.148285	5.31341e-09	0.000332046
Late PPC	HES1	0.435	0.451	0.167868	5.66191e-09	0.000353824
Late PPC	KIF1B	0.353	0.379	0.164913	7.40016e-09	0.000462451
Late PPC	CLMN	0.147	0.139	0.10417	1.01437e-08	0.000633903
Late PPC	STX7	0.314	0.329	0.14736	1.0213e-08	0.000638233
Late PPC	LMAN2	0.616	0.699	0.104947	1.03242e-08	0.00064518
Late PPC	SPAG9	0.316	0.332	0.155851	1.34879e-08	0.000842884
Late PPC	HS6ST1	0.248	0.254	0.150262	1.35797e-08	0.000848625
Late PPC	OBSL1	0.414	0.451	0.135809	1.61797e-08	0.0010111
Late PPC	REEP3	0.398	0.427	0.134609	1.62197e-08	0.0010136
Late PPC	EDN1	0.163	0.153	0.159062	1.97485e-08	0.00123412
Late PPC	RNF146	0.268	0.277	0.145738	1.97509e-08	0.00123427
Late PPC	FYTTD1	0.267	0.274	0.141814	1.97768e-08	0.00123589
Late PPC	ZNF226	0.216	0.215	0.12375	2.01654e-08	0.00126018
Late PPC	ZNF626	0.187	0.184	0.120074	2.36141e-08	0.00147569
Late PPC	RP9P	0.188	0.183	0.10143	2.45464e-08	0.00153395
Late PPC	ZNF664	0.304	0.317	0.143163	2.70453e-08	0.00169012
Late PPC	RUFY3	0.341	0.363	0.152316	2.86044e-08	0.00178755
Late PPC	SHB	0.184	0.181	0.116471	3.0114e-08	0.00188189
Late PPC	CHPF2	0.183	0.178	0.101629	3.14264e-08	0.0019639
Late PPC	CBX6	0.306	0.32	0.132195	3.62016e-08	0.00226231
Late PPC	RREB1	0.228	0.229	0.126416	3.66166e-08	0.00228825
Late PPC	RAB22A	0.265	0.272	0.138545	4.22983e-08	0.0026433
Late PPC	DNAJA2	0.519	0.588	0.139684	4.44033e-08	0.00277485
Late PPC	PLAU	0.143	0.166	0.237305	4.55496e-08	0.00284649
Late PPC	PPFIBP1	0.252	0.257	0.13744	4.62554e-08	0.00289059
Late PPC	IGSF3	0.22	0.22	0.128069	5.03245e-08	0.00314488
Late PPC	MAML2	0.212	0.212	0.131479	5.13525e-08	0.00320912
Late PPC	RABGAP1	0.339	0.362	0.153995	5.64898e-08	0.00353016
Late PPC	JAK1	0.358	0.38	0.13107	6.02096e-08	0.00376262
Late PPC	ZRANB1	0.247	0.251	0.135473	6.31106e-08	0.0039439
Late PPC	KDM4A	0.239	0.244	0.144394	7.26008e-08	0.00453697
Late PPC	PGLS	0.617	0.689	0.100147	7.26362e-08	0.00453918
Late PPC	TBC1D23	0.195	0.194	0.129209	7.48767e-08	0.00467919
Late PPC	TLN1	0.386	0.416	0.137848	7.92666e-08	0.00495353
Late PPC	WFIKKN1	0.183	0.18	0.119526	8.1186e-08	0.00507347
Late PPC	LYPLA2	0.477	0.539	0.138926	8.31647e-08	0.00519713
Late PPC	PHIP	0.62	0.695	0.108146	9.11121e-08	0.00569378
Late PPC	PHC3	0.167	0.163	0.11098	9.29721e-08	0.00581001
Late PPC	KLC1	0.354	0.38	0.141586	9.45657e-08	0.0059096
Late PPC	CDV3	0.614	0.7	0.118733	9.73382e-08	0.00608286
Late PPC	ZDHHC20	0.303	0.316	0.145081	1.00166e-07	0.0062596
Late PPC	TGFB1	0.293	0.295	0.110422	1.0342e-07	0.00646289
Late PPC	EPS8L2	0.391	0.421	0.132062	1.17667e-07	0.00735323
Late PPC	ZNF148	0.336	0.356	0.147135	1.19006e-07	0.00743695
Late PPC	COL6A2	0.306	0.319	0.105335	1.22823e-07	0.00767545
Late PPC	CLASP1	0.184	0.181	0.112165	1.22844e-07	0.00767678
Late PPC	MAML3	0.18	0.176	0.111168	1.38927e-07	0.00868183
Late PPC	ZSCAN18	0.263	0.27	0.129807	1.38961e-07	0.00868396
Late PPC	FBXW7	0.268	0.278	0.149783	1.42411e-07	0.00889953
Late PPC	GGA1	0.328	0.347	0.135525	1.64041e-07	0.0102512
Late PPC	ROCK1	0.52	0.584	0.131931	1.7381e-07	0.0108617
Late PPC	RNF170	0.261	0.269	0.140989	1.92694e-07	0.0120419
Late PPC	AMFR	0.199	0.197	0.115733	2.10244e-07	0.0131385
Late PPC	GTF2B	0.303	0.32	0.149498	2.10306e-07	0.0131424
Late PPC	NBAS	0.229	0.233	0.140995	2.16272e-07	0.0135153
Late PPC	PRPF38B	0.538	0.61	0.127493	2.33017e-07	0.0145617
Late PPC	CEP170	0.262	0.271	0.147643	2.37875e-07	0.0148653
Late PPC	OTULINL	0.244	0.244	0.11006	3.03345e-07	0.0189566
Late PPC	DNAJC4	0.335	0.354	0.136946	3.05679e-07	0.0191025
Late PPC	COMMD3	0.259	0.264	0.118	3.17194e-07	0.0198221
Late PPC	EPHB4	0.312	0.33	0.15111	3.28201e-07	0.0205099
Late PPC	PLXNA1	0.218	0.218	0.124845	3.40244e-07	0.0212625
Late PPC	CHMP1B	0.359	0.388	0.143168	3.54499e-07	0.0221533
Late PPC	ZNF516	0.188	0.185	0.112959	4.31032e-07	0.0269361
Late PPC	PLEKHB2	0.419	0.465	0.147002	4.64258e-07	0.0290124
Late PPC	CHD4	0.584	0.663	0.114866	4.85137e-07	0.0303172
Late PPC	BPNT1	0.166	0.163	0.111921	4.87913e-07	0.0304907
Late PPC	ARCN1	0.397	0.434	0.14242	5.23696e-07	0.0327268
Late PPC	YIPF5	0.399	0.435	0.144537	6.00364e-07	0.0375179
Late PPC	UBXN7	0.37	0.401	0.148619	6.37035e-07	0.0398096
Late PPC	PHACTR4	0.404	0.443	0.151181	7.22337e-07	0.0451403
Late PPC	RELL1	0.188	0.185	0.116909	7.81899e-07	0.0488624
Late PPC	TMEM134	0.389	0.426	0.142464	7.83595e-07	0.0489684
Late PPC	NIT2	0.406	0.446	0.144557	8.42694e-07	0.0526616
Late PPC	STX17	0.273	0.281	0.133879	9.40282e-07	0.0587601
Late PPC	SNX4	0.287	0.302	0.139215	9.48381e-07	0.0592662
Late PPC	SREK1	0.492	0.55	0.13127	9.74461e-07	0.060896
Late PPC	TCF12	0.286	0.3	0.148126	1.02155e-06	0.0638389
Late PPC	PPP1R12A	0.549	0.624	0.127702	1.11855e-06	0.0699006
Late PPC	NPHP3	0.166	0.163	0.107718	1.18992e-06	0.0743607
Late PPC	RYBP	0.335	0.36	0.155054	1.31735e-06	0.0823239
Late PPC	GINM1	0.403	0.441	0.137756	1.34848e-06	0.0842692
Late PPC	ZNF618	0.332	0.351	0.138596	1.35296e-06	0.0845493
Late PPC	C1orf43	0.601	0.684	0.101757	1.35635e-06	0.0847611
Late PPC	UGGT2	0.226	0.23	0.129353	1.37897e-06	0.0861748
Late PPC	ABHD13	0.205	0.205	0.111137	1.65733e-06	0.10357
Late PPC	CSNK1A1	0.42	0.467	0.161806	2.12143e-06	0.132572
Late PPC	ZDHHC24	0.233	0.238	0.129182	2.1546e-06	0.134645
Late PPC	TRIO	0.246	0.251	0.124757	2.16123e-06	0.13506
Late PPC	NSD3	0.548	0.613	0.106948	2.16847e-06	0.135512
Late PPC	MAP3K2	0.239	0.245	0.13722	2.52647e-06	0.157884
Late PPC	MIEN1	0.453	0.499	0.12209	2.5575e-06	0.159823
Late PPC	IFT43	0.296	0.312	0.132523	2.83056e-06	0.176887
Late PPC	NEO1	0.275	0.287	0.142823	2.89352e-06	0.180822
Late PPC	ZNF518A	0.327	0.349	0.150454	2.96918e-06	0.18555
Late PPC	SHTN1	0.263	0.272	0.139725	3.1005e-06	0.193756
Late PPC	SHF	0.168	0.165	0.108504	3.10091e-06	0.193782
Late PPC	ARFGEF3	0.244	0.249	0.103114	3.37574e-06	0.210957
Late PPC	GIGYF2	0.365	0.399	0.166838	3.8258e-06	0.239082
Late PPC	ANXA7	0.44	0.492	0.136153	4.02428e-06	0.251485
Late PPC	ECHDC2	0.218	0.22	0.118208	4.03316e-06	0.25204
Late PPC	PARD6B	0.277	0.291	0.152459	4.03836e-06	0.252365
Late PPC	BECN1	0.29	0.306	0.139972	4.48002e-06	0.279965
Late PPC	USP8	0.388	0.428	0.16006	4.65443e-06	0.290865
Late PPC	SDF4	0.458	0.513	0.135256	4.80511e-06	0.300281
Late PPC	ATP11B	0.192	0.192	0.113871	5.38702e-06	0.336646
Late PPC	STX16	0.358	0.388	0.144218	5.59599e-06	0.349704
Late PPC	HLA-A	0.415	0.468	0.197976	5.60474e-06	0.350252
Late PPC	WDR13	0.291	0.303	0.126097	5.84363e-06	0.36518
Late PPC	SBNO1	0.448	0.5	0.143196	5.98403e-06	0.373954
Late PPC	ACBD5	0.174	0.172	0.109702	6.09661e-06	0.380989
Late PPC	EFNA4	0.281	0.293	0.131373	6.49008e-06	0.405578
Late PPC	ADGRV1	0.292	0.306	0.14853	6.57161e-06	0.410673
Late PPC	ATF6	0.264	0.272	0.125847	6.84876e-06	0.427993
Late PPC	TBC1D20	0.204	0.206	0.119377	6.88471e-06	0.430239
Late PPC	MBTPS1	0.346	0.371	0.136785	6.92631e-06	0.432839
Late PPC	RHOD	0.241	0.248	0.124167	6.97683e-06	0.435996
Late PPC	ANKRD50	0.176	0.174	0.114731	7.09603e-06	0.443445
Late PPC	ARID4A	0.262	0.272	0.141832	7.92231e-06	0.495081
Late PPC	WIPF2	0.28	0.294	0.138587	8.99202e-06	0.561929
Late PPC	LMO7	0.186	0.187	0.128676	9.19053e-06	0.574334
Late PPC	SLU7	0.336	0.363	0.149509	9.1996e-06	0.574901
Late PPC	PIP5K1A	0.256	0.266	0.13128	9.26216e-06	0.578811
Late PPC	DMXL1	0.165	0.163	0.113644	9.35573e-06	0.584658
Late PPC	GTF2I	0.327	0.383	0.107104	9.70012e-06	0.60618
Late PPC	NEMF	0.4	0.44	0.141681	1.01958e-05	0.637153
Late PPC	AP1G2	0.227	0.231	0.12023	1.0352e-05	0.646916
Late PPC	SLC25A23	0.309	0.33	0.146009	1.24008e-05	0.774952
Late PPC	MTPN	0.522	0.595	0.123352	1.24247e-05	0.776446
Late PPC	SOS2	0.155	0.152	0.10308	1.31114e-05	0.819357
Late PPC	FKBP7	0.176	0.174	0.104118	1.47126e-05	0.919417
Late PPC	PVR	0.174	0.172	0.102703	1.47793e-05	0.92359
Late PPC	SMDT1	0.508	0.563	0.102471	1.66317e-05	1
Late PPC	ILK	0.453	0.507	0.122362	1.93394e-05	1
Late PPC	NKIRAS2	0.327	0.351	0.135422	2.07228e-05	1
Late PPC	LINC00342	0.157	0.155	0.104723	2.40381e-05	1
Late PPC	LARP4	0.281	0.326	0.103822	2.52789e-05	1
Late PPC	BACH1	0.211	0.215	0.126896	2.61043e-05	1
Late PPC	ICA1	0.268	0.282	0.143519	2.61231e-05	1
Late PPC	IFT20	0.381	0.413	0.12771	2.61756e-05	1
Late PPC	FGFR2	0.265	0.278	0.155418	3.63349e-05	1
Late PPC	ARRDC1	0.239	0.246	0.112514	3.89165e-05	1
Late PPC	CSNK2A2	0.381	0.452	0.103921	4.03188e-05	1
Late PPC	NAGLU	0.189	0.19	0.110406	4.11132e-05	1
Late PPC	ACOT13	0.501	0.566	0.130599	4.31545e-05	1
Late PPC	ARHGEF40	0.218	0.222	0.122212	5.18079e-05	1
Late PPC	ATAD1	0.303	0.323	0.137147	5.33261e-05	1
Late PPC	ITSN2	0.186	0.187	0.110818	5.48295e-05	1
Late PPC	YAF2	0.225	0.228	0.105947	5.51278e-05	1
Late PPC	NKAPD1	0.277	0.293	0.140431	5.57877e-05	1
Late PPC	SLC35A2	0.216	0.221	0.119486	5.80079e-05	1
Late PPC	CSNK1G1	0.193	0.195	0.115531	5.95932e-05	1
Late PPC	RPAIN	0.555	0.635	0.107271	6.54391e-05	1
Late PPC	TSG101	0.448	0.506	0.131354	6.73115e-05	1
Late PPC	CETN2	0.393	0.433	0.132474	6.83965e-05	1
Late PPC	UBE3A	0.501	0.569	0.126264	6.98406e-05	1
Late PPC	CSNK1D	0.369	0.402	0.130316	7.53138e-05	1
Late PPC	STX12	0.196	0.197	0.108215	7.68898e-05	1
Late PPC	GATAD2B	0.215	0.22	0.123456	8.02136e-05	1
Late PPC	LRBA	0.336	0.365	0.149964	9.12842e-05	1
Late PPC	PTPN12	0.441	0.495	0.137642	9.27301e-05	1
Late PPC	GPR107	0.193	0.195	0.109116	9.59872e-05	1
Late PPC	TMEM41A	0.281	0.298	0.143489	0.000100274	1
Late PPC	ZNF791	0.268	0.281	0.137061	0.000104046	1
Late PPC	GTF2F1	0.353	0.385	0.147668	0.000111269	1
Late PPC	POLR3GL	0.224	0.229	0.115777	0.000122329	1
Late PPC	APH1A	0.528	0.604	0.112315	0.000131801	1
Late PPC	NDST1	0.22	0.226	0.123509	0.000133738	1
Late PPC	CHD7	0.502	0.563	0.120388	0.000139073	1
Late PPC	PMEPA1	0.277	0.314	0.145223	0.000145572	1
Late PPC	PSD3	0.197	0.199	0.10591	0.000150351	1
Late PPC	PLXNB2	0.349	0.374	0.109537	0.000152159	1
Late PPC	LRRC1	0.277	0.289	0.123878	0.000178687	1
Late PPC	SHOC2	0.22	0.226	0.120331	0.000179144	1
Late PPC	SEC24C	0.201	0.205	0.110244	0.000180656	1
Late PPC	MBD5	0.177	0.178	0.112075	0.000185599	1
Late PPC	CD276	0.457	0.514	0.121344	0.000188491	1
Late PPC	WASHC4	0.28	0.296	0.129758	0.000217709	1
Late PPC	ARFGAP3	0.266	0.278	0.126361	0.00021887	1
Late PPC	FBXW11	0.275	0.316	0.104816	0.000220985	1
Late PPC	VPS53	0.185	0.187	0.112229	0.000222419	1
Late PPC	OSBPL2	0.198	0.201	0.109758	0.000223304	1
Late PPC	RBPMS	0.55	0.633	0.111002	0.000231582	1
Late PPC	STX2	0.223	0.231	0.128208	0.000236443	1
Late PPC	BORCS7	0.313	0.333	0.129601	0.000265043	1
Late PPC	ZFP14	0.162	0.161	0.104364	0.000270453	1
Late PPC	SYF2	0.463	0.524	0.131446	0.000283183	1
Late PPC	PTGR1	0.416	0.463	0.146256	0.000300788	1
Late PPC	SPECC1	0.279	0.322	0.10738	0.000326571	1
Late PPC	BRWD1	0.34	0.369	0.143502	0.000335875	1
Late PPC	HELZ	0.285	0.304	0.144769	0.000362904	1
Late PPC	OTUD7B	0.204	0.207	0.114063	0.000370124	1
Late PPC	SEZ6L2	0.24	0.247	0.104031	0.000383927	1
Late PPC	SPTSSB	0.175	0.175	0.105834	0.000415109	1
Late PPC	FAM222B	0.318	0.345	0.145649	0.000415716	1
Late PPC	SNHG32	0.184	0.188	0.131458	0.00041779	1
Late PPC	ELOVL4	0.143	0.142	0.101995	0.000493487	1
Late PPC	ZBTB7A	0.324	0.349	0.134625	0.000506407	1
Late PPC	ZNF444	0.312	0.335	0.133578	0.000549811	1
Late PPC	BAZ1A	0.451	0.497	0.109643	0.000594012	1
Late PPC	PPIL4	0.324	0.377	0.109413	0.000609229	1
Late PPC	PLIN3	0.467	0.524	0.112749	0.000631623	1
Late PPC	TSPAN15	0.228	0.233	0.103047	0.0006446	1
Late PPC	MEIS3	0.265	0.276	0.120272	0.000685427	1
Late PPC	LEPROTL1	0.445	0.506	0.129276	0.000702704	1
Late PPC	CDH3	0.351	0.38	0.129015	0.00070394	1
Late PPC	GOLGA5	0.186	0.189	0.105479	0.000712054	1
Late PPC	ZNF217	0.236	0.247	0.131356	0.000773441	1
Late PPC	DBN1	0.563	0.645	0.101753	0.000863536	1
Late PPC	TUT7	0.167	0.168	0.10182	0.000864115	1
Late PPC	TMEM120A	0.184	0.187	0.104913	0.000913603	1
Late PPC	GCHFR	0.43	0.48	0.13195	0.000913678	1
Late PPC	MYEF2	0.415	0.456	0.121298	0.000984248	1
Late PPC	C6orf89	0.223	0.23	0.111351	0.00104535	1
Late PPC	PRAF2	0.247	0.258	0.116641	0.00106472	1
Late PPC	CD2BP2	0.296	0.342	0.101348	0.00115969	1
Late PPC	ACTR1A	0.407	0.45	0.116061	0.001169	1
Late PPC	HSPA1A	0.364	0.396	0.127212	0.00117348	1
Late PPC	BAIAP2L1	0.261	0.274	0.117271	0.00118528	1
Late PPC	PLEKHA3	0.274	0.314	0.103617	0.00122529	1
Late PPC	CAPZA2	0.514	0.589	0.108974	0.001265	1
Late PPC	PKD2	0.22	0.228	0.126475	0.00127053	1
Late PPC	VPS13A	0.238	0.271	0.100114	0.00131884	1
Late PPC	FAM199X	0.255	0.268	0.128649	0.00144912	1
Late PPC	TMEM101	0.26	0.274	0.129091	0.00154802	1
Late PPC	SH3GLB1	0.375	0.411	0.123671	0.00173726	1
Late PPC	TMEM50B	0.257	0.27	0.113855	0.00178262	1
Late PPC	TMEM181	0.313	0.337	0.132321	0.001854	1
Late PPC	NEXN	0.151	0.151	0.102189	0.00190166	1
Late PPC	C11orf49	0.268	0.282	0.115256	0.00190459	1
Late PPC	USP53	0.208	0.214	0.120773	0.00197944	1
Late PPC	HMGCL	0.22	0.227	0.104216	0.00198958	1
Late PPC	MAVS	0.235	0.245	0.11581	0.00211988	1
Late PPC	NAA38	0.491	0.548	0.108873	0.00226346	1
Late PPC	POMGNT1	0.233	0.243	0.11369	0.0022706	1
Late PPC	KLF13	0.19	0.193	0.101607	0.00236742	1
Late PPC	MED28	0.542	0.622	0.118205	0.00251169	1
Late PPC	TMOD3	0.394	0.437	0.133392	0.00284384	1
Late PPC	ABLIM1	0.226	0.235	0.115844	0.00329473	1
Late PPC	TCTN1	0.218	0.226	0.109405	0.00335484	1
Late PPC	ATP11A	0.261	0.276	0.128546	0.00337185	1
Late PPC	TOLLIP	0.221	0.229	0.110225	0.00338376	1
Late PPC	RBM5	0.329	0.357	0.129543	0.00360791	1
Late PPC	MINDY2	0.359	0.396	0.137661	0.00371914	1
Late PPC	SHPRH	0.31	0.338	0.162104	0.00404001	1
Late PPC	SH3RF1	0.197	0.202	0.110827	0.00411907	1
Late PPC	GPATCH2L	0.286	0.306	0.133598	0.00448807	1
Late PPC	COQ10B	0.214	0.222	0.106102	0.00485537	1
Late PPC	XBP1	0.553	0.632	0.109379	0.00496561	1
Late PPC	CDK9	0.315	0.341	0.128999	0.00532615	1
Late PPC	FBXO3	0.224	0.233	0.111927	0.0054621	1
Late PPC	ATP6V0D1	0.362	0.399	0.125938	0.00547915	1
Late PPC	RHOQ	0.244	0.258	0.121984	0.00597794	1
Late PPC	SNCA	0.283	0.301	0.144791	0.00603343	1
Late PPC	NOMO1	0.194	0.2	0.11186	0.00613831	1
Late PPC	NAPG	0.242	0.256	0.124543	0.00625575	1
Late PPC	ABI1	0.241	0.254	0.120128	0.00647571	1
Late PPC	PGM3	0.347	0.378	0.123036	0.00677066	1
Late PPC	CELF1	0.55	0.633	0.102553	0.00702457	1
Late PPC	SYPL1	0.502	0.573	0.112363	0.00702707	1
Late PPC	KIF3B	0.285	0.305	0.130995	0.00718061	1
Late PPC	NDRG2	0.154	0.156	0.10005	0.00753239	1
Late PPC	RAB21	0.301	0.344	0.101216	0.00785642	1
Late PPC	PLOD3	0.259	0.273	0.111377	0.00805306	1
Late PPC	TMEM41B	0.386	0.432	0.141515	0.0081489	1
Late PPC	INPPL1	0.238	0.25	0.109434	0.00823473	1
Late PPC	VPS36	0.314	0.341	0.134405	0.00833659	1
Late PPC	SNAPC3	0.247	0.261	0.119839	0.00877785	1
Late PPC	ERICH1	0.311	0.357	0.108055	0.00886591	1
Late PPC	ITCH	0.179	0.184	0.104859	0.00924561	1
Late PPC	ALKBH7	0.503	0.578	0.119153	0.00926183	1
Late PPC	CYTH2	0.333	0.365	0.132996	0.00990619	1
Late PPC	DLG3	0.284	0.306	0.134847	0.00990798	1
Late PPC	PLEC	0.253	0.266	0.113049	0.00993608	1
Rep. Late PPC	TOP2A	0.786	0.168	1.95891	0	0
Rep. Late PPC	CENPF	0.811	0.206	1.95881	0	0
Rep. Late PPC	TUBA1B	0.994	0.846	1.72432	0	0
Rep. Late PPC	MKI67	0.727	0.118	1.68689	0	0
Rep. Late PPC	UBE2C	0.695	0.164	1.60397	0	0
Rep. Late PPC	HMGB2	0.869	0.323	1.59613	0	0
Rep. Late PPC	CCNB1	0.733	0.262	1.43632	0	0
Rep. Late PPC	TUBB4B	0.94	0.686	1.4145	0	0
Rep. Late PPC	PTTG1	0.762	0.3	1.39986	0	0
Rep. Late PPC	H4C3	0.807	0.535	1.31539	0	0
Rep. Late PPC	CDK1	0.652	0.128	1.31498	0	0
Rep. Late PPC	ASPM	0.599	0.115	1.22787	0	0
Rep. Late PPC	CCNB2	0.607	0.145	1.19298	0	0
Rep. Late PPC	BIRC5	0.699	0.167	1.17996	0	0
Rep. Late PPC	KPNA2	0.834	0.532	1.17743	0	0
Rep. Late PPC	MAD2L1	0.758	0.231	1.11322	0	0
Rep. Late PPC	TPX2	0.639	0.167	1.11197	0	0
Rep. Late PPC	CKS1B	0.87	0.451	1.09137	0	0
Rep. Late PPC	DLGAP5	0.575	0.102	1.0664	0	0
Rep. Late PPC	SMC4	0.732	0.251	1.03285	0	0
Rep. Late PPC	ARL6IP1	0.885	0.685	1.01062	0	0
Rep. Late PPC	PCLAF	0.694	0.211	0.991088	0	0
Rep. Late PPC	UBE2T	0.656	0.195	0.978632	0	0
Rep. Late PPC	CDC20	0.507	0.124	0.967016	0	0
Rep. Late PPC	PRR11	0.548	0.092	0.958699	0	0
Rep. Late PPC	KIF20B	0.629	0.177	0.957555	0	0
Rep. Late PPC	HMGB1	0.995	0.924	0.944415	0	0
Rep. Late PPC	UBE2S	0.802	0.438	0.935331	0	0
Rep. Late PPC	TYMS	0.671	0.259	0.925079	0	0
Rep. Late PPC	GTSE1	0.514	0.071	0.924445	0	0
Rep. Late PPC	TUBB	0.992	0.931	0.909917	0	0
Rep. Late PPC	CENPE	0.483	0.09	0.909433	0	0
Rep. Late PPC	HMGN2	0.909	0.619	0.900208	0	0
Rep. Late PPC	NUCKS1	0.985	0.898	0.898622	0	0
Rep. Late PPC	CCNA2	0.52	0.109	0.863326	0	0
Rep. Late PPC	TUBA1C	0.863	0.621	0.855682	0	0
Rep. Late PPC	CDKN3	0.507	0.126	0.845837	0	0
Rep. Late PPC	RRM2	0.539	0.117	0.831645	0	0
Rep. Late PPC	CKS2	0.755	0.428	0.829501	0	0
Rep. Late PPC	CENPW	0.634	0.19	0.819217	0	0
Rep. Late PPC	H2AZ1	0.989	0.868	0.794693	0	0
Rep. Late PPC	AURKB	0.493	0.097	0.780489	0	0
Rep. Late PPC	HMMR	0.456	0.099	0.771093	0	0
Rep. Late PPC	STMN1	0.99	0.91	0.768898	0	0
Rep. Late PPC	SGO2	0.456	0.098	0.757369	0	0
Rep. Late PPC	PBK	0.451	0.041	0.75548	0	0
Rep. Late PPC	PLK1	0.406	0.087	0.754437	0	0
Rep. Late PPC	KIF11	0.48	0.09	0.749793	0	0
Rep. Late PPC	PRC1	0.484	0.086	0.747754	0	0
Rep. Late PPC	DTYMK	0.686	0.315	0.746208	0	0
Rep. Late PPC	DEK	0.923	0.663	0.743681	0	0
Rep. Late PPC	LMNB1	0.647	0.254	0.743247	0	0
Rep. Late PPC	H2AX	0.656	0.296	0.73438	0	0
Rep. Late PPC	CLSPN	0.474	0.12	0.714444	0	0
Rep. Late PPC	ECT2	0.531	0.164	0.700443	0	0
Rep. Late PPC	CENPA	0.373	0.052	0.695809	0	0
Rep. Late PPC	KIF23	0.442	0.082	0.694264	0	0
Rep. Late PPC	NUF2	0.423	0.064	0.690485	0	0
Rep. Late PPC	RRM1	0.594	0.216	0.683801	0	0
Rep. Late PPC	ZWINT	0.542	0.154	0.671384	0	0
Rep. Late PPC	RAD51AP1	0.463	0.099	0.658289	0	0
Rep. Late PPC	H2AZ2	0.907	0.707	0.653145	0	0
Rep. Late PPC	NDC80	0.402	0.061	0.649116	0	0
Rep. Late PPC	CBX5	0.894	0.683	0.644604	0	0
Rep. Late PPC	ANLN	0.432	0.075	0.644115	0	0
Rep. Late PPC	NASP	0.939	0.693	0.642047	0	0
Rep. Late PPC	GGH	0.706	0.364	0.640259	0	0
Rep. Late PPC	TACC3	0.443	0.098	0.639492	0	0
Rep. Late PPC	AURKA	0.394	0.098	0.638736	0	0
Rep. Late PPC	ORC6	0.593	0.217	0.63503	0	0
Rep. Late PPC	DEPDC1	0.362	0.052	0.63236	0	0
Rep. Late PPC	CDCA8	0.392	0.064	0.628334	0	0
Rep. Late PPC	ANP32E	0.809	0.537	0.625504	0	0
Rep. Late PPC	SMC2	0.602	0.247	0.624067	0	0
Rep. Late PPC	TK1	0.447	0.103	0.622137	0	0
Rep. Late PPC	CENPK	0.481	0.122	0.620742	0	0
Rep. Late PPC	DIAPH3	0.471	0.134	0.620095	0	0
Rep. Late PPC	H1-10	0.926	0.777	0.620092	0	0
Rep. Late PPC	KIF2C	0.38	0.056	0.617628	0	0
Rep. Late PPC	KIF22	0.493	0.15	0.613257	0	0
Rep. Late PPC	PCNA	0.572	0.285	0.610959	0	0
Rep. Late PPC	TMPO	0.676	0.351	0.606416	0	0
Rep. Late PPC	ATAD2	0.418	0.091	0.605108	0	0
Rep. Late PPC	SGO1	0.432	0.09	0.59911	0	0
Rep. Late PPC	NCAPG	0.388	0.059	0.596974	0	0
Rep. Late PPC	MYBL2	0.444	0.12	0.585946	0	0
Rep. Late PPC	CENPU	0.495	0.145	0.582804	0	0
Rep. Late PPC	GMNN	0.803	0.544	0.580766	0	0
Rep. Late PPC	FANCI	0.441	0.107	0.580398	0	0
Rep. Late PPC	CKAP2	0.481	0.182	0.578873	0	0
Rep. Late PPC	CDCA3	0.364	0.061	0.575885	0	0
Rep. Late PPC	RAD21	0.827	0.601	0.562372	0	0
Rep. Late PPC	LBR	0.695	0.414	0.555077	0	0
Rep. Late PPC	MIS18BP1	0.564	0.257	0.551476	0	0
Rep. Late PPC	NEK2	0.318	0.041	0.546515	0	0
Rep. Late PPC	BUB1B	0.376	0.07	0.545098	0	0
Rep. Late PPC	CENPH	0.52	0.197	0.544514	0	0
Rep. Late PPC	KIF14	0.33	0.049	0.543981	0	0
Rep. Late PPC	BUB3	0.66	0.398	0.539684	0	0
Rep. Late PPC	NCAPD2	0.446	0.142	0.537757	0	0
Rep. Late PPC	BUB1	0.358	0.066	0.536743	0	0
Rep. Late PPC	SKA2	0.66	0.368	0.535427	0	0
Rep. Late PPC	SMC1A	0.661	0.393	0.535316	0	0
Rep. Late PPC	MCM7	0.584	0.286	0.534752	0	0
Rep. Late PPC	ASF1B	0.369	0.059	0.533614	0	0
Rep. Late PPC	C21orf58	0.387	0.08	0.529138	0	0
Rep. Late PPC	HP1BP3	0.741	0.477	0.526107	0	0
Rep. Late PPC	ARHGAP11A	0.342	0.066	0.520429	0	0
Rep. Late PPC	HMGB3	0.78	0.522	0.51406	0	0
Rep. Late PPC	FOXM1	0.386	0.081	0.512749	0	0
Rep. Late PPC	KIF20A	0.291	0.039	0.510975	0	0
Rep. Late PPC	SPC25	0.352	0.058	0.508402	0	0
Rep. Late PPC	VRK1	0.474	0.169	0.496355	0	0
Rep. Late PPC	RACGAP1	0.351	0.064	0.494915	0	0
Rep. Late PPC	KIF4A	0.319	0.047	0.491649	0	0
Rep. Late PPC	RANBP1	0.895	0.664	0.491477	0	0
Rep. Late PPC	HSP90AA1	0.996	0.984	0.489123	0	0
Rep. Late PPC	KNL1	0.315	0.045	0.487711	0	0
Rep. Late PPC	CALM2	0.984	0.936	0.48645	0	0
Rep. Late PPC	JPT1	0.896	0.761	0.483383	0	0
Rep. Late PPC	KNSTRN	0.391	0.128	0.481944	0	0
Rep. Late PPC	TROAP	0.309	0.05	0.481725	0	0
[truncated: 12,437 more rows]
