# Supplementary material for: eQTL mapping in fetal-like pancreatic progenitor cells reveals early developmental insights into diabetes risk
Source: Nat Commun. 2023 Oct 30;14:6928. doi: 10.1038/s41467-023-42560-4 (PMC10616100; doi:10.1038/s41467-023-42560-4)
Supplement: Supplementary file 10 — Supplementary Data 7 [file 41467_2023_42560_MOESM10_ESM.xlsx]

## Sheet: Table_S7_LeadSNP
eqtl_phenotype	transcript_id	gene_id	gene_name	discovery_order	eqtl_id	snp	chrom	pos	ref	alt	beta	se	pval	tests	fdr	qval	egene
gene_expression	ENSG00000000419.12_6	ENSG00000000419.12_6	DPM1	0	ipsc-ppc_0_ENSG00000000419	VAR_20_49338354_CA_C	20	49338354	CA	C	-1.61327	0.34873	3.79619e-07	2050	0.00077822	0.00387439	TRUE
gene_expression	ENSG00000000457.14_7	ENSG00000000457.14_7	SCYL3	0	ipsc-ppc_0_ENSG00000000457	VAR_1_169767419_C_CT	1	169767419	C	CT	1.30217	0.312565	1.45364e-05	2431	0.035338	0.0782838	FALSE
gene_expression	ENSG00000000460.17_7	ENSG00000000460.17_7	C1orf112	0	ipsc-ppc_0_ENSG00000000460	VAR_1_169660665_A_G	1	169660665	A	G	1.51515	0.364182	1.51661e-06	2715	0.00411759	0.0149559	FALSE
gene_expression	ENSG00000000971.16_4	ENSG00000000971.16_4	CFH	0	ipsc-ppc_0_ENSG00000000971	VAR_1_196456539_A_AGTGTGTGT	1	196456539	A	AGTGTGTGT	1.15242	0.367701	0.00027589	1089	0.300445	0.41276	FALSE
gene_expression	ENSG00000001036.14_5	ENSG00000001036.14_5	FUCA2	0	ipsc-ppc_0_ENSG00000001036	VAR_6_144329263_C_T	6	144329263	C	T	-0.819846	0.23203	0.00212201	2551	1	1	FALSE
gene_expression	ENSG00000001084.13_10	ENSG00000001084.13_10	GCLC	0	ipsc-ppc_0_ENSG00000001084	VAR_6_53625084_G_T	6	53625084	G	T	1.14266	0.289561	5.37542e-05	2263	0.121646	0.201238	FALSE
gene_expression	ENSG00000001167.14_3	ENSG00000001167.14_3	NFYA	0	ipsc-ppc_0_ENSG00000001167	VAR_6_41169522_TCACA_T	6	41169522	TCACA	T	0.600105	0.149081	4.65482e-05	2086	0.0970996	0.169528	FALSE
gene_expression	ENSG00000001460.18_7	ENSG00000001460.18_7	STPG1	0	ipsc-ppc_0_ENSG00000001460	VAR_1_24473876_C_T	1	24473876	C	T	0.789533	0.24497	0.000748987	2798	1	1	FALSE
gene_expression	ENSG00000001461.17_4	ENSG00000001461.17_4	NIPAL3	0	ipsc-ppc_0_ENSG00000001461	VAR_1_24970623_A_G	1	24970623	A	G	-1.0373	0.281094	2.13783e-05	1803	0.038545	0.0837652	FALSE
gene_expression	ENSG00000001561.7_4	ENSG00000001561.7_4	ENPP4	0	ipsc-ppc_0_ENSG00000001561	VAR_6_46148778_AT_A	6	46148778	AT	A	-0.856229	0.173368	3.169e-08	1571	4.9785e-05	0.000365431	TRUE
gene_expression	ENSG00000001617.12_6	ENSG00000001617.12_6	SEMA3F	0	ipsc-ppc_0_ENSG00000001617	VAR_3_49891423_CA_C	3	49891423	CA	C	0.526709	0.173072	0.00399851	1667	1	1	FALSE
gene_expression	ENSG00000001626.16_9	ENSG00000001626.16_9	CFTR	0	ipsc-ppc_0_ENSG00000001626	VAR_7_117478028_T_C	7	117478028	T	C	0.81088	0.223631	8.58622e-05	1795	0.154123	0.241434	FALSE
gene_expression	ENSG00000001629.10_5	ENSG00000001629.10_5	ANKIB1	0	ipsc-ppc_0_ENSG00000001629	VAR_7_92441735_AT_A	7	92441735	AT	A	-1.29783	0.348269	0.000110149	1152	0.126891	0.207867	FALSE
gene_expression	ENSG00000001630.17_9	ENSG00000001630.17_9	CYP51A1	0	ipsc-ppc_0_ENSG00000001630	VAR_7_91283834_C_A	7	91283834	C	A	1.1895	0.309521	3.61382e-05	1107	0.040005	0.0861533	FALSE
gene_expression	ENSG00000001631.15_9	ENSG00000001631.15_9	KRIT1	0	ipsc-ppc_0_ENSG00000001631	VAR_7_91977699_CT_C	7	91977699	CT	C	0.845756	0.26806	0.000499569	1109	0.554022	0.686027	FALSE
gene_expression	ENSG00000002016.18_7	ENSG00000002016.18_7	RAD52	0	ipsc-ppc_0_ENSG00000002016	VAR_12_1059556_C_G	12	1059556	C	G	-0.701996	0.182211	2.88981e-05	2514	0.0726497	0.135705	FALSE
gene_expression	ENSG00000002330.13_9	ENSG00000002330.13_9	BAD	0	ipsc-ppc_0_ENSG00000002330	VAR_11_64172473_C_CT	11	64172473	C	CT	0.923219	0.205826	2.11572e-05	1355	0.0286681	0.0663748	FALSE
gene_expression	ENSG00000002549.12_4	ENSG00000002549.12_4	LAP3	0	ipsc-ppc_0_ENSG00000002549	VAR_4_17632402_CT_C	4	17632402	CT	C	-1.00066	0.256767	2.20402e-05	1984	0.0437278	0.0920867	FALSE
gene_expression	ENSG00000002587.10_7	ENSG00000002587.10_7	HS3ST1	0	ipsc-ppc_0_ENSG00000002587	VAR_4_11492416_G_A	4	11492416	G	A	0.980917	0.25897	5.32976e-05	2490	0.132711	0.214695	FALSE
gene_expression	ENSG00000002726.20_7	ENSG00000002726.20_7	AOC1	0	ipsc-ppc_0_ENSG00000002726	VAR_7_150521096_A_G	7	150521096	A	G	0.970117	0.215497	9.44931e-07	2330	0.00220169	0.00911457	TRUE
gene_expression	ENSG00000002822.15_7	ENSG00000002822.15_7	MAD1L1	0	ipsc-ppc_0_ENSG00000002822	VAR_7_1658757_G_T	7	1658757	G	T	-0.939505	0.238563	1.66146e-05	2971	0.049362	0.100768	FALSE
gene_expression	ENSG00000002834.18_5	ENSG00000002834.18_5	LASP1	0	ipsc-ppc_0_ENSG00000002834	VAR_17_37314360_AGGAG_A	17	37314360	AGGAG	A	1.13142	0.324374	0.000364668	2032	0.741006	0.889401	FALSE
gene_expression	ENSG00000002919.14_3	ENSG00000002919.14_3	SNX11	0	ipsc-ppc_0_ENSG00000002919	VAR_17_46301397_A_AG	17	46301397	A	AG	-1.34586	0.31466	4.64186e-06	1703	0.00790508	0.0248471	FALSE
gene_expression	ENSG00000002933.9_8	ENSG00000002933.9_8	TMEM176A	0	ipsc-ppc_0_ENSG00000002933	VAR_7_150532691_G_GAA	7	150532691	G	GAA	0.98206	0.227458	1.35326e-06	2184	0.00295553	0.0115554	FALSE
gene_expression	ENSG00000003056.3	ENSG00000003056.3	M6PR	0	ipsc-ppc_0_ENSG00000003056	VAR_12_9082581_A_G	12	9082581	A	G	1.15738	0.273332	6.3395e-06	1757	0.0111385	0.0322519	FALSE
gene_expression	ENSG00000003137.8_7	ENSG00000003137.8_7	CYP26B1	0	ipsc-ppc_0_ENSG00000003137	VAR_2_72527533_A_G	2	72527533	A	G	-0.928616	0.293551	0.00145749	1932	1	1	FALSE
gene_expression	ENSG00000003147.19_8	ENSG00000003147.19_8	ICA1	0	ipsc-ppc_0_ENSG00000003147	VAR_7_8299817_C_T	7	8299817	C	T	-0.476508	0.123535	1.49253e-05	3337	0.0498059	0.101423	FALSE
gene_expression	ENSG00000003249.14_4	ENSG00000003249.14_4	DBNDD1	0	ipsc-ppc_0_ENSG00000003249	VAR_16_89796017_G_A	16	89796017	G	A	1.9233	0.351581	4.85986e-09	1781	8.65541e-06	7.59609e-05	TRUE
gene_expression	ENSG00000003393.15_8	ENSG00000003393.15_8	ALS2	0	ipsc-ppc_0_ENSG00000003393	VAR_2_202876879_T_A	2	202876879	T	A	0.802332	0.1958	0.000100722	1861	0.187443	0.28155	FALSE
gene_expression	ENSG00000003400.15_6	ENSG00000003400.15_6	CASP10	0	ipsc-ppc_0_ENSG00000003400	VAR_2_201797949_AT_A	2	201797949	AT	A	0.670374	0.189281	0.000368689	1565	0.576999	0.709834	FALSE
gene_expression	ENSG00000003402.20_5	ENSG00000003402.20_5	CFLAR	0	ipsc-ppc_0_ENSG00000003402	VAR_2_202055572_A_AATT	2	202055572	A	AATT	-0.996911	0.243058	9.34785e-06	1600	0.0149566	0.0402953	FALSE
gene_expression	ENSG00000003436.16_7	ENSG00000003436.16_7	TFPI	0	ipsc-ppc_0_ENSG00000003436	VAR_2_188235967_T_TA	2	188235967	T	TA	-0.759374	0.170406	1.55656e-06	1337	0.00208113	0.00870299	TRUE
gene_expression	ENSG00000003509.16_5	ENSG00000003509.16_5	NDUFAF7	0	ipsc-ppc_0_ENSG00000003509	VAR_2_37489623_C_A	2	37489623	C	A	-0.859059	0.210631	7.43257e-06	2107	0.0156604	0.0418493	FALSE
gene_expression	ENSG00000003756.17_8	ENSG00000003756.17_8	RBM5	0	ipsc-ppc_0_ENSG00000003756	VAR_3_49804096_TA_T	3	49804096	TA	T	-0.488808	0.150638	0.000623825	1643	1	1	FALSE
gene_expression	ENSG00000003987.14_5	ENSG00000003987.14_5	MTMR7	0	ipsc-ppc_0_ENSG00000003987	VAR_8_17268058_C_G	8	17268058	C	G	1.2313	0.213114	3.08203e-10	3622	1.11631e-06	1.16766e-05	TRUE
gene_expression	ENSG00000003989.18_7	ENSG00000003989.18_7	SLC7A2	0	ipsc-ppc_0_ENSG00000003989	VAR_8_17408137_A_G	8	17408137	A	G	-1.06757	0.295157	6.3323e-05	3255	0.206116	0.303297	FALSE
gene_expression	ENSG00000004059.11_6	ENSG00000004059.11_6	ARF5	0	ipsc-ppc_0_ENSG00000004059	VAR_7_127275345_CTGTG_C	7	127275345	CTGTG	C	0.722086	0.203264	0.000460138	1301	0.59864	0.733116	FALSE
gene_expression	ENSG00000004139.14_6	ENSG00000004139.14_6	SARM1	0	ipsc-ppc_0_ENSG00000004139	VAR_17_26686218_C_T	17	26686218	C	T	1.88513	0.239941	1.7956e-24	1083	1.94463e-21	2.15366e-19	TRUE
gene_expression	ENSG00000004142.12_5	ENSG00000004142.12_5	POLDIP2	0	ipsc-ppc_0_ENSG00000004142	VAR_17_26701123_T_TA	17	26701123	T	TA	0.618555	0.148752	9.3825e-06	1005	0.00942941	0.0283266	FALSE
gene_expression	ENSG00000004399.12_7	ENSG00000004399.12_7	PLXND1	0	ipsc-ppc_0_ENSG00000004399	VAR_3_129564033_TCACA_T	3	129564033	TCACA	T	-0.476438	0.150488	0.00273643	2277	1	1	FALSE
gene_expression	ENSG00000004455.17_5	ENSG00000004455.17_5	AK2	0	ipsc-ppc_0_ENSG00000004455	VAR_1_33079064_ACC_A	1	33079064	ACC	A	0.818102	0.201341	3.0634e-06	1725	0.00528437	0.0182241	FALSE
gene_expression	ENSG00000004478.8_4	ENSG00000004478.8_4	FKBP4	0	ipsc-ppc_0_ENSG00000004478	VAR_12_2894146_T_TACTG	12	2894146	T	TACTG	-1.69926	0.394522	6.15693e-07	2381	0.00146597	0.00654238	TRUE
gene_expression	ENSG00000004487.17_6	ENSG00000004487.17_6	KDM1A	0	ipsc-ppc_0_ENSG00000004487	VAR_1_23535490_C_CT	1	23535490	C	CT	0.653764	0.171471	5.98139e-05	1833	0.109639	0.18569	FALSE
gene_expression	ENSG00000004534.15_5	ENSG00000004534.15_5	RBM6	0	ipsc-ppc_0_ENSG00000004534	VAR_3_49989935_GT_G	3	49989935	GT	G	-0.663941	0.141903	2.81283e-08	1225	3.44571e-05	0.000263739	TRUE
gene_expression	ENSG00000004660.15_6	ENSG00000004660.15_6	CAMKK1	0	ipsc-ppc_0_ENSG00000004660	VAR_17_3623878_CT_C	17	3623878	CT	C	-0.909736	0.230962	3.95371e-05	2264	0.089512	0.159115	FALSE
gene_expression	ENSG00000004700.16_8	ENSG00000004700.16_8	RECQL	0	ipsc-ppc_0_ENSG00000004700	VAR_12_21572505_G_C	12	21572505	G	C	1.00728	0.31588	0.000844156	3105	1	1	FALSE
gene_expression	ENSG00000004766.17_5	ENSG00000004766.17_5	VPS50	0	ipsc-ppc_0_ENSG00000004766	VAR_7_93026328_G_T	7	93026328	G	T	-1.02115	0.260705	0.000229414	1675	0.384268	0.504956	FALSE
gene_expression	ENSG00000004777.18_4	ENSG00000004777.18_4	ARHGAP33	0	ipsc-ppc_0_ENSG00000004777	VAR_19_35942122_TA_T	19	35942122	TA	T	-0.859385	0.207642	1.18084e-05	2301	0.0271712	0.0636338	FALSE
gene_expression	ENSG00000004779.10_5	ENSG00000004779.10_5	NDUFAB1	0	ipsc-ppc_0_ENSG00000004779	VAR_16_23770702_C_CTTCTTTCTTTCTTTCTTTCTTTCTTTCT	16	23770702	C	CTTCTTTCTTTCTTTCTTTCTTTCTTTCT	0.640892	0.239479	0.00148498	2776	1	1	FALSE
gene_expression	ENSG00000004799.8_5	ENSG00000004799.8_5	PDK4	0	ipsc-ppc_0_ENSG00000004799	VAR_7_95085642_T_C	7	95085642	T	C	-2.01574	0.483794	8.10084e-05	1773	0.143628	0.228605	FALSE
gene_expression	ENSG00000004838.14_6	ENSG00000004838.14_6	ZMYND10	0	ipsc-ppc_0_ENSG00000004838	VAR_3_50688709_G_GTT	3	50688709	G	GTT	0.928751	0.26609	0.000133264	1150	0.153253	0.240277	FALSE
gene_expression	ENSG00000004864.14_4	ENSG00000004864.14_4	SLC25A13	0	ipsc-ppc_0_ENSG00000004864	VAR_7_95389545_ATGTGTG_A	7	95389545	ATGTGTG	A	-0.678809	0.164184	7.45366e-06	1961	0.0146166	0.0395542	FALSE
gene_expression	ENSG00000004866.20_7	ENSG00000004866.20_7	ST7	0	ipsc-ppc_0_ENSG00000004866	VAR_7_117188387_GGT_G	7	117188387	GGT	G	0.825144	0.244222	0.000283161	1608	0.455323	0.58175	FALSE
gene_expression	ENSG00000004897.12_7	ENSG00000004897.12_7	CDC27	0	ipsc-ppc_0_ENSG00000004897	VAR_17_45257974_CA_C	17	45257974	CA	C	1.57713	0.402868	1.37901e-05	1402	0.0193337	0.0491977	FALSE
gene_expression	ENSG00000004975.12_6	ENSG00000004975.12_6	DVL2	0	ipsc-ppc_0_ENSG00000004975	VAR_17_7559037_C_T	17	7559037	C	T	0.907928	0.253227	0.00044342	2948	1	1	FALSE
gene_expression	ENSG00000005001.10_5	ENSG00000005001.10_5	PRSS22	0	ipsc-ppc_0_ENSG00000005001	VAR_16_2909681_G_A	16	2909681	G	A	-1.01296	0.1915	7.23678e-09	1573	1.13835e-05	9.73979e-05	TRUE
gene_expression	ENSG00000005007.13_4	ENSG00000005007.13_4	UPF1	0	ipsc-ppc_0_ENSG00000005007	VAR_19_18658195_CT_C	19	18658195	CT	C	-1.41576	0.335185	2.00419e-06	1916	0.00384002	0.0142296	FALSE
gene_expression	ENSG00000005020.13_7	ENSG00000005020.13_7	SKAP2	0	ipsc-ppc_0_ENSG00000005020	VAR_7_26634825_G_A	7	26634825	G	A	-0.920823	0.229056	3.6116e-05	2526	0.0912289	0.161554	FALSE
gene_expression	ENSG00000005059.16_7	ENSG00000005059.16_7	MCUB	0	ipsc-ppc_0_ENSG00000005059	VAR_4_110156703_T_TAC	4	110156703	T	TAC	0.915863	0.25642	0.000675329	2813	1	1	FALSE
gene_expression	ENSG00000005075.15_3	ENSG00000005075.15_3	POLR2J	0	ipsc-ppc_0_ENSG00000005075	VAR_7_102053414_C_A	7	102053414	C	A	-0.670366	0.144022	2.42788e-07	1290	0.000313196	0.00180485	TRUE
gene_expression	ENSG00000005100.13_8	ENSG00000005100.13_8	DHX33	0	ipsc-ppc_0_ENSG00000005100	VAR_17_5786378_A_G	17	5786378	A	G	-0.872095	0.224589	3.72096e-05	2504	0.0931729	0.164064	FALSE
gene_expression	ENSG00000005102.14_5	ENSG00000005102.14_5	MEOX1	0	ipsc-ppc_0_ENSG00000005102	VAR_17_41501295_C_T	17	41501295	C	T	0.849898	0.195433	1.15789e-06	1642	0.00190125	0.00808842	TRUE
gene_expression	ENSG00000005108.16_7	ENSG00000005108.16_7	THSD7A	0	ipsc-ppc_0_ENSG00000005108	VAR_7_12071001_A_G	7	12071001	A	G	-0.457914	0.126261	2.61088e-05	4055	0.105871	0.180741	FALSE
gene_expression	ENSG00000005156.12_9	ENSG00000005156.12_9	LIG3	0	ipsc-ppc_0_ENSG00000005156	VAR_17_33826654_A_G	17	33826654	A	G	0.780542	0.168639	1.93027e-06	2092	0.00403813	0.0147414	FALSE
gene_expression	ENSG00000005175.10_6	ENSG00000005175.10_6	RPAP3	0	ipsc-ppc_0_ENSG00000005175	VAR_12_47845593_G_A	12	47845593	G	A	1.04817	0.33774	0.000271878	2382	0.647615	0.784745	FALSE
gene_expression	ENSG00000005187.12_5	ENSG00000005187.12_5	ACSM3	0	ipsc-ppc_0_ENSG00000005187	VAR_16_21256682_C_G	16	21256682	C	G	0.805428	0.201936	3.69645e-05	2281	0.084316	0.151967	FALSE
gene_expression	ENSG00000005189.19_6	ENSG00000005189.19_6	REXO5	0	ipsc-ppc_0_ENSG00000005189	VAR_16_20956818_C_CT	16	20956818	C	CT	-0.812819	0.24003	0.000204761	1763	0.360994	0.479732	FALSE
gene_expression	ENSG00000005194.15_7	ENSG00000005194.15_7	CIAPIN1	0	ipsc-ppc_0_ENSG00000005194	VAR_16_57460493_T_C	16	57460493	T	C	-1.55916	0.250333	1.09481e-13	2616	2.86403e-10	5.5869e-09	TRUE
gene_expression	ENSG00000005206.17_5	ENSG00000005206.17_5	SPPL2B	0	ipsc-ppc_0_ENSG00000005206	VAR_19_2135586_G_C	19	2135586	G	C	0.962114	0.249561	4.24033e-05	2746	0.116439	0.194487	FALSE
gene_expression	ENSG00000005238.19_4	ENSG00000005238.19_4	FAM214B	0	ipsc-ppc_0_ENSG00000005238	VAR_9_35000335_AT_A	9	35000335	AT	A	-0.484488	0.113731	0.00377226	1926	1	1	FALSE
gene_expression	ENSG00000005243.10_6	ENSG00000005243.10_6	COPZ2	0	ipsc-ppc_0_ENSG00000005243	VAR_17_45778720_G_GAC	17	45778720	G	GAC	0.99148	0.292712	0.000789353	2440	1	1	FALSE
gene_expression	ENSG00000005249.13_4	ENSG00000005249.13_4	PRKAR2B	0	ipsc-ppc_0_ENSG00000005249	VAR_7_106375545_CT_C	7	106375545	CT	C	-0.837605	0.207265	3.65999e-05	1696	0.0620735	0.120275	FALSE
gene_expression	ENSG00000005339.15_9	ENSG00000005339.15_9	CREBBP	0	ipsc-ppc_0_ENSG00000005339	VAR_16_4215074_C_G	16	4215074	C	G	0.441928	0.125762	0.00125699	3327	1	1	FALSE
gene_expression	ENSG00000005379.17_8	ENSG00000005379.17_8	TSPOAP1	0	ipsc-ppc_0_ENSG00000005379	VAR_17_56429675_C_G	17	56429675	C	G	0.467946	0.122109	3.90121e-06	1605	0.00626144	0.0208765	FALSE
gene_expression	ENSG00000005436.14_8	ENSG00000005436.14_8	GCFC2	0	ipsc-ppc_0_ENSG00000005436	VAR_2_75903170_A_G	2	75903170	A	G	1.1611	0.252105	1.10369e-08	2399	2.64775e-05	0.000208791	TRUE
gene_expression	ENSG00000005448.17_6	ENSG00000005448.17_6	WDR54	0	ipsc-ppc_0_ENSG00000005448	VAR_2_74610208_CA_C	2	74610208	CA	C	0.515495	0.126901	9.41454e-06	1264	0.0119	0.0338905	FALSE
gene_expression	ENSG00000005469.12_3	ENSG00000005469.12_3	CROT	0	ipsc-ppc_0_ENSG00000005469	VAR_7_87062991_G_GT	7	87062991	G	GT	-0.890175	0.205422	1.90261e-06	1178	0.00224128	0.00925339	TRUE
gene_expression	ENSG00000005483.21_8	ENSG00000005483.21_8	KMT2E	0	ipsc-ppc_0_ENSG00000005483	VAR_7_104777934_TA_T	7	104777934	TA	T	-0.498035	0.123423	2.01369e-05	1805	0.0363471	0.0800454	FALSE
gene_expression	ENSG00000005486.17_4	ENSG00000005486.17_4	RHBDD2	0	ipsc-ppc_0_ENSG00000005486	VAR_7_75524857_AT_A	7	75524857	AT	A	0.677311	0.155399	1.17766e-05	1942	0.0228702	0.0558619	FALSE
gene_expression	ENSG00000005513.10_4	ENSG00000005513.10_4	SOX8	0	ipsc-ppc_0_ENSG00000005513	VAR_16_878475_G_T	16	878475	G	T	1.02813	0.246623	5.79008e-06	2430	0.0140699	0.0383966	FALSE
gene_expression	ENSG00000005700.15_7	ENSG00000005700.15_7	IBTK	0	ipsc-ppc_0_ENSG00000005700	VAR_6_82958246_A_G	6	82958246	A	G	-0.649833	0.135123	1.66987e-07	1544	0.000257827	0.00153244	TRUE
gene_expression	ENSG00000005801.18_8	ENSG00000005801.18_8	ZNF195	0	ipsc-ppc_0_ENSG00000005801	VAR_11_3389307_A_AAAAC	11	3389307	A	AAAAC	0.975484	0.215042	8.38341e-07	2371	0.00198771	0.00838043	TRUE
gene_expression	ENSG00000005810.18_5	ENSG00000005810.18_5	MYCBP2	0	ipsc-ppc_0_ENSG00000005810	VAR_13_78234610_C_A	13	78234610	C	A	-1.34078	0.392093	0.00159719	2762	1	1	FALSE
gene_expression	ENSG00000005812.11_8	ENSG00000005812.11_8	FBXL3	0	ipsc-ppc_0_ENSG00000005812	VAR_13_77519702_C_CT	13	77519702	C	CT	1.34887	0.351588	3.50379e-05	1596	0.0559205	0.111058	FALSE
gene_expression	ENSG00000005844.18_7	ENSG00000005844.18_7	ITGAL	0	ipsc-ppc_0_ENSG00000005844	VAR_16_30797180_AAAAT_A	16	30797180	AAAAT	A	1.03125	0.320549	0.000113583	949	0.10779	0.18324	FALSE
gene_expression	ENSG00000005882.12_7	ENSG00000005882.12_7	PDK2	0	ipsc-ppc_0_ENSG00000005882	VAR_17_47880031_CA_C	17	47880031	CA	C	1.33993	0.280125	1.24228e-07	1880	0.000233549	0.00140334	TRUE
gene_expression	ENSG00000005884.18_4	ENSG00000005884.18_4	ITGA3	0	ipsc-ppc_0_ENSG00000005884	VAR_17_48246775_T_TACAC	17	48246775	T	TACAC	-0.78518	0.178055	1.73724e-06	1945	0.00337893	0.0128596	FALSE
gene_expression	ENSG00000005961.19_7	ENSG00000005961.19_7	ITGA2B	0	ipsc-ppc_0_ENSG00000005961	VAR_17_42597238_CA_C	17	42597238	CA	C	1.13008	0.319175	6.49711e-05	1559	0.10129	0.174915	FALSE
gene_expression	ENSG00000006007.12_5	ENSG00000006007.12_5	GDE1	0	ipsc-ppc_0_ENSG00000006007	VAR_16_19435542_T_C	16	19435542	T	C	-0.82958	0.201626	3.45597e-06	2210	0.00763769	0.0242342	FALSE
gene_expression	ENSG00000006015.17_5	ENSG00000006015.17_5	REX1BD	0	ipsc-ppc_0_ENSG00000006015	VAR_19_18700583_T_C	19	18700583	T	C	0.774185	0.199422	7.01749e-05	1933	0.135648	0.218569	FALSE
gene_expression	ENSG00000006016.11_6	ENSG00000006016.11_6	CRLF1	0	ipsc-ppc_0_ENSG00000006016	VAR_19_18506180_CA_C	19	18506180	CA	C	0.803033	0.159329	2.75855e-08	1997	5.50883e-05	0.000399372	TRUE
gene_expression	ENSG00000006025.12_7	ENSG00000006025.12_7	OSBPL7	0	ipsc-ppc_0_ENSG00000006025	VAR_17_46142854_G_GT	17	46142854	G	GT	-0.727636	0.182178	0.000376962	1571	0.592207	0.726102	FALSE
gene_expression	ENSG00000006042.12_6	ENSG00000006042.12_6	TMEM98	0	ipsc-ppc_0_ENSG00000006042	VAR_17_31272370_T_G	17	31272370	T	G	-1.01448	0.148005	1.23395e-15	1899	2.34326e-12	6.25275e-11	TRUE
gene_expression	ENSG00000006047.13_5	ENSG00000006047.13_5	YBX2	0	ipsc-ppc_0_ENSG00000006047	VAR_17_7184046_G_A	17	7184046	G	A	1.65869	0.234322	2.3904e-19	2187	5.2278e-16	2.4948e-14	TRUE
gene_expression	ENSG00000006062.17_7	ENSG00000006062.17_7	MAP3K14	0	ipsc-ppc_0_ENSG00000006062	VAR_17_43028297_AT_A	17	43028297	AT	A	-1.03313	0.257507	8.6831e-05	2204	0.191376	0.286229	FALSE
gene_expression	ENSG00000006071.15_8	ENSG00000006071.15_8	ABCC8	0	ipsc-ppc_0_ENSG00000006071	VAR_11_17643142_GCT_G	11	17643142	GCT	G	0.719369	0.186771	4.01598e-05	1918	0.0770266	0.142187	FALSE
gene_expression	ENSG00000006118.14_8	ENSG00000006118.14_8	TMEM132A	0	ipsc-ppc_0_ENSG00000006118	VAR_11_60778986_A_G	11	60778986	A	G	0.557297	0.167967	0.000235831	1496	0.352803	0.470976	FALSE
gene_expression	ENSG00000006125.18_8	ENSG00000006125.18_8	AP2B1	0	ipsc-ppc_0_ENSG00000006125	VAR_17_33886072_TAA_T	17	33886072	TAA	T	-1.03873	0.188979	1.23857e-10	2307	2.85739e-07	3.30366e-06	TRUE
gene_expression	ENSG00000006194.10_5	ENSG00000006194.10_5	ZNF263	0	ipsc-ppc_0_ENSG00000006194	VAR_16_2970841_CT_C	16	2970841	CT	C	0.512599	0.142265	0.000852086	2943	1	1	FALSE
gene_expression	ENSG00000006210.7_5	ENSG00000006210.7_5	CX3CL1	0	ipsc-ppc_0_ENSG00000006210	VAR_16_57582631_CTT_C	16	57582631	CTT	C	-0.587151	0.195972	0.00073244	3388	1	1	FALSE
gene_expression	ENSG00000006282.21_8	ENSG00000006282.21_8	SPATA20	0	ipsc-ppc_0_ENSG00000006282	VAR_17_48624523_A_C	17	48624523	A	C	-1.58352	0.201107	1.44144e-24	1883	2.71423e-21	2.93994e-19	TRUE
gene_expression	ENSG00000006327.14_3	ENSG00000006327.14_3	TNFRSF12A	0	ipsc-ppc_0_ENSG00000006327	VAR_16_3012746_T_C	16	3012746	T	C	0.449854	0.1068	4.10619e-06	1831	0.00751843	0.0239612	FALSE
gene_expression	ENSG00000006432.15_5	ENSG00000006432.15_5	MAP3K9	0	ipsc-ppc_0_ENSG00000006432	VAR_14_71163725_TA_T	14	71163725	TA	T	-0.927929	0.243077	0.000169912	2155	0.366161	0.485578	FALSE
gene_expression	ENSG00000006451.8_5	ENSG00000006451.8_5	RALA	0	ipsc-ppc_0_ENSG00000006451	VAR_7_40166016_G_C	7	40166016	G	C	0.43883	0.129127	0.00623484	2837	1	1	FALSE
gene_expression	ENSG00000006453.14_6	ENSG00000006453.14_6	BAIAP2L1	0	ipsc-ppc_0_ENSG00000006453	VAR_7_97682130_T_A	7	97682130	T	A	0.785031	0.207403	0.000132688	2322	0.308102	0.420682	FALSE
gene_expression	ENSG00000006459.11_5	ENSG00000006459.11_5	KDM7A	0	ipsc-ppc_0_ENSG00000006459	VAR_7_139665687_AT_A	7	139665687	AT	A	1.5331	0.359491	5.75739e-06	2120	0.0122057	0.0345757	FALSE
gene_expression	ENSG00000006468.14_7	ENSG00000006468.14_7	ETV1	0	ipsc-ppc_0_ENSG00000006468	VAR_7_13764881_T_TA	7	13764881	T	TA	-0.741009	0.197604	4.79335e-05	2788	0.133639	0.215963	FALSE
gene_expression	ENSG00000006530.18_8	ENSG00000006530.18_8	AGK	0	ipsc-ppc_0_ENSG00000006530	VAR_7_141548033_C_T	7	141548033	C	T	1.18982	0.314625	8.23764e-05	1312	0.108078	0.183651	FALSE
gene_expression	ENSG00000006576.16_3	ENSG00000006576.16_3	PHTF2	0	ipsc-ppc_0_ENSG00000006576	VAR_7_77070981_C_G	7	77070981	C	G	0.957874	0.260865	0.000251205	3987	1	1	FALSE
gene_expression	ENSG00000006607.14_7	ENSG00000006607.14_7	FARP2	0	ipsc-ppc_0_ENSG00000006607	VAR_2_242321026_G_A	2	242321026	G	A	0.969327	0.198532	2.63665e-08	2969	7.82821e-05	0.000541528	TRUE
gene_expression	ENSG00000006611.16_6	ENSG00000006611.16_6	USH1C	0	ipsc-ppc_0_ENSG00000006611	VAR_11_17559261_G_A	11	17559261	G	A	0.864045	0.159814	9.62746e-10	1809	1.74161e-06	1.75375e-05	TRUE
gene_expression	ENSG00000006625.18_6	ENSG00000006625.18_6	GGCT	0	ipsc-ppc_0_ENSG00000006625	VAR_7_30513159_G_A	7	30513159	G	A	-0.498932	0.125886	1.71759e-06	1523	0.00261589	0.0104737	FALSE
gene_expression	ENSG00000006634.8_4	ENSG00000006634.8_4	DBF4	0	ipsc-ppc_0_ENSG00000006634	VAR_7_87860043_GCACACA_G	7	87860043	GCACACA	G	-0.770445	0.17153	4.81335e-07	1105	0.000531875	0.0028175	TRUE
gene_expression	ENSG00000006652.14_8	ENSG00000006652.14_8	IFRD1	0	ipsc-ppc_0_ENSG00000006652	VAR_7_112096792_C_T	7	112096792	C	T	0.735107	0.153663	2.33134e-06	1511	0.00352266	0.0132808	FALSE
gene_expression	ENSG00000006659.13_4	ENSG00000006659.13_4	LGALS14	0	ipsc-ppc_0_ENSG00000006659	VAR_19_40004284_CT_C	19	40004284	CT	C	0.902365	0.242571	8.09493e-05	1999	0.161818	0.250462	FALSE
gene_expression	ENSG00000006695.12_5	ENSG00000006695.12_5	COX10	0	ipsc-ppc_0_ENSG00000006695	VAR_17_14385078_A_C	17	14385078	A	C	-0.694301	0.14961	6.13489e-06	3618	0.022196	0.0545834	FALSE
gene_expression	ENSG00000006704.10_6	ENSG00000006704.10_6	GTF2IRD1	0	ipsc-ppc_0_ENSG00000006704	VAR_7_73886031_A_AAC	7	73886031	A	AAC	-0.577932	0.15016	4.36447e-05	1515	0.0661218	0.126232	FALSE
gene_expression	ENSG00000006712.15_6	ENSG00000006712.15_6	PAF1	0	ipsc-ppc_0_ENSG00000006712	VAR_19_40092137_A_G	19	40092137	A	G	-1.05658	0.2349	1.20883e-06	2278	0.00275372	0.0109036	FALSE
gene_expression	ENSG00000006715.16_6	ENSG00000006715.16_6	VPS41	0	ipsc-ppc_0_ENSG00000006715	VAR_7_38729201_T_G	7	38729201	T	G	-1.00365	0.265643	0.000169915	2751	0.467436	0.594531	FALSE
gene_expression	ENSG00000006740.17_4	ENSG00000006740.17_4	ARHGAP44	0	ipsc-ppc_0_ENSG00000006740	VAR_17_12847969_A_AT	17	12847969	A	AT	0.576068	0.156743	0.00167448	4351	1	1	FALSE
gene_expression	ENSG00000006744.19_7	ENSG00000006744.19_7	ELAC2	0	ipsc-ppc_0_ENSG00000006744	VAR_17_12895674_TAGCAGCA_T	17	12895674	TAGCAGCA	T	1.25642	0.256602	1.52587e-07	2916	0.000444943	0.00242087	TRUE
gene_expression	ENSG00000006747.15_5	ENSG00000006747.15_5	SCIN	0	ipsc-ppc_0_ENSG00000006747	VAR_7_12584569_A_C	7	12584569	A	C	-1.28134	0.326797	2.32102e-06	3205	0.00743888	0.0237721	FALSE
gene_expression	ENSG00000006831.10_4	ENSG00000006831.10_4	ADIPOR2	0	ipsc-ppc_0_ENSG00000006831	VAR_12_1468624_T_A	12	1468624	T	A	1.31065	0.392577	0.000135181	2262	0.305779	0.4181	FALSE
gene_expression	ENSG00000006837.12_7	ENSG00000006837.12_7	CDKL3	0	ipsc-ppc_0_ENSG00000006837	VAR_5_133619966_C_T	5	133619966	C	T	-1.30974	0.335538	1.80266e-05	1835	0.0330787	0.0741367	FALSE
gene_expression	ENSG00000007047.15_6	ENSG00000007047.15_6	MARK4	0	ipsc-ppc_0_ENSG00000007047	VAR_19_45787002_G_A	19	45787002	G	A	0.628417	0.170117	0.000510371	3551	1	1	FALSE
gene_expression	ENSG00000007062.11_7	ENSG00000007062.11_7	PROM1	0	ipsc-ppc_0_ENSG00000007062	VAR_4_16032948_T_C	4	16032948	T	C	1.12447	0.199311	1.39236e-11	2549	3.54914e-08	4.85439e-07	TRUE
gene_expression	ENSG00000007080.11_4	ENSG00000007080.11_4	CCDC124	0	ipsc-ppc_0_ENSG00000007080	VAR_19_18312073_A_AAAG	19	18312073	A	AAAG	1.25273	0.289303	1.35636e-06	2704	0.0036676	0.0137391	FALSE
gene_expression	ENSG00000007168.13_5	ENSG00000007168.13_5	PAFAH1B1	0	ipsc-ppc_0_ENSG00000007168	VAR_17_2847385_A_G	17	2847385	A	G	-0.53246	0.12718	2.63407e-06	2436	0.0064166	0.0212561	FALSE
gene_expression	ENSG00000007174.18_6	ENSG00000007174.18_6	DNAH9	0	ipsc-ppc_0_ENSG00000007174	VAR_17_11507344_CT_C	17	11507344	CT	C	-2.18861	0.656094	0.000376222	3806	1	1	FALSE
gene_expression	ENSG00000007202.15_7	ENSG00000007202.15_7	KIAA0100	0	ipsc-ppc_0_ENSG00000007202	VAR_17_27194634_C_T	17	27194634	C	T	0.63571	0.175347	0.000236725	1045	0.247377	0.351681	FALSE
gene_expression	ENSG00000007237.18_8	ENSG00000007237.18_8	GAS7	0	ipsc-ppc_0_ENSG00000007237	VAR_17_9654316_C_T	17	9654316	C	T	0.861667	0.262925	0.000130559	3296	0.430322	0.555324	FALSE
gene_expression	ENSG00000007255.10_3	ENSG00000007255.10_3	TRAPPC6A	0	ipsc-ppc_0_ENSG00000007255	VAR_19_45230015_C_CAA	19	45230015	C	CAA	0.765145	0.197802	3.43392e-05	2299	0.0789457	0.144901	FALSE
gene_expression	ENSG00000007264.15_7	ENSG00000007264.15_7	MATK	0	ipsc-ppc_0_ENSG00000007264	VAR_19_3904633_TAC_T	19	3904633	TAC	T	1.31624	0.292687	1.05621e-06	2462	0.00260039	0.0104269	FALSE
gene_expression	ENSG00000007306.15_5	ENSG00000007306.15_5	CEACAM7	0	ipsc-ppc_0_ENSG00000007306	VAR_19_41713373_G_A	19	41713373	G	A	1.22217	0.422513	0.00134809	1992	1	1	FALSE
gene_expression	ENSG00000007341.19_6	ENSG00000007341.19_6	ST7L	0	ipsc-ppc_0_ENSG00000007341	VAR_1_113061959_G_C	1	113061959	G	C	1.28777	0.242865	3.42805e-09	1684	5.77284e-06	5.30083e-05	TRUE
gene_expression	ENSG00000007372.23_9	ENSG00000007372.23_9	PAX6	0	ipsc-ppc_0_ENSG00000007372	VAR_11_32167340_AAG_A	11	32167340	AAG	A	-0.720935	0.204125	0.000159957	1390	0.22234	0.322493	FALSE
gene_expression	ENSG00000007376.8_6	ENSG00000007376.8_6	RPUSD1	0	ipsc-ppc_0_ENSG00000007376	VAR_16_1081188_G_A	16	1081188	G	A	1.19622	0.319511	0.000167164	2327	0.38899	0.509859	FALSE
gene_expression	ENSG00000007384.15_6	ENSG00000007384.15_6	RHBDF1	0	ipsc-ppc_0_ENSG00000007384	VAR_16_436726_CA_C	16	436726	CA	C	-0.51325	0.153172	0.00163032	1510	1	1	FALSE
gene_expression	ENSG00000007392.16_7	ENSG00000007392.16_7	LUC7L	0	ipsc-ppc_0_ENSG00000007392	VAR_16_287712_C_CT	16	287712	C	CT	0.556026	0.149767	0.000538416	1932	1	1	FALSE
gene_expression	ENSG00000007402.11_5	ENSG00000007402.11_5	CACNA2D2	0	ipsc-ppc_0_ENSG00000007402	VAR_3_50762422_CAA_C	3	50762422	CAA	C	1.17197	0.328705	6.4667e-05	1348	0.0871711	0.155795	FALSE
gene_expression	ENSG00000007516.14_6	ENSG00000007516.14_6	BAIAP3	0	ipsc-ppc_0_ENSG00000007516	VAR_16_1803534_T_C	16	1803534	T	C	-0.590516	0.14091	9.2028e-07	2734	0.00251605	0.0101505	FALSE
gene_expression	ENSG00000007520.4_5	ENSG00000007520.4_5	TSR3	0	ipsc-ppc_0_ENSG00000007520	VAR_16_1407484_T_TTTA	16	1407484	T	TTTA	0.735597	0.200672	4.00406e-05	2640	0.105707	0.180535	FALSE
gene_expression	ENSG00000007541.17_5	ENSG00000007541.17_5	PIGQ	0	ipsc-ppc_0_ENSG00000007541	VAR_16_257548_T_C	16	257548	T	C	0.517431	0.152353	0.000821105	3361	1	1	FALSE
gene_expression	ENSG00000007545.16_5	ENSG00000007545.16_5	CRAMP1	0	ipsc-ppc_0_ENSG00000007545	VAR_16_1179161_C_G	16	1179161	C	G	1.07311	0.259267	1.27276e-06	2710	0.00344918	0.0130786	FALSE
gene_expression	ENSG00000007866.21_11	ENSG00000007866.21_11	TEAD3	0	ipsc-ppc_0_ENSG00000007866	VAR_6_35695541_G_T	6	35695541	G	T	-0.575886	0.160484	1.67216e-05	1538	0.0257178	0.0609409	FALSE
gene_expression	ENSG00000007923.16_6	ENSG00000007923.16_6	DNAJC11	0	ipsc-ppc_0_ENSG00000007923	VAR_1_6573038_C_G	1	6573038	C	G	-0.605978	0.16685	0.000282463	2140	0.604472	0.739378	FALSE
gene_expression	ENSG00000007944.15_4	ENSG00000007944.15_4	MYLIP	0	ipsc-ppc_0_ENSG00000007944	VAR_6_16606753_GT_G	6	16606753	GT	G	0.889472	0.228511	0.000145759	2229	0.324896	0.439639	FALSE
gene_expression	ENSG00000007968.7_5	ENSG00000007968.7_5	E2F2	0	ipsc-ppc_0_ENSG00000007968	VAR_1_23944606_T_C	1	23944606	T	C	0.474825	0.12414	3.97807e-05	1404	0.0558521	0.111002	FALSE
gene_expression	ENSG00000008018.9_5	ENSG00000008018.9_5	PSMB1	0	ipsc-ppc_0_ENSG00000008018	VAR_6_170844605_C_T	6	170844605	C	T	-0.757601	0.163037	8.8007e-06	1336	0.0117577	0.0335784	FALSE
gene_expression	ENSG00000008083.14_4	ENSG00000008083.14_4	JARID2	0	ipsc-ppc_0_ENSG00000008083	VAR_6_15163517_C_CAAAAAAAA	6	15163517	C	CAAAAAAAA	1.30259	0.326705	6.57511e-06	2733	0.0179698	0.0464877	FALSE
gene_expression	ENSG00000008118.10_5	ENSG00000008118.10_5	CAMK1G	0	ipsc-ppc_0_ENSG00000008118	VAR_1_210065827_C_CT	1	210065827	C	CT	-1.12335	0.278442	3.87072e-05	1919	0.074279	0.138075	FALSE
gene_expression	ENSG00000008128.23_7	ENSG00000008128.23_7	CDK11A	0	ipsc-ppc_0_ENSG00000008128	VAR_1_1612540_C_T	1	1612540	C	T	-1.94071	0.357588	4.75139e-09	1786	8.48598e-06	7.47929e-05	TRUE
gene_expression	ENSG00000008130.15_5	ENSG00000008130.15_5	NADK	0	ipsc-ppc_0_ENSG00000008130	VAR_1_1738371_C_T	1	1738371	C	T	-1.41516	0.36823	3.01296e-05	1704	0.0513408	0.103778	FALSE
gene_expression	ENSG00000008196.13_5	ENSG00000008196.13_5	TFAP2B	0	ipsc-ppc_0_ENSG00000008196	VAR_6_51309989_ATGTGTGTG_A	6	51309989	ATGTGTGTG	A	-0.584586	0.148125	1.87302e-05	1507	0.0282263	0.0655777	FALSE
gene_expression	ENSG00000008256.16_6	ENSG00000008256.16_6	CYTH3	0	ipsc-ppc_0_ENSG00000008256	VAR_7_6557694_TA_T	7	6557694	TA	T	0.712303	0.177508	1.18337e-05	2454	0.0290398	0.0670751	FALSE
gene_expression	ENSG00000008277.14_3	ENSG00000008277.14_3	ADAM22	0	ipsc-ppc_0_ENSG00000008277	VAR_7_87682906_GGAAA_G	7	87682906	GGAAA	G	1.10988	0.294448	2.81094e-05	1544	0.043401	0.0915327	FALSE
gene_expression	ENSG00000008282.8_6	ENSG00000008282.8_6	SYPL1	0	ipsc-ppc_0_ENSG00000008282	VAR_7_105420999_AT_A	7	105420999	AT	A	-1.20619	0.325858	0.000640354	3078	1	1	FALSE
gene_expression	ENSG00000008283.16_6	ENSG00000008283.16_6	CYB561	0	ipsc-ppc_0_ENSG00000008283	VAR_17_61618647_CT_C	17	61618647	CT	C	-0.862627	0.259032	0.00199344	1558	1	1	FALSE
gene_expression	ENSG00000008294.21_7	ENSG00000008294.21_7	SPAG9	0	ipsc-ppc_0_ENSG00000008294	VAR_17_49434596_C_CT	17	49434596	C	CT	1.17211	0.253999	4.15478e-06	1979	0.0082223	0.0255902	FALSE
gene_expression	ENSG00000008300.17_6	ENSG00000008300.17_6	CELSR3	0	ipsc-ppc_0_ENSG00000008300	VAR_3_48844210_CT_C	3	48844210	CT	C	-1.45598	0.359819	0.000115728	876	0.101378	0.175027	FALSE
gene_expression	ENSG00000008311.15_5	ENSG00000008311.15_5	AASS	0	ipsc-ppc_0_ENSG00000008311	VAR_7_121820676_T_TTG	7	121820676	T	TTG	-1.02509	0.235362	8.20411e-06	1663	0.0136434	0.0374938	FALSE
gene_expression	ENSG00000008323.15_3	ENSG00000008323.15_3	PLEKHG6	0	ipsc-ppc_0_ENSG00000008323	VAR_12_6181635_G_A	12	6181635	G	A	0.846212	0.2084	1.09162e-05	2296	0.0250637	0.0597521	FALSE
gene_expression	ENSG00000008324.11_3	ENSG00000008324.11_3	SS18L2	0	ipsc-ppc_0_ENSG00000008324	VAR_3_42769688_T_C	3	42769688	T	C	0.835793	0.246112	0.000376456	1795	0.675738	0.815403	FALSE
gene_expression	ENSG00000008382.15_6	ENSG00000008382.15_6	MPND	0	ipsc-ppc_0_ENSG00000008382	VAR_19_4326239_T_G	19	4326239	T	G	-1.11876	0.212255	1.36471e-11	2496	3.40633e-08	4.69696e-07	TRUE
gene_expression	ENSG00000008394.13_8	ENSG00000008394.13_8	MGST1	0	ipsc-ppc_0_ENSG00000008394	VAR_12_16759097_GA_G	12	16759097	GA	G	0.783413	0.191557	3.76581e-05	1662	0.0625878	0.121027	FALSE
gene_expression	ENSG00000008405.12_6	ENSG00000008405.12_6	CRY1	0	ipsc-ppc_0_ENSG00000008405	VAR_12_107511414_AATAATT_A	12	107511414	AATAATT	A	0.9282	0.242781	5.19173e-06	1780	0.00924127	0.0279073	FALSE
gene_expression	ENSG00000008441.16_6	ENSG00000008441.16_6	NFIX	0	ipsc-ppc_0_ENSG00000008441	VAR_19_13543980_A_G	19	13543980	A	G	-0.636524	0.187735	0.00074026	2906	1	1	FALSE
gene_expression	ENSG00000008513.16_9	ENSG00000008513.16_9	ST3GAL1	0	ipsc-ppc_0_ENSG00000008513	VAR_8_134492253_A_G	8	134492253	A	G	-0.771303	0.169497	4.54703e-07	3053	0.00138821	0.00625378	TRUE
gene_expression	ENSG00000008517.17_6	ENSG00000008517.17_6	IL32	0	ipsc-ppc_0_ENSG00000008517	VAR_16_3546405_C_G	16	3546405	C	G	-0.577913	0.156479	0.000615137	2653	1	1	FALSE
gene_expression	ENSG00000008710.20_7	ENSG00000008710.20_7	PKD1	0	ipsc-ppc_0_ENSG00000008710	VAR_16_1765733_AT_A	16	1765733	AT	A	1.09763	0.330586	0.000374617	2681	1	1	FALSE
gene_expression	ENSG00000008735.14_5	ENSG00000008735.14_5	MAPK8IP2	0	ipsc-ppc_0_ENSG00000008735	VAR_22_51095202_TG_T	22	51095202	TG	T	-0.700286	0.200104	0.0016426	2119	1	1	FALSE
gene_expression	ENSG00000008838.20_7	ENSG00000008838.20_7	MED24	0	ipsc-ppc_0_ENSG00000008838	VAR_17_38177944_A_AG	17	38177944	A	AG	-0.908081	0.228271	1.13724e-06	1133	0.00128849	0.00587799	TRUE
gene_expression	ENSG00000008853.17_3	ENSG00000008853.17_3	RHOBTB2	0	ipsc-ppc_0_ENSG00000008853	VAR_8_22419555_G_C	8	22419555	G	C	-1.07477	0.317543	0.000346355	3288	1	1	FALSE
gene_expression	ENSG00000008869.12_6	ENSG00000008869.12_6	HEATR5B	0	ipsc-ppc_0_ENSG00000008869	VAR_2_36741750_T_C	2	36741750	T	C	-0.969118	0.266276	0.000101441	2418	0.245285	0.34922	FALSE
gene_expression	ENSG00000008952.17_4	ENSG00000008952.17_4	SEC62	0	ipsc-ppc_0_ENSG00000008952	VAR_3_170194555_A_G	3	170194555	A	G	0.807793	0.235967	0.000234006	1974	0.461927	0.588544	FALSE
gene_expression	ENSG00000008988.9_3	ENSG00000008988.9_3	RPS20	0	ipsc-ppc_0_ENSG00000008988	VAR_8_56969925_CAA_C	8	56969925	CAA	C	-1.60361	0.426069	0.0123192	2663	1	1	FALSE
gene_expression	ENSG00000009307.16_9	ENSG00000009307.16_9	CSDE1	0	ipsc-ppc_0_ENSG00000009307	VAR_1_114993996_T_TA	1	114993996	T	TA	0.513679	0.126266	9.1098e-06	1528	0.0139198	0.0381006	FALSE
gene_expression	ENSG00000009335.18_5	ENSG00000009335.18_5	UBE3C	0	ipsc-ppc_0_ENSG00000009335	VAR_7_156922341_G_GGAA	7	156922341	G	GGAA	-0.837403	0.238638	0.000194879	2498	0.486808	0.615482	FALSE
gene_expression	ENSG00000009413.16_6	ENSG00000009413.16_6	REV3L	0	ipsc-ppc_0_ENSG00000009413	VAR_6_111398295_GA_G	6	111398295	GA	G	0.907054	0.231385	7.59894e-05	2085	0.158438	0.246412	FALSE
gene_expression	ENSG00000009780.15_5	ENSG00000009780.15_5	FAM76A	0	ipsc-ppc_0_ENSG00000009780	VAR_1_27753022_A_AT	1	27753022	A	AT	1.247	0.352862	0.000274759	1478	0.406094	0.528909	FALSE
gene_expression	ENSG00000009830.11_9	ENSG00000009830.11_9	POMT2	0	ipsc-ppc_0_ENSG00000009830	VAR_14_77390213_GTT_G	14	77390213	GTT	G	0.910349	0.198719	3.38031e-07	2688	0.000908628	0.00441157	TRUE
gene_expression	ENSG00000009844.16_5	ENSG00000009844.16_5	VTA1	0	ipsc-ppc_0_ENSG00000009844	VAR_6_142868515_T_A	6	142868515	T	A	-0.906076	0.276752	0.000753469	2116	1	1	FALSE
gene_expression	ENSG00000009950.16_7	ENSG00000009950.16_7	MLXIPL	0	ipsc-ppc_0_ENSG00000009950	VAR_7_73182449_GGTGTGTGTGT_G	7	73182449	GGTGTGTGTGT	G	1.0906	0.264348	1.17668e-05	1378	0.0162147	0.0430439	FALSE
gene_expression	ENSG00000009954.11_5	ENSG00000009954.11_5	BAZ1B	0	ipsc-ppc_0_ENSG00000009954	VAR_7_73202593_G_T	7	73202593	G	T	1.61177	0.337461	6.68321e-08	1230	8.22034e-05	0.000564386	TRUE
gene_expression	ENSG00000010017.13_5	ENSG00000010017.13_5	RANBP9	0	ipsc-ppc_0_ENSG00000010017	VAR_6_13332821_C_T	6	13332821	C	T	-0.522713	0.154047	9.98618e-05	2033	0.203019	0.299669	FALSE
gene_expression	ENSG00000010072.16_5	ENSG00000010072.16_5	SPRTN	0	ipsc-ppc_0_ENSG00000010072	VAR_1_231496088_A_G	1	231496088	A	G	-0.586009	0.167538	0.000141088	1721	0.242812	0.346357	FALSE
gene_expression	ENSG00000010165.20_5	ENSG00000010165.20_5	EEF1AKNMT	0	ipsc-ppc_0_ENSG00000010165	VAR_1_171750854_C_G	1	171750854	C	G	-1.48033	0.304747	1.09138e-06	1900	0.00207361	0.00868481	TRUE
gene_expression	ENSG00000010219.13_6	ENSG00000010219.13_6	DYRK4	0	ipsc-ppc_0_ENSG00000010219	VAR_12_4337848_C_T	12	4337848	C	T	-1.16496	0.292384	1.93372e-06	2306	0.00445915	0.015946	FALSE
gene_expression	ENSG00000010244.18_7	ENSG00000010244.18_7	ZNF207	0	ipsc-ppc_0_ENSG00000010244	VAR_17_30986833_C_T	17	30986833	C	T	-0.953513	0.268313	0.000199605	1463	0.292023	0.402938	FALSE
gene_expression	ENSG00000010256.11_5	ENSG00000010256.11_5	UQCRC1	0	ipsc-ppc_0_ENSG00000010256	VAR_3_48335575_C_CT	3	48335575	C	CT	0.700916	0.16924	1.02499e-05	876	0.00897894	0.0272999	FALSE
gene_expression	ENSG00000010270.13_4	ENSG00000010270.13_4	STARD3NL	0	ipsc-ppc_0_ENSG00000010270	VAR_7_38416057_TA_T	7	38416057	TA	T	-0.732895	0.211113	0.000205548	2772	0.56978	0.70231	FALSE
gene_expression	ENSG00000010278.14_6	ENSG00000010278.14_6	CD9	0	ipsc-ppc_0_ENSG00000010278	VAR_12_6739907_C_A	12	6739907	C	A	-0.346944	0.106798	0.000644852	3074	1	1	FALSE
gene_expression	ENSG00000010292.13_5	ENSG00000010292.13_5	NCAPD2	0	ipsc-ppc_0_ENSG00000010292	VAR_12_6385674_A_G	12	6385674	A	G	0.658991	0.17633	0.000722752	2909	1	1	FALSE
gene_expression	ENSG00000010295.19_6	ENSG00000010295.19_6	IFFO1	0	ipsc-ppc_0_ENSG00000010295	VAR_12_6148005_T_C	12	6148005	T	C	-1.14807	0.274754	5.83108e-06	2001	0.011668	0.0333959	FALSE
gene_expression	ENSG00000010310.9_6	ENSG00000010310.9_6	GIPR	0	ipsc-ppc_0_ENSG00000010310	VAR_19_46217026_G_A	19	46217026	G	A	0.639574	0.129909	1.77575e-06	2232	0.00396348	0.0145821	FALSE
gene_expression	ENSG00000010318.21_5	ENSG00000010318.21_5	PHF7	0	ipsc-ppc_0_ENSG00000010318	VAR_3_52061973_TC_T	3	52061973	TC	T	-1.01019	0.295267	0.000323215	1002	0.323862	0.438606	FALSE
gene_expression	ENSG00000010319.7_6	ENSG00000010319.7_6	SEMA3G	0	ipsc-ppc_0_ENSG00000010319	VAR_3_52500579_CAA_C	3	52500579	CAA	C	-0.954122	0.184078	2.18562e-08	1003	2.19218e-05	0.000176403	TRUE
gene_expression	ENSG00000010322.16_6	ENSG00000010322.16_6	NISCH	0	ipsc-ppc_0_ENSG00000010322	VAR_3_52446217_G_GA	3	52446217	G	GA	0.643854	0.13863	2.19157e-07	1090	0.000238881	0.0014312	TRUE
gene_expression	ENSG00000010361.14_7	ENSG00000010361.14_7	FUZ	0	ipsc-ppc_0_ENSG00000010361	VAR_19_50357189_T_C	19	50357189	T	C	-0.783829	0.128704	2.01349e-12	1853	3.73099e-09	6.07587e-08	TRUE
gene_expression	ENSG00000010438.16_5	ENSG00000010438.16_5	PRSS3	0	ipsc-ppc_0_ENSG00000010438	VAR_9_34243487_C_CT	9	34243487	C	CT	0.765923	0.243941	0.00087413	3054	1	1	FALSE
gene_expression	ENSG00000010539.11_7	ENSG00000010539.11_7	ZNF200	0	ipsc-ppc_0_ENSG00000010539	VAR_16_3288726_A_T	16	3288726	A	T	0.845935	0.19453	1.2938e-06	2103	0.00272087	0.0108158	FALSE
gene_expression	ENSG00000010626.15_6	ENSG00000010626.15_6	LRRC23	0	ipsc-ppc_0_ENSG00000010626	VAR_12_7122196_CA_C	12	7122196	CA	C	0.920192	0.233363	0.000258093	1930	0.498119	0.627807	FALSE
gene_expression	ENSG00000010704.18_5	ENSG00000010704.18_5	HFE	0	ipsc-ppc_0_ENSG00000010704	VAR_6_25958210_A_AT	6	25958210	A	AT	1.32217	0.338542	4.02685e-05	1936	0.0779598	0.143459	FALSE
gene_expression	ENSG00000010803.16_7	ENSG00000010803.16_7	SCMH1	0	ipsc-ppc_0_ENSG00000010803	VAR_1_41384659_CTGTTTGTTTGTTTGTT_C	1	41384659	CTGTTTGTTTGTTTGTT	C	1.4876	0.294727	4.86749e-08	2454	0.000119448	0.000785068	TRUE
gene_expression	ENSG00000010810.17_9	ENSG00000010810.17_9	FYN	0	ipsc-ppc_0_ENSG00000010810	VAR_6_112152106_TTTGTAGACA_T	6	112152106	TTTGTAGACA	T	0.721342	0.364259	0.0190523	2869	1	1	FALSE
gene_expression	ENSG00000010818.10_6	ENSG00000010818.10_6	HIVEP2	0	ipsc-ppc_0_ENSG00000010818	VAR_6_142881917_C_T	6	142881917	C	T	-0.432421	0.129163	0.000264006	1850	0.488411	0.617174	FALSE
gene_expression	ENSG00000011007.12_4	ENSG00000011007.12_4	ELOA	0	ipsc-ppc_0_ENSG00000011007	VAR_1_24097585_CA_C	1	24097585	CA	C	-1.0509	0.273353	6.13544e-05	1643	0.100805	0.174311	FALSE
gene_expression	ENSG00000011009.11_4	ENSG00000011009.11_4	LYPLA2	0	ipsc-ppc_0_ENSG00000011009	VAR_1_23932209_TA_T	1	23932209	TA	T	0.636239	0.150322	3.19692e-06	1605	0.00513106	0.0177848	FALSE
gene_expression	ENSG00000011021.23_6	ENSG00000011021.23_6	CLCN6	0	ipsc-ppc_0_ENSG00000011021	VAR_1_11841945_T_C	1	11841945	T	C	-0.617715	0.119666	1.56635e-08	2118	3.31753e-05	0.000254756	TRUE
gene_expression	ENSG00000011028.14_5	ENSG00000011028.14_5	MRC2	0	ipsc-ppc_0_ENSG00000011028	VAR_17_60394725_CA_C	17	60394725	CA	C	-0.728031	0.163211	0.00062724	2012	1	1	FALSE
gene_expression	ENSG00000011052.21_4	ENSG00000011052.21_4	NME1-NME2	0	ipsc-ppc_0_ENSG00000011052	VAR_17_49214588_A_C	17	49214588	A	C	1.06257	0.211246	2.05458e-08	1811	3.72085e-05	0.000282826	TRUE
gene_expression	ENSG00000011105.14_6	ENSG00000011105.14_6	TSPAN9	0	ipsc-ppc_0_ENSG00000011105	VAR_12_3161684_TA_T	12	3161684	TA	T	1.1088	0.263441	5.70281e-06	3016	0.0171997	0.0450015	FALSE
gene_expression	ENSG00000011114.15_8	ENSG00000011114.15_8	BTBD7	0	ipsc-ppc_0_ENSG00000011114	VAR_14_93564801_CA_C	14	93564801	CA	C	1.1976	0.425155	0.000569937	2627	1	1	FALSE
gene_expression	ENSG00000011132.12_8	ENSG00000011132.12_8	APBA3	0	ipsc-ppc_0_ENSG00000011132	VAR_19_3304012_A_ATG	19	3304012	A	ATG	1.01464	0.22229	0.00223156	3230	1	1	FALSE
gene_expression	ENSG00000011143.17_7	ENSG00000011143.17_7	MKS1	0	ipsc-ppc_0_ENSG00000011143	VAR_17_56370420_G_A	17	56370420	G	A	-0.901868	0.19787	1.65801e-06	1711	0.00283686	0.0111817	FALSE
gene_expression	ENSG00000011198.10_9	ENSG00000011198.10_9	ABHD5	0	ipsc-ppc_0_ENSG00000011198	VAR_3_43576470_CT_C	3	43576470	CT	C	0.879135	0.280412	0.000337594	1341	0.452714	0.579136	FALSE
gene_expression	ENSG00000011243.18_7	ENSG00000011243.18_7	AKAP8L	0	ipsc-ppc_0_ENSG00000011243	VAR_19_15110808_T_C	19	15110808	T	C	0.665048	0.196803	0.000108735	3094	0.336426	0.452563	FALSE
gene_expression	ENSG00000011258.16_6	ENSG00000011258.16_6	MBTD1	0	ipsc-ppc_0_ENSG00000011258	VAR_17_49039525_C_T	17	49039525	C	T	-0.785139	0.220097	2.84061e-05	1850	0.0525514	0.105751	FALSE
gene_expression	ENSG00000011260.14_4	ENSG00000011260.14_4	UTP18	0	ipsc-ppc_0_ENSG00000011260	VAR_17_49308802_AT_A	17	49308802	AT	A	-0.771976	0.155442	1.15769e-08	1744	2.01901e-05	0.000163507	TRUE
gene_expression	ENSG00000011275.18_5	ENSG00000011275.18_5	RNF216	0	ipsc-ppc_0_ENSG00000011275	VAR_7_5738015_T_TACACAC	7	5738015	T	TACACAC	1.12895	0.308538	4.84867e-05	2875	0.139399	0.223364	FALSE
gene_expression	ENSG00000011295.16_8	ENSG00000011295.16_8	TTC19	0	ipsc-ppc_0_ENSG00000011295	VAR_17_16034302_A_AT	17	16034302	A	AT	1.14099	0.298057	3.83757e-05	1365	0.0523828	0.105509	FALSE
gene_expression	ENSG00000011304.20_8	ENSG00000011304.20_8	PTBP1	0	ipsc-ppc_0_ENSG00000011304	VAR_19_555379_G_T	19	555379	G	T	0.770608	0.215466	0.000111848	3395	0.379725	0.500076	FALSE
gene_expression	ENSG00000011332.19_7	ENSG00000011332.19_7	DPF1	0	ipsc-ppc_0_ENSG00000011332	VAR_19_39109651_A_C	19	39109651	A	C	1.3365	0.293867	1.19272e-06	1906	0.00227333	0.00935702	TRUE
gene_expression	ENSG00000011347.10_8	ENSG00000011347.10_8	SYT7	0	ipsc-ppc_0_ENSG00000011347	VAR_11_61525020_G_A	11	61525020	G	A	0.738194	0.177643	1.23484e-05	1512	0.0186707	0.0478659	FALSE
gene_expression	ENSG00000011376.12_9	ENSG00000011376.12_9	LARS2	0	ipsc-ppc_0_ENSG00000011376	VAR_3_45546577_T_C	3	45546577	T	C	-1.67279	0.228315	1.16821e-15	2187	2.55487e-12	6.78442e-11	TRUE
gene_expression	ENSG00000011405.13_5	ENSG00000011405.13_5	PIK3C2A	0	ipsc-ppc_0_ENSG00000011405	VAR_11_17415143_A_C	11	17415143	A	C	1.39188	0.371709	3.95426e-06	2058	0.00813787	0.0254332	FALSE
gene_expression	ENSG00000011422.12_7	ENSG00000011422.12_7	PLAUR	0	ipsc-ppc_0_ENSG00000011422	VAR_19_44499260_C_CT	19	44499260	C	CT	0.996298	0.241768	7.31989e-06	1957	0.014325	0.038938	FALSE
gene_expression	ENSG00000011426.11_8	ENSG00000011426.11_8	ANLN	0	ipsc-ppc_0_ENSG00000011426	VAR_7_36073321_C_A	7	36073321	C	A	-0.637259	0.163408	0.00293701	3291	1	1	FALSE
gene_expression	ENSG00000011451.21_9	ENSG00000011451.21_9	WIZ	0	ipsc-ppc_0_ENSG00000011451	VAR_19_15106153_AAAAG_A	19	15106153	AAAAG	A	-0.617985	0.165285	1.98619e-05	3031	0.0602015	0.117591	FALSE
gene_expression	ENSG00000011454.17_5	ENSG00000011454.17_5	RABGAP1	0	ipsc-ppc_0_ENSG00000011454	VAR_9_125375428_G_A	9	125375428	G	A	-0.859181	0.231576	0.000647221	2351	1	1	FALSE
gene_expression	ENSG00000011465.17_7	ENSG00000011465.17_7	DCN	0	ipsc-ppc_0_ENSG00000011465	VAR_12_91763914_A_G	12	91763914	A	G	0.734038	0.188631	0.000616309	2595	1	1	FALSE
gene_expression	ENSG00000011478.12_4	ENSG00000011478.12_4	QPCTL	0	ipsc-ppc_0_ENSG00000011478	VAR_19_46196634_C_G	19	46196634	C	G	-1.27419	0.169409	2.01552e-21	2156	4.34545e-18	2.82781e-16	TRUE
gene_expression	ENSG00000011485.15_4	ENSG00000011485.15_4	PPP5C	0	ipsc-ppc_0_ENSG00000011485	VAR_19_47040623_G_T	19	47040623	G	T	-0.547333	0.135838	9.04797e-05	2475	0.223937	0.32418	FALSE
gene_expression	ENSG00000011523.14_5	ENSG00000011523.14_5	CEP68	0	ipsc-ppc_0_ENSG00000011523	VAR_2_65373084_C_CA	2	65373084	C	CA	1.12827	0.200455	1.4268e-08	2394	3.41575e-05	0.000261689	TRUE
gene_expression	ENSG00000011566.15_7	ENSG00000011566.15_7	MAP4K3	0	ipsc-ppc_0_ENSG00000011566	VAR_2_39365160_CA_C	2	39365160	CA	C	-1.22038	0.350886	0.000261273	1488	0.388774	0.509725	FALSE
gene_expression	ENSG00000011600.12_4	ENSG00000011600.12_4	TYROBP	0	ipsc-ppc_0_ENSG00000011600	VAR_19_36228954_G_T	19	36228954	G	T	-0.735751	0.224768	0.000961534	2713	1	1	FALSE
gene_expression	ENSG00000011638.10_4	ENSG00000011638.10_4	TMEM159	0	ipsc-ppc_0_ENSG00000011638	VAR_16_21184277_A_G	16	21184277	A	G	1.00011	0.17637	1.07235e-10	1323	1.41872e-07	1.74053e-06	TRUE
gene_expression	ENSG00000012048.23_8	ENSG00000012048.23_8	BRCA1	0	ipsc-ppc_0_ENSG00000012048	VAR_17_41251931_G_A	17	41251931	G	A	-0.876363	0.216955	1.62346e-05	1356	0.0220141	0.0542981	FALSE
gene_expression	ENSG00000012061.16_8	ENSG00000012061.16_8	ERCC1	0	ipsc-ppc_0_ENSG00000012061	VAR_19_46446975_CA_C	19	46446975	CA	C	-1.40258	0.337526	2.67053e-06	2402	0.00641462	0.0212538	FALSE
gene_expression	ENSG00000012171.20_7	ENSG00000012171.20_7	SEMA3B	0	ipsc-ppc_0_ENSG00000012171	VAR_3_50037779_CT_C	3	50037779	CT	C	0.662274	0.177166	7.0986e-05	1110	0.0787944	0.144675	FALSE
gene_expression	ENSG00000012232.9_4	ENSG00000012232.9_4	EXTL3	0	ipsc-ppc_0_ENSG00000012232	VAR_8_29046802_CT_C	8	29046802	CT	C	0.460288	0.115758	0.000177162	1743	0.308794	0.421493	FALSE
gene_expression	ENSG00000012660.14_6	ENSG00000012660.14_6	ELOVL5	0	ipsc-ppc_0_ENSG00000012660	VAR_6_52856554_C_CT	6	52856554	C	CT	-0.614873	0.158645	0.000433307	3302	1	1	FALSE
gene_expression	ENSG00000012779.11_4	ENSG00000012779.11_4	ALOX5	0	ipsc-ppc_0_ENSG00000012779	VAR_10_45745894_A_AT	10	45745894	A	AT	1.30905	0.312644	4.3721e-06	1429	0.00624772	0.0208392	FALSE
gene_expression	ENSG00000012822.16_7	ENSG00000012822.16_7	CALCOCO1	0	ipsc-ppc_0_ENSG00000012822	VAR_12_54298756_TA_T	12	54298756	TA	T	0.727405	0.209041	0.000209297	1720	0.359991	0.478593	FALSE
gene_expression	ENSG00000012963.15_5	ENSG00000012963.15_5	UBR7	0	ipsc-ppc_0_ENSG00000012963	VAR_14_93177604_T_G	14	93177604	T	G	-0.557322	0.15396	0.000538956	2415	1	1	FALSE
gene_expression	ENSG00000012983.11_6	ENSG00000012983.11_6	MAP4K5	0	ipsc-ppc_0_ENSG00000012983	VAR_14_51079426_G_A	14	51079426	G	A	-1.58686	0.325008	6.61791e-08	2319	0.000153469	0.00097198	TRUE
gene_expression	ENSG00000013016.16_5	ENSG00000013016.16_5	EHD3	0	ipsc-ppc_0_ENSG00000013016	VAR_2_31948898_T_TA	2	31948898	T	TA	0.755493	0.181548	2.39988e-05	2003	0.0480697	0.0988532	FALSE
gene_expression	ENSG00000013275.8_4	ENSG00000013275.8_4	PSMC4	0	ipsc-ppc_0_ENSG00000013275	VAR_19_40522563_G_C	19	40522563	G	C	-0.672384	0.179442	9.25512e-05	2131	0.197227	0.292773	FALSE
gene_expression	ENSG00000013288.9_5	ENSG00000013288.9_5	MAN2B2	0	ipsc-ppc_0_ENSG00000013288	VAR_4_6607830_T_C	4	6607830	T	C	-1.82817	0.225296	4.89977e-23	2620	1.28374e-19	1.05678e-17	TRUE
gene_expression	ENSG00000013297.12_5	ENSG00000013297.12_5	CLDN11	0	ipsc-ppc_0_ENSG00000013297	VAR_3_169654636_G_A	3	169654636	G	A	-1.11688	0.286502	0.000247206	1926	0.476119	0.603869	FALSE
gene_expression	ENSG00000013306.16_8	ENSG00000013306.16_8	SLC25A39	0	ipsc-ppc_0_ENSG00000013306	VAR_17_42392077_T_C	17	42392077	T	C	-0.642109	0.152201	2.01761e-07	1550	0.00031273	0.0018028	TRUE
gene_expression	ENSG00000013364.19_5	ENSG00000013364.19_5	MVP	0	ipsc-ppc_0_ENSG00000013364	VAR_16_29840878_TGTCCAAA_T	16	29840878	TGTCCAAA	T	-1.16435	0.25306	1.33188e-07	815	0.000108549	0.000721204	TRUE
gene_expression	ENSG00000013374.16_7	ENSG00000013374.16_7	NUB1	0	ipsc-ppc_0_ENSG00000013374	VAR_7_151396253_T_C	7	151396253	T	C	0.703749	0.216425	0.000299506	2477	0.741876	0.89038	FALSE
gene_expression	ENSG00000013375.16_9	ENSG00000013375.16_9	PGM3	0	ipsc-ppc_0_ENSG00000013375	VAR_6_84053828_TA_T	6	84053828	TA	T	0.700055	0.218129	0.0711872	2342	1	1	FALSE
gene_expression	ENSG00000013392.8_4	ENSG00000013392.8_4	RWDD2A	0	ipsc-ppc_0_ENSG00000013392	VAR_6_83929459_AT_A	6	83929459	AT	A	-0.548889	0.143885	0.000113092	1315	0.148716	0.234886	FALSE
gene_expression	ENSG00000013441.16_6	ENSG00000013441.16_6	CLK1	0	ipsc-ppc_0_ENSG00000013441	VAR_2_201407753_C_T	2	201407753	C	T	-1.21229	0.373968	0.000332316	1617	0.537355	0.668809	FALSE
gene_expression	ENSG00000013503.10_4	ENSG00000013503.10_4	POLR3B	0	ipsc-ppc_0_ENSG00000013503	VAR_12_106908021_A_G	12	106908021	A	G	0.551866	0.157415	0.000726434	2702	1	1	FALSE
gene_expression	ENSG00000013523.11_7	ENSG00000013523.11_7	ANGEL1	0	ipsc-ppc_0_ENSG00000013523	VAR_14_77315657_C_T	14	77315657	C	T	-1.06225	0.14207	1.05365e-19	2708	2.85329e-16	1.39811e-14	TRUE
gene_expression	ENSG00000013561.18_8	ENSG00000013561.18_8	RNF14	0	ipsc-ppc_0_ENSG00000013561	VAR_5_141643554_C_T	5	141643554	C	T	0.675784	0.158387	3.02474e-06	2131	0.00644573	0.0213269	FALSE
gene_expression	ENSG00000013573.17_6	ENSG00000013573.17_6	DDX11	0	ipsc-ppc_0_ENSG00000013573	VAR_12_31244924_G_A	12	31244924	G	A	-1.51965	0.185558	2.07212e-29	2088	4.32658e-26	8.38034e-24	TRUE
gene_expression	ENSG00000013583.10_8	ENSG00000013583.10_8	HEBP1	0	ipsc-ppc_0_ENSG00000013583	VAR_12_13150687_C_T	12	13150687	C	T	0.427881	0.100164	0.000160947	2329	0.374847	0.495104	FALSE
gene_expression	ENSG00000013588.9_7	ENSG00000013588.9_7	GPRC5A	0	ipsc-ppc_0_ENSG00000013588	VAR_12_13107527_GA_G	12	13107527	GA	G	-0.735582	0.18405	3.26967e-05	2216	0.0724559	0.135374	FALSE
gene_expression	ENSG00000013810.19_5	ENSG00000013810.19_5	TACC3	0	ipsc-ppc_0_ENSG00000013810	VAR_4_1706653_CT_C	4	1706653	CT	C	0.481264	0.116679	2.56304e-05	1805	0.0462628	0.0960978	FALSE
gene_expression	ENSG00000014123.10_4	ENSG00000014123.10_4	UFL1	0	ipsc-ppc_0_ENSG00000014123	VAR_6_96911886_T_C	6	96911886	T	C	0.634405	0.17204	8.8197e-05	1875	0.165369	0.254881	FALSE
gene_expression	ENSG00000014138.9_6	ENSG00000014138.9_6	POLA2	0	ipsc-ppc_0_ENSG00000014138	VAR_11_65030189_C_G	11	65030189	C	G	-1.09244	0.223174	1.209e-06	1360	0.00164423	0.0071809	TRUE
gene_expression	ENSG00000014164.7_5	ENSG00000014164.7_5	ZC3H3	0	ipsc-ppc_0_ENSG00000014164	VAR_8_144617691_A_G	8	144617691	A	G	-1.90238	0.233166	1.45409e-25	2072	3.01288e-22	3.7018e-20	TRUE
gene_expression	ENSG00000014216.16_7	ENSG00000014216.16_7	CAPN1	0	ipsc-ppc_0_ENSG00000014216	VAR_11_65128433_A_C	11	65128433	A	C	-0.569184	0.126844	5.88977e-06	1288	0.00758602	0.0241066	FALSE
gene_expression	ENSG00000014257.16_4	ENSG00000014257.16_4	ACP3	0	ipsc-ppc_0_ENSG00000014257	VAR_3_132530427_T_TTATC	3	132530427	T	TTATC	0.607106	0.144077	0.000132311	2194	0.290291	0.40112	FALSE
gene_expression	ENSG00000014641.20_7	ENSG00000014641.20_7	MDH1	0	ipsc-ppc_0_ENSG00000014641	VAR_2_63896501_TA_T	2	63896501	TA	T	-0.705528	0.127924	3.15969e-10	1162	3.67155e-07	4.17174e-06	TRUE
gene_expression	ENSG00000014824.14_5	ENSG00000014824.14_5	SLC30A9	0	ipsc-ppc_0_ENSG00000014824	VAR_4_41901831_G_A	4	41901831	G	A	-1.3775	0.338708	0.000246329	2021	0.497832	0.62754	FALSE
gene_expression	ENSG00000014914.21_5	ENSG00000014914.21_5	MTMR11	0	ipsc-ppc_0_ENSG00000014914	VAR_1_150022827_G_A	1	150022827	G	A	0.93124	0.283365	0.000588944	854	0.502958	0.632646	FALSE
gene_expression	ENSG00000014919.13_5	ENSG00000014919.13_5	COX15	0	ipsc-ppc_0_ENSG00000014919	VAR_10_101364524_T_C	10	101364524	T	C	-0.842842	0.228073	0.000114648	1875	0.214964	0.313701	FALSE
gene_expression	ENSG00000015133.19_5	ENSG00000015133.19_5	CCDC88C	0	ipsc-ppc_0_ENSG00000015133	VAR_14_91914599_T_C	14	91914599	T	C	-1.1102	0.221527	2.21543e-07	2166	0.000479862	0.00258353	TRUE
gene_expression	ENSG00000015153.14_5	ENSG00000015153.14_5	YAF2	0	ipsc-ppc_0_ENSG00000015153	VAR_12_42536139_AT_A	12	42536139	AT	A	-1.65646	0.396364	6.3117e-05	2180	0.137595	0.221013	FALSE
gene_expression	ENSG00000015171.19_4	ENSG00000015171.19_4	ZMYND11	0	ipsc-ppc_0_ENSG00000015171	VAR_10_548089_T_G	10	548089	T	G	0.636334	0.260736	0.00978063	1478	1	1	FALSE
gene_expression	ENSG00000015413.9_6	ENSG00000015413.9_6	DPEP1	0	ipsc-ppc_0_ENSG00000015413	VAR_16_89687377_G_A	16	89687377	G	A	-2.21252	0.288286	6.36737e-23	2514	1.60076e-19	1.29827e-17	TRUE
gene_expression	ENSG00000015475.18_6	ENSG00000015475.18_6	BID	0	ipsc-ppc_0_ENSG00000015475	VAR_22_18030738_A_G	22	18030738	A	G	1.04901	0.292473	4.00434e-05	2697	0.107997	0.183552	FALSE
gene_expression	ENSG00000015479.19_8	ENSG00000015479.19_8	MATR3	0	ipsc-ppc_0_ENSG00000015479	VAR_5_138222330_G_A	5	138222330	G	A	-0.639782	0.121504	6.80062e-08	859	5.84173e-05	0.000419809	TRUE
gene_expression	ENSG00000015520.14_7	ENSG00000015520.14_7	NPC1L1	0	ipsc-ppc_0_ENSG00000015520	VAR_7_45042101_CT_C	7	45042101	CT	C	-0.547531	0.163888	0.000491855	2506	1	1	FALSE
gene_expression	ENSG00000015532.10_4	ENSG00000015532.10_4	XYLT2	0	ipsc-ppc_0_ENSG00000015532	VAR_17_48445699_C_T	17	48445699	C	T	-0.758063	0.176531	2.4666e-06	2179	0.00537471	0.0184892	FALSE
gene_expression	ENSG00000015568.13_4	ENSG00000015568.13_4	RGPD5	0	ipsc-ppc_0_ENSG00000015568	VAR_2_110483634_T_TGG	2	110483634	T	TGG	1.88101	0.567776	0.0011268	1026	1	1	FALSE
gene_expression	ENSG00000015676.18_5	ENSG00000015676.18_5	NUDCD3	0	ipsc-ppc_0_ENSG00000015676	VAR_7_44470169_T_TCA	7	44470169	T	TCA	-1.50699	0.336006	2.87381e-07	1915	0.000550335	0.00290408	TRUE
gene_expression	ENSG00000016082.15_4	ENSG00000016082.15_4	ISL1	0	ipsc-ppc_0_ENSG00000016082	VAR_5_50271766_G_A	5	50271766	G	A	0.952722	0.259727	0.00186351	2241	1	1	FALSE
gene_expression	ENSG00000016391.11_7	ENSG00000016391.11_7	CHDH	0	ipsc-ppc_0_ENSG00000016391	VAR_3_53930803_G_GT	3	53930803	G	GT	0.665095	0.195973	0.00071702	2710	1	1	FALSE
gene_expression	ENSG00000016402.13_5	ENSG00000016402.13_5	IL20RA	0	ipsc-ppc_0_ENSG00000016402	VAR_6_137434738_T_C	6	137434738	T	C	-0.945137	0.226242	8.07954e-06	1686	0.0136221	0.0374539	FALSE
gene_expression	ENSG00000016864.18_7	ENSG00000016864.18_7	GLT8D1	0	ipsc-ppc_0_ENSG00000016864	VAR_3_52314663_C_T	3	52314663	C	T	1.13431	0.297709	3.09338e-05	1155	0.0357285	0.0789364	FALSE
gene_expression	ENSG00000017260.19_8	ENSG00000017260.19_8	ATP2C1	0	ipsc-ppc_0_ENSG00000017260	VAR_3_131085097_CT_C	3	131085097	CT	C	-1.06014	0.356294	0.000520334	2503	1	1	FALSE
gene_expression	ENSG00000017427.17_6	ENSG00000017427.17_6	IGF1	0	ipsc-ppc_0_ENSG00000017427	VAR_12_102334907_C_T	12	102334907	C	T	-0.860792	0.263851	0.00460473	2684	1	1	FALSE
gene_expression	ENSG00000017797.13_5	ENSG00000017797.13_5	RALBP1	0	ipsc-ppc_0_ENSG00000017797	VAR_18_9993124_C_A	18	9993124	C	A	0.675997	0.180681	0.000139098	2575	0.358177	0.476643	FALSE
gene_expression	ENSG00000018189.13_5	ENSG00000018189.13_5	RUFY3	0	ipsc-ppc_0_ENSG00000018189	VAR_4_72022273_ATAAGTGTGTGCGCGC_A	4	72022273	ATAAGTGTGTGCGCGC	A	-0.790969	0.180292	0.00117236	2838	1	1	FALSE
gene_expression	ENSG00000018236.15_7	ENSG00000018236.15_7	CNTN1	0	ipsc-ppc_0_ENSG00000018236	VAR_12_41954887_G_C	12	41954887	G	C	-1.93013	0.492968	1.22272e-05	2640	0.0322798	0.0728025	FALSE
gene_expression	ENSG00000018408.14_5	ENSG00000018408.14_5	WWTR1	0	ipsc-ppc_0_ENSG00000018408	VAR_3_149286330_A_C	3	149286330	A	C	-0.570766	0.155534	4.71185e-05	2404	0.113273	0.190434	FALSE
gene_expression	ENSG00000018510.16_8	ENSG00000018510.16_8	AGPS	0	ipsc-ppc_0_ENSG00000018510	VAR_2_178814951_A_AT	2	178814951	A	AT	1.12236	0.286167	2.20579e-05	2203	0.0485936	0.0996693	FALSE
gene_expression	ENSG00000018699.13_6	ENSG00000018699.13_6	TTC27	0	ipsc-ppc_0_ENSG00000018699	VAR_2_32903548_G_A	2	32903548	G	A	-1.86823	0.275341	7.8203e-12	2176	1.7017e-08	2.46626e-07	TRUE
gene_expression	ENSG00000018869.16_7	ENSG00000018869.16_7	ZNF582	0	ipsc-ppc_0_ENSG00000018869	VAR_19_56560532_A_ATATTTATT	19	56560532	A	ATATTTATT	-1.69903	0.383427	1.08598e-06	2893	0.00314173	0.0121279	FALSE
gene_expression	ENSG00000019102.12_5	ENSG00000019102.12_5	VSIG2	0	ipsc-ppc_0_ENSG00000019102	VAR_11_124707590_A_AAC	11	124707590	A	AAC	0.817488	0.218929	1.77854e-05	1980	0.035215	0.0780638	FALSE
gene_expression	ENSG00000019144.19_9	ENSG00000019144.19_9	PHLDB1	0	ipsc-ppc_0_ENSG00000019144	VAR_11_118710969_A_AAAAT	11	118710969	A	AAAAT	0.954533	0.204361	4.63923e-07	1701	0.000789133	0.00391452	TRUE
gene_expression	ENSG00000019186.10_5	ENSG00000019186.10_5	CYP24A1	0	ipsc-ppc_0_ENSG00000019186	VAR_20_53209799_G_GA	20	53209799	G	GA	-1.11044	0.234744	2.64056e-07	2646	0.000698693	0.00353847	TRUE
gene_expression	ENSG00000019485.13_6	ENSG00000019485.13_6	PRDM11	0	ipsc-ppc_0_ENSG00000019485	VAR_11_45684924_G_A	11	45684924	G	A	1.5432	0.328429	0.000638761	2802	1	1	FALSE
gene_expression	ENSG00000019505.8_6	ENSG00000019505.8_6	SYT13	0	ipsc-ppc_0_ENSG00000019505	VAR_11_45706409_C_T	11	45706409	C	T	-0.83173	0.214265	2.95394e-05	1891	0.055859	0.111002	FALSE
gene_expression	ENSG00000019549.13_8	ENSG00000019549.13_8	SNAI2	0	ipsc-ppc_0_ENSG00000019549	VAR_8_49797664_GA_G	8	49797664	GA	G	0.892461	0.313152	0.0291261	2141	1	1	FALSE
gene_expression	ENSG00000019582.15_7	ENSG00000019582.15_7	CD74	0	ipsc-ppc_0_ENSG00000019582	VAR_5_150138378_G_GC	5	150138378	G	GC	-1.1989	0.249284	1.71011e-07	1897	0.000324408	0.00185905	TRUE
gene_expression	ENSG00000019995.6_4	ENSG00000019995.6_4	ZRANB1	0	ipsc-ppc_0_ENSG00000019995	VAR_10_127175017_T_TAAAAA	10	127175017	T	TAAAAA	1.13424	0.257012	9.81468e-08	2431	0.000238595	0.00143001	TRUE
gene_expression	ENSG00000020129.16_5	ENSG00000020129.16_5	NCDN	0	ipsc-ppc_0_ENSG00000020129	VAR_1_35689615_C_CT	1	35689615	C	CT	1.08078	0.261344	1.12468e-05	1241	0.0139573	0.0381715	FALSE
gene_expression	ENSG00000020181.18_5	ENSG00000020181.18_5	ADGRA2	0	ipsc-ppc_0_ENSG00000020181	VAR_8_37362464_TAA_T	8	37362464	TAA	T	-0.910466	0.235009	0.000101853	1251	0.127418	0.208562	FALSE
gene_expression	ENSG00000020256.20_6	ENSG00000020256.20_6	ZFP64	0	ipsc-ppc_0_ENSG00000020256	VAR_20_50807066_C_T	20	50807066	C	T	1.01467	0.230346	2.01295e-06	2837	0.00571075	0.0194099	FALSE
gene_expression	ENSG00000020426.11_5	ENSG00000020426.11_5	MNAT1	0	ipsc-ppc_0_ENSG00000020426	VAR_14_61593110_A_G	14	61593110	A	G	-0.645754	0.184841	0.00101899	2420	1	1	FALSE
gene_expression	ENSG00000020577.14_5	ENSG00000020577.14_5	SAMD4A	0	ipsc-ppc_0_ENSG00000020577	VAR_14_54880073_C_CT	14	54880073	C	CT	-0.962861	0.29144	0.000219335	1978	0.433844	0.559056	FALSE
gene_expression	ENSG00000020922.13_9	ENSG00000020922.13_9	MRE11	0	ipsc-ppc_0_ENSG00000020922	VAR_11_94338079_C_T	11	94338079	C	T	-1.57066	0.328285	1.32944e-07	1460	0.000194099	0.00119063	TRUE
gene_expression	ENSG00000021300.14_7	ENSG00000021300.14_7	PLEKHB1	0	ipsc-ppc_0_ENSG00000021300	VAR_11_73339784_G_A	11	73339784	G	A	1.87384	0.223377	2.5726e-27	1620	4.16761e-24	6.29501e-22	TRUE
gene_expression	ENSG00000021355.13_5	ENSG00000021355.13_5	SERPINB1	0	ipsc-ppc_0_ENSG00000021355	VAR_6_2842425_T_C	6	2842425	T	C	-1.04515	0.182618	2.78063e-11	2409	6.69853e-08	8.7597e-07	TRUE
gene_expression	ENSG00000021574.12_7	ENSG00000021574.12_7	SPAST	0	ipsc-ppc_0_ENSG00000021574	VAR_2_32388923_G_A	2	32388923	G	A	0.814435	0.181454	2.16215e-06	1209	0.00261404	0.0104689	FALSE
gene_expression	ENSG00000021645.19_7	ENSG00000021645.19_7	NRXN3	0	ipsc-ppc_0_ENSG00000021645	VAR_14_78836273_TAAAA_T	14	78836273	TAAAA	T	-1.82502	0.386712	9.84918e-08	3121	0.000307393	0.00177701	TRUE
gene_expression	ENSG00000021762.20_6	ENSG00000021762.20_6	OSBPL5	0	ipsc-ppc_0_ENSG00000021762	VAR_11_3681519_T_C	11	3681519	T	C	-0.526079	0.141574	1.98547e-05	2446	0.0485645	0.0996468	FALSE
gene_expression	ENSG00000021776.11_6	ENSG00000021776.11_6	AQR	0	ipsc-ppc_0_ENSG00000021776	VAR_15_35217120_TA_T	15	35217120	TA	T	0.705652	0.244662	0.00150065	2664	1	1	FALSE
gene_expression	ENSG00000021826.17_7	ENSG00000021826.17_7	CPS1	0	ipsc-ppc_0_ENSG00000021826	VAR_2_211339463_A_AAAATAAAT	2	211339463	A	AAAATAAAT	0.828038	0.158078	6.404e-09	1762	1.12839e-05	9.67591e-05	TRUE
gene_expression	ENSG00000022277.12_5	ENSG00000022277.12_5	RTF2	0	ipsc-ppc_0_ENSG00000022277	VAR_20_55359698_G_A	20	55359698	G	A	-0.74166	0.166241	1.2816e-06	2374	0.00304252	0.0118354	FALSE
gene_expression	ENSG00000022556.16_8	ENSG00000022556.16_8	NLRP2	0	ipsc-ppc_0_ENSG00000022556	VAR_19_55474502_A_G	19	55474502	A	G	1.50769	0.320303	2.29509e-06	2754	0.00632069	0.0210315	FALSE
gene_expression	ENSG00000022567.9_5	ENSG00000022567.9_5	SLC45A4	0	ipsc-ppc_0_ENSG00000022567	VAR_8_142133882_C_T	8	142133882	C	T	0.998544	0.226425	1.48643e-05	1838	0.0273206	0.0639087	FALSE
gene_expression	ENSG00000022840.16_7	ENSG00000022840.16_7	RNF10	0	ipsc-ppc_0_ENSG00000022840	VAR_12_120983076_T_C	12	120983076	T	C	1.08067	0.26587	3.46959e-06	1905	0.00660957	0.021764	FALSE
gene_expression	ENSG00000022976.15_6	ENSG00000022976.15_6	ZNF839	0	ipsc-ppc_0_ENSG00000022976	VAR_14_102918686_T_C	14	102918686	T	C	-0.965362	0.232871	2.66052e-06	1693	0.00450426	0.0160829	FALSE
gene_expression	ENSG00000023041.11_6	ENSG00000023041.11_6	ZDHHC6	0	ipsc-ppc_0_ENSG00000023041	VAR_10_114185353_T_TAA	10	114185353	T	TAA	0.892982	0.205431	2.9599e-06	1689	0.00499927	0.0174724	FALSE
gene_expression	ENSG00000023171.18_7	ENSG00000023171.18_7	GRAMD1B	0	ipsc-ppc_0_ENSG00000023171	VAR_11_123865937_TTCTATCTA_T	11	123865937	TTCTATCTA	T	-1.02237	0.304085	0.000172863	3306	0.571484	0.703838	FALSE
gene_expression	ENSG00000023191.17_5	ENSG00000023191.17_5	RNH1	0	ipsc-ppc_0_ENSG00000023191	VAR_11_509086_T_TCA	11	509086	T	TCA	-1.46613	0.248745	4.15372e-10	2135	8.8682e-07	9.51179e-06	TRUE
gene_expression	ENSG00000023228.14_7	ENSG00000023228.14_7	NDUFS1	0	ipsc-ppc_0_ENSG00000023228	VAR_2_206847296_T_C	2	206847296	T	C	1.08258	0.171218	7.02745e-14	1782	1.25229e-10	2.574e-09	TRUE
gene_expression	ENSG00000023287.13_8	ENSG00000023287.13_8	RB1CC1	0	ipsc-ppc_0_ENSG00000023287	VAR_8_53083012_C_CAATA	8	53083012	C	CAATA	0.722808	0.231687	0.00202532	3094	1	1	FALSE
gene_expression	ENSG00000023318.8_6	ENSG00000023318.8_6	ERP44	0	ipsc-ppc_0_ENSG00000023318	VAR_9_102744698_G_GTT	9	102744698	G	GTT	-0.359084	0.111214	0.000614873	1956	1	1	FALSE
gene_expression	ENSG00000023330.15_4	ENSG00000023330.15_4	ALAS1	0	ipsc-ppc_0_ENSG00000023330	VAR_3_51949197_AAAG_A	3	51949197	AAAG	A	-0.722761	0.200145	0.000482771	1036	0.50015	0.629836	FALSE
gene_expression	ENSG00000023445.16_5	ENSG00000023445.16_5	BIRC3	0	ipsc-ppc_0_ENSG00000023445	VAR_11_102389676_CA_C	11	102389676	CA	C	-0.854268	0.235438	0.000468959	2836	1	1	FALSE
gene_expression	ENSG00000023516.9_4	ENSG00000023516.9_4	AKAP11	0	ipsc-ppc_0_ENSG00000023516	VAR_13_42956463_A_G	13	42956463	A	G	-0.492309	0.152723	0.000464183	2981	1	1	FALSE
gene_expression	ENSG00000023572.9_5	ENSG00000023572.9_5	GLRX2	0	ipsc-ppc_0_ENSG00000023572	VAR_1_192575015_A_C	1	192575015	A	C	0.706442	0.193379	0.000257997	1188	0.3065	0.418923	FALSE
gene_expression	ENSG00000023608.5_5	ENSG00000023608.5_5	SNAPC1	0	ipsc-ppc_0_ENSG00000023608	VAR_14_62236138_C_T	14	62236138	C	T	-1.62828	0.265789	4.79827e-12	2021	9.69729e-09	1.47557e-07	TRUE
gene_expression	ENSG00000023697.13_6	ENSG00000023697.13_6	DERA	0	ipsc-ppc_0_ENSG00000023697	VAR_12_16160636_G_A	12	16160636	G	A	-0.972645	0.183418	2.91953e-08	1527	4.45812e-05	0.000330773	TRUE
gene_expression	ENSG00000023734.11_5	ENSG00000023734.11_5	STRAP	0	ipsc-ppc_0_ENSG00000023734	VAR_12_16329476_T_TACACACACAC	12	16329476	T	TACACACACAC	0.856943	0.231786	0.0013362	2065	1	1	FALSE
gene_expression	ENSG00000023892.11_4	ENSG00000023892.11_4	DEF6	0	ipsc-ppc_0_ENSG00000023892	VAR_6_35365967_A_C	6	35365967	A	C	-1.11397	0.224703	1.15742e-09	1575	1.82293e-06	1.83228e-05	TRUE
gene_expression	ENSG00000023902.14_5	ENSG00000023902.14_5	PLEKHO1	0	ipsc-ppc_0_ENSG00000023902	VAR_1_150531380_T_C	1	150531380	T	C	0.605404	0.153283	0.000160928	1213	0.195206	0.290375	FALSE
gene_expression	ENSG00000023909.10_5	ENSG00000023909.10_5	GCLM	0	ipsc-ppc_0_ENSG00000023909	VAR_1_93891291_A_T	1	93891291	A	T	-1.69355	0.462834	4.755e-05	1676	0.0796938	0.145947	FALSE
gene_expression	ENSG00000024048.10_4	ENSG00000024048.10_4	UBR2	0	ipsc-ppc_0_ENSG00000024048	VAR_6_42538724_AT_A	6	42538724	AT	A	1.13946	0.339326	0.000101963	2118	0.215958	0.314956	FALSE
gene_expression	ENSG00000024422.12_5	ENSG00000024422.12_5	EHD2	0	ipsc-ppc_0_ENSG00000024422	VAR_19_48251461_C_T	19	48251461	C	T	-0.551259	0.148537	0.0001223	2474	0.302569	0.414952	FALSE
gene_expression	ENSG00000024526.17_6	ENSG00000024526.17_6	DEPDC1	0	ipsc-ppc_0_ENSG00000024526	VAR_1_68945935_C_A	1	68945935	C	A	-0.532379	0.149502	8.22916e-05	1749	0.143928	0.228928	FALSE
gene_expression	ENSG00000024862.17_5	ENSG00000024862.17_5	CCDC28A	0	ipsc-ppc_0_ENSG00000024862	VAR_6_138794980_T_TA	6	138794980	T	TA	1.19123	0.365956	0.00100084	2971	1	1	FALSE
gene_expression	ENSG00000025039.15_5	ENSG00000025039.15_5	RRAGD	0	ipsc-ppc_0_ENSG00000025039	VAR_6_89728465_G_GAA	6	89728465	G	GAA	-0.793837	0.197412	1.33215e-05	2085	0.0277753	0.0647539	FALSE
gene_expression	ENSG00000025156.13_7	ENSG00000025156.13_7	HSF2	0	ipsc-ppc_0_ENSG00000025156	VAR_6_122515127_CTG_C	6	122515127	CTG	C	0.610066	0.161418	0.000257525	1903	0.49007	0.619009	FALSE
gene_expression	ENSG00000025293.17_5	ENSG00000025293.17_5	PHF20	0	ipsc-ppc_0_ENSG00000025293	VAR_20_34609936_C_CT	20	34609936	C	CT	0.963857	0.326876	0.000918182	2039	1	1	FALSE
gene_expression	ENSG00000025434.19_6	ENSG00000025434.19_6	NR1H3	0	ipsc-ppc_0_ENSG00000025434	VAR_11_47257426_CT_C	11	47257426	CT	C	-0.933575	0.201565	6.36124e-07	1230	0.000782433	0.00389183	TRUE
gene_expression	ENSG00000025708.14_7	ENSG00000025708.14_7	TYMP	0	ipsc-ppc_0_ENSG00000025708	VAR_22_51203272_AT_A	22	51203272	AT	A	0.69204	0.174074	4.24112e-05	1800	0.0763402	0.141078	FALSE
gene_expression	ENSG00000025770.19_6	ENSG00000025770.19_6	NCAPH2	0	ipsc-ppc_0_ENSG00000025770	VAR_22_50690050_G_A	22	50690050	G	A	0.966848	0.282835	0.000453167	2555	1	1	FALSE
gene_expression	ENSG00000025772.8_5	ENSG00000025772.8_5	TOMM34	0	ipsc-ppc_0_ENSG00000025772	VAR_20_43588802_A_G	20	43588802	A	G	-0.542872	0.122239	3.75585e-08	1602	6.01687e-05	0.000431453	TRUE
gene_expression	ENSG00000025796.14_5	ENSG00000025796.14_5	SEC63	0	ipsc-ppc_0_ENSG00000025796	VAR_6_108328274_TACACACACAC_T	6	108328274	TACACACACAC	T	-1.19807	0.480477	0.00497483	2443	1	1	FALSE
gene_expression	ENSG00000025800.14_5	ENSG00000025800.14_5	KPNA6	0	ipsc-ppc_0_ENSG00000025800	VAR_1_32501215_A_G	1	32501215	A	G	0.865066	0.177507	7.42737e-08	1341	9.9601e-05	0.0006674	TRUE
gene_expression	ENSG00000026025.16_7	ENSG00000026025.16_7	VIM	0	ipsc-ppc_0_ENSG00000026025	VAR_10_17302934_CT_C	10	17302934	CT	C	0.461274	0.132472	0.0002341	2766	0.647519	0.784687	FALSE
gene_expression	ENSG00000026036.22_5	ENSG00000026036.22_5	RTEL1-TNFRSF6B	0	ipsc-ppc_0_ENSG00000026036	VAR_20_62229989_G_A	20	62229989	G	A	0.822	0.20738	9.33409e-06	2521	0.0235312	0.057074	FALSE
gene_expression	ENSG00000026103.22_5	ENSG00000026103.22_5	FAS	0	ipsc-ppc_0_ENSG00000026103	VAR_10_90741374_A_G	10	90741374	A	G	0.838313	0.2517	0.000536511	2594	1	1	FALSE
gene_expression	ENSG00000026297.16_8	ENSG00000026297.16_8	RNASET2	0	ipsc-ppc_0_ENSG00000026297	VAR_6_167378568_A_G	6	167378568	A	G	-0.847526	0.171033	1.20568e-08	2509	3.02506e-05	0.000234927	TRUE
gene_expression	ENSG00000026508.19_9	ENSG00000026508.19_9	CD44	0	ipsc-ppc_0_ENSG00000026508	VAR_11_34770235_TC_T	11	34770235	TC	T	-1.07284	0.217925	9.98161e-08	2281	0.000227681	0.00137259	TRUE
gene_expression	ENSG00000026559.14_7	ENSG00000026559.14_7	KCNG1	0	ipsc-ppc_0_ENSG00000026559	VAR_20_49680407_C_CTT	20	49680407	C	CTT	0.379843	0.118165	0.000193701	2004	0.388178	0.509037	FALSE
gene_expression	ENSG00000026652.15_7	ENSG00000026652.15_7	AGPAT4	0	ipsc-ppc_0_ENSG00000026652	VAR_6_161459067_C_T	6	161459067	C	T	1.0556	0.286478	1.41442e-05	2750	0.0388964	0.0843841	FALSE
gene_expression	ENSG00000026950.17_6	ENSG00000026950.17_6	BTN3A1	0	ipsc-ppc_0_ENSG00000026950	VAR_6_26686429_GA_G	6	26686429	GA	G	1.39791	0.361222	5.90936e-05	1608	0.0950226	0.166626	FALSE
gene_expression	ENSG00000027001.10_6	ENSG00000027001.10_6	MIPEP	0	ipsc-ppc_0_ENSG00000027001	VAR_13_23879762_G_C	13	23879762	G	C	1.10557	0.284925	1.34961e-05	3527	0.0476009	0.0982079	FALSE
gene_expression	ENSG00000027075.15_6	ENSG00000027075.15_6	PRKCH	0	ipsc-ppc_0_ENSG00000027075	VAR_14_62139228_T_TAC	14	62139228	T	TAC	-1.58564	0.367481	7.99058e-06	2293	0.0183224	0.0471362	FALSE
gene_expression	ENSG00000027697.15_8	ENSG00000027697.15_8	IFNGR1	0	ipsc-ppc_0_ENSG00000027697	VAR_6_137924466_T_C	6	137924466	T	C	-0.769594	0.215883	0.000385071	2791	1	1	FALSE
gene_expression	ENSG00000027847.14_5	ENSG00000027847.14_5	B4GALT7	0	ipsc-ppc_0_ENSG00000027847	VAR_5_177106024_C_CA	5	177106024	C	CA	-0.837199	0.150546	8.84605e-10	1226	1.08453e-06	1.14021e-05	TRUE
gene_expression	ENSG00000027869.11_5	ENSG00000027869.11_5	SH2D2A	0	ipsc-ppc_0_ENSG00000027869	VAR_1_157169817_G_A	1	157169817	G	A	1.03144	0.251705	4.04476e-06	1752	0.00708641	0.0229263	FALSE
gene_expression	ENSG00000028116.17_5	ENSG00000028116.17_5	VRK2	0	ipsc-ppc_0_ENSG00000028116	VAR_2_57947616_GGAAA_G	2	57947616	GGAAA	G	0.65932	0.198821	9.13428e-05	1789	0.163412	0.252314	FALSE
gene_expression	ENSG00000028203.18_5	ENSG00000028203.18_5	VEZT	0	ipsc-ppc_0_ENSG00000028203	VAR_12_95597446_GGTCA_G	12	95597446	GGTCA	G	0.628308	0.118405	6.15325e-09	3228	1.98627e-05	0.000161093	TRUE
gene_expression	ENSG00000028277.21_7	ENSG00000028277.21_7	POU2F2	0	ipsc-ppc_0_ENSG00000028277	VAR_19_43016835_CT_C	19	43016835	CT	C	-1.44874	0.404737	0.00873007	1646	1	1	FALSE
gene_expression	ENSG00000028310.18_6	ENSG00000028310.18_6	BRD9	0	ipsc-ppc_0_ENSG00000028310	VAR_5_994751_T_C	5	994751	T	C	-0.798008	0.197208	4.67446e-05	2162	0.101062	0.174631	FALSE
gene_expression	ENSG00000028528.15_7	ENSG00000028528.15_7	SNX1	0	ipsc-ppc_0_ENSG00000028528	VAR_15_64804214_C_CT	15	64804214	C	CT	1.52445	0.307532	2.38592e-08	1437	3.42857e-05	0.000262549	TRUE
gene_expression	ENSG00000028839.10_6	ENSG00000028839.10_6	TBPL1	0	ipsc-ppc_0_ENSG00000028839	VAR_6_134344463_C_G	6	134344463	C	G	0.718165	0.194297	0.000916741	2872	1	1	FALSE
gene_expression	ENSG00000029153.14_7	ENSG00000029153.14_7	ARNTL2	0	ipsc-ppc_0_ENSG00000029153	VAR_12_27486695_C_T	12	27486695	C	T	-0.777009	0.211768	0.00070792	3496	1	1	FALSE
gene_expression	ENSG00000029363.17_9	ENSG00000029363.17_9	BCLAF1	0	ipsc-ppc_0_ENSG00000029363	VAR_6_136725535_GA_G	6	136725535	GA	G	0.611313	0.189242	0.00098805	1566	1	1	FALSE
gene_expression	ENSG00000029364.12_4	ENSG00000029364.12_4	SLC39A9	0	ipsc-ppc_0_ENSG00000029364	VAR_14_69855554_T_C	14	69855554	T	C	0.770623	0.15908	2.70982e-06	1767	0.00478826	0.0168737	FALSE
gene_expression	ENSG00000029534.21_9	ENSG00000029534.21_9	ANK1	0	ipsc-ppc_0_ENSG00000029534	VAR_8_41624991_G_A	8	41624991	G	A	1.27746	0.292078	7.44711e-07	2322	0.00172922	0.0074901	TRUE
gene_expression	ENSG00000029639.11_5	ENSG00000029639.11_5	TFB1M	0	ipsc-ppc_0_ENSG00000029639	VAR_6_155561796_C_T	6	155561796	C	T	1.44772	0.272409	1.50777e-07	2226	0.000335629	0.00191735	TRUE
gene_expression	ENSG00000029725.17_7	ENSG00000029725.17_7	RABEP1	0	ipsc-ppc_0_ENSG00000029725	VAR_17_5656362_G_A	17	5656362	G	A	-0.79401	0.194491	2.15276e-05	2576	0.0554552	0.110481	FALSE
gene_expression	ENSG00000030066.13_6	ENSG00000030066.13_6	NUP160	0	ipsc-ppc_0_ENSG00000030066	VAR_11_47913945_G_C	11	47913945	G	C	0.504061	0.138291	6.2946e-05	1346	0.0847253	0.152533	FALSE
gene_expression	ENSG00000030110.13_5	ENSG00000030110.13_5	BAK1	0	ipsc-ppc_0_ENSG00000030110	VAR_6_33546837_T_C	6	33546837	T	C	-0.484336	0.117552	2.24105e-05	2844	0.0637354	0.122759	FALSE
gene_expression	ENSG00000030419.16_6	ENSG00000030419.16_6	IKZF2	0	ipsc-ppc_0_ENSG00000030419	VAR_2_213601658_CGTGT_C	2	213601658	CGTGT	C	-0.404262	0.118744	0.0004199	2591	1	1	FALSE
gene_expression	ENSG00000030582.18_5	ENSG00000030582.18_5	GRN	0	ipsc-ppc_0_ENSG00000030582	VAR_17_42505864_TA_T	17	42505864	TA	T	-0.728909	0.206076	0.000338884	1534	0.519848	0.650313	FALSE
gene_expression	ENSG00000031003.10_5	ENSG00000031003.10_5	FAM13B	0	ipsc-ppc_0_ENSG00000031003	VAR_5_136997929_TACAC_T	5	136997929	TACAC	T	-0.71204	0.187254	4.33911e-05	1536	0.0666488	0.127106	FALSE
gene_expression	ENSG00000031081.11_6	ENSG00000031081.11_6	ARHGAP31	0	ipsc-ppc_0_ENSG00000031081	VAR_3_119271950_CTTTATTTA_C	3	119271950	CTTTATTTA	C	0.762333	0.196654	0.000116562	2319	0.270308	0.37811	FALSE
gene_expression	ENSG00000031691.7_4	ENSG00000031691.7_4	CENPQ	0	ipsc-ppc_0_ENSG00000031691	VAR_6_49390680_C_CA	6	49390680	C	CA	-1.09098	0.219924	6.38458e-09	1549	9.88972e-06	8.58325e-05	TRUE
gene_expression	ENSG00000031698.13_5	ENSG00000031698.13_5	SARS1	0	ipsc-ppc_0_ENSG00000031698	VAR_1_109785811_C_T	1	109785811	C	T	-1.20721	0.372038	3.3419e-05	1753	0.0585835	0.115125	FALSE
gene_expression	ENSG00000031823.14_6	ENSG00000031823.14_6	RANBP3	0	ipsc-ppc_0_ENSG00000031823	VAR_19_6123663_CTCAA_C	19	6123663	CTCAA	C	1.05369	0.285979	0.000105346	2269	0.23903	0.342029	FALSE
gene_expression	ENSG00000032219.19_5	ENSG00000032219.19_5	ARID4A	0	ipsc-ppc_0_ENSG00000032219	VAR_14_59180291_C_T	14	59180291	C	T	0.489381	0.155302	0.000985165	2804	1	1	FALSE
gene_expression	ENSG00000032389.12_10	ENSG00000032389.12_10	EIPR1	0	ipsc-ppc_0_ENSG00000032389	VAR_2_2814703_T_TTTTTTTTTTTTTA	2	2814703	T	TTTTTTTTTTTTTA	1.01301	0.230241	3.853e-06	2897	0.0111621	0.0322965	FALSE
gene_expression	ENSG00000032444.16_7	ENSG00000032444.16_7	PNPLA6	0	ipsc-ppc_0_ENSG00000032444	VAR_19_7722053_C_CT	19	7722053	C	CT	-1.13367	0.289024	1.37728e-05	3038	0.0418419	0.0890901	FALSE
gene_expression	ENSG00000032742.17_6	ENSG00000032742.17_6	IFT88	0	ipsc-ppc_0_ENSG00000032742	VAR_13_21124466_G_A	13	21124466	G	A	0.780934	0.161026	9.1016e-08	2720	0.000247564	0.00147838	TRUE
gene_expression	ENSG00000033011.13_6	ENSG00000033011.13_6	ALG1	0	ipsc-ppc_0_ENSG00000033011	VAR_16_4719010_GACAC_G	16	4719010	GACAC	G	0.652443	0.151905	3.64797e-06	2749	0.0100283	0.0297113	FALSE
gene_expression	ENSG00000033030.15_7	ENSG00000033030.15_7	ZCCHC8	0	ipsc-ppc_0_ENSG00000033030	VAR_12_122932517_TA_T	12	122932517	TA	T	1.06449	0.2852	6.69916e-05	1647	0.110335	0.186537	FALSE
gene_expression	ENSG00000033050.9_6	ENSG00000033050.9_6	ABCF2	0	ipsc-ppc_0_ENSG00000033050	VAR_7_151420507_C_T	7	151420507	C	T	0.625036	0.17482	0.000758438	3181	1	1	FALSE
gene_expression	ENSG00000033100.16_5	ENSG00000033100.16_5	CHPF2	0	ipsc-ppc_0_ENSG00000033100	VAR_7_150934975_C_G	7	150934975	C	G	-0.797595	0.117915	7.89104e-15	2257	1.78101e-11	4.177e-10	TRUE
gene_expression	ENSG00000033122.21_8	ENSG00000033122.21_8	LRRC7	0	ipsc-ppc_0_ENSG00000033122	VAR_1_69690041_C_T	1	69690041	C	T	0.578433	0.144318	0.000115905	2494	0.289067	0.399732	FALSE
gene_expression	ENSG00000033170.17_5	ENSG00000033170.17_5	FUT8	0	ipsc-ppc_0_ENSG00000033170	VAR_14_65586384_CA_C	14	65586384	CA	C	0.812778	0.213158	3.45544e-05	2428	0.083898	0.151439	FALSE
gene_expression	ENSG00000033178.13_5	ENSG00000033178.13_5	UBA6	0	ipsc-ppc_0_ENSG00000033178	VAR_4_68608679_CT_C	4	68608679	CT	C	-1.04355	0.28931	0.000179524	2131	0.382566	0.50312	FALSE
gene_expression	ENSG00000033327.13_8	ENSG00000033327.13_8	GAB2	0	ipsc-ppc_0_ENSG00000033327	VAR_11_77981379_TA_T	11	77981379	TA	T	-0.87854	0.219586	2.13777e-05	1745	0.0373041	0.0817701	FALSE
gene_expression	ENSG00000033627.16_5	ENSG00000033627.16_5	ATP6V0A1	0	ipsc-ppc_0_ENSG00000033627	VAR_17_41025941_CA_C	17	41025941	CA	C	-1.33983	0.321939	1.8724e-06	1203	0.00225249	0.00928983	TRUE
gene_expression	ENSG00000033800.13_3	ENSG00000033800.13_3	PIAS1	0	ipsc-ppc_0_ENSG00000033800	VAR_15_68752868_T_C	15	68752868	T	C	-0.534602	0.13803	6.35181e-05	1639	0.104106	0.178468	FALSE
gene_expression	ENSG00000033867.16_6	ENSG00000033867.16_6	SLC4A7	0	ipsc-ppc_0_ENSG00000033867	VAR_3_27501477_TATATAC_T	3	27501477	TATATAC	T	0.613808	0.170558	0.000134334	1988	0.267057	0.37458	FALSE
gene_expression	ENSG00000034053.14_8	ENSG00000034053.14_8	APBA2	0	ipsc-ppc_0_ENSG00000034053	VAR_15_29348457_A_G	15	29348457	A	G	-0.659658	0.216383	0.000418552	2726	1	1	FALSE
gene_expression	ENSG00000034152.19_7	ENSG00000034152.19_7	MAP2K3	0	ipsc-ppc_0_ENSG00000034152	VAR_17_21441174_TAC_T	17	21441174	TAC	T	0.682828	0.180094	1.44081e-05	1185	0.0170736	0.044754	FALSE
gene_expression	ENSG00000034239.11_5	ENSG00000034239.11_5	EFCAB1	0	ipsc-ppc_0_ENSG00000034239	VAR_8_49638671_CTCCA_C	8	49638671	CTCCA	C	-0.840918	0.201566	3.73838e-06	1270	0.00474774	0.0167596	FALSE
gene_expression	ENSG00000034510.6_4	ENSG00000034510.6_4	TMSB10	0	ipsc-ppc_0_ENSG00000034510	VAR_2_85384953_C_A	2	85384953	C	A	-0.763885	0.211614	6.14881e-05	1640	0.10084	0.17434	FALSE
gene_expression	ENSG00000034533.11_7	ENSG00000034533.11_7	ASTE1	0	ipsc-ppc_0_ENSG00000034533	VAR_3_130361087_ATGTG_A	3	130361087	ATGTG	A	1.55731	0.380595	3.0569e-06	1445	0.00441723	0.015827	FALSE
gene_expression	ENSG00000034677.13_6	ENSG00000034677.13_6	RNF19A	0	ipsc-ppc_0_ENSG00000034677	VAR_8_101600339_A_G	8	101600339	A	G	-0.731226	0.185314	5.80331e-05	1529	0.0887327	0.158025	FALSE
gene_expression	ENSG00000034693.15_5	ENSG00000034693.15_5	PEX3	0	ipsc-ppc_0_ENSG00000034693	VAR_6_143866083_GT_G	6	143866083	GT	G	-0.577048	0.25312	0.0228946	2584	1	1	FALSE
gene_expression	ENSG00000034713.8_4	ENSG00000034713.8_4	GABARAPL2	0	ipsc-ppc_0_ENSG00000034713	VAR_16_75978316_C_CT	16	75978316	C	CT	-0.582728	0.139181	2.98229e-05	1859	0.0554407	0.110465	FALSE
gene_expression	ENSG00000035115.22_8	ENSG00000035115.22_8	SH3YL1	0	ipsc-ppc_0_ENSG00000035115	VAR_2_242793_G_C	2	242793	G	C	-0.836222	0.132037	3.76449e-13	1411	5.3117e-10	9.91518e-09	TRUE
gene_expression	ENSG00000035141.8_6	ENSG00000035141.8_6	FAM136A	0	ipsc-ppc_0_ENSG00000035141	VAR_2_70870598_CT_C	2	70870598	CT	C	0.679985	0.176275	1.523e-05	1993	0.0303535	0.0694677	FALSE
gene_expression	ENSG00000035403.18_4	ENSG00000035403.18_4	VCL	0	ipsc-ppc_0_ENSG00000035403	VAR_10_75906638_G_GA	10	75906638	G	GA	-0.70288	0.230766	0.000928662	2072	1	1	FALSE
gene_expression	ENSG00000035499.13_5	ENSG00000035499.13_5	DEPDC1B	0	ipsc-ppc_0_ENSG00000035499	VAR_5_59827722_C_A	5	59827722	C	A	-0.555324	0.123238	1.22147e-05	1257	0.0153538	0.0411971	FALSE
gene_expression	ENSG00000035664.11_7	ENSG00000035664.11_7	DAPK2	0	ipsc-ppc_0_ENSG00000035664	VAR_15_64455920_A_AT	15	64455920	A	AT	1.17808	0.254467	5.78389e-06	1673	0.00967645	0.0289187	FALSE
gene_expression	ENSG00000035681.9_7	ENSG00000035681.9_7	NSMAF	0	ipsc-ppc_0_ENSG00000035681	VAR_8_59402570_A_G	8	59402570	A	G	-1.065	0.257041	1.26341e-05	2091	0.0264178	0.0621792	FALSE
gene_expression	ENSG00000035687.10_6	ENSG00000035687.10_6	ADSS2	0	ipsc-ppc_0_ENSG00000035687	VAR_1_244584332_GAGGGCCACGAGTTACACTGCC_G	1	244584332	GAGGGCCACGAGTTACACTGCC	G	0.79211	0.173618	4.539e-08	2490	0.000113021	0.000746102	TRUE
gene_expression	ENSG00000035862.12_6	ENSG00000035862.12_6	TIMP2	0	ipsc-ppc_0_ENSG00000035862	VAR_17_77035881_A_G	17	77035881	A	G	-0.987275	0.234549	3.223e-05	3272	0.105456	0.180201	FALSE
gene_expression	ENSG00000035928.16_6	ENSG00000035928.16_6	RFC1	0	ipsc-ppc_0_ENSG00000035928	VAR_4_38900397_A_G	4	38900397	A	G	-0.618288	0.148321	2.10876e-05	2396	0.0505258	0.102551	FALSE
gene_expression	ENSG00000036054.13_5	ENSG00000036054.13_5	TBC1D23	0	ipsc-ppc_0_ENSG00000036054	VAR_3_99941828_G_C	3	99941828	G	C	-1.35156	0.211049	7.59013e-15	1328	1.00797e-11	2.4769e-10	TRUE
gene_expression	ENSG00000036257.13_6	ENSG00000036257.13_6	CUL3	0	ipsc-ppc_0_ENSG00000036257	VAR_2_225221527_T_TA	2	225221527	T	TA	1.18293	0.255933	3.79062e-06	2296	0.00870326	0.0266885	FALSE
gene_expression	ENSG00000036448.10_5	ENSG00000036448.10_5	MYOM2	0	ipsc-ppc_0_ENSG00000036448	VAR_8_1850153_A_AT	8	1850153	A	AT	1.35506	0.310453	4.27314e-06	3820	0.0163234	0.0432349	FALSE
gene_expression	ENSG00000036530.9_4	ENSG00000036530.9_4	CYP46A1	0	ipsc-ppc_0_ENSG00000036530	VAR_14_100170616_A_G	14	100170616	A	G	-1.43929	0.248301	5.86098e-11	2037	1.19388e-07	1.47679e-06	TRUE
gene_expression	ENSG00000036549.13_7	ENSG00000036549.13_7	AC118549.1	0	ipsc-ppc_0_ENSG00000036549	VAR_1_77908985_A_G	1	77908985	A	G	0.866395	0.208542	1.26051e-05	1877	0.0236597	0.0572759	FALSE
gene_expression	ENSG00000036565.15_7	ENSG00000036565.15_7	SLC18A1	0	ipsc-ppc_0_ENSG00000036565	VAR_8_20100544_A_G	8	20100544	A	G	0.942476	0.285331	0.000648125	3652	1	1	FALSE
gene_expression	ENSG00000036672.16_6	ENSG00000036672.16_6	USP2	0	ipsc-ppc_0_ENSG00000036672	VAR_11_119415774_AT_A	11	119415774	AT	A	1.13015	0.294812	0.00368239	2602	1	1	FALSE
gene_expression	ENSG00000036828.17_6	ENSG00000036828.17_6	CASR	0	ipsc-ppc_0_ENSG00000036828	VAR_3_122339338_A_G	3	122339338	A	G	-1.26586	0.29829	4.5461e-06	2142	0.00973775	0.0290492	FALSE
gene_expression	ENSG00000037042.9_4	ENSG00000037042.9_4	TUBG2	0	ipsc-ppc_0_ENSG00000037042	VAR_17_40547206_A_ATTT	17	40547206	A	ATTT	1.37629	0.304883	1.07429e-06	1055	0.00113338	0.00530416	TRUE
gene_expression	ENSG00000037241.7_6	ENSG00000037241.7_6	RPL26L1	0	ipsc-ppc_0_ENSG00000037241	VAR_5_171991070_C_T	5	171991070	C	T	1.01283	0.243717	5.06308e-05	2469	0.125007	0.205504	FALSE
gene_expression	ENSG00000037280.16_7	ENSG00000037280.16_7	FLT4	0	ipsc-ppc_0_ENSG00000037280	VAR_5_179786290_T_TACAC	5	179786290	T	TACAC	2.10396	0.546425	3.32371e-05	2508	0.0833585	0.150699	FALSE
gene_expression	ENSG00000037474.15_5	ENSG00000037474.15_5	NSUN2	0	ipsc-ppc_0_ENSG00000037474	VAR_5_6602544_T_C	5	6602544	T	C	-1.22513	0.177946	6.59427e-15	2557	1.68615e-11	3.97715e-10	TRUE
gene_expression	ENSG00000037637.11_6	ENSG00000037637.11_6	FBXO42	0	ipsc-ppc_0_ENSG00000037637	VAR_1_16564863_A_G	1	16564863	A	G	-1.0424	0.253504	9.08779e-06	1809	0.0164398	0.0434524	FALSE
gene_expression	ENSG00000037749.12_5	ENSG00000037749.12_5	MFAP3	0	ipsc-ppc_0_ENSG00000037749	VAR_5_153175573_C_CT	5	153175573	C	CT	-0.499154	0.129557	0.000106841	2392	0.255563	0.361197	FALSE
gene_expression	ENSG00000037757.14_5	ENSG00000037757.14_5	MRI1	0	ipsc-ppc_0_ENSG00000037757	VAR_19_13872565_TC_T	19	13872565	TC	T	-1.42242	0.230269	9.83874e-13	2315	2.27767e-09	3.86195e-08	TRUE
gene_expression	ENSG00000037897.17_8	ENSG00000037897.17_8	METTL1	0	ipsc-ppc_0_ENSG00000037897	VAR_12_57711771_C_CAAA	12	57711771	C	CAAA	0.897864	0.231133	8.80785e-05	1053	0.0927467	0.163541	FALSE
gene_expression	ENSG00000038002.9_5	ENSG00000038002.9_5	AGA	0	ipsc-ppc_0_ENSG00000038002	VAR_4_178363378_G_A	4	178363378	G	A	1.64687	0.211175	1.91506e-23	2173	4.16143e-20	3.68354e-18	TRUE
gene_expression	ENSG00000038210.14_7	ENSG00000038210.14_7	PI4K2B	0	ipsc-ppc_0_ENSG00000038210	VAR_4_24831203_C_T	4	24831203	C	T	-1.63509	0.400143	7.13849e-06	2764	0.0197308	0.0499861	FALSE
gene_expression	ENSG00000038219.13_5	ENSG00000038219.13_5	BOD1L1	0	ipsc-ppc_0_ENSG00000038219	VAR_4_13580532_A_G	4	13580532	A	G	1.3102	0.233207	2.52939e-08	2039	5.15743e-05	0.000377199	TRUE
gene_expression	ENSG00000038274.17_5	ENSG00000038274.17_5	MAT2B	0	ipsc-ppc_0_ENSG00000038274	VAR_5_163243601_G_GTCTATCTA	5	163243601	G	GTCTATCTA	-0.924183	0.300689	0.00305921	3316	1	1	FALSE
gene_expression	ENSG00000038295.8_6	ENSG00000038295.8_6	TLL1	0	ipsc-ppc_0_ENSG00000038295	VAR_4_166414099_T_G	4	166414099	T	G	-2.38184	0.449848	1.16762e-07	2932	0.000342347	0.00194868	TRUE
gene_expression	ENSG00000038358.15_5	ENSG00000038358.15_5	EDC4	0	ipsc-ppc_0_ENSG00000038358	VAR_16_68181658_G_GA	16	68181658	G	GA	1.57172	0.426469	8.96264e-05	1068	0.0957209	0.167619	FALSE
gene_expression	ENSG00000038382.20_5	ENSG00000038382.20_5	TRIO	0	ipsc-ppc_0_ENSG00000038382	VAR_5_14845138_GA_G	5	14845138	GA	G	0.724349	0.211553	0.000526729	3880	1	1	FALSE
gene_expression	ENSG00000038427.16_6	ENSG00000038427.16_6	VCAN	0	ipsc-ppc_0_ENSG00000038427	VAR_5_82429811_G_A	5	82429811	G	A	0.875987	0.237336	4.33149e-05	1806	0.0782268	0.143854	FALSE
gene_expression	ENSG00000038532.16_8	ENSG00000038532.16_8	CLEC16A	0	ipsc-ppc_0_ENSG00000038532	VAR_16_11686435_G_GA	16	11686435	G	GA	0.798638	0.198333	1.29569e-05	3661	0.0474351	0.0979889	FALSE
gene_expression	ENSG00000039068.19_7	ENSG00000039068.19_7	CDH1	0	ipsc-ppc_0_ENSG00000039068	VAR_16_68992074_C_CA	16	68992074	C	CA	0.618128	0.145408	2.67609e-05	1705	0.0456273	0.0951498	FALSE
gene_expression	ENSG00000039123.16_6	ENSG00000039123.16_6	MTREX	0	ipsc-ppc_0_ENSG00000039123	VAR_5_54274656_C_CA	5	54274656	C	CA	-0.619386	0.14799	7.8375e-05	1726	0.135275	0.218158	FALSE
gene_expression	ENSG00000039139.9_5	ENSG00000039139.9_5	DNAH5	0	ipsc-ppc_0_ENSG00000039139	VAR_5_13927219_G_C	5	13927219	G	C	-0.670104	0.150622	2.32361e-05	2452	0.0569748	0.112704	FALSE
gene_expression	ENSG00000039319.17_6	ENSG00000039319.17_6	ZFYVE16	0	ipsc-ppc_0_ENSG00000039319	VAR_5_79834261_T_C	5	79834261	T	C	1.67831	0.377864	2.55002e-06	2576	0.00656885	0.021672	FALSE
gene_expression	ENSG00000039523.20_8	ENSG00000039523.20_8	RIPOR1	0	ipsc-ppc_0_ENSG00000039523	VAR_16_67971865_AT_A	16	67971865	AT	A	-0.33493	0.0993103	0.00585624	1049	1	1	FALSE
gene_expression	ENSG00000039537.13_5	ENSG00000039537.13_5	C6	0	ipsc-ppc_0_ENSG00000039537	VAR_5_40805440_CT_C	5	40805440	CT	C	0.965644	0.239497	2.02198e-05	2224	0.0449689	0.0940694	FALSE
gene_expression	ENSG00000039560.14_7	ENSG00000039560.14_7	RAI14	0	ipsc-ppc_0_ENSG00000039560	VAR_5_34839548_C_T	5	34839548	C	T	-0.982696	0.3238	0.000776099	3441	1	1	FALSE
gene_expression	ENSG00000039650.12_7	ENSG00000039650.12_7	PNKP	0	ipsc-ppc_0_ENSG00000039650	VAR_19_50366363_A_G	19	50366363	A	G	0.807024	0.161532	4.50295e-09	1922	8.65467e-06	7.59609e-05	TRUE
gene_expression	ENSG00000040199.18_8	ENSG00000040199.18_8	PHLPP2	0	ipsc-ppc_0_ENSG00000040199	VAR_16_71672569_A_G	16	71672569	A	G	-1.33285	0.245418	6.80008e-09	1894	1.28794e-05	0.000108945	TRUE
gene_expression	ENSG00000040275.17_8	ENSG00000040275.17_8	SPDL1	0	ipsc-ppc_0_ENSG00000040275	VAR_5_169332156_A_G	5	169332156	A	G	-0.450778	0.109993	9.20216e-06	2172	0.0199871	0.0504086	FALSE
gene_expression	ENSG00000040341.18_9	ENSG00000040341.18_9	STAU2	0	ipsc-ppc_0_ENSG00000040341	VAR_8_74185983_GT_G	8	74185983	GT	G	-1.25198	0.286974	1.80297e-06	2555	0.00460659	0.0163666	FALSE
gene_expression	ENSG00000040487.13_6	ENSG00000040487.13_6	SLC66A1	0	ipsc-ppc_0_ENSG00000040487	VAR_1_19648143_A_C	1	19648143	A	C	0.726422	0.149663	1.37074e-07	2513	0.000344467	0.00195495	TRUE
gene_expression	ENSG00000040531.16_6	ENSG00000040531.16_6	CTNS	0	ipsc-ppc_0_ENSG00000040531	VAR_17_3538487_T_TGAAGGAAGGAAGAAAGGAAGGAAG	17	3538487	T	TGAAGGAAGGAAGAAAGGAAGGAAG	1.16997	0.230421	9.11671e-09	2535	2.31109e-05	0.000184887	TRUE
gene_expression	ENSG00000040608.14_7	ENSG00000040608.14_7	RTN4R	0	ipsc-ppc_0_ENSG00000040608	VAR_22_19947773_C_T	22	19947773	C	T	0.86786	0.231039	0.000490102	1476	0.723391	0.869336	FALSE
gene_expression	ENSG00000040633.13_6	ENSG00000040633.13_6	PHF23	0	ipsc-ppc_0_ENSG00000040633	VAR_17_7207964_A_C	17	7207964	A	C	-0.373158	0.100375	6.63081e-05	2209	0.146474	0.232104	FALSE
gene_expression	ENSG00000040731.10_6	ENSG00000040731.10_6	CDH10	0	ipsc-ppc_0_ENSG00000040731	VAR_5_24013163_G_GCA	5	24013163	G	GCA	0.724478	0.236587	0.000880901	3350	1	1	FALSE
gene_expression	ENSG00000040933.16_4	ENSG00000040933.16_4	INPP4A	0	ipsc-ppc_0_ENSG00000040933	VAR_2_98898895_CT_C	2	98898895	CT	C	1.45527	0.39997	9.90085e-05	1227	0.121483	0.201033	FALSE
gene_expression	ENSG00000041353.10_6	ENSG00000041353.10_6	RAB27B	0	ipsc-ppc_0_ENSG00000041353	VAR_18_52510591_CT_C	18	52510591	CT	C	0.813202	0.151505	1.21041e-07	1419	0.000171758	0.00106993	TRUE
gene_expression	ENSG00000041357.16_5	ENSG00000041357.16_5	PSMA4	0	ipsc-ppc_0_ENSG00000041357	VAR_15_79049413_C_T	15	79049413	C	T	-0.644258	0.153548	5.13165e-06	2281	0.0117053	0.0334867	FALSE
gene_expression	ENSG00000041515.16_4	ENSG00000041515.16_4	MYO16	0	ipsc-ppc_0_ENSG00000041515	VAR_13_109421222_A_C	13	109421222	A	C	-0.643215	0.189429	4.01847e-05	3858	0.155033	0.242556	FALSE
gene_expression	ENSG00000041802.11_6	ENSG00000041802.11_6	LSG1	0	ipsc-ppc_0_ENSG00000041802	VAR_3_194369579_C_A	3	194369579	C	A	1.28699	0.213501	4.4598e-12	3236	1.44319e-08	2.131e-07	TRUE
gene_expression	ENSG00000041880.14_5	ENSG00000041880.14_5	PARP3	0	ipsc-ppc_0_ENSG00000041880	VAR_3_51514120_T_TA	3	51514120	T	TA	1.12985	0.374856	0.00157305	1359	1	1	FALSE
gene_expression	ENSG00000041982.16_6	ENSG00000041982.16_6	TNC	0	ipsc-ppc_0_ENSG00000041982	VAR_9_118129225_C_T	9	118129225	C	T	-0.581058	0.125713	9.30019e-07	2698	0.00250919	0.0101303	FALSE
gene_expression	ENSG00000041988.15_6	ENSG00000041988.15_6	THAP3	0	ipsc-ppc_0_ENSG00000041988	VAR_1_6462437_CA_C	1	6462437	CA	C	0.650097	0.191407	0.000238427	2058	0.490683	0.61962	FALSE
gene_expression	ENSG00000042088.14_8	ENSG00000042088.14_8	TDP1	0	ipsc-ppc_0_ENSG00000042088	VAR_14_90405621_T_TA	14	90405621	T	TA	-1.09917	0.227209	3.52299e-09	2132	7.51102e-06	6.70615e-05	TRUE
gene_expression	ENSG00000042286.15_5	ENSG00000042286.15_5	AIFM2	0	ipsc-ppc_0_ENSG00000042286	VAR_10_72242894_G_A	10	72242894	G	A	-0.715036	0.18988	9.40758e-05	2858	0.268869	0.376544	FALSE
gene_expression	ENSG00000042317.17_9	ENSG00000042317.17_9	SPATA7	0	ipsc-ppc_0_ENSG00000042317	VAR_14_89086029_A_AT	14	89086029	A	AT	0.47405	0.116458	3.6608e-05	1948	0.0713124	0.133753	FALSE
gene_expression	ENSG00000042429.12_5	ENSG00000042429.12_5	MED17	0	ipsc-ppc_0_ENSG00000042429	VAR_11_93507066_C_T	11	93507066	C	T	1.27161	0.181622	1.07801e-15	1759	1.89622e-12	5.14324e-11	TRUE
gene_expression	ENSG00000042445.14_7	ENSG00000042445.14_7	RETSAT	0	ipsc-ppc_0_ENSG00000042445	VAR_2_85453860_A_G	2	85453860	A	G	0.737442	0.202333	7.6897e-05	2198	0.16902	0.25939	FALSE
gene_expression	ENSG00000042493.16_5	ENSG00000042493.16_5	CAPG	0	ipsc-ppc_0_ENSG00000042493	VAR_2_85656000_A_G	2	85656000	A	G	1.26449	0.205736	1.08786e-12	2275	2.47488e-09	4.14511e-08	TRUE
gene_expression	ENSG00000042753.12_4	ENSG00000042753.12_4	AP2S1	0	ipsc-ppc_0_ENSG00000042753	VAR_19_47741523_A_AT	19	47741523	A	AT	-1.04391	0.259963	2.37275e-05	2073	0.0491871	0.100538	FALSE
gene_expression	ENSG00000042980.13_4	ENSG00000042980.13_4	ADAM28	0	ipsc-ppc_0_ENSG00000042980	VAR_8_24130245_TG_T	8	24130245	TG	T	-0.844511	0.198025	3.71518e-06	1901	0.00706256	0.022883	FALSE
gene_expression	ENSG00000043039.7_4	ENSG00000043039.7_4	BARX2	0	ipsc-ppc_0_ENSG00000043039	VAR_11_129582462_T_C	11	129582462	T	C	0.623607	0.18721	0.000267683	2153	0.576322	0.709108	FALSE
gene_expression	ENSG00000043093.15_9	ENSG00000043093.15_9	DCUN1D1	0	ipsc-ppc_0_ENSG00000043093	VAR_3_182264814_G_A	3	182264814	G	A	1.51746	0.35256	1.99319e-06	1917	0.00382094	0.0141812	FALSE
gene_expression	ENSG00000043143.20_4	ENSG00000043143.20_4	JADE2	0	ipsc-ppc_0_ENSG00000043143	VAR_5_133879364_C_T	5	133879364	C	T	-0.731085	0.157783	1.92333e-06	1556	0.0029927	0.0116758	FALSE
gene_expression	ENSG00000043514.17_7	ENSG00000043514.17_7	TRIT1	0	ipsc-ppc_0_ENSG00000043514	VAR_1_40303627_C_T	1	40303627	C	T	-2.41627	0.299219	1.12893e-25	2124	2.39785e-22	3.03679e-20	TRUE
gene_expression	ENSG00000044012.4_4	ENSG00000044012.4_4	GUCA2B	0	ipsc-ppc_0_ENSG00000044012	VAR_1_42581106_A_G	1	42581106	A	G	-1.20237	0.31074	6.48573e-05	1474	0.0955997	0.167442	FALSE
gene_expression	ENSG00000044090.10_4	ENSG00000044090.10_4	CUL7	0	ipsc-ppc_0_ENSG00000044090	VAR_6_43013662_T_C	6	43013662	T	C	-0.811753	0.156798	1.53244e-08	1539	2.35843e-05	0.000188369	TRUE
gene_expression	ENSG00000044115.21_8	ENSG00000044115.21_8	CTNNA1	0	ipsc-ppc_0_ENSG00000044115	VAR_5_138061341_T_C	5	138061341	T	C	-1.18049	0.1925	4.04134e-15	1384	5.59322e-12	1.42109e-10	TRUE
gene_expression	ENSG00000044459.15_5	ENSG00000044459.15_5	CNTLN	0	ipsc-ppc_0_ENSG00000044459	VAR_9_17230928_T_C	9	17230928	T	C	2.25927	0.310343	1.26098e-18	3313	4.17764e-15	1.70671e-13	TRUE
gene_expression	ENSG00000044574.8_5	ENSG00000044574.8_5	HSPA5	0	ipsc-ppc_0_ENSG00000044574	VAR_9_127971336_C_CTT	9	127971336	C	CTT	0.965472	0.236918	5.3602e-05	1225	0.0656625	0.125457	FALSE
gene_expression	ENSG00000046604.13_4	ENSG00000046604.13_4	DSG2	0	ipsc-ppc_0_ENSG00000046604	VAR_18_29090734_A_G	18	29090734	A	G	-0.991571	0.199524	9.41467e-08	1864	0.00017549	0.00108903	TRUE
gene_expression	ENSG00000046889.19_5	ENSG00000046889.19_5	PREX2	0	ipsc-ppc_0_ENSG00000046889	VAR_8_68909610_G_A	8	68909610	G	A	1.10476	0.268804	1.126e-05	2331	0.0262471	0.0618391	FALSE
gene_expression	ENSG00000047056.16_6	ENSG00000047056.16_6	WDR37	0	ipsc-ppc_0_ENSG00000047056	VAR_10_938842_ATT_A	10	938842	ATT	A	1.33122	0.285702	6.67704e-08	2624	0.000175206	0.00108818	TRUE
gene_expression	ENSG00000047188.16_4	ENSG00000047188.16_4	YTHDC2	0	ipsc-ppc_0_ENSG00000047188	VAR_5_112883681_A_G	5	112883681	A	G	1.2834	0.217268	3.90831e-13	2471	9.65744e-10	1.72078e-08	TRUE
gene_expression	ENSG00000047249.18_8	ENSG00000047249.18_8	ATP6V1H	0	ipsc-ppc_0_ENSG00000047249	VAR_8_55054414_A_AT	8	55054414	A	AT	-1.11496	0.260477	3.53652e-05	1835	0.0648952	0.124352	FALSE
gene_expression	ENSG00000047315.17_5	ENSG00000047315.17_5	POLR2B	0	ipsc-ppc_0_ENSG00000047315	VAR_4_57889677_C_T	4	57889677	C	T	-1.28706	0.238085	6.97619e-11	3006	2.09704e-07	2.49283e-06	TRUE
gene_expression	ENSG00000047346.12_7	ENSG00000047346.12_7	FAM214A	0	ipsc-ppc_0_ENSG00000047346	VAR_15_52834559_GA_G	15	52834559	GA	G	-0.987064	0.387578	0.00416515	3367	1	1	FALSE
gene_expression	ENSG00000047365.12_6	ENSG00000047365.12_6	ARAP2	0	ipsc-ppc_0_ENSG00000047365	VAR_4_36235798_A_G	4	36235798	A	G	0.723446	0.212609	0.000407451	5099	1	1	FALSE
gene_expression	ENSG00000047410.14_5	ENSG00000047410.14_5	TPR	0	ipsc-ppc_0_ENSG00000047410	VAR_1_186243462_C_G	1	186243462	C	G	-0.643606	0.165811	2.44766e-05	1482	0.0362744	0.0799172	FALSE
gene_expression	ENSG00000047457.14_6	ENSG00000047457.14_6	CP	0	ipsc-ppc_0_ENSG00000047457	VAR_3_148943264_A_G	3	148943264	A	G	1.1002	0.191127	1.56325e-12	2385	3.72835e-09	6.07587e-08	TRUE
gene_expression	ENSG00000047578.13_8	ENSG00000047578.13_8	KIAA0556	0	ipsc-ppc_0_ENSG00000047578	VAR_16_27527812_A_C	16	27527812	A	C	0.870404	0.233309	0.000303354	2247	0.681638	0.821738	FALSE
gene_expression	ENSG00000047579.20_5	ENSG00000047579.20_5	DTNBP1	0	ipsc-ppc_0_ENSG00000047579	VAR_6_15733774_G_GACACACACAC	6	15733774	G	GACACACACAC	1.22233	0.399535	0.000536946	3532	1	1	FALSE
gene_expression	ENSG00000047621.12_6	ENSG00000047621.12_6	C12orf4	0	ipsc-ppc_0_ENSG00000047621	VAR_12_4301851_AT_A	12	4301851	AT	A	0.671236	0.133874	3.82913e-08	2279	8.72659e-05	0.000594412	TRUE
gene_expression	ENSG00000047849.21_9	ENSG00000047849.21_9	MAP4	0	ipsc-ppc_0_ENSG00000047849	VAR_3_48041335_TAA_T	3	48041335	TAA	T	0.779432	0.157159	2.55215e-08	889	2.26886e-05	0.000181686	TRUE
gene_expression	ENSG00000047932.14_7	ENSG00000047932.14_7	GOPC	0	ipsc-ppc_0_ENSG00000047932	VAR_6_117676779_G_GT	6	117676779	G	GT	-0.773211	0.211903	0.000465673	2516	1	1	FALSE
gene_expression	ENSG00000048028.11_6	ENSG00000048028.11_6	USP28	0	ipsc-ppc_0_ENSG00000048028	VAR_11_113434075_C_T	11	113434075	C	T	-1.42945	0.385175	1.33009e-05	2176	0.0289427	0.0668978	FALSE
gene_expression	ENSG00000048052.21_7	ENSG00000048052.21_7	HDAC9	0	ipsc-ppc_0_ENSG00000048052	VAR_7_18660136_CT_C	7	18660136	CT	C	-0.493644	0.142733	0.000220926	4866	1	1	FALSE
gene_expression	ENSG00000048140.18_7	ENSG00000048140.18_7	TSPAN17	0	ipsc-ppc_0_ENSG00000048140	VAR_5_176086838_C_T	5	176086838	C	T	-0.535905	0.11829	4.28697e-07	1694	0.000726213	0.00365415	TRUE
gene_expression	ENSG00000048162.21_5	ENSG00000048162.21_5	NOP16	0	ipsc-ppc_0_ENSG00000048162	VAR_5_175315549_A_G	5	175315549	A	G	0.633167	0.154367	8.43415e-06	1325	0.0111752	0.03232	FALSE
gene_expression	ENSG00000048342.16_9	ENSG00000048342.16_9	CC2D2A	0	ipsc-ppc_0_ENSG00000048342	VAR_4_15551298_C_T	4	15551298	C	T	1.58955	0.411888	0.000103285	2403	0.248193	0.352445	FALSE
gene_expression	ENSG00000048392.12_4	ENSG00000048392.12_4	RRM2B	0	ipsc-ppc_0_ENSG00000048392	VAR_8_103533172_CT_C	8	103533172	CT	C	1.02611	0.240221	5.02451e-06	2171	0.0109082	0.0317996	FALSE
gene_expression	ENSG00000048405.10_8	ENSG00000048405.10_8	ZNF800	0	ipsc-ppc_0_ENSG00000048405	VAR_7_127539330_A_AACAC	7	127539330	A	AACAC	-1.17009	0.343396	0.000347032	1591	0.552127	0.684402	FALSE
gene_expression	ENSG00000048471.14_5	ENSG00000048471.14_5	SNX29	0	ipsc-ppc_0_ENSG00000048471	VAR_16_12656135_C_G	16	12656135	C	G	1.66425	0.304591	6.58996e-11	4238	2.79282e-07	3.24613e-06	TRUE
gene_expression	ENSG00000048540.15_9	ENSG00000048540.15_9	LMO3	0	ipsc-ppc_0_ENSG00000048540	VAR_12_16863773_C_A	12	16863773	C	A	0.646866	0.188081	0.000557488	2322	1	1	FALSE
gene_expression	ENSG00000048544.6_5	ENSG00000048544.6_5	MRPS10	0	ipsc-ppc_0_ENSG00000048544	VAR_6_42163839_A_T	6	42163839	A	T	1.01499	0.165177	3.05604e-12	2045	6.24961e-09	9.85571e-08	TRUE
gene_expression	ENSG00000048545.14_5	ENSG00000048545.14_5	GUCA1A	0	ipsc-ppc_0_ENSG00000048545	VAR_6_42506660_CA_C	6	42506660	CA	C	0.802974	0.179817	2.17772e-06	2106	0.00458627	0.0163177	FALSE
gene_expression	ENSG00000048649.13_6	ENSG00000048649.13_6	RSF1	0	ipsc-ppc_0_ENSG00000048649	VAR_11_77195242_C_CA	11	77195242	C	CA	0.951525	0.301285	0.000220177	2130	0.468976	0.596234	FALSE
gene_expression	ENSG00000048707.15_9	ENSG00000048707.15_9	VPS13D	0	ipsc-ppc_0_ENSG00000048707	VAR_1_12599081_A_AGTGTGTGT	1	12599081	A	AGTGTGTGT	-1.87246	0.506917	0.000185176	2253	0.417202	0.541278	FALSE
gene_expression	ENSG00000048740.18_6	ENSG00000048740.18_6	CELF2	0	ipsc-ppc_0_ENSG00000048740	VAR_10_10778320_A_ATTCTTTCTTTCT	10	10778320	A	ATTCTTTCTTTCT	-0.674032	0.143643	7.5887e-07	3145	0.00238665	0.00974064	TRUE
gene_expression	ENSG00000048828.17_5	ENSG00000048828.17_5	FAM120A	0	ipsc-ppc_0_ENSG00000048828	VAR_9_96694373_T_TG	9	96694373	T	TG	0.69479	0.196281	0.000660066	3418	1	1	FALSE
gene_expression	ENSG00000048991.16_5	ENSG00000048991.16_5	R3HDM1	0	ipsc-ppc_0_ENSG00000048991	VAR_2_136889190_G_A	2	136889190	G	A	0.993651	0.21519	2.15286e-07	1313	0.000282671	0.0016556	TRUE
gene_expression	ENSG00000049089.15_9	ENSG00000049089.15_9	COL9A2	0	ipsc-ppc_0_ENSG00000049089	VAR_1_40781038_G_A	1	40781038	G	A	-1.11545	0.231867	4.46555e-09	2074	9.26155e-06	8.07639e-05	TRUE
gene_expression	ENSG00000049130.16_7	ENSG00000049130.16_7	KITLG	0	ipsc-ppc_0_ENSG00000049130	VAR_12_88733825_TC_T	12	88733825	TC	T	-1.24082	0.315954	2.43201e-05	1292	0.0314216	0.0712765	FALSE
gene_expression	ENSG00000049167.14_8	ENSG00000049167.14_8	ERCC8	0	ipsc-ppc_0_ENSG00000049167	VAR_5_60508492_T_C	5	60508492	T	C	-1.26292	0.237197	3.58588e-10	1248	4.47518e-07	5.0088e-06	TRUE
gene_expression	ENSG00000049192.15_6	ENSG00000049192.15_6	ADAMTS6	0	ipsc-ppc_0_ENSG00000049192	VAR_5_64220783_GAC_G	5	64220783	GAC	G	-1.5538	0.427389	0.000194639	1870	0.363975	0.483304	FALSE
gene_expression	ENSG00000049239.13_4	ENSG00000049239.13_4	H6PD	0	ipsc-ppc_0_ENSG00000049239	VAR_1_9295794_G_C	1	9295794	G	C	-1.35756	0.188807	1.23702e-18	2298	2.84268e-15	1.19392e-13	TRUE
gene_expression	ENSG00000049245.13_5	ENSG00000049245.13_5	VAMP3	0	ipsc-ppc_0_ENSG00000049245	VAR_1_7835699_G_A	1	7835699	G	A	1.08899	0.214138	1.19246e-08	2297	2.73909e-05	0.000215154	TRUE
gene_expression	ENSG00000049246.14_3	ENSG00000049246.14_3	PER3	0	ipsc-ppc_0_ENSG00000049246	VAR_1_7559030_TGA_T	1	7559030	TGA	T	0.925735	0.218067	8.42473e-05	2419	0.203794	0.300651	FALSE
gene_expression	ENSG00000049249.9_5	ENSG00000049249.9_5	TNFRSF9	0	ipsc-ppc_0_ENSG00000049249	VAR_1_8243805_CTT_C	1	8243805	CTT	C	1.2577	0.277659	4.54865e-06	2366	0.0107621	0.0315111	FALSE
gene_expression	ENSG00000049283.18_8	ENSG00000049283.18_8	EPN3	0	ipsc-ppc_0_ENSG00000049283	VAR_17_48623049_T_TG	17	48623049	T	TG	-1.04226	0.225306	1.05695e-07	1934	0.000204414	0.00124509	TRUE
gene_expression	ENSG00000049323.16_6	ENSG00000049323.16_6	LTBP1	0	ipsc-ppc_0_ENSG00000049323	VAR_2_33160459_C_A	2	33160459	C	A	-0.772157	0.181381	1.43991e-06	3335	0.0048021	0.0169172	FALSE
gene_expression	ENSG00000049449.10_5	ENSG00000049449.10_5	RCN1	0	ipsc-ppc_0_ENSG00000049449	VAR_11_32112568_A_C	11	32112568	A	C	-1.20471	0.183721	9.87668e-15	1869	1.84595e-11	4.31089e-10	TRUE
gene_expression	ENSG00000049540.17_9	ENSG00000049540.17_9	ELN	0	ipsc-ppc_0_ENSG00000049540	VAR_7_73224611_C_T	7	73224611	C	T	1.3833	0.359073	8.59707e-05	1889	0.162399	0.251102	FALSE
gene_expression	ENSG00000049541.11_6	ENSG00000049541.11_6	RFC2	0	ipsc-ppc_0_ENSG00000049541	VAR_7_73532707_A_AACAC	7	73532707	A	AACAC	0.857459	0.240927	0.000189712	1752	0.332375	0.448359	FALSE
gene_expression	ENSG00000049618.24_7	ENSG00000049618.24_7	ARID1B	0	ipsc-ppc_0_ENSG00000049618	VAR_6_157693778_G_C	6	157693778	G	C	0.794831	0.249749	0.000740822	3269	1	1	FALSE
gene_expression	ENSG00000049656.14_5	ENSG00000049656.14_5	CLPTM1L	0	ipsc-ppc_0_ENSG00000049656	VAR_5_1599012_TA_T	5	1599012	TA	T	0.841228	0.198465	5.59971e-06	2337	0.0130865	0.0363601	FALSE
gene_expression	ENSG00000049759.18_7	ENSG00000049759.18_7	NEDD4L	0	ipsc-ppc_0_ENSG00000049759	VAR_18_55492233_G_GCTTC	18	55492233	G	GCTTC	-1.90119	0.448689	1.64295e-06	3569	0.00586369	0.0197787	FALSE
gene_expression	ENSG00000049860.14_5	ENSG00000049860.14_5	HEXB	0	ipsc-ppc_0_ENSG00000049860	VAR_5_73803701_T_C	5	73803701	T	C	-1.52458	0.359242	5.0071e-06	2180	0.0109155	0.0318019	FALSE
gene_expression	ENSG00000049883.15_5	ENSG00000049883.15_5	PTCD2	0	ipsc-ppc_0_ENSG00000049883	VAR_5_71438049_A_T	5	71438049	A	T	0.713212	0.201959	0.000146994	1649	0.242394	0.345941	FALSE
gene_expression	ENSG00000050130.18_6	ENSG00000050130.18_6	JKAMP	0	ipsc-ppc_0_ENSG00000050130	VAR_14_60000705_T_TA	14	60000705	T	TA	1.49747	0.327187	7.2284e-07	1864	0.00134737	0.00610434	TRUE
gene_expression	ENSG00000050165.18_5	ENSG00000050165.18_5	DKK3	0	ipsc-ppc_0_ENSG00000050165	VAR_11_11802361_A_G	11	11802361	A	G	-0.546974	0.145836	2.89457e-05	2698	0.0780955	0.143661	FALSE
gene_expression	ENSG00000050327.15_6	ENSG00000050327.15_6	ARHGEF5	0	ipsc-ppc_0_ENSG00000050327	VAR_7_143647391_G_A	7	143647391	G	A	-3.08099	0.623248	4.81217e-08	1201	5.77942e-05	0.000416057	TRUE
gene_expression	ENSG00000050344.9_4	ENSG00000050344.9_4	NFE2L3	0	ipsc-ppc_0_ENSG00000050344	VAR_7_26207590_G_A	7	26207590	G	A	0.620847	0.178418	5.23854e-05	2080	0.108962	0.184828	FALSE
gene_expression	ENSG00000050393.11_7	ENSG00000050393.11_7	MCUR1	0	ipsc-ppc_0_ENSG00000050393	VAR_6_13912570_C_CT	6	13912570	C	CT	-1.68409	0.41903	0.000106948	1743	0.18641	0.280381	FALSE
gene_expression	ENSG00000050405.13_7	ENSG00000050405.13_7	LIMA1	0	ipsc-ppc_0_ENSG00000050405	VAR_12_50147707_CT_C	12	50147707	CT	C	1.57552	0.386963	1.36862e-05	1610	0.0220347	0.0543409	FALSE
gene_expression	ENSG00000050426.16_8	ENSG00000050426.16_8	LETMD1	0	ipsc-ppc_0_ENSG00000050426	VAR_12_51641972_G_C	12	51641972	G	C	0.32349	0.0848151	6.92494e-05	1848	0.127973	0.209307	FALSE
gene_expression	ENSG00000050438.17_4	ENSG00000050438.17_4	SLC4A8	0	ipsc-ppc_0_ENSG00000050438	VAR_12_52312944_T_C	12	52312944	T	C	-0.749346	0.175395	1.55107e-06	2053	0.00318435	0.0122637	FALSE
gene_expression	ENSG00000050628.20_5	ENSG00000050628.20_5	PTGER3	0	ipsc-ppc_0_ENSG00000050628	VAR_1_71371647_G_T	1	71371647	G	T	1.06015	0.239109	5.48049e-06	1881	0.0103088	0.0304002	FALSE
gene_expression	ENSG00000050748.17_9	ENSG00000050748.17_9	MAPK9	0	ipsc-ppc_0_ENSG00000050748	VAR_5_179780292_CCTCCGTGGG_C	5	179780292	CCTCCGTGGG	C	-1.05063	0.241974	2.50334e-06	2296	0.00574767	0.0195073	FALSE
gene_expression	ENSG00000050820.17_10	ENSG00000050820.17_10	BCAR1	0	ipsc-ppc_0_ENSG00000050820	VAR_16_74878367_A_G	16	74878367	A	G	0.423254	0.091162	7.66627e-07	1987	0.00152329	0.00675995	TRUE
gene_expression	ENSG00000051009.11_5	ENSG00000051009.11_5	FAM160A2	0	ipsc-ppc_0_ENSG00000051009	VAR_11_6078448_A_C	11	6078448	A	C	-1.13448	0.244995	5.43057e-07	2222	0.00120667	0.00557425	TRUE
gene_expression	ENSG00000051108.15_8	ENSG00000051108.15_8	HERPUD1	0	ipsc-ppc_0_ENSG00000051108	VAR_16_57385547_CA_C	16	57385547	CA	C	-0.994656	0.23795	7.12342e-06	2511	0.0178869	0.046318	FALSE
gene_expression	ENSG00000051128.19_7	ENSG00000051128.19_7	HOMER3	0	ipsc-ppc_0_ENSG00000051128	VAR_19_19050957_A_G	19	19050957	A	G	-1.38467	0.206323	6.03406e-15	1761	1.0626e-11	2.58796e-10	TRUE
gene_expression	ENSG00000051180.17_5	ENSG00000051180.17_5	RAD51	0	ipsc-ppc_0_ENSG00000051180	VAR_15_41374448_CA_C	15	41374448	CA	C	-0.650253	0.194262	7.78245e-05	1762	0.137127	0.220471	FALSE
gene_expression	ENSG00000051341.14_6	ENSG00000051341.14_6	POLQ	0	ipsc-ppc_0_ENSG00000051341	VAR_3_121472009_T_TA	3	121472009	T	TA	-0.7915	0.23328	0.000116499	1765	0.205621	0.302696	FALSE
gene_expression	ENSG00000051382.9_4	ENSG00000051382.9_4	PIK3CB	0	ipsc-ppc_0_ENSG00000051382	VAR_3_138506764_CTT_C	3	138506764	CTT	C	0.800453	0.237024	0.00957921	2484	1	1	FALSE
gene_expression	ENSG00000051523.11_6	ENSG00000051523.11_6	CYBA	0	ipsc-ppc_0_ENSG00000051523	VAR_16_88803124_T_C	16	88803124	T	C	-0.280643	0.0757526	5.23699e-05	2534	0.132705	0.214695	FALSE
gene_expression	ENSG00000051596.10_5	ENSG00000051596.10_5	THOC3	0	ipsc-ppc_0_ENSG00000051596	VAR_5_175347494_CTT_C	5	175347494	CTT	C	-1.83006	0.297052	1.29366e-12	1649	2.13325e-09	3.63579e-08	TRUE
gene_expression	ENSG00000051620.11_6	ENSG00000051620.11_6	HEBP2	0	ipsc-ppc_0_ENSG00000051620	VAR_6_138694946_G_A	6	138694946	G	A	-1.86456	0.409541	6.52075e-08	2211	0.000144174	0.000921101	TRUE
gene_expression	ENSG00000051825.15_8	ENSG00000051825.15_8	MPHOSPH9	0	ipsc-ppc_0_ENSG00000051825	VAR_12_123552741_A_G	12	123552741	A	G	1.34382	0.325806	7.41133e-05	2043	0.151413	0.238096	FALSE
gene_expression	ENSG00000052126.14_6	ENSG00000052126.14_6	PLEKHA5	0	ipsc-ppc_0_ENSG00000052126	VAR_12_19430095_A_G	12	19430095	A	G	-1.15349	0.282754	1.33484e-05	3051	0.040726	0.0873064	FALSE
gene_expression	ENSG00000052344.16_5	ENSG00000052344.16_5	PRSS8	0	ipsc-ppc_0_ENSG00000052344	VAR_16_31270039_A_ACACACAC	16	31270039	A	ACACACAC	1.0718	0.268678	4.68958e-06	1175	0.00551025	0.0188648	FALSE
gene_expression	ENSG00000052723.12_5	ENSG00000052723.12_5	SIKE1	0	ipsc-ppc_0_ENSG00000052723	VAR_1_115133399_C_CA	1	115133399	C	CA	-0.981381	0.270502	0.00012032	1446	0.173983	0.265596	FALSE
gene_expression	ENSG00000052749.14_9	ENSG00000052749.14_9	RRP12	0	ipsc-ppc_0_ENSG00000052749	VAR_10_98968506_CA_C	10	98968506	CA	C	0.918608	0.200073	5.56035e-07	1827	0.00101588	0.00485075	TRUE
gene_expression	ENSG00000052795.13_5	ENSG00000052795.13_5	FNIP2	0	ipsc-ppc_0_ENSG00000052795	VAR_4_159459912_C_T	4	159459912	C	T	-0.582317	0.166803	7.54661e-05	1572	0.118633	0.197489	FALSE
gene_expression	ENSG00000052802.13_5	ENSG00000052802.13_5	MSMO1	0	ipsc-ppc_0_ENSG00000052802	VAR_4_165776924_AT_A	4	165776924	AT	A	-0.619314	0.165321	2.44096e-05	2352	0.0574114	0.113431	FALSE
gene_expression	ENSG00000052841.15_5	ENSG00000052841.15_5	TTC17	0	ipsc-ppc_0_ENSG00000052841	VAR_11_43392345_G_GGTTT	11	43392345	G	GGTTT	0.413186	0.110611	8.01141e-05	2402	0.192434	0.287394	FALSE
gene_expression	ENSG00000053108.17_6	ENSG00000053108.17_6	FSTL4	0	ipsc-ppc_0_ENSG00000053108	VAR_5_132475555_A_G	5	132475555	A	G	0.990699	0.256932	0.000350193	3863	1	1	FALSE
gene_expression	ENSG00000053254.15_8	ENSG00000053254.15_8	FOXN3	0	ipsc-ppc_0_ENSG00000053254	VAR_14_90146318_G_A	14	90146318	G	A	0.803427	0.216513	2.8678e-05	2888	0.0828219	0.149992	FALSE
gene_expression	ENSG00000053328.8_3	ENSG00000053328.8_3	METTL24	0	ipsc-ppc_0_ENSG00000053328	VAR_6_111097632_C_CA	6	111097632	C	CA	1.21374	0.256274	3.53951e-07	1953	0.000691267	0.00351158	TRUE
gene_expression	ENSG00000053371.12_8	ENSG00000053371.12_8	AKR7A2	0	ipsc-ppc_0_ENSG00000053371	VAR_1_19638090_G_C	1	19638090	G	C	1.23285	0.17292	1.36775e-18	2451	3.35236e-15	1.39377e-13	TRUE
gene_expression	ENSG00000053372.5_5	ENSG00000053372.5_5	MRTO4	0	ipsc-ppc_0_ENSG00000053372	VAR_1_19579312_GT_G	1	19579312	GT	G	-0.576257	0.154379	8.39024e-05	2490	0.208917	0.306479	FALSE
gene_expression	ENSG00000053438.11_6	ENSG00000053438.11_6	NNAT	0	ipsc-ppc_0_ENSG00000053438	VAR_20_36200672_TTTCTTTC_T	20	36200672	TTTCTTTC	T	-1.85855	0.431982	1.13517e-05	1670	0.0189574	0.0484915	FALSE
gene_expression	ENSG00000053501.13_5	ENSG00000053501.13_5	USE1	0	ipsc-ppc_0_ENSG00000053501	VAR_19_17434120_C_CTGTGTGTG	19	17434120	C	CTGTGTGTG	1.59113	0.344077	2.76189e-05	2656	0.0733558	0.136768	FALSE
gene_expression	ENSG00000053747.16_5	ENSG00000053747.16_5	LAMA3	0	ipsc-ppc_0_ENSG00000053747	VAR_18_21123311_G_A	18	21123311	G	A	-1.17977	0.309158	0.000323273	1960	0.633615	0.770047	FALSE
gene_expression	ENSG00000053770.12_5	ENSG00000053770.12_5	AP5M1	0	ipsc-ppc_0_ENSG00000053770	VAR_14_57911361_G_A	14	57911361	G	A	-1.37723	0.37707	0.000100131	1948	0.195055	0.290202	FALSE
gene_expression	ENSG00000053900.10_3	ENSG00000053900.10_3	ANAPC4	0	ipsc-ppc_0_ENSG00000053900	VAR_4_25567918_C_T	4	25567918	C	T	0.784893	0.204173	0.000400637	3585	1	1	FALSE
gene_expression	ENSG00000053918.18_9	ENSG00000053918.18_9	KCNQ1	0	ipsc-ppc_0_ENSG00000053918	VAR_11_2997698_G_T	11	2997698	G	T	-1.29168	0.367953	0.000246844	4350	1	1	FALSE
gene_expression	ENSG00000054116.12_5	ENSG00000054116.12_5	TRAPPC3	0	ipsc-ppc_0_ENSG00000054116	VAR_1_36598214_A_G	1	36598214	A	G	-0.92364	0.213244	5.17706e-06	1657	0.00857839	0.0264265	FALSE
gene_expression	ENSG00000054118.15_7	ENSG00000054118.15_7	THRAP3	0	ipsc-ppc_0_ENSG00000054118	VAR_1_37071179_AACAC_A	1	37071179	AACAC	A	-0.944143	0.227766	6.71518e-06	1776	0.0119262	0.0339475	FALSE
gene_expression	ENSG00000054148.18_5	ENSG00000054148.18_5	PHPT1	0	ipsc-ppc_0_ENSG00000054148	VAR_9_139778038_G_A	9	139778038	G	A	-1.45991	0.270854	3.50971e-09	1771	6.21569e-06	5.66705e-05	TRUE
gene_expression	ENSG00000054179.12_6	ENSG00000054179.12_6	ENTPD2	0	ipsc-ppc_0_ENSG00000054179	VAR_9_139682066_T_G	9	139682066	T	G	1.23758	0.390307	0.00072522	2324	1	1	FALSE
gene_expression	ENSG00000054219.11_6	ENSG00000054219.11_6	LY75	0	ipsc-ppc_0_ENSG00000054219	VAR_2_160766983_CA_C	2	160766983	CA	C	2.27462	0.274709	9.9944e-28	1909	1.90793e-24	3.0204e-22	TRUE
gene_expression	ENSG00000054267.22_7	ENSG00000054267.22_7	ARID4B	0	ipsc-ppc_0_ENSG00000054267	VAR_1_235268139_TACACAC_T	1	235268139	TACACAC	T	0.865185	0.249219	0.000134974	2074	0.279935	0.389426	FALSE
gene_expression	ENSG00000054277.14_6	ENSG00000054277.14_6	OPN3	0	ipsc-ppc_0_ENSG00000054277	VAR_1_241645152_C_A	1	241645152	C	A	0.838475	0.189967	2.03566e-05	3032	0.0617211	0.119762	FALSE
gene_expression	ENSG00000054282.16_4	ENSG00000054282.16_4	SDCCAG8	0	ipsc-ppc_0_ENSG00000054282	VAR_1_243383635_G_T	1	243383635	G	T	1.45194	0.264553	2.50024e-10	1538	3.84538e-07	4.35721e-06	TRUE
gene_expression	ENSG00000054356.14_7	ENSG00000054356.14_7	PTPRN	0	ipsc-ppc_0_ENSG00000054356	VAR_2_219841838_C_CT	2	219841838	C	CT	0.632673	0.174047	7.12964e-05	1448	0.103237	0.177255	FALSE
gene_expression	ENSG00000054392.13_6	ENSG00000054392.13_6	HHAT	0	ipsc-ppc_0_ENSG00000054392	VAR_1_210887739_T_C	1	210887739	T	C	-0.952062	0.230562	0.000524414	4176	1	1	FALSE
gene_expression	ENSG00000054523.17_5	ENSG00000054523.17_5	KIF1B	0	ipsc-ppc_0_ENSG00000054523	VAR_1_10482150_CA_C	1	10482150	CA	C	0.820399	0.174997	4.69639e-07	1847	0.000867423	0.00424153	TRUE
gene_expression	ENSG00000054598.9_7	ENSG00000054598.9_7	FOXC1	0	ipsc-ppc_0_ENSG00000054598	VAR_6_1259547_C_T	6	1259547	C	T	-0.97417	0.215518	1.90543e-06	2534	0.00482835	0.0169902	FALSE
gene_expression	ENSG00000054611.14_5	ENSG00000054611.14_5	TBC1D22A	0	ipsc-ppc_0_ENSG00000054611	VAR_22_47007731_CA_C	22	47007731	CA	C	-0.945282	0.227122	2.74559e-05	3145	0.0863487	0.154678	FALSE
gene_expression	ENSG00000054654.18_8	ENSG00000054654.18_8	SYNE2	0	ipsc-ppc_0_ENSG00000054654	VAR_14_64126229_CA_C	14	64126229	CA	C	-1.2426	0.306477	3.44004e-05	2433	0.0836962	0.151127	FALSE
gene_expression	ENSG00000054690.14_6	ENSG00000054690.14_6	PLEKHH1	0	ipsc-ppc_0_ENSG00000054690	VAR_14_68463129_TAATA_T	14	68463129	TAATA	T	0.975771	0.196406	2.32601e-08	1624	3.77744e-05	0.000286071	TRUE
gene_expression	ENSG00000054793.14_7	ENSG00000054793.14_7	ATP9A	0	ipsc-ppc_0_ENSG00000054793	VAR_20_50370205_C_CT	20	50370205	C	CT	0.561683	0.145123	1.02969e-05	2999	0.0308803	0.0703394	FALSE
gene_expression	ENSG00000054965.10_5	ENSG00000054965.10_5	FAM168A	0	ipsc-ppc_0_ENSG00000054965	VAR_11_73303917_CA_C	11	73303917	CA	C	0.767132	0.177674	8.06779e-06	1737	0.0140138	0.0382624	FALSE
gene_expression	ENSG00000054967.13_5	ENSG00000054967.13_5	RELT	0	ipsc-ppc_0_ENSG00000054967	VAR_11_73052573_T_G	11	73052573	T	G	0.923835	0.2715	0.000208318	1492	0.310811	0.423889	FALSE
gene_expression	ENSG00000054983.17_7	ENSG00000054983.17_7	GALC	0	ipsc-ppc_0_ENSG00000054983	VAR_14_88413622_T_TA	14	88413622	T	TA	-0.981018	0.189913	6.34882e-10	2224	1.41198e-06	1.4502e-05	TRUE
gene_expression	ENSG00000055044.11_4	ENSG00000055044.11_4	NOP58	0	ipsc-ppc_0_ENSG00000055044	VAR_2_203068799_GTTT_G	2	203068799	GTTT	G	-0.648555	0.178877	4.71613e-05	1702	0.0802685	0.146465	FALSE
gene_expression	ENSG00000055070.17_4	ENSG00000055070.17_4	SZRD1	0	ipsc-ppc_0_ENSG00000055070	VAR_1_17191065_GAA_G	1	17191065	GAA	G	0.697649	0.176065	0.000443364	2352	1	1	FALSE
gene_expression	ENSG00000055118.15_5	ENSG00000055118.15_5	KCNH2	0	ipsc-ppc_0_ENSG00000055118	VAR_7_150941609_C_T	7	150941609	C	T	-0.728851	0.174363	6.14969e-06	2357	0.0144948	0.0393022	FALSE
gene_expression	ENSG00000055130.17_5	ENSG00000055130.17_5	CUL1	0	ipsc-ppc_0_ENSG00000055130	VAR_7_147924976_CGT_C	7	147924976	CGT	C	-0.520502	0.121169	0.000501426	3427	1	1	FALSE
gene_expression	ENSG00000055147.19_6	ENSG00000055147.19_6	FAM114A2	0	ipsc-ppc_0_ENSG00000055147	VAR_5_153505414_GAC_G	5	153505414	GAC	G	0.811327	0.241949	0.00034185	3292	1	1	FALSE
gene_expression	ENSG00000055163.20_7	ENSG00000055163.20_7	CYFIP2	0	ipsc-ppc_0_ENSG00000055163	VAR_5_156471626_G_GAA	5	156471626	G	GAA	0.834527	0.273553	0.000938763	3520	1	1	FALSE
gene_expression	ENSG00000055208.19_6	ENSG00000055208.19_6	TAB2	0	ipsc-ppc_0_ENSG00000055208	VAR_6_149499389_ACAACAACAACAC_A	6	149499389	ACAACAACAACAC	A	1.75236	0.249724	5.66528e-18	2153	1.21973e-14	4.64375e-13	TRUE
gene_expression	ENSG00000055211.14_5	ENSG00000055211.14_5	GINM1	0	ipsc-ppc_0_ENSG00000055211	VAR_6_150052077_C_CA	6	150052077	C	CA	-0.783719	0.145585	1.81946e-09	1889	3.43697e-06	3.27277e-05	TRUE
gene_expression	ENSG00000055332.18_8	ENSG00000055332.18_8	EIF2AK2	0	ipsc-ppc_0_ENSG00000055332	VAR_2_37871116_ATTTT_A	2	37871116	ATTTT	A	0.858786	0.273538	0.000301839	2288	0.690608	0.831639	FALSE
gene_expression	ENSG00000055483.19_9	ENSG00000055483.19_9	USP36	0	ipsc-ppc_0_ENSG00000055483	VAR_17_76796854_T_C	17	76796854	T	C	1.16179	0.171587	3.81803e-16	3126	1.19352e-12	3.39379e-11	TRUE
gene_expression	ENSG00000055609.18_7	ENSG00000055609.18_7	KMT2C	0	ipsc-ppc_0_ENSG00000055609	VAR_7_151809625_C_CA	7	151809625	C	CA	1.37785	0.409133	0.000415236	3546	1	1	FALSE
gene_expression	ENSG00000055732.13_5	ENSG00000055732.13_5	MCOLN3	0	ipsc-ppc_0_ENSG00000055732	VAR_1_85481700_C_A	1	85481700	C	A	-2.02331	0.247463	1.59848e-25	2140	3.42074e-22	4.14111e-20	TRUE
gene_expression	ENSG00000055813.6_5	ENSG00000055813.6_5	CCDC85A	0	ipsc-ppc_0_ENSG00000055813	VAR_2_56751541_G_T	2	56751541	G	T	0.685732	0.177287	0.000475431	3148	1	1	FALSE
gene_expression	ENSG00000055917.15_7	ENSG00000055917.15_7	PUM2	0	ipsc-ppc_0_ENSG00000055917	VAR_2_20163482_C_CATTT	2	20163482	C	CATTT	-0.650777	0.181839	5.14992e-05	2382	0.122671	0.202512	FALSE
gene_expression	ENSG00000055950.16_5	ENSG00000055950.16_5	MRPL43	0	ipsc-ppc_0_ENSG00000055950	VAR_10_102666910_CA_C	10	102666910	CA	C	-0.727165	0.163222	2.67703e-06	1830	0.00489896	0.0171866	FALSE
gene_expression	ENSG00000055955.17_7	ENSG00000055955.17_7	ITIH4	0	ipsc-ppc_0_ENSG00000055955	VAR_3_52556369_C_T	3	52556369	C	T	-1.85975	0.516017	6.47037e-05	1281	0.0828854	0.150091	FALSE
gene_expression	ENSG00000055957.11_6	ENSG00000055957.11_6	ITIH1	0	ipsc-ppc_0_ENSG00000055957	VAR_3_53205494_G_A	3	53205494	G	A	1.11704	0.230823	1.02663e-07	1288	0.00013223	0.000856087	TRUE
gene_expression	ENSG00000056050.7_8	ENSG00000056050.7_8	HPF1	0	ipsc-ppc_0_ENSG00000056050	VAR_4_170678993_T_C	4	170678993	T	C	-1.48174	0.260222	1.65346e-10	1719	2.8423e-07	3.28851e-06	TRUE
gene_expression	ENSG00000056097.16_5	ENSG00000056097.16_5	ZFR	0	ipsc-ppc_0_ENSG00000056097	VAR_5_31920496_GC_G	5	31920496	GC	G	0.831873	0.229378	0.000153172	2379	0.364396	0.483706	FALSE
gene_expression	ENSG00000056291.17_4	ENSG00000056291.17_4	NPFFR2	0	ipsc-ppc_0_ENSG00000056291	VAR_4_72626488_T_C	4	72626488	T	C	1.26586	0.280549	4.80628e-07	1772	0.000851673	0.00417444	TRUE
gene_expression	ENSG00000056487.16_7	ENSG00000056487.16_7	PHF21B	0	ipsc-ppc_0_ENSG00000056487	VAR_22_45193097_C_CTTT	22	45193097	C	CTTT	0.718227	0.165978	2.39723e-05	3515	0.0842628	0.151917	FALSE
gene_expression	ENSG00000056558.11_5	ENSG00000056558.11_5	TRAF1	0	ipsc-ppc_0_ENSG00000056558	VAR_9_123462002_TA_T	9	123462002	TA	T	-0.861346	0.1945	5.34054e-06	1257	0.00671306	0.0220211	FALSE
gene_expression	ENSG00000056586.16_7	ENSG00000056586.16_7	RC3H2	0	ipsc-ppc_0_ENSG00000056586	VAR_9_125391940_C_G	9	125391940	C	G	-0.773873	0.198233	0.000152716	1464	0.223577	0.323858	FALSE
gene_expression	ENSG00000056736.10_6	ENSG00000056736.10_6	IL17RB	0	ipsc-ppc_0_ENSG00000056736	VAR_3_53897997_A_G	3	53897997	A	G	1.52428	0.310182	5.72776e-07	1970	0.00112837	0.0052852	TRUE
gene_expression	ENSG00000056972.20_9	ENSG00000056972.20_9	TRAF3IP2	0	ipsc-ppc_0_ENSG00000056972	VAR_6_111775307_C_CT	6	111775307	C	CT	-0.850121	0.243665	0.000205473	1579	0.324443	0.43915	FALSE
gene_expression	ENSG00000057019.16_7	ENSG00000057019.16_7	DCBLD2	0	ipsc-ppc_0_ENSG00000057019	VAR_3_99030966_C_T	3	99030966	C	T	0.711436	0.21528	0.000526409	3217	1	1	FALSE
gene_expression	ENSG00000057252.13_4	ENSG00000057252.13_4	SOAT1	0	ipsc-ppc_0_ENSG00000057252	VAR_1_179317895_ATGTGTGTGTGTGTGTGTGTGTGTGTG_A	1	179317895	ATGTGTGTGTGTGTGTGTGTGTGTGTG	A	-0.411046	0.102913	6.32438e-05	2239	0.141603	0.226191	FALSE
gene_expression	ENSG00000057294.15_7	ENSG00000057294.15_7	PKP2	0	ipsc-ppc_0_ENSG00000057294	VAR_12_32980017_A_G	12	32980017	A	G	-0.787422	0.186751	1.90694e-06	2618	0.00499236	0.0174696	FALSE
gene_expression	ENSG00000057593.14_3	ENSG00000057593.14_3	F7	0	ipsc-ppc_0_ENSG00000057593	VAR_13_113648592_C_T	13	113648592	C	T	0.827848	0.1935	3.74002e-07	2170	0.000811583	0.00400657	TRUE
gene_expression	ENSG00000057608.17_8	ENSG00000057608.17_8	GDI2	0	ipsc-ppc_0_ENSG00000057608	VAR_10_5804633_T_TTC	10	5804633	T	TTC	-1.12319	0.175444	2.94084e-13	3246	9.54598e-10	1.7074e-08	TRUE
gene_expression	ENSG00000057657.17_9	ENSG00000057657.17_9	PRDM1	0	ipsc-ppc_0_ENSG00000057657	VAR_6_106923425_T_C	6	106923425	T	C	-1.28426	0.289805	9.47411e-07	2591	0.00245474	0.00995309	TRUE
gene_expression	ENSG00000057663.16_7	ENSG00000057663.16_7	ATG5	0	ipsc-ppc_0_ENSG00000057663	VAR_6_106349326_A_ATT	6	106349326	A	ATT	-0.598391	0.174863	5.79004e-05	3092	0.179028	0.271635	FALSE
gene_expression	ENSG00000057704.13_7	ENSG00000057704.13_7	TMCC3	0	ipsc-ppc_0_ENSG00000057704	VAR_12_95041089_T_G	12	95041089	T	G	1.43807	0.21056	5.74801e-16	2817	1.61921e-12	4.46545e-11	TRUE
gene_expression	ENSG00000057757.10_7	ENSG00000057757.10_7	PITHD1	0	ipsc-ppc_0_ENSG00000057757	VAR_1_24439877_CTCCT_C	1	24439877	CTCCT	C	-1.24014	0.285227	1.60575e-06	1612	0.00258846	0.0103943	FALSE
gene_expression	ENSG00000057935.13_5	ENSG00000057935.13_5	MTA3	0	ipsc-ppc_0_ENSG00000057935	VAR_2_43189120_G_A	2	43189120	G	A	-0.549519	0.146139	8.49088e-05	2923	0.248188	0.352445	FALSE
gene_expression	ENSG00000058056.9_5	ENSG00000058056.9_5	USP13	0	ipsc-ppc_0_ENSG00000058056	VAR_3_179364988_TAA_T	3	179364988	TAA	T	-1.07318	0.344154	0.000631723	2830	1	1	FALSE
gene_expression	ENSG00000058063.16_6	ENSG00000058063.16_6	ATP11B	0	ipsc-ppc_0_ENSG00000058063	VAR_3_182481982_C_T	3	182481982	C	T	1.71071	0.269923	1.22127e-14	1895	2.31431e-11	5.29941e-10	TRUE
gene_expression	ENSG00000058085.15_5	ENSG00000058085.15_5	LAMC2	0	ipsc-ppc_0_ENSG00000058085	VAR_1_183163385_GA_G	1	183163385	GA	G	-0.465386	0.12754	4.0705e-05	1511	0.0615052	0.119455	FALSE
gene_expression	ENSG00000058091.17_7	ENSG00000058091.17_7	CDK14	0	ipsc-ppc_0_ENSG00000058091	VAR_7_90530989_G_GTATA	7	90530989	G	GTATA	-1.05581	0.215891	9.9675e-08	2832	0.00028228	0.00165449	TRUE
gene_expression	ENSG00000058262.10_4	ENSG00000058262.10_4	SEC61A1	0	ipsc-ppc_0_ENSG00000058262	VAR_3_128149590_A_G	3	128149590	A	G	-0.417756	0.134431	0.00157801	2320	1	1	FALSE
gene_expression	ENSG00000058272.19_8	ENSG00000058272.19_8	PPP1R12A	0	ipsc-ppc_0_ENSG00000058272	VAR_12_79962374_CA_C	12	79962374	CA	C	0.918487	0.206927	2.52081e-06	1536	0.00387196	0.0143189	FALSE
gene_expression	ENSG00000058404.20_8	ENSG00000058404.20_8	CAMK2B	0	ipsc-ppc_0_ENSG00000058404	VAR_7_44299197_GCCTGGC_G	7	44299197	GCCTGGC	G	1.22409	0.326803	2.88159e-05	1938	0.0558451	0.111002	FALSE
gene_expression	ENSG00000058453.17_5	ENSG00000058453.17_5	CROCC	0	ipsc-ppc_0_ENSG00000058453	VAR_1_17278377_CT_C	1	17278377	CT	C	1.0173	0.224575	8.65336e-07	1979	0.0017125	0.00742941	TRUE
gene_expression	ENSG00000058600.16_8	ENSG00000058600.16_8	POLR3E	0	ipsc-ppc_0_ENSG00000058600	VAR_16_21968389_C_CA	16	21968389	C	CA	1.58236	0.449144	0.000902184	1293	1	1	FALSE
gene_expression	ENSG00000058668.14_5	ENSG00000058668.14_5	ATP2B4	0	ipsc-ppc_0_ENSG00000058668	VAR_1_204164845_A_T	1	204164845	A	T	-1.65301	0.437813	0.000302612	3342	1	1	FALSE
gene_expression	ENSG00000058673.16_7	ENSG00000058673.16_7	ZC3H11A	0	ipsc-ppc_0_ENSG00000058673	VAR_1_203756504_T_C	1	203756504	T	C	-0.779319	0.209612	0.000236997	2429	0.575666	0.708459	FALSE
gene_expression	ENSG00000058729.11_8	ENSG00000058729.11_8	RIOK2	0	ipsc-ppc_0_ENSG00000058729	VAR_5_96504130_CT_C	5	96504130	CT	C	-1.04403	0.214567	5.78595e-07	1736	0.00100444	0.00480311	TRUE
gene_expression	ENSG00000058799.15_5	ENSG00000058799.15_5	YIPF1	0	ipsc-ppc_0_ENSG00000058799	VAR_1_54337678_A_AGT	1	54337678	A	AGT	1.25418	0.272057	3.33327e-07	2004	0.000667987	0.00341618	TRUE
gene_expression	ENSG00000058804.12_5	ENSG00000058804.12_5	NDC1	0	ipsc-ppc_0_ENSG00000058804	VAR_1_54501953_CA_C	1	54501953	CA	C	0.683711	0.174984	8.72016e-05	2067	0.180246	0.273156	FALSE
gene_expression	ENSG00000059122.16_3	ENSG00000059122.16_3	FLYWCH1	0	ipsc-ppc_0_ENSG00000059122	VAR_16_2986323_T_C	16	2986323	T	C	1.86034	0.244938	2.66585e-21	1665	4.43864e-18	2.8546e-16	TRUE
gene_expression	ENSG00000059145.19_6	ENSG00000059145.19_6	UNKL	0	ipsc-ppc_0_ENSG00000059145	VAR_16_1551082_A_G	16	1551082	A	G	0.754016	0.222478	0.00027873	3991	1	1	FALSE
gene_expression	ENSG00000059377.18_5	ENSG00000059377.18_5	TBXAS1	0	ipsc-ppc_0_ENSG00000059377	VAR_7_139888590_CT_C	7	139888590	CT	C	-1.68507	0.458879	3.11399e-05	2458	0.076542	0.141393	FALSE
gene_expression	ENSG00000059378.13_6	ENSG00000059378.13_6	PARP12	0	ipsc-ppc_0_ENSG00000059378	VAR_7_139545622_GT_G	7	139545622	GT	G	-0.875847	0.238334	0.000214463	2078	0.445655	0.57166	FALSE
gene_expression	ENSG00000059573.9_5	ENSG00000059573.9_5	ALDH18A1	0	ipsc-ppc_0_ENSG00000059573	VAR_10_97408077_TTCATCATCATCA_T	10	97408077	TTCATCATCATCA	T	1.26268	0.181194	4.81392e-13	1877	9.03573e-10	1.62406e-08	TRUE
gene_expression	ENSG00000059588.10_5	ENSG00000059588.10_5	TARBP1	0	ipsc-ppc_0_ENSG00000059588	VAR_1_234481301_A_AC	1	234481301	A	AC	0.8262	0.203977	2.05976e-06	2628	0.00541305	0.01859	FALSE
gene_expression	ENSG00000059691.12_6	ENSG00000059691.12_6	GATB	0	ipsc-ppc_0_ENSG00000059691	VAR_4_152120170_CTT_C	4	152120170	CTT	C	-1.62663	0.330585	7.7932e-06	1546	0.0120483	0.0342359	FALSE
gene_expression	ENSG00000059728.11_5	ENSG00000059728.11_5	MXD1	0	ipsc-ppc_0_ENSG00000059728	VAR_2_70260408_A_AACACAC	2	70260408	A	AACACAC	0.949259	0.23941	1.53667e-05	1656	0.0254472	0.0604738	FALSE
gene_expression	ENSG00000059758.8_8	ENSG00000059758.8_8	CDK17	0	ipsc-ppc_0_ENSG00000059758	VAR_12_97277804_G_A	12	97277804	G	A	-0.7836	0.211347	6.65488e-05	2298	0.152929	0.23993	FALSE
gene_expression	ENSG00000059769.20_5	ENSG00000059769.20_5	DNAJC25	0	ipsc-ppc_0_ENSG00000059769	VAR_9_114393784_G_A	9	114393784	G	A	-1.11683	0.229268	3.00011e-07	2515	0.000754527	0.0037739	TRUE
gene_expression	ENSG00000059804.16_6	ENSG00000059804.16_6	SLC2A3	0	ipsc-ppc_0_ENSG00000059804	VAR_12_8194107_CT_C	12	8194107	CT	C	0.567469	0.130884	6.46562e-05	2447	0.158214	0.246203	FALSE
gene_expression	ENSG00000059915.17_7	ENSG00000059915.17_7	PSD	0	ipsc-ppc_0_ENSG00000059915	VAR_10_104064932_TTGTGTG_T	10	104064932	TTGTGTG	T	0.842506	0.208181	1.3456e-05	1345	0.0180983	0.0467406	FALSE
gene_expression	ENSG00000060069.17_3	ENSG00000060069.17_3	CTDP1	0	ipsc-ppc_0_ENSG00000060069	VAR_18_77510314_T_C	18	77510314	T	C	0.652138	0.159663	6.7486e-07	2455	0.00165678	0.00722146	TRUE
gene_expression	ENSG00000060138.13_8	ENSG00000060138.13_8	YBX3	0	ipsc-ppc_0_ENSG00000060138	VAR_12_10840793_C_T	12	10840793	C	T	0.846281	0.179184	1.27903e-06	2030	0.00259644	0.0104212	FALSE
gene_expression	ENSG00000060140.9_8	ENSG00000060140.9_8	STYK1	0	ipsc-ppc_0_ENSG00000060140	VAR_12_10702195_CT_C	12	10702195	CT	C	-0.931885	0.277771	3.45467e-05	2123	0.0733426	0.136767	FALSE
gene_expression	ENSG00000060237.17_8	ENSG00000060237.17_8	WNK1	0	ipsc-ppc_0_ENSG00000060237	VAR_12_518376_CA_C	12	518376	CA	C	-0.865215	0.252664	0.00167344	3770	1	1	FALSE
gene_expression	ENSG00000060339.14_8	ENSG00000060339.14_8	CCAR1	0	ipsc-ppc_0_ENSG00000060339	VAR_10_70467696_A_G	10	70467696	A	G	0.628785	0.199271	0.000112313	2533	0.284488	0.394758	FALSE
gene_expression	ENSG00000060491.16_6	ENSG00000060491.16_6	OGFR	0	ipsc-ppc_0_ENSG00000060491	VAR_20_61441797_A_G	20	61441797	A	G	-0.83168	0.166208	7.9503e-08	2509	0.000199473	0.00121996	TRUE
gene_expression	ENSG00000060566.14_4	ENSG00000060566.14_4	CREB3L3	0	ipsc-ppc_0_ENSG00000060566	VAR_19_4155980_G_A	19	4155980	G	A	0.955138	0.197431	7.0325e-08	2413	0.000169694	0.00106028	TRUE
gene_expression	ENSG00000060642.11_7	ENSG00000060642.11_7	PIGV	0	ipsc-ppc_0_ENSG00000060642	VAR_1_27143575_T_C	1	27143575	T	C	-2.77994	0.385839	5.10818e-19	1541	7.8717e-16	3.66101e-14	TRUE
gene_expression	ENSG00000060656.20_5	ENSG00000060656.20_5	PTPRU	0	ipsc-ppc_0_ENSG00000060656	VAR_1_29576575_T_TG	1	29576575	T	TG	-0.552967	0.15468	0.000536575	2523	1	1	FALSE
gene_expression	ENSG00000060688.13_6	ENSG00000060688.13_6	SNRNP40	0	ipsc-ppc_0_ENSG00000060688	VAR_1_31763540_C_T	1	31763540	C	T	0.858647	0.172038	3.97699e-06	1945	0.00773524	0.024458	FALSE
gene_expression	ENSG00000060709.15_6	ENSG00000060709.15_6	RIMBP2	0	ipsc-ppc_0_ENSG00000060709	VAR_12_131504775_GAGCTCCATCCAGGGCAGGGGGTGCTTGAGGGAGATATTCCAGGGGCAGGACCCCA_G	12	131504775	GAGCTCCATCCAGGGCAGGGGGTGCTTGAGGGAGATATTCCAGGGGCAGGACCCCA	G	1.32735	0.31136	3.50927e-06	4100	0.014388	0.0390576	FALSE
gene_expression	ENSG00000060718.22_7	ENSG00000060718.22_7	COL11A1	0	ipsc-ppc_0_ENSG00000060718	VAR_1_103348460_A_T	1	103348460	A	T	0.70351	0.209694	0.000195347	2156	0.421169	0.545521	FALSE
gene_expression	ENSG00000060749.15_5	ENSG00000060749.15_5	QSER1	0	ipsc-ppc_0_ENSG00000060749	VAR_11_33420496_GT_G	11	33420496	GT	G	1.17242	0.303919	4.73415e-05	1943	0.0919845	0.162493	FALSE
gene_expression	ENSG00000060762.19_5	ENSG00000060762.19_5	MPC1	0	ipsc-ppc_0_ENSG00000060762	VAR_6_166785415_C_T	6	166785415	C	T	1.47054	0.225735	3.37537e-14	2780	9.38354e-11	1.96553e-09	TRUE
gene_expression	ENSG00000060971.18_6	ENSG00000060971.18_6	ACAA1	0	ipsc-ppc_0_ENSG00000060971	VAR_3_38271881_C_T	3	38271881	C	T	-0.617452	0.170047	9.83611e-06	1570	0.0154427	0.0413816	FALSE
gene_expression	ENSG00000060982.15_7	ENSG00000060982.15_7	BCAT1	0	ipsc-ppc_0_ENSG00000060982	VAR_12_24738032_T_TA	12	24738032	T	TA	0.921333	0.270077	0.000475784	3816	1	1	FALSE
gene_expression	ENSG00000061273.18_6	ENSG00000061273.18_6	HDAC7	0	ipsc-ppc_0_ENSG00000061273	VAR_12_48587863_T_TTTA	12	48587863	T	TTTA	-0.725413	0.188362	3.4589e-05	2318	0.0801774	0.146431	FALSE
gene_expression	ENSG00000061337.15_6	ENSG00000061337.15_6	LZTS1	0	ipsc-ppc_0_ENSG00000061337	VAR_8_20162396_C_CTGTGTGTGTGTG	8	20162396	C	CTGTGTGTGTGTG	0.808407	0.206141	3.13099e-05	2694	0.0843489	0.151972	FALSE
gene_expression	ENSG00000061656.10_8	ENSG00000061656.10_8	SPAG4	0	ipsc-ppc_0_ENSG00000061656	VAR_20_34610111_T_TTTTTTC	20	34610111	T	TTTTTTC	-1.66306	0.325247	3.15393e-08	1404	4.42812e-05	0.000328844	TRUE
gene_expression	ENSG00000061676.15_6	ENSG00000061676.15_6	NCKAP1	0	ipsc-ppc_0_ENSG00000061676	VAR_2_183809016_A_T	2	183809016	A	T	1.47386	0.272711	5.18194e-09	2177	1.12811e-05	9.67591e-05	TRUE
gene_expression	ENSG00000061794.13_5	ENSG00000061794.13_5	MRPS35	0	ipsc-ppc_0_ENSG00000061794	VAR_12_28320585_C_CATAA	12	28320585	C	CATAA	-0.850867	0.190265	3.79159e-06	2287	0.00867137	0.0266254	FALSE
gene_expression	ENSG00000061918.13_5	ENSG00000061918.13_5	GUCY1B1	0	ipsc-ppc_0_ENSG00000061918	VAR_4_157215668_T_TAA	4	157215668	T	TAA	1.48958	0.381406	8.06308e-06	2139	0.0172469	0.0451078	FALSE
gene_expression	ENSG00000061936.9_4	ENSG00000061936.9_4	SFSWAP	0	ipsc-ppc_0_ENSG00000061936	VAR_12_132442070_CT_C	12	132442070	CT	C	-0.919868	0.209679	1.47468e-06	2247	0.0033136	0.012649	FALSE
gene_expression	ENSG00000061938.19_9	ENSG00000061938.19_9	TNK2	0	ipsc-ppc_0_ENSG00000061938	VAR_3_196132198_G_C	3	196132198	G	C	1.10836	0.3293	0.000549016	3299	1	1	FALSE
gene_expression	ENSG00000061987.16_6	ENSG00000061987.16_6	MON2	0	ipsc-ppc_0_ENSG00000061987	VAR_12_62943236_C_A	12	62943236	C	A	-1.60115	0.339663	3.6363e-07	2321	0.000843985	0.00414292	TRUE
gene_expression	ENSG00000062038.14_5	ENSG00000062038.14_5	CDH3	0	ipsc-ppc_0_ENSG00000062038	VAR_16_68900147_G_GT	16	68900147	G	GT	0.586717	0.157693	0.000476617	2463	1	1	FALSE
gene_expression	ENSG00000062194.16_4	ENSG00000062194.16_4	GPBP1	0	ipsc-ppc_0_ENSG00000062194	VAR_5_56145180_TAA_T	5	56145180	TAA	T	0.698423	0.182669	0.00013527	2025	0.273921	0.382255	FALSE
gene_expression	ENSG00000062282.15_8	ENSG00000062282.15_8	DGAT2	0	ipsc-ppc_0_ENSG00000062282	VAR_11_75528943_G_GA	11	75528943	G	GA	0.907853	0.264264	0.00049943	2239	1	1	FALSE
gene_expression	ENSG00000062370.16_8	ENSG00000062370.16_8	ZNF112	0	ipsc-ppc_0_ENSG00000062370	VAR_19_44964733_CGTT_C	19	44964733	CGTT	C	-0.838223	0.225964	4.96194e-05	2000	0.0992389	0.172222	FALSE
gene_expression	ENSG00000062485.19_9	ENSG00000062485.19_9	CS	0	ipsc-ppc_0_ENSG00000062485	VAR_12_56784655_A_ATGTG	12	56784655	A	ATGTG	0.620662	0.176249	0.00216891	1530	1	1	FALSE
gene_expression	ENSG00000062582.14_6	ENSG00000062582.14_6	MRPS24	0	ipsc-ppc_0_ENSG00000062582	VAR_7_44013955_A_ATTAT	7	44013955	A	ATTAT	-0.371756	0.101454	0.000129546	1939	0.251189	0.355901	FALSE
gene_expression	ENSG00000062598.18_7	ENSG00000062598.18_7	ELMO2	0	ipsc-ppc_0_ENSG00000062598	VAR_20_44964857_CAA_C	20	44964857	CAA	C	0.881722	0.196741	3.3068e-07	2029	0.00067095	0.00342528	TRUE
gene_expression	ENSG00000062650.19_7	ENSG00000062650.19_7	WAPL	0	ipsc-ppc_0_ENSG00000062650	VAR_10_88212048_GA_G	10	88212048	GA	G	1.0716	0.24467	0.000236037	1967	0.464285	0.59107	FALSE
gene_expression	ENSG00000062716.13_5	ENSG00000062716.13_5	VMP1	0	ipsc-ppc_0_ENSG00000062716	VAR_17_58344016_AT_A	17	58344016	AT	A	0.652044	0.16196	0.00135494	2041	1	1	FALSE
gene_expression	ENSG00000062725.10_5	ENSG00000062725.10_5	APPBP2	0	ipsc-ppc_0_ENSG00000062725	VAR_17_58205716_A_AGAAGGAAG	17	58205716	A	AGAAGGAAG	1.3895	0.351956	2.35654e-05	1121	0.0264169	0.0621792	FALSE
gene_expression	ENSG00000062822.15_6	ENSG00000062822.15_6	POLD1	0	ipsc-ppc_0_ENSG00000062822	VAR_19_51156939_GCACACA_G	19	51156939	GCACACA	G	-0.450323	0.11374	2.2903e-05	2375	0.0543947	0.108829	FALSE
gene_expression	ENSG00000063015.20_7	ENSG00000063015.20_7	SEZ6	0	ipsc-ppc_0_ENSG00000063015	VAR_17_27193652_CA_C	17	27193652	CA	C	0.5279	0.172118	0.00153883	1980	1	1	FALSE
gene_expression	ENSG00000063046.17_5	ENSG00000063046.17_5	EIF4B	0	ipsc-ppc_0_ENSG00000063046	VAR_12_53334409_AT_A	12	53334409	AT	A	0.383906	0.0917552	8.09713e-06	2145	0.0173683	0.0453389	FALSE
gene_expression	ENSG00000063127.16_8	ENSG00000063127.16_8	SLC6A16	0	ipsc-ppc_0_ENSG00000063127	VAR_19_49930721_T_C	19	49930721	T	C	-0.863909	0.211321	1.76241e-06	2302	0.00405707	0.0147825	FALSE
gene_expression	ENSG00000063169.10_7	ENSG00000063169.10_7	BICRA	0	ipsc-ppc_0_ENSG00000063169	VAR_19_48144353_A_T	19	48144353	A	T	-1.51356	0.379185	2.54927e-05	2516	0.0641398	0.123307	FALSE
gene_expression	ENSG00000063176.16_7	ENSG00000063176.16_7	SPHK2	0	ipsc-ppc_0_ENSG00000063176	VAR_19_49031454_C_CT	19	49031454	C	CT	0.975368	0.213118	3.25382e-06	2422	0.00788075	0.0247801	FALSE
gene_expression	ENSG00000063177.13_7	ENSG00000063177.13_7	RPL18	0	ipsc-ppc_0_ENSG00000063177	VAR_19_49444253_CA_C	19	49444253	CA	C	0.42885	0.135343	0.000559552	3312	1	1	FALSE
gene_expression	ENSG00000063180.9_5	ENSG00000063180.9_5	CA11	0	ipsc-ppc_0_ENSG00000063180	VAR_19_49155255_C_T	19	49155255	C	T	1.39015	0.29814	5.67252e-07	2422	0.00137388	0.00620396	TRUE
gene_expression	ENSG00000063241.8_8	ENSG00000063241.8_8	ISOC2	0	ipsc-ppc_0_ENSG00000063241	VAR_19_56348142_G_GTT	19	56348142	G	GTT	1.01113	0.249145	2.07641e-05	2920	0.0606313	0.118218	FALSE
gene_expression	ENSG00000063244.12_6	ENSG00000063244.12_6	U2AF2	0	ipsc-ppc_0_ENSG00000063244	VAR_19_56405409_C_CTT	19	56405409	C	CTT	0.494905	0.14346	0.00027207	3840	1	1	FALSE
gene_expression	ENSG00000063245.15_7	ENSG00000063245.15_7	EPN1	0	ipsc-ppc_0_ENSG00000063245	VAR_19_56499769_A_G	19	56499769	A	G	-0.681893	0.187922	4.03627e-05	3095	0.124923	0.205405	FALSE
gene_expression	ENSG00000063322.15_6	ENSG00000063322.15_6	MED29	0	ipsc-ppc_0_ENSG00000063322	VAR_19_40265709_C_T	19	40265709	C	T	0.766705	0.185728	1.7086e-05	2280	0.038956	0.0845021	FALSE
gene_expression	ENSG00000063660.9_5	ENSG00000063660.9_5	GPC1	0	ipsc-ppc_0_ENSG00000063660	VAR_2_241403205_G_A	2	241403205	G	A	0.670706	0.175072	0.000294782	3675	1	1	FALSE
gene_expression	ENSG00000063761.16_6	ENSG00000063761.16_6	ADCK1	0	ipsc-ppc_0_ENSG00000063761	VAR_14_78344762_A_G	14	78344762	A	G	-1.73549	0.348605	3.59719e-05	2836	0.102016	0.175735	FALSE
gene_expression	ENSG00000063854.13_5	ENSG00000063854.13_5	HAGH	0	ipsc-ppc_0_ENSG00000063854	VAR_16_1922977_AAATT_A	16	1922977	AAATT	A	-1.59775	0.296165	1.81047e-06	2514	0.00455152	0.0162082	FALSE
gene_expression	ENSG00000063978.16_6	ENSG00000063978.16_6	RNF4	0	ipsc-ppc_0_ENSG00000063978	VAR_4_2431326_T_C	4	2431326	T	C	1.09741	0.219128	8.59288e-07	1923	0.00165241	0.00721052	TRUE
gene_expression	ENSG00000064012.22_10	ENSG00000064012.22_10	CASP8	0	ipsc-ppc_0_ENSG00000064012	VAR_2_202316586_A_G	2	202316586	A	G	-1.39374	0.397802	0.000119071	1549	0.184441	0.277957	FALSE
gene_expression	ENSG00000064042.18_5	ENSG00000064042.18_5	LIMCH1	0	ipsc-ppc_0_ENSG00000064042	VAR_4_41495468_TA_T	4	41495468	TA	T	-1.09468	0.335192	0.00346012	3924	1	1	FALSE
gene_expression	ENSG00000064102.15_5	ENSG00000064102.15_5	INTS13	0	ipsc-ppc_0_ENSG00000064102	VAR_12_26726859_G_A	12	26726859	G	A	-0.887379	0.256537	8.33529e-05	2261	0.188461	0.282692	FALSE
gene_expression	ENSG00000064115.11_8	ENSG00000064115.11_8	TM7SF3	0	ipsc-ppc_0_ENSG00000064115	VAR_12_27124528_GATTT_G	12	27124528	GATTT	G	1.32555	0.309842	1.09221e-05	2277	0.0248696	0.059384	FALSE
gene_expression	ENSG00000064195.7_5	ENSG00000064195.7_5	DLX3	0	ipsc-ppc_0_ENSG00000064195	VAR_17_48037897_A_G	17	48037897	A	G	-0.671393	0.178182	1.47332e-05	1862	0.0274333	0.0641019	FALSE
gene_expression	ENSG00000064199.6_2	ENSG00000064199.6_2	SPA17	0	ipsc-ppc_0_ENSG00000064199	VAR_11_124543803_T_G	11	124543803	T	G	-1.76965	0.316735	4.06325e-09	1968	7.99647e-06	7.09725e-05	TRUE
gene_expression	ENSG00000064225.12_5	ENSG00000064225.12_5	ST3GAL6	0	ipsc-ppc_0_ENSG00000064225	VAR_3_98466222_G_A	3	98466222	G	A	-0.618502	0.169254	3.60165e-05	1868	0.0672788	0.128129	FALSE
gene_expression	ENSG00000064270.12_6	ENSG00000064270.12_6	ATP2C2	0	ipsc-ppc_0_ENSG00000064270	VAR_16_84404091_G_A	16	84404091	G	A	2.09805	0.264564	1.62534e-24	4679	7.60496e-21	7.54265e-19	TRUE
gene_expression	ENSG00000064300.9_5	ENSG00000064300.9_5	NGFR	0	ipsc-ppc_0_ENSG00000064300	VAR_17_47392404_G_GT	17	47392404	G	GT	-0.96675	0.253969	0.00104897	2508	1	1	FALSE
gene_expression	ENSG00000064309.14_4	ENSG00000064309.14_4	CDON	0	ipsc-ppc_0_ENSG00000064309	VAR_11_125914931_T_G	11	125914931	T	G	-1.07309	0.270694	9.10505e-05	2547	0.231906	0.333312	FALSE
gene_expression	ENSG00000064313.12_6	ENSG00000064313.12_6	TAF2	0	ipsc-ppc_0_ENSG00000064313	VAR_8_120786731_AT_A	8	120786731	AT	A	-1.25096	0.353934	2.36089e-05	1798	0.0424489	0.0900269	FALSE
gene_expression	ENSG00000064393.16_6	ENSG00000064393.16_6	HIPK2	0	ipsc-ppc_0_ENSG00000064393	VAR_7_138819019_AT_A	7	138819019	AT	A	0.741713	0.198176	0.000152021	2054	0.312252	0.425618	FALSE
gene_expression	ENSG00000064419.13_5	ENSG00000064419.13_5	TNPO3	0	ipsc-ppc_0_ENSG00000064419	VAR_7_128514026_T_C	7	128514026	T	C	1.51411	0.339953	5.88165e-05	2075	0.122044	0.20166	FALSE
gene_expression	ENSG00000064489.23_6	ENSG00000064489.23_6	BORCS8-MEF2B	0	ipsc-ppc_0_ENSG00000064489	VAR_19_19402698_T_TCACACA	19	19402698	T	TCACACA	-1.05543	0.300272	0.00056404	2480	1	1	FALSE
gene_expression	ENSG00000064490.14_6	ENSG00000064490.14_6	RFXANK	0	ipsc-ppc_0_ENSG00000064490	VAR_19_19131240_CAA_C	19	19131240	CAA	C	1.07179	0.238976	0.000123836	1745	0.216094	0.315098	FALSE
gene_expression	ENSG00000064545.15_9	ENSG00000064545.15_9	TMEM161A	0	ipsc-ppc_0_ENSG00000064545	VAR_19_19067246_C_CT	19	19067246	C	CT	1.20936	0.300013	2.32206e-06	1739	0.00403807	0.0147414	FALSE
gene_expression	ENSG00000064547.14_6	ENSG00000064547.14_6	LPAR2	0	ipsc-ppc_0_ENSG00000064547	VAR_19_19800050_CT_C	19	19800050	CT	C	-0.742918	0.19111	0.000205642	1907	0.392159	0.513399	FALSE
gene_expression	ENSG00000064601.19_5	ENSG00000064601.19_5	CTSA	0	ipsc-ppc_0_ENSG00000064601	VAR_20_44072931_A_G	20	44072931	A	G	0.76083	0.210518	9.52538e-05	1852	0.17641	0.268505	FALSE
gene_expression	ENSG00000064607.17_5	ENSG00000064607.17_5	SUGP2	0	ipsc-ppc_0_ENSG00000064607	VAR_19_19516433_A_G	19	19516433	A	G	0.513194	0.125125	3.98803e-05	1813	0.0723029	0.135149	FALSE
gene_expression	ENSG00000064651.14_5	ENSG00000064651.14_5	SLC12A2	0	ipsc-ppc_0_ENSG00000064651	VAR_5_127314129_C_CA	5	127314129	C	CA	0.651086	0.120129	4.34727e-10	1838	7.99029e-07	8.66044e-06	TRUE
gene_expression	ENSG00000064652.11_4	ENSG00000064652.11_4	SNX24	0	ipsc-ppc_0_ENSG00000064652	VAR_5_122351265_C_G	5	122351265	C	G	-1.23997	0.261942	5.87831e-07	2255	0.00132556	0.00601875	TRUE
gene_expression	ENSG00000064655.19_7	ENSG00000064655.19_7	EYA2	0	ipsc-ppc_0_ENSG00000064655	VAR_20_45586212_AC_A	20	45586212	AC	A	0.490121	0.146816	0.000241123	2679	0.645967	0.783037	FALSE
gene_expression	ENSG00000064666.15_7	ENSG00000064666.15_7	CNN2	0	ipsc-ppc_0_ENSG00000064666	VAR_19_1253420_A_AC	19	1253420	A	AC	-0.984624	0.222821	2.45507e-06	3123	0.00766718	0.0242988	FALSE
gene_expression	ENSG00000064687.13_4	ENSG00000064687.13_4	ABCA7	0	ipsc-ppc_0_ENSG00000064687	VAR_19_548722_C_A	19	548722	C	A	1.41996	0.392933	0.000236965	3180	0.753548	0.904258	FALSE
gene_expression	ENSG00000064692.19_7	ENSG00000064692.19_7	SNCAIP	0	ipsc-ppc_0_ENSG00000064692	VAR_5_122252950_CA_C	5	122252950	CA	C	0.94539	0.299345	0.00124793	2612	1	1	FALSE
gene_expression	ENSG00000064703.12_4	ENSG00000064703.12_4	DDX20	0	ipsc-ppc_0_ENSG00000064703	VAR_1_112292065_TGTGCGC_T	1	112292065	TGTGCGC	T	1.725	0.387631	4.01923e-07	2345	0.000942509	0.00455191	TRUE
gene_expression	ENSG00000064726.10_7	ENSG00000064726.10_7	BTBD1	0	ipsc-ppc_0_ENSG00000064726	VAR_15_84037054_G_A	15	84037054	G	A	0.808204	0.245844	0.000787588	1947	1	1	FALSE
gene_expression	ENSG00000064763.11_7	ENSG00000064763.11_7	FAR2	0	ipsc-ppc_0_ENSG00000064763	VAR_12_29556810_C_T	12	29556810	C	T	-0.591679	0.152683	6.82278e-06	2617	0.0178552	0.0462723	FALSE
gene_expression	ENSG00000064787.13_6	ENSG00000064787.13_6	BCAS1	0	ipsc-ppc_0_ENSG00000064787	VAR_20_52689838_C_A	20	52689838	C	A	1.07387	0.218761	1.5335e-07	2885	0.000442415	0.0024103	TRUE
gene_expression	ENSG00000064932.16_5	ENSG00000064932.16_5	SBNO2	0	ipsc-ppc_0_ENSG00000064932	VAR_19_1085252_T_A	19	1085252	T	A	0.27555	0.0811447	0.000211157	3063	0.646773	0.783955	FALSE
gene_expression	ENSG00000064933.18_5	ENSG00000064933.18_5	PMS1	0	ipsc-ppc_0_ENSG00000064933	VAR_2_190781055_CT_C	2	190781055	CT	C	0.796176	0.209429	8.8653e-05	1319	0.116933	0.195153	FALSE
gene_expression	ENSG00000064961.19_5	ENSG00000064961.19_5	HMG20B	0	ipsc-ppc_0_ENSG00000064961	VAR_19_3703475_A_G	19	3703475	A	G	1.14399	0.278855	7.63214e-06	2635	0.0201107	0.0506505	FALSE
gene_expression	ENSG00000064989.13_5	ENSG00000064989.13_5	CALCRL	0	ipsc-ppc_0_ENSG00000064989	VAR_2_188534705_GT_G	2	188534705	GT	G	-0.854449	0.284278	0.000837831	2286	1	1	FALSE
gene_expression	ENSG00000064995.18_6	ENSG00000064995.18_6	TAF11	0	ipsc-ppc_0_ENSG00000064995	VAR_6_34962060_G_A	6	34962060	G	A	-0.791073	0.208645	7.48127e-07	1557	0.00116483	0.00542053	TRUE
gene_expression	ENSG00000064999.15_7	ENSG00000064999.15_7	ANKS1A	0	ipsc-ppc_0_ENSG00000064999	VAR_6_35366890_A_C	6	35366890	A	C	0.85137	0.28997	0.000288211	1930	0.556246	0.688368	FALSE
gene_expression	ENSG00000065000.19_8	ENSG00000065000.19_8	AP3D1	0	ipsc-ppc_0_ENSG00000065000	VAR_19_2101454_A_ACCACACACGC	19	2101454	A	ACCACACACGC	-1.38018	0.178726	1.02353e-20	3014	3.08492e-17	1.74536e-15	TRUE
gene_expression	ENSG00000065029.15_6	ENSG00000065029.15_6	ZNF76	0	ipsc-ppc_0_ENSG00000065029	VAR_6_35330223_C_CT	6	35330223	C	CT	0.920259	0.241253	7.93733e-06	1590	0.0126204	0.0354093	FALSE
gene_expression	ENSG00000065054.14_6	ENSG00000065054.14_6	SLC9A3R2	0	ipsc-ppc_0_ENSG00000065054	VAR_16_2089006_G_A	16	2089006	G	A	-1.73328	0.226383	1.73458e-19	2098	3.63915e-16	1.75704e-14	TRUE
gene_expression	ENSG00000065057.9_8	ENSG00000065057.9_8	NTHL1	0	ipsc-ppc_0_ENSG00000065057	VAR_16_1858069_C_T	16	1858069	C	T	-0.45145	0.128833	8.48749e-05	2062	0.175012	0.266796	FALSE
gene_expression	ENSG00000065060.17_4	ENSG00000065060.17_4	UHRF1BP1	0	ipsc-ppc_0_ENSG00000065060	VAR_6_34963145_G_GT	6	34963145	G	GT	1.08352	0.200523	6.16327e-09	1730	1.06625e-05	9.20056e-05	TRUE
gene_expression	ENSG00000065135.12_6	ENSG00000065135.12_6	GNAI3	0	ipsc-ppc_0_ENSG00000065135	VAR_1_109814721_G_A	1	109814721	G	A	-0.91362	0.235392	4.64667e-06	1673	0.00777387	0.0245349	FALSE
gene_expression	ENSG00000065150.21_7	ENSG00000065150.21_7	IPO5	0	ipsc-ppc_0_ENSG00000065150	VAR_13_98940398_C_G	13	98940398	C	G	0.241815	0.0716536	0.000463051	3242	1	1	FALSE
gene_expression	ENSG00000065154.12_4	ENSG00000065154.12_4	OAT	0	ipsc-ppc_0_ENSG00000065154	VAR_10_126582635_A_T	10	126582635	A	T	0.595682	0.167952	0.00143825	3529	1	1	FALSE
gene_expression	ENSG00000065183.16_4	ENSG00000065183.16_4	WDR3	0	ipsc-ppc_0_ENSG00000065183	VAR_1_118654176_A_AACACAC	1	118654176	A	AACACAC	-0.885244	0.309194	0.00415695	2357	1	1	FALSE
gene_expression	ENSG00000065243.20_6	ENSG00000065243.20_6	PKN2	0	ipsc-ppc_0_ENSG00000065243	VAR_1_89101907_C_CGTGT	1	89101907	C	CGTGT	-1.38411	0.351377	0.000111949	1658	0.185612	0.27936	FALSE
gene_expression	ENSG00000065268.11_4	ENSG00000065268.11_4	WDR18	0	ipsc-ppc_0_ENSG00000065268	VAR_19_990819_G_A	19	990819	G	A	-1.61189	0.18683	6.9579e-31	3130	2.17782e-27	5.51625e-25	TRUE
gene_expression	ENSG00000065308.5_5	ENSG00000065308.5_5	TRAM2	0	ipsc-ppc_0_ENSG00000065308	VAR_6_51948768_TA_T	6	51948768	TA	T	0.785327	0.214063	8.65909e-05	2291	0.19838	0.294193	FALSE
gene_expression	ENSG00000065320.9_4	ENSG00000065320.9_4	NTN1	0	ipsc-ppc_0_ENSG00000065320	VAR_17_9086528_A_G	17	9086528	A	G	-1.00161	0.286481	3.77175e-05	2868	0.108174	0.183776	FALSE
gene_expression	ENSG00000065325.13_5	ENSG00000065325.13_5	GLP2R	0	ipsc-ppc_0_ENSG00000065325	VAR_17_9657608_C_CTATCTATCTATCTATCATCTATCTATCT	17	9657608	C	CTATCTATCTATCTATCATCTATCTATCT	-1.2642	0.329904	4.26189e-05	3205	0.136593	0.219853	FALSE
gene_expression	ENSG00000065328.16_4	ENSG00000065328.16_4	MCM10	0	ipsc-ppc_0_ENSG00000065328	VAR_10_13143398_C_T	10	13143398	C	T	-0.944378	0.201282	7.39955e-07	2914	0.00215623	0.00896243	TRUE
gene_expression	ENSG00000065357.20_5	ENSG00000065357.20_5	DGKA	0	ipsc-ppc_0_ENSG00000065357	VAR_12_56688878_CT_C	12	56688878	CT	C	0.969948	0.27816	0.000105525	1176	0.124097	0.204416	FALSE
gene_expression	ENSG00000065361.16_5	ENSG00000065361.16_5	ERBB3	0	ipsc-ppc_0_ENSG00000065361	VAR_12_56913620_T_A	12	56913620	T	A	0.541343	0.152508	0.000121253	1188	0.144049	0.229053	FALSE
gene_expression	ENSG00000065413.20_7	ENSG00000065413.20_7	ANKRD44	0	ipsc-ppc_0_ENSG00000065413	VAR_2_197399774_C_CA	2	197399774	C	CA	2.20691	0.609545	0.000335864	1599	0.537047	0.668628	FALSE
gene_expression	ENSG00000065427.14_8	ENSG00000065427.14_8	KARS1	0	ipsc-ppc_0_ENSG00000065427	VAR_16_75670858_G_T	16	75670858	G	T	0.700768	0.217354	0.00098806	2912	1	1	FALSE
gene_expression	ENSG00000065457.10_9	ENSG00000065457.10_9	ADAT1	0	ipsc-ppc_0_ENSG00000065457	VAR_16_75614790_C_CAT	16	75614790	C	CAT	1.20748	0.206873	4.72326e-11	1806	8.53021e-08	1.09038e-06	TRUE
gene_expression	ENSG00000065485.20_6	ENSG00000065485.20_6	PDIA5	0	ipsc-ppc_0_ENSG00000065485	VAR_3_122806317_AT_A	3	122806317	AT	A	0.921492	0.228369	6.81806e-05	2170	0.147952	0.233972	FALSE
gene_expression	ENSG00000065491.8_3	ENSG00000065491.8_3	TBC1D22B	0	ipsc-ppc_0_ENSG00000065491	VAR_6_36810454_CA_C	6	36810454	CA	C	1.44018	0.304056	3.27389e-07	2381	0.000779513	0.00387965	TRUE
gene_expression	ENSG00000065518.8_4	ENSG00000065518.8_4	NDUFB4	0	ipsc-ppc_0_ENSG00000065518	VAR_3_120461002_CT_C	3	120461002	CT	C	-0.612082	0.155561	6.50607e-05	1860	0.121013	0.200499	FALSE
gene_expression	ENSG00000065526.12_5	ENSG00000065526.12_5	SPEN	0	ipsc-ppc_0_ENSG00000065526	VAR_1_16128444_G_A	1	16128444	G	A	1.89616	0.416399	5.85634e-07	2262	0.0013247	0.0060182	TRUE
gene_expression	ENSG00000065534.18_5	ENSG00000065534.18_5	MYLK	0	ipsc-ppc_0_ENSG00000065534	VAR_3_123766506_A_AT	3	123766506	A	AT	1.4612	0.439258	0.000357813	3093	1	1	FALSE
gene_expression	ENSG00000065548.18_5	ENSG00000065548.18_5	ZC3H15	0	ipsc-ppc_0_ENSG00000065548	VAR_2_187786499_G_T	2	187786499	G	T	0.613819	0.157408	1.73577e-05	1643	0.0285187	0.0661218	FALSE
gene_expression	ENSG00000065559.15_5	ENSG00000065559.15_5	MAP2K4	0	ipsc-ppc_0_ENSG00000065559	VAR_17_12239861_C_T	17	12239861	C	T	0.836304	0.181146	0.000460014	3073	1	1	FALSE
gene_expression	ENSG00000065600.12_6	ENSG00000065600.12_6	PACC1	0	ipsc-ppc_0_ENSG00000065600	VAR_1_212503889_C_CAA	1	212503889	C	CAA	-1.34009	0.284016	4.14017e-08	2029	8.4004e-05	0.000574572	TRUE
gene_expression	ENSG00000065613.15_7	ENSG00000065613.15_7	SLK	0	ipsc-ppc_0_ENSG00000065613	VAR_10_105959690_T_C	10	105959690	T	C	0.938613	0.267995	7.47476e-05	1691	0.126398	0.207232	FALSE
gene_expression	ENSG00000065615.14_4	ENSG00000065615.14_4	CYB5R4	0	ipsc-ppc_0_ENSG00000065615	VAR_6_84602545_TTC_T	6	84602545	TTC	T	-1.59072	0.423943	1.83584e-07	1459	0.000267849	0.00158166	TRUE
gene_expression	ENSG00000065618.21_8	ENSG00000065618.21_8	COL17A1	0	ipsc-ppc_0_ENSG00000065618	VAR_10_105866035_T_A	10	105866035	T	A	-0.860603	0.238221	0.000120672	1662	0.200557	0.296833	FALSE
gene_expression	ENSG00000065621.15_4	ENSG00000065621.15_4	GSTO2	0	ipsc-ppc_0_ENSG00000065621	VAR_10_105938913_CAG_C	10	105938913	CAG	C	-1.5154	0.305417	1.21353e-08	1515	1.83849e-05	0.000151118	TRUE
gene_expression	ENSG00000065665.21_5	ENSG00000065665.21_5	SEC61A2	0	ipsc-ppc_0_ENSG00000065665	VAR_10_12506346_A_G	10	12506346	A	G	-1.08152	0.27778	0.0038661	4005	1	1	FALSE
gene_expression	ENSG00000065675.15_5	ENSG00000065675.15_5	PRKCQ	0	ipsc-ppc_0_ENSG00000065675	VAR_10_6714883_A_G	10	6714883	A	G	0.820426	0.183948	9.27773e-07	3753	0.00348193	0.0131815	FALSE
gene_expression	ENSG00000065717.15_7	ENSG00000065717.15_7	TLE2	0	ipsc-ppc_0_ENSG00000065717	VAR_19_2539813_C_T	19	2539813	C	T	0.491064	0.120424	1.8953e-05	3131	0.0593418	0.116393	FALSE
gene_expression	ENSG00000065802.12_4	ENSG00000065802.12_4	ASB1	0	ipsc-ppc_0_ENSG00000065802	VAR_2_239346203_C_CT	2	239346203	C	CT	-0.959288	0.190526	6.47071e-07	2405	0.00155621	0.00686289	TRUE
gene_expression	ENSG00000065809.13_8	ENSG00000065809.13_8	FAM107B	0	ipsc-ppc_0_ENSG00000065809	VAR_10_14468955_T_C	10	14468955	T	C	-0.962005	0.190813	2.55231e-08	3267	8.33841e-05	0.000571539	TRUE
gene_expression	ENSG00000065833.9_5	ENSG00000065833.9_5	ME1	0	ipsc-ppc_0_ENSG00000065833	VAR_6_84408045_CA_C	6	84408045	CA	C	1.04216	0.244456	4.90273e-06	1573	0.007712	0.0244033	FALSE
gene_expression	ENSG00000065882.16_5	ENSG00000065882.16_5	TBC1D1	0	ipsc-ppc_0_ENSG00000065882	VAR_4_37597667_G_A	4	37597667	G	A	-0.76648	0.169302	2.89343e-06	3589	0.0103845	0.0305632	FALSE
gene_expression	ENSG00000065883.16_6	ENSG00000065883.16_6	CDK13	0	ipsc-ppc_0_ENSG00000065883	VAR_7_39615136_G_GGAGA	7	39615136	G	GGAGA	-0.962966	0.269523	0.000173607	1671	0.290097	0.40092	FALSE
gene_expression	ENSG00000065911.12_4	ENSG00000065911.12_4	MTHFD2	0	ipsc-ppc_0_ENSG00000065911	VAR_2_74290008_C_CTT	2	74290008	C	CTT	0.677422	0.234923	0.00171763	1796	1	1	FALSE
gene_expression	ENSG00000065970.9_4	ENSG00000065970.9_4	FOXJ2	0	ipsc-ppc_0_ENSG00000065970	VAR_12_8185853_A_C	12	8185853	A	C	-0.901915	0.198634	4.58391e-06	2531	0.0116019	0.033266	FALSE
gene_expression	ENSG00000065978.19_5	ENSG00000065978.19_5	YBX1	0	ipsc-ppc_0_ENSG00000065978	VAR_1_43162182_G_GC	1	43162182	G	GC	-0.832947	0.215512	0.00027312	1700	0.464304	0.59107	FALSE
gene_expression	ENSG00000065989.16_6	ENSG00000065989.16_6	PDE4A	0	ipsc-ppc_0_ENSG00000065989	VAR_19_10440898_T_A	19	10440898	T	A	1.62654	0.429163	0.000258971	2366	0.612727	0.748141	FALSE
gene_expression	ENSG00000066027.12_5	ENSG00000066027.12_5	PPP2R5A	0	ipsc-ppc_0_ENSG00000066027	VAR_1_212518504_TA_T	1	212518504	TA	T	0.750453	0.202455	0.000103741	2031	0.210698	0.308624	FALSE
gene_expression	ENSG00000066032.18_7	ENSG00000066032.18_7	CTNNA2	0	ipsc-ppc_0_ENSG00000066032	VAR_2_80344028_A_AGTGTGT	2	80344028	A	AGTGTGT	-0.997603	0.281745	0.000158018	6903	1	1	FALSE
gene_expression	ENSG00000066044.15_6	ENSG00000066044.15_6	ELAVL1	0	ipsc-ppc_0_ENSG00000066044	VAR_19_7538621_A_G	19	7538621	A	G	1.01297	0.30665	0.000471441	4198	1	1	FALSE
gene_expression	ENSG00000066056.14_4	ENSG00000066056.14_4	TIE1	0	ipsc-ppc_0_ENSG00000066056	VAR_1_43761505_A_AACACAC	1	43761505	A	AACACAC	-1.64189	0.443337	0.000247609	1487	0.368195	0.48757	FALSE
gene_expression	ENSG00000066084.13_4	ENSG00000066084.13_4	DIP2B	0	ipsc-ppc_0_ENSG00000066084	VAR_12_50900106_T_C	12	50900106	T	C	1.04741	0.210718	1.34092e-07	1951	0.000261614	0.00155011	TRUE
gene_expression	ENSG00000066117.15_6	ENSG00000066117.15_6	SMARCD1	0	ipsc-ppc_0_ENSG00000066117	VAR_12_49988657_CA_C	12	49988657	CA	C	-0.88258	0.219293	9.59895e-05	1433	0.137553	0.221008	FALSE
gene_expression	ENSG00000066135.13_6	ENSG00000066135.13_6	KDM4A	0	ipsc-ppc_0_ENSG00000066135	VAR_1_44530958_TA_T	1	44530958	TA	T	0.767448	0.185887	4.42374e-06	1422	0.00629056	0.0209519	FALSE
gene_expression	ENSG00000066136.20_4	ENSG00000066136.20_4	NFYC	0	ipsc-ppc_0_ENSG00000066136	VAR_1_41034076_G_A	1	41034076	G	A	-0.58243	0.160909	0.00596067	3030	1	1	FALSE
gene_expression	ENSG00000066185.13_5	ENSG00000066185.13_5	ZMYND12	0	ipsc-ppc_0_ENSG00000066185	VAR_1_42756766_C_CAGAT	1	42756766	C	CAGAT	1.62699	0.473192	0.00083312	2441	1	1	FALSE
gene_expression	ENSG00000066230.12_8	ENSG00000066230.12_8	SLC9A3	0	ipsc-ppc_0_ENSG00000066230	VAR_5_443676_G_A	5	443676	G	A	1.37505	0.28475	3.42305e-08	1969	6.74e-05	0.000477073	TRUE
gene_expression	ENSG00000066248.15_7	ENSG00000066248.15_7	NGEF	0	ipsc-ppc_0_ENSG00000066248	VAR_2_233598819_CT_C	2	233598819	CT	C	1.21421	0.310632	4.72901e-05	2592	0.122576	0.202437	FALSE
gene_expression	ENSG00000066279.18_6	ENSG00000066279.18_6	ASPM	0	ipsc-ppc_0_ENSG00000066279	VAR_1_197226062_CGT_C	1	197226062	CGT	C	0.33392	0.105288	0.000413294	1077	0.445117	0.571193	FALSE
gene_expression	ENSG00000066322.15_6	ENSG00000066322.15_6	ELOVL1	0	ipsc-ppc_0_ENSG00000066322	VAR_1_44252546_C_A	1	44252546	C	A	-0.531093	0.144019	1.25967e-05	1415	0.0178243	0.0462141	FALSE
gene_expression	ENSG00000066379.15_4	ENSG00000066379.15_4	ZNRD1	0	ipsc-ppc_0_ENSG00000066379	VAR_6_29933881_T_A	6	29933881	T	A	-0.846475	0.164447	2.33372e-08	5253	0.00012259	0.000802196	TRUE
gene_expression	ENSG00000066382.16_4	ENSG00000066382.16_4	MPPED2	0	ipsc-ppc_0_ENSG00000066382	VAR_11_31068110_C_T	11	31068110	C	T	-1.5548	0.362389	1.1866e-05	1472	0.0174667	0.0455307	FALSE
gene_expression	ENSG00000066405.13_4	ENSG00000066405.13_4	CLDN18	0	ipsc-ppc_0_ENSG00000066405	VAR_3_137756810_C_G	3	137756810	C	G	1.00362	0.251169	1.7378e-05	1470	0.0255456	0.0606552	FALSE
gene_expression	ENSG00000066422.5_5	ENSG00000066422.5_5	ZBTB11	0	ipsc-ppc_0_ENSG00000066422	VAR_3_101775479_T_TTGTGTGTGTG	3	101775479	T	TTGTGTGTGTG	-0.582152	0.188595	0.000697934	2777	1	1	FALSE
gene_expression	ENSG00000066427.24_9	ENSG00000066427.24_9	ATXN3	0	ipsc-ppc_0_ENSG00000066427	VAR_14_92560311_A_G	14	92560311	A	G	-1.11176	0.254855	3.1606e-06	2567	0.00811326	0.0253755	FALSE
gene_expression	ENSG00000066455.13_4	ENSG00000066455.13_4	GOLGA5	0	ipsc-ppc_0_ENSG00000066455	VAR_14_93593846_C_CT	14	93593846	C	CT	0.368976	0.102033	0.000286917	2536	0.727621	0.874276	FALSE
gene_expression	ENSG00000066468.23_7	ENSG00000066468.23_7	FGFR2	0	ipsc-ppc_0_ENSG00000066468	VAR_10_123473556_G_GA	10	123473556	G	GA	-0.837247	0.213801	0.000208394	2794	0.582254	0.71523	FALSE
gene_expression	ENSG00000066557.6_5	ENSG00000066557.6_5	LRRC40	0	ipsc-ppc_0_ENSG00000066557	VAR_1_70508677_AT_A	1	70508677	AT	A	-0.78601	0.191084	6.27217e-06	1856	0.0116412	0.0333451	FALSE
gene_expression	ENSG00000066583.12_6	ENSG00000066583.12_6	ISOC1	0	ipsc-ppc_0_ENSG00000066583	VAR_5_128191623_CTGTGTG_C	5	128191623	CTGTGTG	C	0.697222	0.177613	1.79677e-05	2323	0.0417389	0.0889334	FALSE
gene_expression	ENSG00000066629.18_8	ENSG00000066629.18_8	EML1	0	ipsc-ppc_0_ENSG00000066629	VAR_14_100050144_TA_T	14	100050144	TA	T	0.728737	0.170074	6.01115e-06	2177	0.0130863	0.0363601	FALSE
gene_expression	ENSG00000066651.20_9	ENSG00000066651.20_9	TRMT11	0	ipsc-ppc_0_ENSG00000066651	VAR_6_125836295_A_G	6	125836295	A	G	0.921765	0.311876	0.00222841	1423	1	1	FALSE
gene_expression	ENSG00000066654.14_7	ENSG00000066654.14_7	THUMPD1	0	ipsc-ppc_0_ENSG00000066654	VAR_16_21245842_C_CA	16	21245842	C	CA	0.611875	0.192822	0.000890895	2768	1	1	FALSE
gene_expression	ENSG00000066697.14_6	ENSG00000066697.14_6	MSANTD3	0	ipsc-ppc_0_ENSG00000066697	VAR_9_102894508_CATGAATGA_C	9	102894508	CATGAATGA	C	0.549603	0.174878	0.000913366	2445	1	1	FALSE
gene_expression	ENSG00000066735.14_4	ENSG00000066735.14_4	KIF26A	0	ipsc-ppc_0_ENSG00000066735	VAR_14_104644099_T_C	14	104644099	T	C	0.441727	0.10539	6.15227e-06	2023	0.012446	0.0351099	FALSE
gene_expression	ENSG00000066739.12_5	ENSG00000066739.12_5	ATG2B	0	ipsc-ppc_0_ENSG00000066739	VAR_14_96634940_C_CA	14	96634940	C	CA	0.601853	0.192676	0.000284272	2535	0.72063	0.866145	FALSE
gene_expression	ENSG00000066777.9_7	ENSG00000066777.9_7	ARFGEF1	0	ipsc-ppc_0_ENSG00000066777	VAR_8_67740360_GA_G	8	67740360	GA	G	1.78894	0.427171	0.000229072	1151	0.263662	0.370577	FALSE
gene_expression	ENSG00000066827.16_9	ENSG00000066827.16_9	ZFAT	0	ipsc-ppc_0_ENSG00000066827	VAR_8_135635481_C_A	8	135635481	C	A	0.57238	0.157979	7.6874e-05	2752	0.211557	0.309552	FALSE
gene_expression	ENSG00000066855.16_6	ENSG00000066855.16_6	MTFR1	0	ipsc-ppc_0_ENSG00000066855	VAR_8_66508539_AAAAAG_A	8	66508539	AAAAAG	A	1.72988	0.396104	3.99986e-07	1872	0.000748774	0.00375162	TRUE
gene_expression	ENSG00000066926.12_5	ENSG00000066926.12_5	FECH	0	ipsc-ppc_0_ENSG00000066926	VAR_18_55238820_A_G	18	55238820	A	G	-1.06366	0.282554	1.60189e-05	2580	0.0413288	0.0882557	FALSE
gene_expression	ENSG00000066933.16_7	ENSG00000066933.16_7	MYO9A	0	ipsc-ppc_0_ENSG00000066933	VAR_15_72033836_C_A	15	72033836	C	A	-0.696716	0.16223	2.29276e-05	1968	0.0451214	0.0943219	FALSE
gene_expression	ENSG00000067057.17_5	ENSG00000067057.17_5	PFKP	0	ipsc-ppc_0_ENSG00000067057	VAR_10_2700185_C_CTCTCTT	10	2700185	C	CTCTCTT	0.861747	0.17539	1.73407e-07	2977	0.000516234	0.00274347	TRUE
gene_expression	ENSG00000067064.11_6	ENSG00000067064.11_6	IDI1	0	ipsc-ppc_0_ENSG00000067064	VAR_10_643995_G_A	10	643995	G	A	1.75355	0.358846	8.09562e-06	2311	0.018709	0.047949	FALSE
gene_expression	ENSG00000067066.17_6	ENSG00000067066.17_6	SP100	0	ipsc-ppc_0_ENSG00000067066	VAR_2_231752100_CA_C	2	231752100	CA	C	-0.700371	0.15663	4.66893e-07	2839	0.00132551	0.00601875	TRUE
gene_expression	ENSG00000067082.15_5	ENSG00000067082.15_5	KLF6	0	ipsc-ppc_0_ENSG00000067082	VAR_10_3939951_T_A	10	3939951	T	A	0.819824	0.184662	4.19293e-06	2610	0.0109435	0.0318596	FALSE
gene_expression	ENSG00000067113.17_6	ENSG00000067113.17_6	PLPP1	0	ipsc-ppc_0_ENSG00000067113	VAR_5_54507949_CAA_C	5	54507949	CAA	C	-0.722753	0.239995	0.000779253	2943	1	1	FALSE
gene_expression	ENSG00000067141.17_5	ENSG00000067141.17_5	NEO1	0	ipsc-ppc_0_ENSG00000067141	VAR_15_73520803_T_A	15	73520803	T	A	-1.12563	0.186307	5.38233e-12	1639	8.82164e-09	1.35228e-07	TRUE
gene_expression	ENSG00000067167.8_5	ENSG00000067167.8_5	TRAM1	0	ipsc-ppc_0_ENSG00000067167	VAR_8_71004353_A_ATTAC	8	71004353	A	ATTAC	-0.369406	0.118853	0.0297487	2525	1	1	FALSE
gene_expression	ENSG00000067182.8_4	ENSG00000067182.8_4	TNFRSF1A	0	ipsc-ppc_0_ENSG00000067182	VAR_12_6874678_G_C	12	6874678	G	C	0.770594	0.198381	0.000197301	2283	0.450438	0.576539	FALSE
gene_expression	ENSG00000067191.16_6	ENSG00000067191.16_6	CACNB1	0	ipsc-ppc_0_ENSG00000067191	VAR_17_37365138_A_G	17	37365138	A	G	1.08539	0.25476	5.16153e-06	1652	0.00852685	0.0263221	FALSE
gene_expression	ENSG00000067208.14_5	ENSG00000067208.14_5	EVI5	0	ipsc-ppc_0_ENSG00000067208	VAR_1_92670126_A_G	1	92670126	A	G	1.48592	0.318758	1.81842e-06	1639	0.00298039	0.0116333	FALSE
gene_expression	ENSG00000067221.14_8	ENSG00000067221.14_8	STOML1	0	ipsc-ppc_0_ENSG00000067221	VAR_15_74308940_T_C	15	74308940	T	C	-0.546046	0.119301	7.12416e-06	1517	0.0108074	0.0315883	FALSE
gene_expression	ENSG00000067225.18_7	ENSG00000067225.18_7	PKM	0	ipsc-ppc_0_ENSG00000067225	VAR_15_73005655_G_GACACAC	15	73005655	G	GACACAC	0.679673	0.17574	7.62555e-05	1051	0.0801445	0.146411	FALSE
gene_expression	ENSG00000067248.10_6	ENSG00000067248.10_6	DHX29	0	ipsc-ppc_0_ENSG00000067248	VAR_5_54850312_GA_G	5	54850312	GA	G	-1.01237	0.214632	3.84577e-07	1625	0.000624938	0.00323045	TRUE
gene_expression	ENSG00000067334.14_6	ENSG00000067334.14_6	DNTTIP2	0	ipsc-ppc_0_ENSG00000067334	VAR_1_94628077_C_T	1	94628077	C	T	0.850722	0.200963	1.44226e-05	1644	0.0237108	0.0573746	FALSE
gene_expression	ENSG00000067365.15_5	ENSG00000067365.15_5	METTL22	0	ipsc-ppc_0_ENSG00000067365	VAR_16_8592811_C_A	16	8592811	C	A	0.586598	0.137114	6.43305e-06	3688	0.0237251	0.0573902	FALSE
gene_expression	ENSG00000067369.14_6	ENSG00000067369.14_6	TP53BP1	0	ipsc-ppc_0_ENSG00000067369	VAR_15_43850429_AT_A	15	43850429	AT	A	0.789715	0.180466	3.56653e-06	1098	0.00391605	0.0144528	FALSE
gene_expression	ENSG00000067533.6_4	ENSG00000067533.6_4	RRP15	0	ipsc-ppc_0_ENSG00000067533	VAR_1_217983837_AC_A	1	217983837	AC	A	-1.44316	0.334109	1.13952e-06	2450	0.00279182	0.0110253	FALSE
gene_expression	ENSG00000067560.12_7	ENSG00000067560.12_7	RHOA	0	ipsc-ppc_0_ENSG00000067560	VAR_3_49155699_TA_T	3	49155699	TA	T	0.813667	0.188415	2.35467e-06	1121	0.00263959	0.0105455	FALSE
gene_expression	ENSG00000067596.12_7	ENSG00000067596.12_7	DHX8	0	ipsc-ppc_0_ENSG00000067596	VAR_17_41062025_C_A	17	41062025	C	A	-1.84172	0.468347	1.80734e-05	1716	0.031014	0.0705756	FALSE
gene_expression	ENSG00000067601.8_7	ENSG00000067601.8_7	PMS2P4	0	ipsc-ppc_0_ENSG00000067601	VAR_7_66534488_T_C	7	66534488	T	C	-1.07896	0.278939	8.39808e-06	2603	0.0218602	0.0539995	FALSE
gene_expression	ENSG00000067606.17_6	ENSG00000067606.17_6	PRKCZ	0	ipsc-ppc_0_ENSG00000067606	VAR_1_1781571_AT_A	1	1781571	AT	A	0.741788	0.220489	0.000222839	2059	0.458824	0.585361	FALSE
gene_expression	ENSG00000067704.10_4	ENSG00000067704.10_4	IARS2	0	ipsc-ppc_0_ENSG00000067704	VAR_1_220537659_A_AGTGTGT	1	220537659	A	AGTGTGT	0.467672	0.166098	0.0953836	2756	1	1	FALSE
gene_expression	ENSG00000067715.14_5	ENSG00000067715.14_5	SYT1	0	ipsc-ppc_0_ENSG00000067715	VAR_12_79341302_T_TAA	12	79341302	T	TAA	-0.943227	0.263062	0.000259173	1938	0.502276	0.631898	FALSE
gene_expression	ENSG00000067798.16_6	ENSG00000067798.16_6	NAV3	0	ipsc-ppc_0_ENSG00000067798	VAR_12_77997280_C_T	12	77997280	C	T	2.19001	0.33481	1.74025e-14	2787	4.85008e-11	1.05624e-09	TRUE
gene_expression	ENSG00000067836.13_8	ENSG00000067836.13_8	ROGDI	0	ipsc-ppc_0_ENSG00000067836	VAR_16_4848996_T_C	16	4848996	T	C	-0.731728	0.171485	7.00724e-07	2119	0.00148483	0.00661426	TRUE
gene_expression	ENSG00000067900.8_6	ENSG00000067900.8_6	ROCK1	0	ipsc-ppc_0_ENSG00000067900	VAR_18_18630305_T_TA	18	18630305	T	TA	-0.789213	0.249868	0.000874847	625	0.54678	0.678437	FALSE
gene_expression	ENSG00000067955.15_6	ENSG00000067955.15_6	CBFB	0	ipsc-ppc_0_ENSG00000067955	VAR_16_67308722_CAT_C	16	67308722	CAT	C	1.16443	0.375508	0.00510212	1289	1	1	FALSE
gene_expression	ENSG00000068001.14_8	ENSG00000068001.14_8	HYAL2	0	ipsc-ppc_0_ENSG00000068001	VAR_3_50210289_C_G	3	50210289	C	G	0.616584	0.165013	4.41296e-05	1152	0.0508373	0.102988	FALSE
gene_expression	ENSG00000068024.16_5	ENSG00000068024.16_5	HDAC4	0	ipsc-ppc_0_ENSG00000068024	VAR_2_239782657_T_C	2	239782657	T	C	0.797416	0.212435	0.00717608	4484	1	1	FALSE
gene_expression	ENSG00000068028.17_5	ENSG00000068028.17_5	RASSF1	0	ipsc-ppc_0_ENSG00000068028	VAR_3_50830789_CT_C	3	50830789	CT	C	-0.951827	0.232149	2.57432e-05	1162	0.0299136	0.0687653	FALSE
gene_expression	ENSG00000068078.18_6	ENSG00000068078.18_6	FGFR3	0	ipsc-ppc_0_ENSG00000068078	VAR_4_2080200_CT_C	4	2080200	CT	C	0.80665	0.225349	7.16482e-05	1787	0.128035	0.209363	FALSE
gene_expression	ENSG00000068079.8_3	ENSG00000068079.8_3	IFI35	0	ipsc-ppc_0_ENSG00000068079	VAR_17_40783421_C_CA	17	40783421	C	CA	1.56473	0.481357	0.000221433	1083	0.239812	0.34297	FALSE
gene_expression	ENSG00000068097.15_6	ENSG00000068097.15_6	HEATR6	0	ipsc-ppc_0_ENSG00000068097	VAR_17_58156330_A_G	17	58156330	A	G	2.40058	0.320999	1.18616e-21	1110	1.31663e-18	8.99462e-17	TRUE
gene_expression	ENSG00000068120.15_8	ENSG00000068120.15_8	COASY	0	ipsc-ppc_0_ENSG00000068120	VAR_17_40850463_A_ATG	17	40850463	A	ATG	-1.32385	0.334082	6.50166e-05	1108	0.0720383	0.134722	FALSE
gene_expression	ENSG00000068137.15_5	ENSG00000068137.15_5	PLEKHH3	0	ipsc-ppc_0_ENSG00000068137	VAR_17_40368183_CT_C	17	40368183	CT	C	-1.10511	0.297668	5.89066e-05	1049	0.0617931	0.119859	FALSE
gene_expression	ENSG00000068305.17_7	ENSG00000068305.17_7	MEF2A	0	ipsc-ppc_0_ENSG00000068305	VAR_15_100280593_A_G	15	100280593	A	G	-1.13944	0.250478	1.94085e-06	2973	0.00577014	0.0195638	FALSE
gene_expression	ENSG00000068383.19_5	ENSG00000068383.19_5	INPP5A	0	ipsc-ppc_0_ENSG00000068383	VAR_10_134581316_C_CGCCCAGTGGCATTCCAGAAAGATCTGTGGACCCCGACCCTCAACGTTCCCAGGGTGCCCACGCTG	10	134581316	C	CGCCCAGTGGCATTCCAGAAAGATCTGTGGACCCCGACCCTCAACGTTCCCAGGGTGCCCACGCTG	-0.534965	0.120022	1.14903e-06	2574	0.0029576	0.0115608	FALSE
gene_expression	ENSG00000068489.13_6	ENSG00000068489.13_6	PRR11	0	ipsc-ppc_0_ENSG00000068489	VAR_17_57331420_T_TA	17	57331420	T	TA	-1.08819	0.349795	0.000306948	1190	0.365268	0.484552	FALSE
gene_expression	ENSG00000068615.19_8	ENSG00000068615.19_8	REEP1	0	ipsc-ppc_0_ENSG00000068615	VAR_2_86130206_T_C	2	86130206	T	C	0.790642	0.216107	7.22168e-05	1910	0.137934	0.221469	FALSE
gene_expression	ENSG00000068650.18_5	ENSG00000068650.18_5	ATP11A	0	ipsc-ppc_0_ENSG00000068650	VAR_13_113648592_C_T	13	113648592	C	T	-1.16636	0.229654	1.49927e-09	2540	3.80815e-06	3.58886e-05	TRUE
gene_expression	ENSG00000068654.16_6	ENSG00000068654.16_6	POLR1A	0	ipsc-ppc_0_ENSG00000068654	VAR_2_85911218_C_CAT	2	85911218	C	CAT	0.787576	0.206839	3.98177e-05	1966	0.0782816	0.143907	FALSE
gene_expression	ENSG00000068697.7_5	ENSG00000068697.7_5	LAPTM4A	0	ipsc-ppc_0_ENSG00000068697	VAR_2_19823164_CT_C	2	19823164	CT	C	0.770272	0.168539	1.01877e-05	2418	0.0246338	0.0589989	FALSE
gene_expression	ENSG00000068724.17_7	ENSG00000068724.17_7	TTC7A	0	ipsc-ppc_0_ENSG00000068724	VAR_2_47373677_C_A	2	47373677	C	A	0.704482	0.173342	4.17918e-06	2924	0.0122199	0.0345982	FALSE
gene_expression	ENSG00000068745.15_5	ENSG00000068745.15_5	IP6K2	0	ipsc-ppc_0_ENSG00000068745	VAR_3_48731961_A_G	3	48731961	A	G	0.945704	0.174029	2.49199e-12	928	2.31257e-09	3.91306e-08	TRUE
gene_expression	ENSG00000068781.21_4	ENSG00000068781.21_4	STON1-GTF2A1L	0	ipsc-ppc_0_ENSG00000068781	VAR_2_48822381_G_A	2	48822381	G	A	2.11426	0.283112	1.64894e-20	2644	4.3598e-17	2.41683e-15	TRUE
gene_expression	ENSG00000068784.13_5	ENSG00000068784.13_5	SRBD1	0	ipsc-ppc_0_ENSG00000068784	VAR_2_45690315_C_T	2	45690315	C	T	0.649417	0.195904	5.44203e-05	3280	0.178499	0.270982	FALSE
gene_expression	ENSG00000068796.18_8	ENSG00000068796.18_8	KIF2A	0	ipsc-ppc_0_ENSG00000068796	VAR_5_61456379_T_TA	5	61456379	T	TA	-1.33999	0.311592	4.20569e-06	1566	0.00658611	0.0217171	FALSE
gene_expression	ENSG00000068831.19_6	ENSG00000068831.19_6	RASGRP2	0	ipsc-ppc_0_ENSG00000068831	VAR_11_64725419_A_AT	11	64725419	A	AT	1.31535	0.494259	0.00212786	1826	1	1	FALSE
gene_expression	ENSG00000068878.15_5	ENSG00000068878.15_5	PSME4	0	ipsc-ppc_0_ENSG00000068878	VAR_2_53703155_C_A	2	53703155	C	A	-0.81547	0.227944	4.91007e-05	2300	0.112932	0.189977	FALSE
gene_expression	ENSG00000068885.15_9	ENSG00000068885.15_9	IFT80	0	ipsc-ppc_0_ENSG00000068885	VAR_3_160552827_A_ACTTCTTCTTCTT	3	160552827	A	ACTTCTTCTTCTT	0.979419	0.250517	0.000147047	1618	0.237923	0.340741	FALSE
gene_expression	ENSG00000068903.20_7	ENSG00000068903.20_7	SIRT2	0	ipsc-ppc_0_ENSG00000068903	VAR_19_38994412_CA_C	19	38994412	CA	C	-1.29956	0.311991	3.53537e-05	2152	0.0760811	0.140694	FALSE
gene_expression	ENSG00000068912.14_5	ENSG00000068912.14_5	ERLEC1	0	ipsc-ppc_0_ENSG00000068912	VAR_2_54075837_C_CA	2	54075837	C	CA	-0.648449	0.186761	9.02213e-05	2221	0.200382	0.296608	FALSE
gene_expression	ENSG00000068971.14_5	ENSG00000068971.14_5	PPP2R5B	0	ipsc-ppc_0_ENSG00000068971	VAR_11_64500867_AACACACACAC_A	11	64500867	AACACACACAC	A	-0.578768	0.176704	0.000368654	1194	0.440173	0.565642	FALSE
gene_expression	ENSG00000068976.14_5	ENSG00000068976.14_5	PYGM	0	ipsc-ppc_0_ENSG00000068976	VAR_11_64433676_AT_A	11	64433676	AT	A	0.398526	0.117835	0.00114031	1828	1	1	FALSE
gene_expression	ENSG00000069011.16_5	ENSG00000069011.16_5	PITX1	0	ipsc-ppc_0_ENSG00000069011	VAR_5_134186609_CAT_C	5	134186609	CAT	C	-1.16027	0.352591	0.000990139	1804	1	1	FALSE
gene_expression	ENSG00000069020.18_4	ENSG00000069020.18_4	MAST4	0	ipsc-ppc_0_ENSG00000069020	VAR_5_65420699_C_T	5	65420699	C	T	0.814815	0.229562	7.30313e-05	2588	0.189005	0.283275	FALSE
gene_expression	ENSG00000069122.19_6	ENSG00000069122.19_6	ADGRF5	0	ipsc-ppc_0_ENSG00000069122	VAR_6_47115407_AT_A	6	47115407	AT	A	-0.837224	0.26411	0.000801473	2746	1	1	FALSE
gene_expression	ENSG00000069188.17_6	ENSG00000069188.17_6	SDK2	0	ipsc-ppc_0_ENSG00000069188	VAR_17_71434927_G_C	17	71434927	G	C	0.700559	0.168221	1.0149e-05	3295	0.0334409	0.0748058	FALSE
gene_expression	ENSG00000069248.12_5	ENSG00000069248.12_5	NUP133	0	ipsc-ppc_0_ENSG00000069248	VAR_1_229407864_CT_C	1	229407864	CT	C	-0.809156	0.273063	0.00151377	2430	1	1	FALSE
gene_expression	ENSG00000069275.13_5	ENSG00000069275.13_5	NUCKS1	0	ipsc-ppc_0_ENSG00000069275	VAR_1_206185200_CT_C	1	206185200	CT	C	0.751759	0.203581	7.04622e-05	1744	0.122886	0.202766	FALSE
gene_expression	ENSG00000069329.18_7	ENSG00000069329.18_7	VPS35	0	ipsc-ppc_0_ENSG00000069329	VAR_16_46904967_AAAGAAAGAAAGG_A	16	46904967	AAAGAAAGAAAGG	A	0.968682	0.249362	0.00442691	744	1	1	FALSE
gene_expression	ENSG00000069345.12_6	ENSG00000069345.12_6	DNAJA2	0	ipsc-ppc_0_ENSG00000069345	VAR_16_46893328_T_TA	16	46893328	T	TA	0.494902	0.160349	0.000374967	783	0.293599	0.404842	FALSE
gene_expression	ENSG00000069399.15_6	ENSG00000069399.15_6	BCL3	0	ipsc-ppc_0_ENSG00000069399	VAR_19_45623626_C_T	19	45623626	C	T	0.604125	0.173102	0.000237428	2302	0.546559	0.678215	FALSE
gene_expression	ENSG00000069424.15_4	ENSG00000069424.15_4	KCNAB2	0	ipsc-ppc_0_ENSG00000069424	VAR_1_6493666_C_CA	1	6493666	C	CA	1.11801	0.282393	1.01916e-05	2441	0.0248778	0.0593949	FALSE
gene_expression	ENSG00000069482.7_4	ENSG00000069482.7_4	GAL	0	ipsc-ppc_0_ENSG00000069482	VAR_11_68022006_C_T	11	68022006	C	T	-0.49482	0.121897	4.73199e-06	1764	0.00834723	0.0259251	FALSE
gene_expression	ENSG00000069493.15_8	ENSG00000069493.15_8	CLEC2D	0	ipsc-ppc_0_ENSG00000069493	VAR_12_9805233_T_G	12	9805233	T	G	-2.03731	0.357706	4.80222e-09	2073	9.95501e-06	8.63082e-05	TRUE
gene_expression	ENSG00000069667.16_8	ENSG00000069667.16_8	RORA	0	ipsc-ppc_0_ENSG00000069667	VAR_15_61192794_T_C	15	61192794	T	C	-0.969715	0.163401	9.40924e-12	3237	3.04577e-08	4.23306e-07	TRUE
gene_expression	ENSG00000069696.7_4	ENSG00000069696.7_4	DRD4	0	ipsc-ppc_0_ENSG00000069696	VAR_11_643736_C_T	11	643736	C	T	-0.928701	0.270974	1.71551e-05	2496	0.0428191	0.0906136	FALSE
gene_expression	ENSG00000069702.11_7	ENSG00000069702.11_7	TGFBR3	0	ipsc-ppc_0_ENSG00000069702	VAR_1_92240685_C_T	1	92240685	C	T	-1.23601	0.265973	1.83572e-07	2304	0.000422951	0.00231806	TRUE
gene_expression	ENSG00000069764.10_4	ENSG00000069764.10_4	PLA2G10	0	ipsc-ppc_0_ENSG00000069764	VAR_16_14606328_C_A	16	14606328	C	A	-1.30912	0.337719	6.10503e-05	889	0.0542737	0.108627	FALSE
gene_expression	ENSG00000069812.11_5	ENSG00000069812.11_5	HES2	0	ipsc-ppc_0_ENSG00000069812	VAR_1_6959614_GCA_G	1	6959614	GCA	G	0.902796	0.216589	5.98333e-06	1970	0.0117872	0.0336449	FALSE
gene_expression	ENSG00000069849.11_6	ENSG00000069849.11_6	ATP1B3	0	ipsc-ppc_0_ENSG00000069849	VAR_3_141521208_T_TCACACA	3	141521208	T	TCACACA	-1.43464	0.375468	9.21183e-05	2058	0.189579	0.283903	FALSE
gene_expression	ENSG00000069869.16_6	ENSG00000069869.16_6	NEDD4	0	ipsc-ppc_0_ENSG00000069869	VAR_15_55649224_C_T	15	55649224	C	T	0.488372	0.129461	0.000387279	3994	1	1	FALSE
gene_expression	ENSG00000069943.10_4	ENSG00000069943.10_4	PIGB	0	ipsc-ppc_0_ENSG00000069943	VAR_15_55586122_A_G	15	55586122	A	G	-1.6513	0.362074	3.95807e-07	2391	0.000946375	0.00456657	TRUE
gene_expression	ENSG00000069956.12_5	ENSG00000069956.12_5	MAPK6	0	ipsc-ppc_0_ENSG00000069956	VAR_15_52311384_A_AG	15	52311384	A	AG	-1.6109	0.361455	3.27962e-08	1655	5.42778e-05	0.00039419	TRUE
gene_expression	ENSG00000069966.18_4	ENSG00000069966.18_4	GNB5	0	ipsc-ppc_0_ENSG00000069966	VAR_15_52054345_CA_C	15	52054345	CA	C	0.916461	0.239644	2.49358e-05	1688	0.0420916	0.0894881	FALSE
gene_expression	ENSG00000069974.16_7	ENSG00000069974.16_7	RAB27A	0	ipsc-ppc_0_ENSG00000069974	VAR_15_55597030_C_CAT	15	55597030	C	CAT	1.33281	0.356409	2.05274e-05	2531	0.0519548	0.104762	FALSE
gene_expression	ENSG00000069998.12_6	ENSG00000069998.12_6	HDHD5	0	ipsc-ppc_0_ENSG00000069998	VAR_22_17320662_C_CA	22	17320662	C	CA	-0.389471	0.0970646	5.08258e-06	2706	0.0137535	0.037712	FALSE
gene_expression	ENSG00000070010.19_9	ENSG00000070010.19_9	UFD1	0	ipsc-ppc_0_ENSG00000070010	VAR_22_19291599_AT_A	22	19291599	AT	A	0.421501	0.112277	6.44596e-05	2254	0.145292	0.230629	FALSE
gene_expression	ENSG00000070018.9_7	ENSG00000070018.9_7	LRP6	0	ipsc-ppc_0_ENSG00000070018	VAR_12_12454169_A_G	12	12454169	A	G	-0.554033	0.13917	5.03773e-06	2761	0.0139092	0.038078	FALSE
gene_expression	ENSG00000070031.4_5	ENSG00000070031.4_5	SCT	0	ipsc-ppc_0_ENSG00000070031	VAR_11_618683_T_C	11	618683	T	C	-1.98369	0.394438	8.42859e-07	2481	0.00209113	0.00873374	TRUE
gene_expression	ENSG00000070047.13_5	ENSG00000070047.13_5	PHRF1	0	ipsc-ppc_0_ENSG00000070047	VAR_11_914721_CA_C	11	914721	CA	C	-1.0661	0.333165	0.00103259	3375	1	1	FALSE
gene_expression	ENSG00000070061.15_8	ENSG00000070061.15_8	ELP1	0	ipsc-ppc_0_ENSG00000070061	VAR_9_111934818_T_C	9	111934818	T	C	-2.34505	0.44968	7.05737e-08	2320	0.000163731	0.00102849	TRUE
gene_expression	ENSG00000070081.17_8	ENSG00000070081.17_8	NUCB2	0	ipsc-ppc_0_ENSG00000070081	VAR_11_17298365_G_C	11	17298365	G	C	-1.04881	0.207092	1.50257e-08	2163	3.25006e-05	0.00025051	TRUE
gene_expression	ENSG00000070087.14_6	ENSG00000070087.14_6	PFN2	0	ipsc-ppc_0_ENSG00000070087	VAR_3_149795669_CTGTGTGTGTG_C	3	149795669	CTGTGTGTGTG	C	-0.945397	0.233468	5.52057e-05	2091	0.115435	0.193201	FALSE
gene_expression	ENSG00000070159.14_5	ENSG00000070159.14_5	PTPN3	0	ipsc-ppc_0_ENSG00000070159	VAR_9_112729691_CT_C	9	112729691	CT	C	-0.653772	0.163219	3.64677e-05	2620	0.0955453	0.167364	FALSE
gene_expression	ENSG00000070182.21_8	ENSG00000070182.21_8	SPTB	0	ipsc-ppc_0_ENSG00000070182	VAR_14_65354085_A_G	14	65354085	A	G	-1.32304	0.320696	6.6107e-06	2336	0.0154426	0.0413816	FALSE
gene_expression	ENSG00000070193.5_5	ENSG00000070193.5_5	FGF10	0	ipsc-ppc_0_ENSG00000070193	VAR_5_43824417_CTCTT_C	5	43824417	CTCTT	C	1.17967	0.275389	4.6044e-05	1441	0.0663494	0.126608	FALSE
gene_expression	ENSG00000070214.16_4	ENSG00000070214.16_4	SLC44A1	0	ipsc-ppc_0_ENSG00000070214	VAR_9_108480522_GT_G	9	108480522	GT	G	-1.05569	0.269159	8.7567e-05	2608	0.228375	0.329186	FALSE
gene_expression	ENSG00000070269.14_5	ENSG00000070269.14_5	TMEM260	0	ipsc-ppc_0_ENSG00000070269	VAR_14_56648558_A_ATG	14	56648558	A	ATG	1.47636	0.377075	2.55116e-05	2536	0.0646975	0.12406	FALSE
gene_expression	ENSG00000070366.14_8	ENSG00000070366.14_8	SMG6	0	ipsc-ppc_0_ENSG00000070366	VAR_17_2205664_G_A	17	2205664	G	A	-1.63684	0.219001	1.57073e-22	2765	4.34306e-19	3.28e-17	TRUE
gene_expression	ENSG00000070367.16_6	ENSG00000070367.16_6	EXOC5	0	ipsc-ppc_0_ENSG00000070367	VAR_14_57725826_A_G	14	57725826	A	G	1.23649	0.371574	1.28882e-05	2073	0.0267172	0.0627607	FALSE
gene_expression	ENSG00000070371.16_6	ENSG00000070371.16_6	CLTCL1	0	ipsc-ppc_0_ENSG00000070371	VAR_22_19248453_GA_G	22	19248453	GA	G	2.48031	0.562901	7.47974e-07	1936	0.00144808	0.00648562	TRUE
gene_expression	ENSG00000070404.10_8	ENSG00000070404.10_8	FSTL3	0	ipsc-ppc_0_ENSG00000070404	VAR_19_477344_C_T	19	477344	C	T	0.544237	0.114287	9.32561e-08	3255	0.000303549	0.00175911	TRUE
gene_expression	ENSG00000070413.20_7	ENSG00000070413.20_7	DGCR2	0	ipsc-ppc_0_ENSG00000070413	VAR_22_18978304_G_A	22	18978304	G	A	1.02685	0.247652	0.000159234	1861	0.296335	0.408	FALSE
gene_expression	ENSG00000070423.18_7	ENSG00000070423.18_7	RNF126	0	ipsc-ppc_0_ENSG00000070423	VAR_19_775439_C_CG	19	775439	C	CG	-0.773985	0.23467	0.00331416	3994	1	1	FALSE
gene_expression	ENSG00000070444.15_5	ENSG00000070444.15_5	MNT	0	ipsc-ppc_0_ENSG00000070444	VAR_17_2800516_A_C	17	2800516	A	C	1.6004	0.477875	0.000144688	2256	0.326417	0.441406	FALSE
gene_expression	ENSG00000070476.15_5	ENSG00000070476.15_5	ZXDC	0	ipsc-ppc_0_ENSG00000070476	VAR_3_126176112_G_A	3	126176112	G	A	1.28466	0.250099	1.91321e-09	1742	3.33281e-06	3.1828e-05	TRUE
gene_expression	ENSG00000070495.14_5	ENSG00000070495.14_5	JMJD6	0	ipsc-ppc_0_ENSG00000070495	VAR_17_75040095_G_C	17	75040095	G	C	-0.588632	0.161679	0.00031214	3738	1	1	FALSE
gene_expression	ENSG00000070501.12_4	ENSG00000070501.12_4	POLB	0	ipsc-ppc_0_ENSG00000070501	VAR_8_42174727_T_TA	8	42174727	T	TA	-0.756755	0.180931	9.42592e-06	1388	0.0130832	0.0363601	FALSE
gene_expression	ENSG00000070526.15_6	ENSG00000070526.15_6	ST6GALNAC1	0	ipsc-ppc_0_ENSG00000070526	VAR_17_74546347_CT_C	17	74546347	CT	C	-1.57407	0.396482	1.86629e-05	2798	0.0522189	0.105217	FALSE
gene_expression	ENSG00000070540.13_7	ENSG00000070540.13_7	WIPI1	0	ipsc-ppc_0_ENSG00000070540	VAR_17_66422390_C_G	17	66422390	C	G	0.583793	0.139089	1.49796e-05	2201	0.03297	0.0739896	FALSE
gene_expression	ENSG00000070610.14_5	ENSG00000070610.14_5	GBA2	0	ipsc-ppc_0_ENSG00000070610	VAR_9_35683240_T_TG	9	35683240	T	TG	0.531645	0.177586	0.000807284	2338	1	1	FALSE
gene_expression	ENSG00000070614.15_5	ENSG00000070614.15_5	NDST1	0	ipsc-ppc_0_ENSG00000070614	VAR_5_149647437_CTT_C	5	149647437	CTT	C	0.680423	0.164927	4.93928e-05	2025	0.10002	0.173386	FALSE
gene_expression	ENSG00000070669.17_6	ENSG00000070669.17_6	ASNS	0	ipsc-ppc_0_ENSG00000070669	VAR_7_97907417_C_CT	7	97907417	C	CT	1.21962	0.316588	5.5313e-05	2126	0.117595	0.19606	FALSE
gene_expression	ENSG00000070718.12_6	ENSG00000070718.12_6	AP3M2	0	ipsc-ppc_0_ENSG00000070718	VAR_8_42088065_G_T	8	42088065	G	T	0.922939	0.176518	4.47734e-09	1530	6.85033e-06	6.18671e-05	TRUE
gene_expression	ENSG00000070731.11_6	ENSG00000070731.11_6	ST6GALNAC2	0	ipsc-ppc_0_ENSG00000070731	VAR_17_74567042_A_G	17	74567042	A	G	0.927289	0.201176	4.77574e-07	2660	0.00127035	0.00580488	TRUE
gene_expression	ENSG00000070756.16_8	ENSG00000070756.16_8	PABPC1	0	ipsc-ppc_0_ENSG00000070756	VAR_8_102106232_CTT_C	8	102106232	CTT	C	0.948254	0.263314	0.000270508	1881	0.508825	0.638855	FALSE
gene_expression	ENSG00000070759.17_5	ENSG00000070759.17_5	TESK2	0	ipsc-ppc_0_ENSG00000070759	VAR_1_45867753_T_A	1	45867753	T	A	0.791565	0.145444	9.40391e-11	1732	1.62876e-07	1.97371e-06	TRUE
gene_expression	ENSG00000070761.8_5	ENSG00000070761.8_5	CFAP20	0	ipsc-ppc_0_ENSG00000070761	VAR_16_58246057_G_A	16	58246057	G	A	0.688647	0.15168	2.09336e-06	2429	0.00508478	0.017684	FALSE
gene_expression	ENSG00000070770.9_6	ENSG00000070770.9_6	CSNK2A2	0	ipsc-ppc_0_ENSG00000070770	VAR_16_57738288_TACACACACACACAC_T	16	57738288	TACACACACACACAC	T	-0.478748	0.129929	8.19686e-05	2476	0.202954	0.299644	FALSE
gene_expression	ENSG00000070778.13_6	ENSG00000070778.13_6	PTPN21	0	ipsc-ppc_0_ENSG00000070778	VAR_14_88443376_T_TG	14	88443376	T	TG	-0.928169	0.301631	0.000105978	1965	0.208248	0.305687	FALSE
gene_expression	ENSG00000070785.17_8	ENSG00000070785.17_8	EIF2B3	0	ipsc-ppc_0_ENSG00000070785	VAR_1_45348600_CT_C	1	45348600	CT	C	1.32001	0.325122	1.01005e-05	1958	0.0197767	0.0500544	FALSE
gene_expression	ENSG00000070814.22_9	ENSG00000070814.22_9	TCOF1	0	ipsc-ppc_0_ENSG00000070814	VAR_5_149514958_T_G	5	149514958	T	G	0.765622	0.235146	0.000647567	2618	1	1	FALSE
gene_expression	ENSG00000070831.17_9	ENSG00000070831.17_9	CDC42	0	ipsc-ppc_0_ENSG00000070831	VAR_1_22404139_C_G	1	22404139	C	G	1.03813	0.243807	8.92893e-05	2661	0.237599	0.340366	FALSE
gene_expression	ENSG00000070882.13_8	ENSG00000070882.13_8	OSBPL3	0	ipsc-ppc_0_ENSG00000070882	VAR_7_25336483_A_G	7	25336483	A	G	-0.988639	0.191672	4.90111e-09	3072	1.50562e-05	0.000125448	TRUE
gene_expression	ENSG00000070886.12_5	ENSG00000070886.12_5	EPHA8	0	ipsc-ppc_0_ENSG00000070886	VAR_1_22934527_CTTT_C	1	22934527	CTTT	C	1.15186	0.295673	4.817e-05	2108	0.101542	0.175167	FALSE
gene_expression	ENSG00000070950.10_6	ENSG00000070950.10_6	RAD18	0	ipsc-ppc_0_ENSG00000070950	VAR_3_8625917_T_C	3	8625917	T	C	-0.752605	0.182421	2.27273e-05	2600	0.0590909	0.115942	FALSE
gene_expression	ENSG00000070961.15_5	ENSG00000070961.15_5	ATP2B1	0	ipsc-ppc_0_ENSG00000070961	VAR_12_89904540_C_CTTTTTT	12	89904540	C	CTTTTTT	0.597819	0.168809	0.000154762	1662	0.257214	0.363094	FALSE
gene_expression	ENSG00000071051.14_5	ENSG00000071051.14_5	NCK2	0	ipsc-ppc_0_ENSG00000071051	VAR_2_106097519_A_G	2	106097519	A	G	0.545143	0.15908	7.89587e-05	3057	0.241377	0.344818	FALSE
gene_expression	ENSG00000071054.16_8	ENSG00000071054.16_8	MAP4K4	0	ipsc-ppc_0_ENSG00000071054	VAR_2_102598940_C_T	2	102598940	C	T	-0.298796	0.0867992	0.000168165	2268	0.381397	0.501864	FALSE
gene_expression	ENSG00000071073.13_6	ENSG00000071073.13_6	MGAT4A	0	ipsc-ppc_0_ENSG00000071073	VAR_2_99590743_CA_C	2	99590743	CA	C	1.17194	0.299833	5.21387e-05	1228	0.0640263	0.123146	FALSE
gene_expression	ENSG00000071082.11_5	ENSG00000071082.11_5	RPL31	0	ipsc-ppc_0_ENSG00000071082	VAR_2_101216498_CT_C	2	101216498	CT	C	0.724772	0.204425	0.000398949	3071	1	1	FALSE
gene_expression	ENSG00000071127.17_5	ENSG00000071127.17_5	WDR1	0	ipsc-ppc_0_ENSG00000071127	VAR_4_10119444_A_G	4	10119444	A	G	-0.435777	0.0834972	1.15377e-08	2850	3.28824e-05	0.000252979	TRUE
gene_expression	ENSG00000071189.21_5	ENSG00000071189.21_5	SNX13	0	ipsc-ppc_0_ENSG00000071189	VAR_7_18432022_GGATAGATA_G	7	18432022	GGATAGATA	G	1.34012	0.38187	8.09863e-05	2259	0.182948	0.27626	FALSE
gene_expression	ENSG00000071205.12_4	ENSG00000071205.12_4	ARHGAP10	0	ipsc-ppc_0_ENSG00000071205	VAR_4_149212900_T_G	4	149212900	T	G	-0.529666	0.126067	1.53292e-05	2193	0.033617	0.0751163	FALSE
gene_expression	ENSG00000071242.12_7	ENSG00000071242.12_7	RPS6KA2	0	ipsc-ppc_0_ENSG00000071242	VAR_6_167051628_A_G	6	167051628	A	G	-0.667002	0.140036	5.17826e-07	3700	0.00191595	0.00813836	TRUE
gene_expression	ENSG00000071243.16_4	ENSG00000071243.16_4	ING3	0	ipsc-ppc_0_ENSG00000071243	VAR_7_120636339_A_G	7	120636339	A	G	0.689734	0.132898	2.72228e-06	1480	0.00402897	0.0147187	FALSE
gene_expression	ENSG00000071246.11_5	ENSG00000071246.11_5	VASH1	0	ipsc-ppc_0_ENSG00000071246	VAR_14_77311445_T_C	14	77311445	T	C	-0.753515	0.177172	2.30511e-06	2637	0.00607857	0.0203575	FALSE
gene_expression	ENSG00000071282.12_5	ENSG00000071282.12_5	LMCD1	0	ipsc-ppc_0_ENSG00000071282	VAR_3_8786758_T_C	3	8786758	T	C	0.260361	0.146947	0.055237	3659	1	1	FALSE
gene_expression	ENSG00000071462.12_7	ENSG00000071462.12_7	BUD23	0	ipsc-ppc_0_ENSG00000071462	VAR_7_73127098_G_A	7	73127098	G	A	0.788225	0.216521	5.83785e-05	1515	0.0884435	0.157624	FALSE
gene_expression	ENSG00000071537.14_6	ENSG00000071537.14_6	SEL1L	0	ipsc-ppc_0_ENSG00000071537	VAR_14_81633972_GA_G	14	81633972	GA	G	-0.855203	0.332862	0.00353725	2950	1	1	FALSE
gene_expression	ENSG00000071539.14_6	ENSG00000071539.14_6	TRIP13	0	ipsc-ppc_0_ENSG00000071539	VAR_5_1228629_C_G	5	1228629	C	G	-0.516651	0.138165	0.000258552	2141	0.55356	0.68561	FALSE
gene_expression	ENSG00000071564.17_9	ENSG00000071564.17_9	TCF3	0	ipsc-ppc_0_ENSG00000071564	VAR_19_1799763_C_CA	19	1799763	C	CA	-0.856081	0.23657	0.000223354	2477	0.553248	0.685378	FALSE
gene_expression	ENSG00000071575.11_3	ENSG00000071575.11_3	TRIB2	0	ipsc-ppc_0_ENSG00000071575	VAR_2_12598838_A_ATGTG	2	12598838	A	ATGTG	0.83381	0.227419	6.06582e-06	2167	0.0131446	0.0364946	FALSE
gene_expression	ENSG00000071626.17_5	ENSG00000071626.17_5	DAZAP1	0	ipsc-ppc_0_ENSG00000071626	VAR_19_1616472_CA_C	19	1616472	CA	C	-1.29695	0.304527	7.55911e-05	2608	0.197141	0.29268	FALSE
gene_expression	ENSG00000071655.18_7	ENSG00000071655.18_7	MBD3	0	ipsc-ppc_0_ENSG00000071655	VAR_19_1687461_T_TCACA	19	1687461	T	TCACA	0.720551	0.201648	0.00200534	3116	1	1	FALSE
gene_expression	ENSG00000071794.16_6	ENSG00000071794.16_6	HLTF	0	ipsc-ppc_0_ENSG00000071794	VAR_3_148728114_C_CT	3	148728114	C	CT	1.00401	0.253853	4.06273e-05	2419	0.0982775	0.171022	FALSE
gene_expression	ENSG00000071894.17_8	ENSG00000071894.17_8	CPSF1	0	ipsc-ppc_0_ENSG00000071894	VAR_8_145587615_A_G	8	145587615	A	G	-1.52437	0.168541	1.18918e-38	856	1.01793e-35	1.04745e-32	TRUE
gene_expression	ENSG00000071967.12_4	ENSG00000071967.12_4	CYBRD1	0	ipsc-ppc_0_ENSG00000071967	VAR_2_172353685_CA_C	2	172353685	CA	C	1.09525	0.248571	1.81938e-07	1920	0.00034932	0.00197636	TRUE
gene_expression	ENSG00000071994.11_8	ENSG00000071994.11_8	PDCD2	0	ipsc-ppc_0_ENSG00000071994	VAR_6_170838729_G_GTCTCTC	6	170838729	G	GTCTCTC	-0.808284	0.166245	3.37273e-07	1225	0.000413159	0.00227272	TRUE
gene_expression	ENSG00000072042.13_7	ENSG00000072042.13_7	RDH11	0	ipsc-ppc_0_ENSG00000072042	VAR_14_68394420_ATG_A	14	68394420	ATG	A	1.2287	0.294662	0.000689836	2252	1	1	FALSE
gene_expression	ENSG00000072062.14_5	ENSG00000072062.14_5	PRKACA	0	ipsc-ppc_0_ENSG00000072062	VAR_19_13712625_T_C	19	13712625	T	C	0.493365	0.146559	0.000167946	2093	0.351511	0.469633	FALSE
gene_expression	ENSG00000072071.16_7	ENSG00000072071.16_7	ADGRL1	0	ipsc-ppc_0_ENSG00000072071	VAR_19_14246429_T_G	19	14246429	T	G	-0.933641	0.212282	2.64758e-06	2191	0.00580086	0.0196432	FALSE
gene_expression	ENSG00000072110.13_7	ENSG00000072110.13_7	ACTN1	0	ipsc-ppc_0_ENSG00000072110	VAR_14_69231899_CTTT_C	14	69231899	CTTT	C	-0.822608	0.163141	1.75917e-08	2270	3.99331e-05	0.000300209	TRUE
gene_expression	ENSG00000072121.16_7	ENSG00000072121.16_7	ZFYVE26	0	ipsc-ppc_0_ENSG00000072121	VAR_14_68195420_T_TGG	14	68195420	T	TGG	0.572285	0.154021	5.46542e-05	1644	0.0898516	0.159564	FALSE
gene_expression	ENSG00000072134.15_8	ENSG00000072134.15_8	EPN2	0	ipsc-ppc_0_ENSG00000072134	VAR_17_18918510_A_ACGGTACGGGGGTGGGGGC	17	18918510	A	ACGGTACGGGGGTGGGGGC	-1.08411	0.279073	3.17668e-06	1357	0.00431075	0.0155334	FALSE
gene_expression	ENSG00000072135.13_5	ENSG00000072135.13_5	PTPN18	0	ipsc-ppc_0_ENSG00000072135	VAR_2_130676914_A_AAGAG	2	130676914	A	AAGAG	0.793899	0.230018	0.000296043	726	0.214927	0.313674	FALSE
gene_expression	ENSG00000072163.19_6	ENSG00000072163.19_6	LIMS2	0	ipsc-ppc_0_ENSG00000072163	VAR_2_128432534_A_G	2	128432534	A	G	0.943588	0.215661	1.67967e-06	1913	0.00321321	0.0123459	FALSE
gene_expression	ENSG00000072195.15_3	ENSG00000072195.15_3	SPEG	0	ipsc-ppc_0_ENSG00000072195	VAR_2_219904734_TTTTA_T	2	219904734	TTTTA	T	-0.805438	0.272512	0.0130449	2633	1	1	FALSE
gene_expression	ENSG00000072201.14_7	ENSG00000072201.14_7	LNX1	0	ipsc-ppc_0_ENSG00000072201	VAR_4_54385605_GT_G	4	54385605	GT	G	0.726825	0.252939	0.00534418	3197	1	1	FALSE
gene_expression	ENSG00000072210.19_7	ENSG00000072210.19_7	ALDH3A2	0	ipsc-ppc_0_ENSG00000072210	VAR_17_19576699_GT_G	17	19576699	GT	G	0.883799	0.163728	1.4839e-10	1441	2.1383e-07	2.53638e-06	TRUE
gene_expression	ENSG00000072274.13_6	ENSG00000072274.13_6	TFRC	0	ipsc-ppc_0_ENSG00000072274	VAR_3_195852026_C_A	3	195852026	C	A	0.442824	0.119831	0.000151938	2352	0.357358	0.475745	FALSE
gene_expression	ENSG00000072310.17_6	ENSG00000072310.17_6	SREBF1	0	ipsc-ppc_0_ENSG00000072310	VAR_17_18216887_TA_T	17	18216887	TA	T	-0.699061	0.199061	2.73762e-05	1226	0.0335632	0.0750406	FALSE
gene_expression	ENSG00000072364.13_5	ENSG00000072364.13_5	AFF4	0	ipsc-ppc_0_ENSG00000072364	VAR_5_132428677_ATT_A	5	132428677	ATT	A	-0.667405	0.164799	1.16727e-05	1844	0.0215245	0.0533141	FALSE
gene_expression	ENSG00000072401.15_4	ENSG00000072401.15_4	UBE2D1	0	ipsc-ppc_0_ENSG00000072401	VAR_10_60399479_A_AT	10	60399479	A	AT	-0.428347	0.133785	0.000727436	2927	1	1	FALSE
gene_expression	ENSG00000072415.9_8	ENSG00000072415.9_8	MPP5	0	ipsc-ppc_0_ENSG00000072415	VAR_14_67967290_AT_A	14	67967290	AT	A	1.09674	0.284074	0.000177165	1672	0.296221	0.407876	FALSE
gene_expression	ENSG00000072422.17_5	ENSG00000072422.17_5	RHOBTB1	0	ipsc-ppc_0_ENSG00000072422	VAR_10_62546089_G_T	10	62546089	G	T	-0.698199	0.189367	0.000128125	1701	0.21794	0.317284	FALSE
gene_expression	ENSG00000072518.20_4	ENSG00000072518.20_4	MARK2	0	ipsc-ppc_0_ENSG00000072518	VAR_11_63733670_A_ATCTAATCTATCT	11	63733670	A	ATCTAATCTATCT	0.915015	0.219437	4.5146e-05	1426	0.0643782	0.123693	FALSE
gene_expression	ENSG00000072571.20_7	ENSG00000072571.20_7	HMMR	0	ipsc-ppc_0_ENSG00000072571	VAR_5_163186077_A_T	5	163186077	A	T	0.663211	0.162854	5.88912e-06	2163	0.0127382	0.0356426	FALSE
gene_expression	ENSG00000072609.17_6	ENSG00000072609.17_6	CHFR	0	ipsc-ppc_0_ENSG00000072609	VAR_12_133744843_C_CTT	12	133744843	C	CTT	-1.00102	0.20489	3.68126e-08	1872	6.89132e-05	0.000486321	TRUE
gene_expression	ENSG00000072682.18_8	ENSG00000072682.18_8	P4HA2	0	ipsc-ppc_0_ENSG00000072682	VAR_5_131939960_C_CT	5	131939960	C	CT	-0.750989	0.224733	0.00103695	2218	1	1	FALSE
gene_expression	ENSG00000072736.19_7	ENSG00000072736.19_7	NFATC3	0	ipsc-ppc_0_ENSG00000072736	VAR_16_67967125_CA_C	16	67967125	CA	C	-0.974186	0.29751	0.000368665	1403	0.517236	0.647736	FALSE
gene_expression	ENSG00000072756.17_4	ENSG00000072756.17_4	TRNT1	0	ipsc-ppc_0_ENSG00000072756	VAR_3_3108280_C_G	3	3108280	C	G	1.43412	0.378755	0.000128647	3195	0.411027	0.534108	FALSE
gene_expression	ENSG00000072778.20_4	ENSG00000072778.20_4	ACADVL	0	ipsc-ppc_0_ENSG00000072778	VAR_17_6792767_G_GA	17	6792767	G	GA	-0.717019	0.161137	5.26087e-06	2198	0.0115634	0.0331672	FALSE
gene_expression	ENSG00000072786.13_6	ENSG00000072786.13_6	STK10	0	ipsc-ppc_0_ENSG00000072786	VAR_5_171117207_TGATA_T	5	171117207	TGATA	T	0.480787	0.145253	0.000561824	3328	1	1	FALSE
gene_expression	ENSG00000072803.17_5	ENSG00000072803.17_5	FBXW11	0	ipsc-ppc_0_ENSG00000072803	VAR_5_171865943_TA_T	5	171865943	TA	T	-1.199	0.294461	0.00177367	3354	1	1	FALSE
gene_expression	ENSG00000072818.12_7	ENSG00000072818.12_7	ACAP1	0	ipsc-ppc_0_ENSG00000072818	VAR_17_7262498_TCTTC_T	17	7262498	TCTTC	T	-1.18052	0.305164	0.000113194	2121	0.240084	0.343269	FALSE
gene_expression	ENSG00000072832.15_6	ENSG00000072832.15_6	CRMP1	0	ipsc-ppc_0_ENSG00000072832	VAR_4_5885382_G_GACACAC	4	5885382	G	GACACAC	-0.87724	0.239354	3.53982e-05	2963	0.104885	0.179467	FALSE
gene_expression	ENSG00000072840.13_5	ENSG00000072840.13_5	EVC	0	ipsc-ppc_0_ENSG00000072840	VAR_4_6141977_CT_C	4	6141977	CT	C	-1.01309	0.267487	0.000111507	2842	0.316904	0.430736	FALSE
gene_expression	ENSG00000072849.11_6	ENSG00000072849.11_6	DERL2	0	ipsc-ppc_0_ENSG00000072849	VAR_17_5649326_C_CT	17	5649326	C	CT	0.59824	0.166502	0.00229875	3801	1	1	FALSE
gene_expression	ENSG00000072864.15_6	ENSG00000072864.15_6	NDE1	0	ipsc-ppc_0_ENSG00000072864	VAR_16_15804556_G_T	16	15804556	G	T	0.882266	0.162609	4.28603e-09	1974	8.46062e-06	7.46493e-05	TRUE
gene_expression	ENSG00000072952.18_8	ENSG00000072952.18_8	MRVI1	0	ipsc-ppc_0_ENSG00000072952	VAR_11_10750873_C_T	11	10750873	C	T	1.34524	0.295331	8.64646e-07	2473	0.00213827	0.00890576	TRUE
gene_expression	ENSG00000072954.7_5	ENSG00000072954.7_5	TMEM38A	0	ipsc-ppc_0_ENSG00000072954	VAR_19_16816270_C_T	19	16816270	C	T	-0.830969	0.211001	5.25457e-05	2322	0.122011	0.20163	FALSE
gene_expression	ENSG00000072958.8_6	ENSG00000072958.8_6	AP1M1	0	ipsc-ppc_0_ENSG00000072958	VAR_19_16347249_G_A	19	16347249	G	A	1.42902	0.233646	2.82246e-12	2800	7.9029e-09	1.22172e-07	TRUE
gene_expression	ENSG00000073008.15_6	ENSG00000073008.15_6	PVR	0	ipsc-ppc_0_ENSG00000073008	VAR_19_45050993_A_AGGAAGGAG	19	45050993	A	AGGAAGGAG	0.588916	0.157558	3.34139e-05	2138	0.0714389	0.133884	FALSE
gene_expression	ENSG00000073050.12_6	ENSG00000073050.12_6	XRCC1	0	ipsc-ppc_0_ENSG00000073050	VAR_19_44073794_C_T	19	44073794	C	T	-1.48925	0.207403	2.07559e-19	2150	4.46251e-16	2.13578e-14	TRUE
gene_expression	ENSG00000073060.16_7	ENSG00000073060.16_7	SCARB1	0	ipsc-ppc_0_ENSG00000073060	VAR_12_125458078_T_C	12	125458078	T	C	0.516029	0.145524	8.63626e-05	2951	0.254856	0.360303	FALSE
gene_expression	ENSG00000073067.14_5	ENSG00000073067.14_5	CYP2W1	0	ipsc-ppc_0_ENSG00000073067	VAR_7_985158_C_T	7	985158	C	T	-0.669081	0.168704	1.17863e-05	2401	0.028299	0.065705	FALSE
gene_expression	ENSG00000073111.14_6	ENSG00000073111.14_6	MCM2	0	ipsc-ppc_0_ENSG00000073111	VAR_3_127835371_CA_C	3	127835371	CA	C	-0.435465	0.124312	0.000927962	2850	1	1	FALSE
gene_expression	ENSG00000073150.14_6	ENSG00000073150.14_6	PANX2	0	ipsc-ppc_0_ENSG00000073150	VAR_22_50356850_C_T	22	50356850	C	T	0.633337	0.17199	7.6145e-05	2380	0.181225	0.274303	FALSE
gene_expression	ENSG00000073169.14_7	ENSG00000073169.14_7	SELENOO	0	ipsc-ppc_0_ENSG00000073169	VAR_22_50622197_G_A	22	50622197	G	A	-0.585433	0.127067	4.02239e-07	2384	0.000958938	0.00461636	TRUE
gene_expression	ENSG00000073282.13_5	ENSG00000073282.13_5	TP63	0	ipsc-ppc_0_ENSG00000073282	VAR_3_189875203_G_A	3	189875203	G	A	-0.500731	0.148824	0.000275305	4743	1	1	FALSE
gene_expression	ENSG00000073331.18_7	ENSG00000073331.18_7	ALPK1	0	ipsc-ppc_0_ENSG00000073331	VAR_4_113745292_C_CATCTATCT	4	113745292	C	CATCTATCT	-1.90165	0.448176	6.0324e-06	1807	0.0109005	0.0317865	FALSE
gene_expression	ENSG00000073350.14_5	ENSG00000073350.14_5	LLGL2	0	ipsc-ppc_0_ENSG00000073350	VAR_17_73521858_G_GCGCCGAGGGA	17	73521858	G	GCGCCGAGGGA	0.454197	0.095862	9.98488e-06	2018	0.0201495	0.050725	FALSE
gene_expression	ENSG00000073417.15_7	ENSG00000073417.15_7	PDE8A	0	ipsc-ppc_0_ENSG00000073417	VAR_15_85659027_C_T	15	85659027	C	T	-0.745161	0.146043	1.15883e-08	2285	2.64793e-05	0.000208791	TRUE
gene_expression	ENSG00000073536.18_5	ENSG00000073536.18_5	NLE1	0	ipsc-ppc_0_ENSG00000073536	VAR_17_33497331_A_G	17	33497331	A	G	0.736284	0.172703	6.41393e-06	1981	0.012706	0.0355768	FALSE
gene_expression	ENSG00000073578.17_6	ENSG00000073578.17_6	SDHA	0	ipsc-ppc_0_ENSG00000073578	VAR_5_246560_G_A	5	246560	G	A	1.42889	0.326839	9.04227e-07	1584	0.0014323	0.00642543	TRUE
gene_expression	ENSG00000073584.20_9	ENSG00000073584.20_9	SMARCE1	0	ipsc-ppc_0_ENSG00000073584	VAR_17_38782343_G_A	17	38782343	G	A	-0.434533	0.101315	8.67971e-05	1840	0.159707	0.247894	FALSE
gene_expression	ENSG00000073605.18_6	ENSG00000073605.18_6	GSDMB	0	ipsc-ppc_0_ENSG00000073605	VAR_17_38575770_G_GA	17	38575770	G	GA	0.450195	0.127201	0.00206522	1779	1	1	FALSE
gene_expression	ENSG00000073614.13_6	ENSG00000073614.13_6	KDM5A	0	ipsc-ppc_0_ENSG00000073614	VAR_12_577312_T_C	12	577312	T	C	1.67096	0.470755	0.000167243	2007	0.335657	0.451713	FALSE
gene_expression	ENSG00000073711.11_6	ENSG00000073711.11_6	PPP2R3A	0	ipsc-ppc_0_ENSG00000073711	VAR_3_135912425_TA_T	3	135912425	TA	T	1.16655	0.384668	0.00118655	1968	1	1	FALSE
gene_expression	ENSG00000073712.15_8	ENSG00000073712.15_8	FERMT2	0	ipsc-ppc_0_ENSG00000073712	VAR_14_53662166_C_CT	14	53662166	C	CT	-1.32335	0.34438	1.79125e-05	2010	0.0360041	0.0794387	FALSE
gene_expression	ENSG00000073756.12_5	ENSG00000073756.12_5	PTGS2	0	ipsc-ppc_0_ENSG00000073756	VAR_1_186660435_C_A	1	186660435	C	A	-1.12384	0.341134	0.000199941	1910	0.381887	0.502372	FALSE
gene_expression	ENSG00000073792.16_5	ENSG00000073792.16_5	IGF2BP2	0	ipsc-ppc_0_ENSG00000073792	VAR_3_186036453_C_T	3	186036453	C	T	-0.45538	0.137894	0.000307302	2167	0.665924	0.804444	FALSE
gene_expression	ENSG00000073803.14_8	ENSG00000073803.14_8	MAP3K13	0	ipsc-ppc_0_ENSG00000073803	VAR_3_184914793_GA_G	3	184914793	GA	G	-1.08877	0.269872	1.85648e-05	2041	0.0378907	0.0827145	FALSE
gene_expression	ENSG00000073849.15_5	ENSG00000073849.15_5	ST6GAL1	0	ipsc-ppc_0_ENSG00000073849	VAR_3_186647780_G_A	3	186647780	G	A	1.34962	0.295966	3.55791e-06	2820	0.0100333	0.0297208	FALSE
gene_expression	ENSG00000073910.22_8	ENSG00000073910.22_8	FRY	0	ipsc-ppc_0_ENSG00000073910	VAR_13_32256732_G_A	13	32256732	G	A	0.928503	0.254993	9.01148e-06	2449	0.0220691	0.0544094	FALSE
gene_expression	ENSG00000073921.18_7	ENSG00000073921.18_7	PICALM	0	ipsc-ppc_0_ENSG00000073921	VAR_11_85830757_T_A	11	85830757	T	A	0.624658	0.19393	0.000389769	2580	1	1	FALSE
gene_expression	ENSG00000073969.18_5	ENSG00000073969.18_5	NSF	0	ipsc-ppc_0_ENSG00000073969	VAR_17_45211672_AT_A	17	45211672	AT	A	0.853068	0.241386	0.000314679	1823	0.573661	0.706255	FALSE
gene_expression	ENSG00000074047.21_4	ENSG00000074047.21_4	GLI2	0	ipsc-ppc_0_ENSG00000074047	VAR_2_122013321_AT_A	2	122013321	AT	A	-0.83121	0.253915	0.000416047	3321	1	1	FALSE
gene_expression	ENSG00000074054.18_8	ENSG00000074054.18_8	CLASP1	0	ipsc-ppc_0_ENSG00000074054	VAR_2_121599425_T_G	2	121599425	T	G	1.11015	0.335512	0.000140647	2354	0.331083	0.446982	FALSE
gene_expression	ENSG00000074071.15_5	ENSG00000074071.15_5	MRPS34	0	ipsc-ppc_0_ENSG00000074071	VAR_16_1822797_C_CACCT	16	1822797	C	CACCT	-1.0568	0.171664	1.00335e-14	2490	2.49834e-11	5.69706e-10	TRUE
gene_expression	ENSG00000074181.9_5	ENSG00000074181.9_5	NOTCH3	0	ipsc-ppc_0_ENSG00000074181	VAR_19_14855057_CA_C	19	14855057	CA	C	-0.576043	0.118239	4.49074e-07	2943	0.00132162	0.00600586	TRUE
gene_expression	ENSG00000074201.9_7	ENSG00000074201.9_7	CLNS1A	0	ipsc-ppc_0_ENSG00000074201	VAR_11_77690726_G_GA	11	77690726	G	GA	0.826223	0.135471	1.35505e-12	2151	2.91472e-09	4.84238e-08	TRUE
gene_expression	ENSG00000074219.14_7	ENSG00000074219.14_7	TEAD2	0	ipsc-ppc_0_ENSG00000074219	VAR_19_49897949_T_C	19	49897949	T	C	-0.553271	0.119132	6.18183e-07	2165	0.00133837	0.00607523	TRUE
gene_expression	ENSG00000074266.21_6	ENSG00000074266.21_6	EED	0	ipsc-ppc_0_ENSG00000074266	VAR_11_86036915_GA_G	11	86036915	GA	G	0.876594	0.25256	2.45594e-05	2011	0.0493889	0.100811	FALSE
gene_expression	ENSG00000074276.10_4	ENSG00000074276.10_4	CDHR2	0	ipsc-ppc_0_ENSG00000074276	VAR_5_175678589_CT_C	5	175678589	CT	C	-1.73642	0.420322	6.15139e-05	1621	0.099714	0.172937	FALSE
gene_expression	ENSG00000074319.13_7	ENSG00000074319.13_7	TSG101	0	ipsc-ppc_0_ENSG00000074319	VAR_11_18517021_A_G	11	18517021	A	G	1.4977	0.20221	1.09311e-17	2230	2.43765e-14	8.9384e-13	TRUE
gene_expression	ENSG00000074356.17_7	ENSG00000074356.17_7	NCBP3	0	ipsc-ppc_0_ENSG00000074356	VAR_17_3786907_G_A	17	3786907	G	A	0.825332	0.191814	6.2324e-05	2396	0.149328	0.235628	FALSE
gene_expression	ENSG00000074370.18_6	ENSG00000074370.18_6	ATP2A3	0	ipsc-ppc_0_ENSG00000074370	VAR_17_3617044_C_CA	17	3617044	C	CA	0.509244	0.135052	0.000104004	2493	0.259282	0.365482	FALSE
gene_expression	ENSG00000074416.14_10	ENSG00000074416.14_10	MGLL	0	ipsc-ppc_0_ENSG00000074416	VAR_3_127169927_CAT_C	3	127169927	CAT	C	1.03499	0.271244	3.33945e-05	2505	0.0836533	0.151099	FALSE
gene_expression	ENSG00000074527.13_5	ENSG00000074527.13_5	NTN4	0	ipsc-ppc_0_ENSG00000074527	VAR_12_95988656_A_G	12	95988656	A	G	1.43421	0.306025	0.00028312	4262	1	1	FALSE
gene_expression	ENSG00000074582.15_7	ENSG00000074582.15_7	BCS1L	0	ipsc-ppc_0_ENSG00000074582	VAR_2_219102306_G_GT	2	219102306	G	GT	1.23188	0.346786	0.000131237	1088	0.142786	0.227596	FALSE
gene_expression	ENSG00000074590.13_5	ENSG00000074590.13_5	NUAK1	0	ipsc-ppc_0_ENSG00000074590	VAR_12_106270588_G_A	12	106270588	G	A	-0.830688	0.209057	2.38759e-05	1985	0.0473937	0.0979279	FALSE
gene_expression	ENSG00000074603.19_8	ENSG00000074603.19_8	DPP8	0	ipsc-ppc_0_ENSG00000074603	VAR_15_66040960_TA_T	15	66040960	TA	T	-0.801886	0.184739	8.69894e-07	1441	0.00125352	0.00575399	TRUE
gene_expression	ENSG00000074621.14_6	ENSG00000074621.14_6	SLC24A1	0	ipsc-ppc_0_ENSG00000074621	VAR_15_66427967_G_C	15	66427967	G	C	1.02801	0.291868	9.64196e-05	1564	0.1508	0.237359	FALSE
gene_expression	ENSG00000074657.13_6	ENSG00000074657.13_6	ZNF532	0	ipsc-ppc_0_ENSG00000074657	VAR_18_56101704_T_C	18	56101704	T	C	-1.274	0.387858	0.00279267	3983	1	1	FALSE
gene_expression	ENSG00000074660.16_7	ENSG00000074660.16_7	SCARF1	0	ipsc-ppc_0_ENSG00000074660	VAR_17_1860032_CTTTTT_C	17	1860032	CTTTTT	C	1.58443	0.373311	1.60227e-06	2873	0.00460332	0.016362	FALSE
gene_expression	ENSG00000074695.6_5	ENSG00000074695.6_5	LMAN1	0	ipsc-ppc_0_ENSG00000074695	VAR_18_57402989_C_CTTTTTTTTTTTTT	18	57402989	C	CTTTTTTTTTTTTT	0.349458	0.0795828	2.82153e-06	2776	0.00783256	0.0246615	FALSE
gene_expression	ENSG00000074696.13_5	ENSG00000074696.13_5	HACD3	0	ipsc-ppc_0_ENSG00000074696	VAR_15_65333511_CA_C	15	65333511	CA	C	-0.557844	0.154306	0.000154979	1434	0.22224	0.322375	FALSE
gene_expression	ENSG00000074706.13_8	ENSG00000074706.13_8	IPCEF1	0	ipsc-ppc_0_ENSG00000074706	VAR_6_154590739_C_T	6	154590739	C	T	1.15904	0.272955	1.7762e-06	2670	0.00474244	0.0167481	FALSE
gene_expression	ENSG00000074755.15_7	ENSG00000074755.15_7	ZZEF1	0	ipsc-ppc_0_ENSG00000074755	VAR_17_4071428_C_CTT	17	4071428	C	CTT	0.831066	0.188915	1.517e-05	2854	0.0432951	0.0913742	FALSE
gene_expression	ENSG00000074800.16_9	ENSG00000074800.16_9	ENO1	0	ipsc-ppc_0_ENSG00000074800	VAR_1_9191572_G_T	1	9191572	G	T	0.654937	0.153077	6.69414e-05	1985	0.132879	0.214903	FALSE
gene_expression	ENSG00000074842.8_7	ENSG00000074842.8_7	MYDGF	0	ipsc-ppc_0_ENSG00000074842	VAR_19_4673596_T_TA	19	4673596	T	TA	1.10934	0.196443	7.74099e-09	2575	1.9933e-05	0.000161584	TRUE
gene_expression	ENSG00000074855.11_6	ENSG00000074855.11_6	ANO8	0	ipsc-ppc_0_ENSG00000074855	VAR_19_17272364_G_A	19	17272364	G	A	0.664943	0.149895	5.9883e-06	2788	0.0166954	0.0439867	FALSE
gene_expression	ENSG00000074935.14_5	ENSG00000074935.14_5	TUBE1	0	ipsc-ppc_0_ENSG00000074935	VAR_6_111893117_C_CA	6	111893117	C	CA	-1.26673	0.349929	0.00222092	2372	1	1	FALSE
gene_expression	ENSG00000074964.17_5	ENSG00000074964.17_5	ARHGEF10L	0	ipsc-ppc_0_ENSG00000074964	VAR_1_17877145_G_GA	1	17877145	G	GA	0.737861	0.161796	3.83765e-07	2815	0.0010803	0.00509921	TRUE
gene_expression	ENSG00000074966.11_5	ENSG00000074966.11_5	TXK	0	ipsc-ppc_0_ENSG00000074966	VAR_4_48080649_G_C	4	48080649	G	C	1.57215	0.412241	4.43839e-06	1814	0.00805123	0.0252198	FALSE
gene_expression	ENSG00000075035.10_5	ENSG00000075035.10_5	WSCD2	0	ipsc-ppc_0_ENSG00000075035	VAR_12_108868289_ATT_A	12	108868289	ATT	A	-0.70501	0.200928	0.000174049	2471	0.430075	0.555092	FALSE
gene_expression	ENSG00000075043.18_8	ENSG00000075043.18_8	KCNQ2	0	ipsc-ppc_0_ENSG00000075043	VAR_20_62441599_A_T	20	62441599	A	T	0.874976	0.207914	5.01432e-05	2865	0.14366	0.228612	FALSE
gene_expression	ENSG00000075089.9_4	ENSG00000075089.9_4	ACTR6	0	ipsc-ppc_0_ENSG00000075089	VAR_12_100905709_A_AT	12	100905709	A	AT	1.39314	0.404831	0.00145052	2341	1	1	FALSE
gene_expression	ENSG00000075131.10_8	ENSG00000075131.10_8	TIPIN	0	ipsc-ppc_0_ENSG00000075131	VAR_15_66606189_GTATATATATGTGTGTATATA_G	15	66606189	GTATATATATGTGTGTATATA	G	2.73172	0.440017	8.03598e-13	2598	2.08775e-09	3.57305e-08	TRUE
gene_expression	ENSG00000075142.14_5	ENSG00000075142.14_5	SRI	0	ipsc-ppc_0_ENSG00000075142	VAR_7_87920807_G_GA	7	87920807	G	GA	-1.36389	0.345086	7.94685e-05	1294	0.102832	0.176707	FALSE
gene_expression	ENSG00000075151.20_5	ENSG00000075151.20_5	EIF4G3	0	ipsc-ppc_0_ENSG00000075151	VAR_1_20705790_C_T	1	20705790	C	T	0.79422	0.190398	8.31493e-05	2682	0.223006	0.323288	FALSE
gene_expression	ENSG00000075188.9_6	ENSG00000075188.9_6	NUP37	0	ipsc-ppc_0_ENSG00000075188	VAR_12_102626865_GT_G	12	102626865	GT	G	0.994312	0.270604	0.000101715	1909	0.194174	0.289389	FALSE
gene_expression	ENSG00000075213.11_8	ENSG00000075213.11_8	SEMA3A	0	ipsc-ppc_0_ENSG00000075213	VAR_7_83808712_C_T	7	83808712	C	T	-0.502779	0.134033	4.35476e-05	3044	0.132559	0.214597	FALSE
gene_expression	ENSG00000075218.19_5	ENSG00000075218.19_5	GTSE1	0	ipsc-ppc_0_ENSG00000075218	VAR_22_46352716_G_A	22	46352716	G	A	-0.718431	0.20194	3.4647e-05	2422	0.083915	0.151439	FALSE
gene_expression	ENSG00000075223.14_5	ENSG00000075223.14_5	SEMA3C	0	ipsc-ppc_0_ENSG00000075223	VAR_7_80376034_G_GGTGTGTGTGTGTGTGTGTGT	7	80376034	G	GGTGTGTGTGTGTGTGTGTGT	-0.905556	0.199076	4.26197e-05	2147	0.0915045	0.161792	FALSE
gene_expression	ENSG00000075234.17_6	ENSG00000075234.17_6	TTC38	0	ipsc-ppc_0_ENSG00000075234	VAR_22_47102907_A_G	22	47102907	A	G	0.914913	0.21545	2.18033e-05	2444	0.0532872	0.106938	FALSE
gene_expression	ENSG00000075239.14_4	ENSG00000075239.14_4	ACAT1	0	ipsc-ppc_0_ENSG00000075239	VAR_11_108440569_C_CCTAG	11	108440569	C	CCTAG	0.606161	0.182171	0.00315207	2645	1	1	FALSE
gene_expression	ENSG00000075240.17_5	ENSG00000075240.17_5	GRAMD4	0	ipsc-ppc_0_ENSG00000075240	VAR_22_46478130_G_GA	22	46478130	G	GA	1.45199	0.420035	5.27343e-05	2519	0.132838	0.214858	FALSE
gene_expression	ENSG00000075275.17_7	ENSG00000075275.17_7	CELSR1	0	ipsc-ppc_0_ENSG00000075275	VAR_22_47356564_G_A	22	47356564	G	A	0.58203	0.149599	2.91212e-05	2717	0.0791223	0.145138	FALSE
gene_expression	ENSG00000075290.8_4	ENSG00000075290.8_4	WNT8B	0	ipsc-ppc_0_ENSG00000075290	VAR_10_102175239_CAA_C	10	102175239	CAA	C	0.575359	0.155077	0.00274295	2580	1	1	FALSE
gene_expression	ENSG00000075292.19_5	ENSG00000075292.19_5	ZNF638	0	ipsc-ppc_0_ENSG00000075292	VAR_2_71814760_C_T	2	71814760	C	T	0.592887	0.175967	0.000310773	3390	1	1	FALSE
gene_expression	ENSG00000075303.13_5	ENSG00000075303.13_5	SLC25A40	0	ipsc-ppc_0_ENSG00000075303	VAR_7_87056260_A_AGT	7	87056260	A	AGT	1.16323	0.313867	0.000394775	1102	0.435042	0.560317	FALSE
gene_expression	ENSG00000075336.12_5	ENSG00000075336.12_5	TIMM21	0	ipsc-ppc_0_ENSG00000075336	VAR_18_71697714_G_A	18	71697714	G	A	0.666791	0.181537	0.00018188	2453	0.446151	0.572252	FALSE
gene_expression	ENSG00000075340.23_6	ENSG00000075340.23_6	ADD2	0	ipsc-ppc_0_ENSG00000075340	VAR_2_70387265_C_CT	2	70387265	C	CT	-0.841114	0.23711	0.00027908	3798	1	1	FALSE
gene_expression	ENSG00000075391.16_7	ENSG00000075391.16_7	RASAL2	0	ipsc-ppc_0_ENSG00000075391	VAR_1_178266580_TA_T	1	178266580	TA	T	1.65156	0.440827	0.00464367	3209	1	1	FALSE
gene_expression	ENSG00000075399.14_9	ENSG00000075399.14_9	VPS9D1	0	ipsc-ppc_0_ENSG00000075399	VAR_16_90090531_T_TACACACACACAC	16	90090531	T	TACACACACACAC	-1.41033	0.355915	0.000295317	2262	0.668008	0.806666	FALSE
gene_expression	ENSG00000075407.18_4	ENSG00000075407.18_4	ZNF37A	0	ipsc-ppc_0_ENSG00000075407	VAR_10_38078219_C_CA	10	38078219	C	CA	1.27531	0.39251	0.000136835	1678	0.229608	0.330472	FALSE
gene_expression	ENSG00000075413.18_7	ENSG00000075413.18_7	MARK3	0	ipsc-ppc_0_ENSG00000075413	VAR_14_103859962_C_T	14	103859962	C	T	-1.40231	0.300814	1.85904e-07	2000	0.000371808	0.00208425	TRUE
gene_expression	ENSG00000075415.13_8	ENSG00000075415.13_8	SLC25A3	0	ipsc-ppc_0_ENSG00000075415	VAR_12_98685169_CT_C	12	98685169	CT	C	0.725292	0.176829	1.00364e-05	1983	0.0199023	0.0502871	FALSE
gene_expression	ENSG00000075420.13_4	ENSG00000075420.13_4	FNDC3B	0	ipsc-ppc_0_ENSG00000075420	VAR_3_172171158_ATG_A	3	172171158	ATG	A	-0.429907	0.13619	0.000364692	3889	1	1	FALSE
gene_expression	ENSG00000075426.12_5	ENSG00000075426.12_5	FOSL2	0	ipsc-ppc_0_ENSG00000075426	VAR_2_29130769_C_CA	2	29130769	C	CA	-0.513109	0.145846	9.42038e-05	1632	0.153741	0.240905	FALSE
gene_expression	ENSG00000075461.6_4	ENSG00000075461.6_4	CACNG4	0	ipsc-ppc_0_ENSG00000075461	VAR_17_64946235_G_A	17	64946235	G	A	-1.24307	0.187788	1.2613e-13	2170	2.73703e-10	5.37097e-09	TRUE
gene_expression	ENSG00000075539.15_6	ENSG00000075539.15_6	FRYL	0	ipsc-ppc_0_ENSG00000075539	VAR_4_48082679_T_TCACACACA	4	48082679	T	TCACACACA	1.21326	0.358429	0.000258293	1590	0.410686	0.533833	FALSE
gene_expression	ENSG00000075568.17_5	ENSG00000075568.17_5	TMEM131	0	ipsc-ppc_0_ENSG00000075568	VAR_2_98352304_G_A	2	98352304	G	A	1.2581	0.256013	2.0524e-08	920	1.88821e-05	0.000154357	TRUE
gene_expression	ENSG00000075618.18_4	ENSG00000075618.18_4	FSCN1	0	ipsc-ppc_0_ENSG00000075618	VAR_7_5325391_C_T	7	5325391	C	T	-0.401529	0.103995	0.000563962	3514	1	1	FALSE
gene_expression	ENSG00000075624.16_8	ENSG00000075624.16_8	ACTB	0	ipsc-ppc_0_ENSG00000075624	VAR_7_5802199_T_C	7	5802199	T	C	0.473522	0.111954	7.27608e-06	2808	0.0204312	0.0512931	FALSE
gene_expression	ENSG00000075651.16_6	ENSG00000075651.16_6	PLD1	0	ipsc-ppc_0_ENSG00000075651	VAR_3_171750963_C_CAGATAGATAGAT	3	171750963	C	CAGATAGATAGAT	0.688908	0.184749	0.000147475	2162	0.318841	0.432798	FALSE
gene_expression	ENSG00000075673.11_4	ENSG00000075673.11_4	ATP12A	0	ipsc-ppc_0_ENSG00000075673	VAR_13_25257720_T_C	13	25257720	T	C	2.83684	0.31029	3.19648e-42	3045	9.73329e-39	2.28927e-35	TRUE
gene_expression	ENSG00000075702.18_6	ENSG00000075702.18_6	WDR62	0	ipsc-ppc_0_ENSG00000075702	VAR_19_36924590_TA_T	19	36924590	TA	T	-0.542649	0.141724	4.06082e-05	1951	0.0792267	0.145303	FALSE
gene_expression	ENSG00000075711.21_8	ENSG00000075711.21_8	DLG1	0	ipsc-ppc_0_ENSG00000075711	VAR_3_196767113_G_GT	3	196767113	G	GT	0.849788	0.239769	0.000221313	2644	0.585152	0.718522	FALSE
gene_expression	ENSG00000075785.13_4	ENSG00000075785.13_4	RAB7A	0	ipsc-ppc_0_ENSG00000075785	VAR_3_128657334_CTT_C	3	128657334	CTT	C	0.677369	0.181625	0.000150187	1551	0.23294	0.334449	FALSE
gene_expression	ENSG00000075790.10_7	ENSG00000075790.10_7	BCAP29	0	ipsc-ppc_0_ENSG00000075790	VAR_7_107418805_C_CTTTT	7	107418805	C	CTTTT	-0.74321	0.205965	2.09836e-05	1576	0.0330701	0.0741274	FALSE
gene_expression	ENSG00000075826.17_6	ENSG00000075826.17_6	SEC31B	0	ipsc-ppc_0_ENSG00000075826	VAR_10_102360855_A_G	10	102360855	A	G	-0.69509	0.166793	5.4464e-05	1727	0.0940593	0.165218	FALSE
gene_expression	ENSG00000075856.12_8	ENSG00000075856.12_8	SART3	0	ipsc-ppc_0_ENSG00000075856	VAR_12_108582298_G_A	12	108582298	G	A	0.59541	0.148561	1.00909e-05	2070	0.0208882	0.052107	FALSE
gene_expression	ENSG00000075914.13_5	ENSG00000075914.13_5	EXOSC7	0	ipsc-ppc_0_ENSG00000075914	VAR_3_44947330_G_C	3	44947330	G	C	0.678537	0.132579	1.22659e-09	1625	1.99321e-06	1.98766e-05	TRUE
gene_expression	ENSG00000075945.13_5	ENSG00000075945.13_5	KIFAP3	0	ipsc-ppc_0_ENSG00000075945	VAR_1_170203324_A_G	1	170203324	A	G	-0.406714	0.116683	0.00100909	3798	1	1	FALSE
gene_expression	ENSG00000075975.16_4	ENSG00000075975.16_4	MKRN2	0	ipsc-ppc_0_ENSG00000075975	VAR_3_12779409_A_G	3	12779409	A	G	-0.560289	0.149115	7.15221e-05	1937	0.138538	0.222245	FALSE
gene_expression	ENSG00000076003.5_5	ENSG00000076003.5_5	MCM6	0	ipsc-ppc_0_ENSG00000076003	VAR_2_136429545_CA_C	2	136429545	CA	C	0.617428	0.145409	4.08953e-05	1414	0.057826	0.114045	FALSE
gene_expression	ENSG00000076043.10_7	ENSG00000076043.10_7	REXO2	0	ipsc-ppc_0_ENSG00000076043	VAR_11_113925937_TA_T	11	113925937	TA	T	0.519839	0.13976	4.07177e-05	1914	0.0779337	0.143427	FALSE
gene_expression	ENSG00000076053.10_4	ENSG00000076053.10_4	RBM7	0	ipsc-ppc_0_ENSG00000076053	VAR_11_113805481_C_CT	11	113805481	C	CT	-0.763444	0.241548	0.00113507	2783	1	1	FALSE
gene_expression	ENSG00000076067.13_5	ENSG00000076067.13_5	RBMS2	0	ipsc-ppc_0_ENSG00000076067	VAR_12_56584247_TTTC_T	12	56584247	TTTC	T	0.651774	0.183104	0.000130688	1275	0.166627	0.256292	FALSE
gene_expression	ENSG00000076108.11_9	ENSG00000076108.11_9	BAZ2A	0	ipsc-ppc_0_ENSG00000076108	VAR_12_56955550_CCT_C	12	56955550	CCT	C	-0.427273	0.110213	8.8663e-05	1213	0.107548	0.182902	FALSE
gene_expression	ENSG00000076201.15_5	ENSG00000076201.15_5	PTPN23	0	ipsc-ppc_0_ENSG00000076201	VAR_3_47070555_AT_A	3	47070555	AT	A	0.708428	0.163411	4.41827e-06	655	0.00289396	0.0113574	FALSE
gene_expression	ENSG00000076242.16_6	ENSG00000076242.16_6	MLH1	0	ipsc-ppc_0_ENSG00000076242	VAR_3_36762771_A_AAC	3	36762771	A	AAC	-0.66617	0.200549	0.000395819	1334	0.528023	0.658969	FALSE
gene_expression	ENSG00000076248.11_6	ENSG00000076248.11_6	UNG	0	ipsc-ppc_0_ENSG00000076248	VAR_12_109558197_T_C	12	109558197	T	C	-1.19837	0.288749	1.37879e-05	1898	0.0261694	0.0617356	FALSE
gene_expression	ENSG00000076258.10_4	ENSG00000076258.10_4	FMO4	0	ipsc-ppc_0_ENSG00000076258	VAR_1_170908085_C_T	1	170908085	C	T	-1.57638	0.441187	2.4173e-06	2234	0.00540026	0.0185591	FALSE
gene_expression	ENSG00000076321.11_5	ENSG00000076321.11_5	KLHL20	0	ipsc-ppc_0_ENSG00000076321	VAR_1_173377632_T_A	1	173377632	T	A	1.22788	0.32462	8.31861e-05	1416	0.117791	0.196327	FALSE
gene_expression	ENSG00000076351.13_8	ENSG00000076351.13_8	SLC46A1	0	ipsc-ppc_0_ENSG00000076351	VAR_17_26688663_G_A	17	26688663	G	A	-0.751674	0.175449	3.83737e-06	1050	0.00402924	0.0147187	FALSE
gene_expression	ENSG00000076356.7_5	ENSG00000076356.7_5	PLXNA2	0	ipsc-ppc_0_ENSG00000076356	VAR_1_208733034_G_A	1	208733034	G	A	0.762553	0.187281	2.10427e-05	2403	0.0505656	0.102602	FALSE
gene_expression	ENSG00000076382.17_8	ENSG00000076382.17_8	SPAG5	0	ipsc-ppc_0_ENSG00000076382	VAR_17_27101164_C_CT	17	27101164	C	CT	0.564026	0.121528	3.29424e-06	1017	0.00335025	0.0127711	FALSE
gene_expression	ENSG00000076513.17_5	ENSG00000076513.17_5	ANKRD13A	0	ipsc-ppc_0_ENSG00000076513	VAR_12_110498888_CA_C	12	110498888	CA	C	-1.00646	0.322189	0.000467336	2183	1	1	FALSE
gene_expression	ENSG00000076554.15_7	ENSG00000076554.15_7	TPD52	0	ipsc-ppc_0_ENSG00000076554	VAR_8_81077991_G_C	8	81077991	G	C	-0.985768	0.182406	1.10599e-09	1951	2.15779e-06	2.13625e-05	TRUE
gene_expression	ENSG00000076555.15_6	ENSG00000076555.15_6	ACACB	0	ipsc-ppc_0_ENSG00000076555	VAR_12_109599757_AC_A	12	109599757	AC	A	1.10086	0.221189	3.11281e-09	2305	7.17504e-06	6.44461e-05	TRUE
gene_expression	ENSG00000076604.15_5	ENSG00000076604.15_5	TRAF4	0	ipsc-ppc_0_ENSG00000076604	VAR_17_27256246_TA_T	17	27256246	TA	T	-0.853357	0.232921	9.34465e-05	1137	0.106249	0.181192	FALSE
gene_expression	ENSG00000076650.7_4	ENSG00000076650.7_4	GPATCH1	0	ipsc-ppc_0_ENSG00000076650	VAR_19_33596749_C_T	19	33596749	C	T	1.19882	0.201536	1.01116e-11	2818	2.84944e-08	3.97907e-07	TRUE
gene_expression	ENSG00000076662.10_6	ENSG00000076662.10_6	ICAM3	0	ipsc-ppc_0_ENSG00000076662	VAR_19_10159567_AAAGG_A	19	10159567	AAAGG	A	-0.864266	0.236297	0.000414307	3184	1	1	FALSE
gene_expression	ENSG00000076685.18_7	ENSG00000076685.18_7	NT5C2	0	ipsc-ppc_0_ENSG00000076685	VAR_10_105330397_C_A	10	105330397	C	A	-0.650039	0.201059	0.00154974	2583	1	1	FALSE
gene_expression	ENSG00000076706.17_7	ENSG00000076706.17_7	MCAM	0	ipsc-ppc_0_ENSG00000076706	VAR_11_119083692_G_GA	11	119083692	G	GA	0.779881	0.234432	0.00219104	2602	1	1	FALSE
gene_expression	ENSG00000076826.9_3	ENSG00000076826.9_3	CAMSAP3	0	ipsc-ppc_0_ENSG00000076826	VAR_19_7635871_C_A	19	7635871	C	A	-1.21034	0.363531	0.000173085	2992	0.51787	0.648381	FALSE
gene_expression	ENSG00000076864.19_8	ENSG00000076864.19_8	RAP1GAP	0	ipsc-ppc_0_ENSG00000076864	VAR_1_21439553_G_A	1	21439553	G	A	-1.12423	0.364049	0.00279854	3326	1	1	FALSE
gene_expression	ENSG00000076924.12_5	ENSG00000076924.12_5	XAB2	0	ipsc-ppc_0_ENSG00000076924	VAR_19_7680003_G_C	19	7680003	G	C	-1.05463	0.152496	1.03668e-16	2908	3.01467e-13	9.27729e-12	TRUE
gene_expression	ENSG00000076928.18_4	ENSG00000076928.18_4	ARHGEF1	0	ipsc-ppc_0_ENSG00000076928	VAR_19_42907444_T_A	19	42907444	T	A	0.406893	0.114038	8.67427e-05	1181	0.102443	0.176259	FALSE
gene_expression	ENSG00000076944.16_7	ENSG00000076944.16_7	STXBP2	0	ipsc-ppc_0_ENSG00000076944	VAR_19_7710210_A_G	19	7710210	A	G	-1.23012	0.178086	7.39012e-16	2976	2.1993e-12	5.89727e-11	TRUE
gene_expression	ENSG00000076984.17_3	ENSG00000076984.17_3	MAP2K7	0	ipsc-ppc_0_ENSG00000076984	VAR_19_7635257_AT_A	19	7635257	AT	A	-0.951761	0.298078	0.000526363	4336	1	1	FALSE
gene_expression	ENSG00000077009.13_3	ENSG00000077009.13_3	NMRK2	0	ipsc-ppc_0_ENSG00000077009	VAR_19_3912596_G_A	19	3912596	G	A	-1.50641	0.396598	4.92722e-06	2230	0.0109877	0.0319523	FALSE
gene_expression	ENSG00000077044.10_4	ENSG00000077044.10_4	DGKD	0	ipsc-ppc_0_ENSG00000077044	VAR_2_233935829_C_CA	2	233935829	C	CA	1.73096	0.351124	5.06118e-07	2397	0.00121316	0.00559483	TRUE
gene_expression	ENSG00000077063.11_8	ENSG00000077063.11_8	CTTNBP2	0	ipsc-ppc_0_ENSG00000077063	VAR_7_117594838_G_A	7	117594838	G	A	-0.530362	0.184561	0.00189269	2288	1	1	FALSE
gene_expression	ENSG00000077080.10_5	ENSG00000077080.10_5	ACTL6B	0	ipsc-ppc_0_ENSG00000077080	VAR_7_99745244_A_ATGTG	7	99745244	A	ATGTG	0.808052	0.222111	0.00130802	2040	1	1	FALSE
gene_expression	ENSG00000077092.19_6	ENSG00000077092.19_6	RARB	0	ipsc-ppc_0_ENSG00000077092	VAR_3_25117165_GA_G	3	25117165	GA	G	0.462662	0.129539	0.00088425	4350	1	1	FALSE
gene_expression	ENSG00000077097.15_9	ENSG00000077097.15_9	TOP2B	0	ipsc-ppc_0_ENSG00000077097	VAR_3_25228376_C_CTGTGTG	3	25228376	C	CTGTGTG	0.570014	0.142705	6.51328e-06	1935	0.0126032	0.0353965	FALSE
gene_expression	ENSG00000077147.16_8	ENSG00000077147.16_8	TM9SF3	0	ipsc-ppc_0_ENSG00000077147	VAR_10_98129517_G_GA	10	98129517	G	GA	-0.637472	0.186328	0.00176849	2601	1	1	FALSE
gene_expression	ENSG00000077150.20_7	ENSG00000077150.20_7	NFKB2	0	ipsc-ppc_0_ENSG00000077150	VAR_10_104120731_C_CA	10	104120731	C	CA	0.458696	0.1362	0.000515862	2029	1	1	FALSE
gene_expression	ENSG00000077152.11_7	ENSG00000077152.11_7	UBE2T	0	ipsc-ppc_0_ENSG00000077152	VAR_1_202587012_C_T	1	202587012	C	T	-0.714922	0.144066	3.26732e-07	1799	0.000587791	0.00306829	TRUE
gene_expression	ENSG00000077157.22_8	ENSG00000077157.22_8	PPP1R12B	0	ipsc-ppc_0_ENSG00000077157	VAR_1_202547922_A_G	1	202547922	A	G	-1.77335	0.422014	1.89584e-06	2284	0.00433009	0.015586	FALSE
gene_expression	ENSG00000077232.18_7	ENSG00000077232.18_7	DNAJC10	0	ipsc-ppc_0_ENSG00000077232	VAR_2_183107620_T_TCC	2	183107620	T	TCC	-0.448745	0.129265	0.000580684	2971	1	1	FALSE
gene_expression	ENSG00000077235.18_7	ENSG00000077235.18_7	GTF3C1	0	ipsc-ppc_0_ENSG00000077235	VAR_16_27378053_C_T	16	27378053	C	T	1.7908	0.448083	2.47122e-05	2351	0.0580983	0.1145	FALSE
gene_expression	ENSG00000077238.14_7	ENSG00000077238.14_7	IL4R	0	ipsc-ppc_0_ENSG00000077238	VAR_16_27373915_G_T	16	27373915	G	T	0.644676	0.178059	5.05679e-05	2303	0.116458	0.194498	FALSE
gene_expression	ENSG00000077254.14_6	ENSG00000077254.14_6	USP33	0	ipsc-ppc_0_ENSG00000077254	VAR_1_77927454_CA_C	1	77927454	CA	C	-0.650359	0.204239	0.000595372	2445	1	1	FALSE
gene_expression	ENSG00000077312.9_6	ENSG00000077312.9_6	SNRPA	0	ipsc-ppc_0_ENSG00000077312	VAR_19_41265109_CA_C	19	41265109	CA	C	-0.574862	0.138463	9.20725e-06	2283	0.0210202	0.0523168	FALSE
gene_expression	ENSG00000077327.16_5	ENSG00000077327.16_5	SPAG6	0	ipsc-ppc_0_ENSG00000077327	VAR_10_22793386_G_GT	10	22793386	G	GT	-0.946586	0.257097	0.000708632	1756	1	1	FALSE
gene_expression	ENSG00000077348.9_5	ENSG00000077348.9_5	EXOSC5	0	ipsc-ppc_0_ENSG00000077348	VAR_19_42295107_CT_C	19	42295107	CT	C	-0.834987	0.218507	4.1913e-05	1777	0.0744794	0.138354	FALSE
gene_expression	ENSG00000077380.15_7	ENSG00000077380.15_7	DYNC1I2	0	ipsc-ppc_0_ENSG00000077380	VAR_2_172616423_G_A	2	172616423	G	A	-1.27675	0.177981	1.99036e-16	2159	4.2972e-13	1.29577e-11	TRUE
gene_expression	ENSG00000077420.16_5	ENSG00000077420.16_5	APBB1IP	0	ipsc-ppc_0_ENSG00000077420	VAR_10_26911472_C_A	10	26911472	C	A	0.986678	0.244496	1.56295e-05	2653	0.0414652	0.0884762	FALSE
gene_expression	ENSG00000077454.16_7	ENSG00000077454.16_7	LRCH4	0	ipsc-ppc_0_ENSG00000077454	VAR_7_100042413_T_C	7	100042413	T	C	-0.387015	0.12434	0.000631549	1920	1	1	FALSE
gene_expression	ENSG00000077458.13_5	ENSG00000077458.13_5	FAM76B	0	ipsc-ppc_0_ENSG00000077458	VAR_11_95430135_CTGTGTGTGTGTG_C	11	95430135	CTGTGTGTGTGTG	C	-0.82346	0.239729	0.00062825	2840	1	1	FALSE
gene_expression	ENSG00000077463.15_9	ENSG00000077463.15_9	SIRT6	0	ipsc-ppc_0_ENSG00000077463	VAR_19_3868099_C_T	19	3868099	C	T	0.725677	0.20958	0.000326915	3130	1	1	FALSE
gene_expression	ENSG00000077514.9_7	ENSG00000077514.9_7	POLD3	0	ipsc-ppc_0_ENSG00000077514	VAR_11_73796187_AT_A	11	73796187	AT	A	-1.10987	0.336274	0.000106454	1704	0.181398	0.274473	FALSE
gene_expression	ENSG00000077549.19_7	ENSG00000077549.19_7	CAPZB	0	ipsc-ppc_0_ENSG00000077549	VAR_1_19827428_TAA_T	1	19827428	TAA	T	1.02572	0.255812	1.56016e-05	2724	0.0424987	0.0901196	FALSE
gene_expression	ENSG00000077585.14_8	ENSG00000077585.14_8	GPR137B	0	ipsc-ppc_0_ENSG00000077585	VAR_1_236306825_A_G	1	236306825	A	G	-1.74188	0.242414	5.19314e-16	2584	1.34191e-12	3.75734e-11	TRUE
gene_expression	ENSG00000077616.11_7	ENSG00000077616.11_7	NAALAD2	0	ipsc-ppc_0_ENSG00000077616	VAR_11_89847911_G_T	11	89847911	G	T	1.41051	0.24638	5.82795e-11	1198	6.98188e-08	9.07259e-07	TRUE
gene_expression	ENSG00000077684.16_6	ENSG00000077684.16_6	JADE1	0	ipsc-ppc_0_ENSG00000077684	VAR_4_129607697_G_C	4	129607697	G	C	1.25368	0.222167	2.32723e-10	1893	4.40545e-07	4.9442e-06	TRUE
gene_expression	ENSG00000077782.21_7	ENSG00000077782.21_7	FGFR1	0	ipsc-ppc_0_ENSG00000077782	VAR_8_37798048_T_TA	8	37798048	T	TA	-0.981085	0.209899	3.4409e-07	1670	0.00057463	0.00301201	TRUE
gene_expression	ENSG00000077942.19_9	ENSG00000077942.19_9	FBLN1	0	ipsc-ppc_0_ENSG00000077942	VAR_22_45898130_A_T	22	45898130	A	T	-0.598689	0.15267	2.05208e-05	2604	0.053436	0.107188	FALSE
gene_expression	ENSG00000078018.20_8	ENSG00000078018.20_8	MAP2	0	ipsc-ppc_0_ENSG00000078018	VAR_2_210542127_T_TAGATAGAC	2	210542127	T	TAGATAGAC	-0.647329	0.184917	0.000225034	1835	0.412937	0.536341	FALSE
gene_expression	ENSG00000078043.16_9	ENSG00000078043.16_9	PIAS2	0	ipsc-ppc_0_ENSG00000078043	VAR_18_44663022_T_A	18	44663022	T	A	0.656514	0.190618	0.000106705	2156	0.230055	0.331057	FALSE
gene_expression	ENSG00000078053.17_6	ENSG00000078053.17_6	AMPH	0	ipsc-ppc_0_ENSG00000078053	VAR_7_39147878_A_AT	7	39147878	A	AT	0.788683	0.244671	0.000132746	3161	0.419609	0.543886	FALSE
gene_expression	ENSG00000078070.13_7	ENSG00000078070.13_7	MCCC1	0	ipsc-ppc_0_ENSG00000078070	VAR_3_182742406_C_CA	3	182742406	C	CA	1.47655	0.368357	3.06215e-06	2032	0.00622228	0.0207712	FALSE
gene_expression	ENSG00000078081.8_6	ENSG00000078081.8_6	LAMP3	0	ipsc-ppc_0_ENSG00000078081	VAR_3_182754325_CT_C	3	182754325	CT	C	1.21164	0.343729	0.000337537	2017	0.680813	0.821045	FALSE
gene_expression	ENSG00000078114.18_5	ENSG00000078114.18_5	NEBL	0	ipsc-ppc_0_ENSG00000078114	VAR_10_21797451_CTGTGTGTG_C	10	21797451	CTGTGTGTG	C	-0.790871	0.234705	0.00107402	3987	1	1	FALSE
gene_expression	ENSG00000078124.12_5	ENSG00000078124.12_5	ACER3	0	ipsc-ppc_0_ENSG00000078124	VAR_11_76587315_A_AT	11	76587315	A	AT	-0.836268	0.185266	2.01172e-07	2143	0.000431111	0.00235886	TRUE
gene_expression	ENSG00000078140.14_5	ENSG00000078140.14_5	UBE2K	0	ipsc-ppc_0_ENSG00000078140	VAR_4_40009148_G_A	4	40009148	G	A	-2.222	0.632814	0.000133141	2565	0.341507	0.458461	FALSE
gene_expression	ENSG00000078142.13_5	ENSG00000078142.13_5	PIK3C3	0	ipsc-ppc_0_ENSG00000078142	VAR_18_39317116_GTGGA_G	18	39317116	GTGGA	G	-1.05698	0.306615	0.000285251	1828	0.52144	0.651809	FALSE
gene_expression	ENSG00000078177.14_5	ENSG00000078177.14_5	N4BP2	0	ipsc-ppc_0_ENSG00000078177	VAR_4_40020188_C_CT	4	40020188	C	CT	0.647356	0.183577	0.000406774	3978	1	1	FALSE
gene_expression	ENSG00000078237.7_5	ENSG00000078237.7_5	TIGAR	0	ipsc-ppc_0_ENSG00000078237	VAR_12_3995297_C_CTTTTTTTTTT	12	3995297	C	CTTTTTTTTTT	1.46219	0.41745	0.00259415	3153	1	1	FALSE
gene_expression	ENSG00000078246.17_5	ENSG00000078246.17_5	TULP3	0	ipsc-ppc_0_ENSG00000078246	VAR_12_3060677_G_GAAAACAAAAACAAAAAC	12	3060677	G	GAAAACAAAAACAAAAAC	-1.20547	0.209964	1.1259e-09	2489	2.80238e-06	2.71242e-05	TRUE
gene_expression	ENSG00000078269.15_6	ENSG00000078269.15_6	SYNJ2	0	ipsc-ppc_0_ENSG00000078269	VAR_6_158511617_G_T	6	158511617	G	T	0.835282	0.180074	1.08599e-07	2638	0.000286483	0.00167495	TRUE
gene_expression	ENSG00000078295.17_5	ENSG00000078295.17_5	ADCY2	0	ipsc-ppc_0_ENSG00000078295	VAR_5_7492324_T_G	5	7492324	T	G	0.839252	0.211158	0.000380017	4746	1	1	FALSE
gene_expression	ENSG00000078304.19_7	ENSG00000078304.19_7	PPP2R5C	0	ipsc-ppc_0_ENSG00000078304	VAR_14_102401386_A_T	14	102401386	A	T	-1.91949	0.381988	3.09085e-09	2017	6.23424e-06	5.68016e-05	TRUE
gene_expression	ENSG00000078319.9_7	ENSG00000078319.9_7	PMS2P1	0	ipsc-ppc_0_ENSG00000078319	VAR_7_100080032_GTTT_G	7	100080032	GTTT	G	-1.87464	0.336328	5.86981e-12	1355	7.9536e-09	1.22841e-07	TRUE
gene_expression	ENSG00000078369.18_5	ENSG00000078369.18_5	GNB1	0	ipsc-ppc_0_ENSG00000078369	VAR_1_1603236_G_A	1	1603236	G	A	-0.711019	0.169172	2.22212e-05	2076	0.0461312	0.0959211	FALSE
gene_expression	ENSG00000078401.7_4	ENSG00000078401.7_4	EDN1	0	ipsc-ppc_0_ENSG00000078401	VAR_6_12147007_AT_A	6	12147007	AT	A	1.31792	0.311681	3.68849e-05	2195	0.0809624	0.147468	FALSE
gene_expression	ENSG00000078403.17_6	ENSG00000078403.17_6	MLLT10	0	ipsc-ppc_0_ENSG00000078403	VAR_10_22204774_CA_C	10	22204774	CA	C	1.55607	0.398579	2.09992e-05	1447	0.0303858	0.0695209	FALSE
gene_expression	ENSG00000078487.17_6	ENSG00000078487.17_6	ZCWPW1	0	ipsc-ppc_0_ENSG00000078487	VAR_7_99850003_GA_G	7	99850003	GA	G	2.05632	0.574718	0.000738647	2007	1	1	FALSE
gene_expression	ENSG00000078579.9_6	ENSG00000078579.9_6	FGF20	0	ipsc-ppc_0_ENSG00000078579	VAR_8_17054090_TA_T	8	17054090	TA	T	-0.833743	0.233987	0.000114104	2721	0.310478	0.42354	FALSE
gene_expression	ENSG00000078618.21_5	ENSG00000078618.21_5	NRDC	0	ipsc-ppc_0_ENSG00000078618	VAR_1_52232585_C_CA	1	52232585	C	CA	0.774814	0.246439	0.00177469	1765	1	1	FALSE
gene_expression	ENSG00000078668.14_7	ENSG00000078668.14_7	VDAC3	0	ipsc-ppc_0_ENSG00000078668	VAR_8_42404554_CA_C	8	42404554	CA	C	1.06646	0.311247	0.000148771	1322	0.196676	0.292188	FALSE
gene_expression	ENSG00000078674.17_5	ENSG00000078674.17_5	PCM1	0	ipsc-ppc_0_ENSG00000078674	VAR_8_17809791_G_A	8	17809791	G	A	-0.798275	0.183607	1.10982e-06	3375	0.00374566	0.0139733	FALSE
gene_expression	ENSG00000078687.17_6	ENSG00000078687.17_6	TNRC6C	0	ipsc-ppc_0_ENSG00000078687	VAR_17_76599020_C_T	17	76599020	C	T	-1.41806	0.414534	0.000128007	3408	0.43625	0.561565	FALSE
gene_expression	ENSG00000078699.22_4	ENSG00000078699.22_4	CBFA2T2	0	ipsc-ppc_0_ENSG00000078699	VAR_20_31820028_CTT_C	20	31820028	CTT	C	0.497395	0.138563	0.000103614	1393	0.144334	0.229418	FALSE
gene_expression	ENSG00000078725.13_5	ENSG00000078725.13_5	BRINP1	0	ipsc-ppc_0_ENSG00000078725	VAR_9_122558384_A_G	9	122558384	A	G	-0.48175	0.140304	0.000140878	2006	0.282602	0.392572	FALSE
gene_expression	ENSG00000078747.15_6	ENSG00000078747.15_6	ITCH	0	ipsc-ppc_0_ENSG00000078747	VAR_20_33507379_AGT_A	20	33507379	AGT	A	0.867244	0.244987	5.15756e-05	1341	0.0691629	0.13069	FALSE
gene_expression	ENSG00000078804.13_5	ENSG00000078804.13_5	TP53INP2	0	ipsc-ppc_0_ENSG00000078804	VAR_20_33746126_C_CT	20	33746126	C	CT	1.20256	0.281661	0.000108554	1174	0.127442	0.208569	FALSE
gene_expression	ENSG00000078808.18_6	ENSG00000078808.18_6	SDF4	0	ipsc-ppc_0_ENSG00000078808	VAR_1_1352127_CT_C	1	1352127	CT	C	-0.562572	0.177591	0.000304408	1669	0.508057	0.638085	FALSE
gene_expression	ENSG00000078900.15_8	ENSG00000078900.15_8	TP73	0	ipsc-ppc_0_ENSG00000078900	VAR_1_3809299_T_A	1	3809299	T	A	-1.2287	0.316229	2.14761e-05	2724	0.0585009	0.115018	FALSE
gene_expression	ENSG00000078902.16_6	ENSG00000078902.16_6	TOLLIP	0	ipsc-ppc_0_ENSG00000078902	VAR_11_1412848_A_G	11	1412848	A	G	0.611234	0.14917	0.000696933	3298	1	1	FALSE
gene_expression	ENSG00000078967.13_5	ENSG00000078967.13_5	UBE2D4	0	ipsc-ppc_0_ENSG00000078967	VAR_7_43596687_T_TA	7	43596687	T	TA	0.715231	0.183831	2.56585e-05	1919	0.0492386	0.100604	FALSE
gene_expression	ENSG00000079101.16_4	ENSG00000079101.16_4	CLUL1	0	ipsc-ppc_0_ENSG00000079101	VAR_18_597146_G_A	18	597146	G	A	-2.10374	0.354141	2.19411e-11	3093	6.78639e-08	8.85349e-07	TRUE
gene_expression	ENSG00000079102.16_9	ENSG00000079102.16_9	RUNX1T1	0	ipsc-ppc_0_ENSG00000079102	VAR_8_92605085_AACACACAC_A	8	92605085	AACACACAC	A	1.03349	0.302131	0.000886946	2031	1	1	FALSE
gene_expression	ENSG00000079112.10_7	ENSG00000079112.10_7	CDH17	0	ipsc-ppc_0_ENSG00000079112	VAR_8_95437457_CT_C	8	95437457	CT	C	-0.50069	0.143108	0.000237154	2087	0.49494	0.624231	FALSE
gene_expression	ENSG00000079134.12_6	ENSG00000079134.12_6	THOC1	0	ipsc-ppc_0_ENSG00000079134	VAR_18_408611_GA_G	18	408611	GA	G	0.710881	0.17665	1.38146e-05	2111	0.0291625	0.0673208	FALSE
gene_expression	ENSG00000079150.18_7	ENSG00000079150.18_7	FKBP7	0	ipsc-ppc_0_ENSG00000079150	VAR_2_179469386_A_G	2	179469386	A	G	-2.00744	0.385523	4.83705e-09	1407	6.80572e-06	6.14981e-05	TRUE
gene_expression	ENSG00000079156.17_5	ENSG00000079156.17_5	OSBPL6	0	ipsc-ppc_0_ENSG00000079156	VAR_2_178746068_G_GTCTATCTA	2	178746068	G	GTCTATCTA	0.919908	0.271127	0.000530864	2866	1	1	FALSE
gene_expression	ENSG00000079215.14_5	ENSG00000079215.14_5	SLC1A3	0	ipsc-ppc_0_ENSG00000079215	VAR_5_36585841_A_T	5	36585841	A	T	0.599893	0.146204	1.94943e-06	1871	0.00364739	0.0136757	FALSE
gene_expression	ENSG00000079246.16_6	ENSG00000079246.16_6	XRCC5	0	ipsc-ppc_0_ENSG00000079246	VAR_2_216957848_A_AGTGT	2	216957848	A	AGTGT	-0.491944	0.115626	0.000131108	2325	0.304825	0.417108	FALSE
gene_expression	ENSG00000079257.8_7	ENSG00000079257.8_7	LXN	0	ipsc-ppc_0_ENSG00000079257	VAR_3_158287200_C_CTTTTTTTT	3	158287200	C	CTTTTTTTT	0.861906	0.205928	4.83958e-06	1855	0.00897742	0.0272999	FALSE
gene_expression	ENSG00000079277.21_10	ENSG00000079277.21_10	MKNK1	0	ipsc-ppc_0_ENSG00000079277	VAR_1_46703924_C_CA	1	46703924	C	CA	-1.52136	0.397541	3.16582e-05	1567	0.0496083	0.101121	FALSE
gene_expression	ENSG00000079308.19_9	ENSG00000079308.19_9	TNS1	0	ipsc-ppc_0_ENSG00000079308	VAR_2_219332614_G_GT	2	219332614	G	GT	-0.969474	0.323081	0.00134936	3156	1	1	FALSE
gene_expression	ENSG00000079313.15_7	ENSG00000079313.15_7	REXO1	0	ipsc-ppc_0_ENSG00000079313	VAR_19_1817113_A_C	19	1817113	A	C	-0.934793	0.231368	2.93123e-06	2506	0.00734566	0.0235519	FALSE
gene_expression	ENSG00000079332.15_8	ENSG00000079332.15_8	SAR1A	0	ipsc-ppc_0_ENSG00000079332	VAR_10_71608714_G_A	10	71608714	G	A	-1.07967	0.234644	6.56116e-07	2802	0.00183844	0.00787615	TRUE
gene_expression	ENSG00000079335.20_8	ENSG00000079335.20_8	CDC14A	0	ipsc-ppc_0_ENSG00000079335	VAR_1_101188976_TA_T	1	101188976	TA	T	-1.02466	0.305441	0.000619321	2520	1	1	FALSE
gene_expression	ENSG00000079337.16_8	ENSG00000079337.16_8	RAPGEF3	0	ipsc-ppc_0_ENSG00000079337	VAR_12_48153081_T_G	12	48153081	T	G	1.85164	0.344742	2.67773e-07	2341	0.000626856	0.00323326	TRUE
gene_expression	ENSG00000079385.22_7	ENSG00000079385.22_7	CEACAM1	0	ipsc-ppc_0_ENSG00000079385	VAR_19_42686394_A_AAGAGAG	19	42686394	A	AAGAGAG	-0.567246	0.132964	5.31692e-06	1304	0.00693326	0.0225681	FALSE
gene_expression	ENSG00000079387.14_8	ENSG00000079387.14_8	SENP1	0	ipsc-ppc_0_ENSG00000079387	VAR_12_48589746_G_GA	12	48589746	G	GA	-0.94546	0.227248	1.15085e-05	2090	0.0240528	0.0579464	FALSE
gene_expression	ENSG00000079432.7_7	ENSG00000079432.7_7	CIC	0	ipsc-ppc_0_ENSG00000079432	VAR_19_42630594_CA_C	19	42630594	CA	C	-0.880335	0.228497	3.15227e-05	990	0.0312075	0.0709094	FALSE
gene_expression	ENSG00000079435.10_7	ENSG00000079435.10_7	LIPE	0	ipsc-ppc_0_ENSG00000079435	VAR_19_42934746_CA_C	19	42934746	CA	C	1.09485	0.345384	0.00336797	1367	1	1	FALSE
gene_expression	ENSG00000079459.13_5	ENSG00000079459.13_5	FDFT1	0	ipsc-ppc_0_ENSG00000079459	VAR_8_11476467_A_G	8	11476467	A	G	0.576396	0.161052	0.000155369	1960	0.304523	0.416831	FALSE
gene_expression	ENSG00000079462.7_7	ENSG00000079462.7_7	PAFAH1B3	0	ipsc-ppc_0_ENSG00000079462	VAR_19_42476956_G_GGGAA	19	42476956	G	GGGAA	-0.346822	0.0916632	0.00021029	965	0.20293	0.299644	FALSE
gene_expression	ENSG00000079616.13_3	ENSG00000079616.13_3	KIF22	0	ipsc-ppc_0_ENSG00000079616	VAR_16_29715032_G_A	16	29715032	G	A	-0.576586	0.127819	3.04237e-06	830	0.00252517	0.0101773	FALSE
gene_expression	ENSG00000079689.14_4	ENSG00000079689.14_4	SCGN	0	ipsc-ppc_0_ENSG00000079689	VAR_6_25651664_T_C	6	25651664	T	C	-1.77715	0.246111	2.28733e-16	2302	5.26542e-13	1.57618e-11	TRUE
gene_expression	ENSG00000079691.18_7	ENSG00000079691.18_7	CARMIL1	0	ipsc-ppc_0_ENSG00000079691	VAR_6_25313133_TA_T	6	25313133	TA	T	-1.12735	0.273805	0.0011381	4589	1	1	FALSE
gene_expression	ENSG00000079739.17_6	ENSG00000079739.17_6	PGM1	0	ipsc-ppc_0_ENSG00000079739	VAR_1_64060284_A_AT	1	64060284	A	AT	0.500198	0.120255	4.41925e-06	2289	0.0101157	0.0299325	FALSE
gene_expression	ENSG00000079785.15_6	ENSG00000079785.15_6	DDX1	0	ipsc-ppc_0_ENSG00000079785	VAR_2_15787986_A_G	2	15787986	A	G	-0.996542	0.169358	6.63786e-12	1983	1.31629e-08	1.95767e-07	TRUE
gene_expression	ENSG00000079805.17_6	ENSG00000079805.17_6	DNM2	0	ipsc-ppc_0_ENSG00000079805	VAR_19_10817362_CT_C	19	10817362	CT	C	-0.490783	0.151489	0.000468966	3296	1	1	FALSE
gene_expression	ENSG00000079819.19_8	ENSG00000079819.19_8	EPB41L2	0	ipsc-ppc_0_ENSG00000079819	VAR_6_131504401_T_C	6	131504401	T	C	1.32789	0.296883	2.45293e-07	2385	0.000585024	0.00305482	TRUE
gene_expression	ENSG00000079931.15_5	ENSG00000079931.15_5	MOXD1	0	ipsc-ppc_0_ENSG00000079931	VAR_6_132881270_T_G	6	132881270	T	G	-1.34124	0.388523	0.000186597	2196	0.409768	0.532766	FALSE
gene_expression	ENSG00000079950.14_5	ENSG00000079950.14_5	STX7	0	ipsc-ppc_0_ENSG00000079950	VAR_6_132814000_G_C	6	132814000	G	C	0.965858	0.217522	3.39731e-06	2050	0.00696449	0.0226518	FALSE
gene_expression	ENSG00000079974.17_5	ENSG00000079974.17_5	RABL2B	0	ipsc-ppc_0_ENSG00000079974	VAR_22_51056151_C_CT	22	51056151	C	CT	-0.672561	0.220453	0.000320058	1117	0.357505	0.475864	FALSE
gene_expression	ENSG00000079999.14_6	ENSG00000079999.14_6	KEAP1	0	ipsc-ppc_0_ENSG00000079999	VAR_19_11069908_T_A	19	11069908	T	A	-0.735322	0.18189	3.36721e-05	2198	0.0740113	0.137655	FALSE
gene_expression	ENSG00000080031.10_8	ENSG00000080031.10_8	PTPRH	0	ipsc-ppc_0_ENSG00000080031	VAR_19_55849921_A_T	19	55849921	A	T	1.42162	0.333006	6.42545e-06	2596	0.0166805	0.0439544	FALSE
gene_expression	ENSG00000080189.15_7	ENSG00000080189.15_7	SLC35C2	0	ipsc-ppc_0_ENSG00000080189	VAR_20_44762134_AT_A	20	44762134	AT	A	0.528195	0.155522	0.000216103	1869	0.403896	0.526462	FALSE
gene_expression	ENSG00000080200.10_6	ENSG00000080200.10_6	CRYBG3	0	ipsc-ppc_0_ENSG00000080200	VAR_3_97965964_T_TTTATTATTATTA	3	97965964	T	TTTATTATTATTA	-1.05106	0.360915	0.00335947	3101	1	1	FALSE
gene_expression	ENSG00000080224.17_6	ENSG00000080224.17_6	EPHA6	0	ipsc-ppc_0_ENSG00000080224	VAR_3_96196601_G_T	3	96196601	G	T	0.841841	0.231788	0.000129637	1919	0.248774	0.353057	FALSE
gene_expression	ENSG00000080293.10_6	ENSG00000080293.10_6	SCTR	0	ipsc-ppc_0_ENSG00000080293	VAR_2_119773299_CT_C	2	119773299	CT	C	1.18452	0.292934	1.56534e-05	1615	0.0252802	0.0601811	FALSE
gene_expression	ENSG00000080298.15_7	ENSG00000080298.15_7	RFX3	0	ipsc-ppc_0_ENSG00000080298	VAR_9_2928211_G_A	9	2928211	G	A	-0.742232	0.211616	5.0029e-05	2527	0.126423	0.207252	FALSE
gene_expression	ENSG00000080345.18_8	ENSG00000080345.18_8	RIF1	0	ipsc-ppc_0_ENSG00000080345	VAR_2_152057382_TA_T	2	152057382	TA	T	-0.922313	0.249786	0.000330815	1696	0.561062	0.69318	FALSE
gene_expression	ENSG00000080371.6_4	ENSG00000080371.6_4	RAB21	0	ipsc-ppc_0_ENSG00000080371	VAR_12_72219769_C_CA	12	72219769	C	CA	-0.925715	0.270709	0.00039532	2580	1	1	FALSE
gene_expression	ENSG00000080493.17_7	ENSG00000080493.17_7	SLC4A4	0	ipsc-ppc_0_ENSG00000080493	VAR_4_72139160_G_C	4	72139160	G	C	0.380794	0.133467	0.0011799	3399	1	1	FALSE
gene_expression	ENSG00000080503.24_7	ENSG00000080503.24_7	SMARCA2	0	ipsc-ppc_0_ENSG00000080503	VAR_9_1857508_C_G	9	1857508	C	G	-0.808744	0.166125	1.48908e-07	3587	0.000534133	0.00282855	TRUE
gene_expression	ENSG00000080546.13_5	ENSG00000080546.13_5	SESN1	0	ipsc-ppc_0_ENSG00000080546	VAR_6_109309009_C_CTTTT	6	109309009	C	CTTTT	0.695403	0.174976	0.000160295	1621	0.259837	0.366076	FALSE
gene_expression	ENSG00000080603.17_7	ENSG00000080603.17_7	SRCAP	0	ipsc-ppc_0_ENSG00000080603	VAR_16_30477727_C_CCTTT	16	30477727	C	CCTTT	2.02121	0.427267	2.87223e-07	938	0.000269415	0.0015887	TRUE
gene_expression	ENSG00000080608.10_5	ENSG00000080608.10_5	PUM3	0	ipsc-ppc_0_ENSG00000080608	VAR_9_2911618_G_C	9	2911618	G	C	1.38725	0.385029	0.000374483	4062	1	1	FALSE
gene_expression	ENSG00000080618.16_7	ENSG00000080618.16_7	CPB2	0	ipsc-ppc_0_ENSG00000080618	VAR_13_46919092_A_T	13	46919092	A	T	0.752316	0.156372	2.0805e-08	1977	4.11314e-05	0.000308795	TRUE
gene_expression	ENSG00000080709.16_7	ENSG00000080709.16_7	KCNN2	0	ipsc-ppc_0_ENSG00000080709	VAR_5_113016267_G_GT	5	113016267	G	GT	-0.894637	0.250826	0.00023298	4834	1	1	FALSE
gene_expression	ENSG00000080802.18_5	ENSG00000080802.18_5	CNOT4	0	ipsc-ppc_0_ENSG00000080802	VAR_7_135099044_TA_T	7	135099044	TA	T	-1.12405	0.260636	1.36661e-05	2102	0.0287262	0.0665001	FALSE
gene_expression	ENSG00000080815.19_7	ENSG00000080815.19_7	PSEN1	0	ipsc-ppc_0_ENSG00000080815	VAR_14_73466280_CAA_C	14	73466280	CAA	C	0.830562	0.196534	5.62885e-06	2043	0.0114997	0.033048	FALSE
gene_expression	ENSG00000080819.9_8	ENSG00000080819.9_8	CPOX	0	ipsc-ppc_0_ENSG00000080819	VAR_3_97820177_CATCTATCT_C	3	97820177	CATCTATCT	C	0.567181	0.137548	2.64797e-05	1852	0.0490405	0.100348	FALSE
gene_expression	ENSG00000080822.17_8	ENSG00000080822.17_8	CLDND1	0	ipsc-ppc_0_ENSG00000080822	VAR_3_98435674_CATTTATTTATTT_C	3	98435674	CATTTATTTATTT	C	0.991417	0.266385	0.000228407	1859	0.424608	0.549026	FALSE
gene_expression	ENSG00000080823.23_6	ENSG00000080823.23_6	MOK	0	ipsc-ppc_0_ENSG00000080823	VAR_14_102919816_CA_C	14	102919816	CA	C	1.49584	0.398421	9.5934e-05	1818	0.174408	0.265998	FALSE
gene_expression	ENSG00000080824.19_5	ENSG00000080824.19_5	HSP90AA1	0	ipsc-ppc_0_ENSG00000080824	VAR_14_102524049_CAACACCTAACACCT_C	14	102524049	CAACACCTAACACCT	C	0.957319	0.226783	0.000257934	1795	0.462991	0.589672	FALSE
gene_expression	ENSG00000080839.12_6	ENSG00000080839.12_6	RBL1	0	ipsc-ppc_0_ENSG00000080839	VAR_20_36081725_G_A	20	36081725	G	A	1.37559	0.362998	4.52977e-06	1517	0.00687166	0.022403	FALSE
gene_expression	ENSG00000080845.17_7	ENSG00000080845.17_7	DLGAP4	0	ipsc-ppc_0_ENSG00000080845	VAR_20_34731059_TTGTG_T	20	34731059	TTGTG	T	0.60995	0.181406	0.00124392	1721	1	1	FALSE
gene_expression	ENSG00000080854.15_7	ENSG00000080854.15_7	IGSF9B	0	ipsc-ppc_0_ENSG00000080854	VAR_11_133942209_AT_A	11	133942209	AT	A	1.84201	0.433126	5.43553e-06	2237	0.0121593	0.0344799	FALSE
gene_expression	ENSG00000080947.15_5	ENSG00000080947.15_5	CROCCP3	0	ipsc-ppc_0_ENSG00000080947	VAR_1_16469479_A_AATGGATGG	1	16469479	A	AATGGATGG	1.25152	0.275659	6.62022e-06	1565	0.0103606	0.0305148	FALSE
gene_expression	ENSG00000080986.13_6	ENSG00000080986.13_6	NDC80	0	ipsc-ppc_0_ENSG00000080986	VAR_18_2096769_A_G	18	2096769	A	G	0.58983	0.155806	0.000170526	2936	0.500665	0.630243	FALSE
gene_expression	ENSG00000081014.11_5	ENSG00000081014.11_5	AP4E1	0	ipsc-ppc_0_ENSG00000081014	VAR_15_51051939_CA_C	15	51051939	CA	C	-1.33669	0.37048	6.91091e-05	1937	0.133864	0.216285	FALSE
gene_expression	ENSG00000081019.13_7	ENSG00000081019.13_7	RSBN1	0	ipsc-ppc_0_ENSG00000081019	VAR_1_114765696_C_CTGAA	1	114765696	C	CTGAA	0.661053	0.165931	7.30768e-06	1712	0.0125107	0.0352305	FALSE
gene_expression	ENSG00000081026.19_5	ENSG00000081026.19_5	MAGI3	0	ipsc-ppc_0_ENSG00000081026	VAR_1_113661290_G_GT	1	113661290	G	GT	-1.78355	0.392625	2.0541e-06	1912	0.00392745	0.0144786	FALSE
gene_expression	ENSG00000081041.9_5	ENSG00000081041.9_5	CXCL2	0	ipsc-ppc_0_ENSG00000081041	VAR_4_74567151_A_G	4	74567151	A	G	-0.706857	0.223761	0.00129207	2034	1	1	FALSE
gene_expression	ENSG00000081051.8_5	ENSG00000081051.8_5	AFP	0	ipsc-ppc_0_ENSG00000081051	VAR_4_74676982_A_ACTCTCTCTCT	4	74676982	A	ACTCTCTCTCT	0.789729	0.237397	0.0010263	1826	1	1	FALSE
gene_expression	ENSG00000081052.13_5	ENSG00000081052.13_5	COL4A4	0	ipsc-ppc_0_ENSG00000081052	VAR_2_227994243_G_A	2	227994243	G	A	-1.08535	0.296678	2.73685e-06	2691	0.00736485	0.0235905	FALSE
gene_expression	ENSG00000081059.20_5	ENSG00000081059.20_5	TCF7	0	ipsc-ppc_0_ENSG00000081059	VAR_5_133147331_C_T	5	133147331	C	T	0.441558	0.107604	0.00015206	2053	0.312178	0.425578	FALSE
gene_expression	ENSG00000081087.15_6	ENSG00000081087.15_6	OSTM1	0	ipsc-ppc_0_ENSG00000081087	VAR_6_108089248_C_T	6	108089248	C	T	1.30198	0.311207	0.000172418	1752	0.302076	0.414483	FALSE
gene_expression	ENSG00000081138.14_5	ENSG00000081138.14_5	CDH7	0	ipsc-ppc_0_ENSG00000081138	VAR_18_63449055_C_CTTCT	18	63449055	C	CTTCT	0.693337	0.18522	7.22264e-05	2165	0.15637	0.24405	FALSE
gene_expression	ENSG00000081154.12_4	ENSG00000081154.12_4	PCNP	0	ipsc-ppc_0_ENSG00000081154	VAR_3_101449799_AT_A	3	101449799	AT	A	1.24955	0.336465	2.43956e-05	1689	0.0412042	0.0880679	FALSE
gene_expression	ENSG00000081177.18_4	ENSG00000081177.18_4	EXD2	0	ipsc-ppc_0_ENSG00000081177	VAR_14_69680254_A_ATTTT	14	69680254	A	ATTTT	1.1847	0.278958	8.85273e-06	1887	0.0167051	0.0440052	FALSE
gene_expression	ENSG00000081181.8_4	ENSG00000081181.8_4	ARG2	0	ipsc-ppc_0_ENSG00000081181	VAR_14_67931404_T_C	14	67931404	T	C	0.584428	0.172164	0.000314665	1576	0.495912	0.625359	FALSE
gene_expression	ENSG00000081189.16_9	ENSG00000081189.16_9	MEF2C	0	ipsc-ppc_0_ENSG00000081189	VAR_5_88566260_A_G	5	88566260	A	G	-1.46256	0.392252	0.000269107	1073	0.288752	0.399396	FALSE
gene_expression	ENSG00000081307.12_5	ENSG00000081307.12_5	UBA5	0	ipsc-ppc_0_ENSG00000081307	VAR_3_132013021_A_AGT	3	132013021	A	AGT	-1.02662	0.2789	0.00010526	1852	0.194941	0.29006	FALSE
gene_expression	ENSG00000081320.11_6	ENSG00000081320.11_6	STK17B	0	ipsc-ppc_0_ENSG00000081320	VAR_2_197028762_CAATA_C	2	197028762	CAATA	C	1.06779	0.264839	7.55942e-06	1759	0.013297	0.0367998	FALSE
gene_expression	ENSG00000081377.17_7	ENSG00000081377.17_7	CDC14B	0	ipsc-ppc_0_ENSG00000081377	VAR_9_99121589_CA_C	9	99121589	CA	C	0.858817	0.242446	0.000129495	1695	0.219494	0.319024	FALSE
gene_expression	ENSG00000081386.12_4	ENSG00000081386.12_4	ZNF510	0	ipsc-ppc_0_ENSG00000081386	VAR_9_99207973_A_AT	9	99207973	A	AT	1.454	0.361828	2.03934e-05	1389	0.0283264	0.0657594	FALSE
gene_expression	ENSG00000081479.15_8	ENSG00000081479.15_8	LRP2	0	ipsc-ppc_0_ENSG00000081479	VAR_2_170028024_G_A	2	170028024	G	A	-1.33356	0.389818	8.59015e-05	2587	0.222227	0.322375	FALSE
gene_expression	ENSG00000081665.14_8	ENSG00000081665.14_8	ZNF506	0	ipsc-ppc_0_ENSG00000081665	VAR_19_19884602_C_T	19	19884602	C	T	1.04344	0.209261	3.89404e-08	1751	6.81846e-05	0.000482006	TRUE
gene_expression	ENSG00000081692.12_5	ENSG00000081692.12_5	JMJD4	0	ipsc-ppc_0_ENSG00000081692	VAR_1_227748065_C_CTGTG	1	227748065	C	CTGTG	0.799096	0.18781	9.79911e-06	1987	0.0194708	0.0494932	FALSE
gene_expression	ENSG00000081721.12_4	ENSG00000081721.12_4	DUSP12	0	ipsc-ppc_0_ENSG00000081721	VAR_1_161257204_G_GAA	1	161257204	G	GAA	-1.64208	0.469271	0.000301732	2108	0.636052	0.772724	FALSE
gene_expression	ENSG00000081760.17_5	ENSG00000081760.17_5	AACS	0	ipsc-ppc_0_ENSG00000081760	VAR_12_125540947_A_C	12	125540947	A	C	1.02342	0.193249	7.05258e-09	2869	2.02338e-05	0.000163781	TRUE
gene_expression	ENSG00000081791.9_8	ENSG00000081791.9_8	DELE1	0	ipsc-ppc_0_ENSG00000081791	VAR_5_141788679_G_A	5	141788679	G	A	1.84144	0.429224	4.11807e-06	2101	0.00865206	0.0265909	FALSE
gene_expression	ENSG00000081803.16_8	ENSG00000081803.16_8	CADPS2	0	ipsc-ppc_0_ENSG00000081803	VAR_7_122312636_C_CA	7	122312636	C	CA	1.64337	0.246719	2.06866e-14	2250	4.65449e-11	1.01687e-09	TRUE
gene_expression	ENSG00000081842.13	ENSG00000081842.13	PCDHA6	0	ipsc-ppc_0_ENSG00000081842	VAR_5_140320799_C_CTTTCTTTCTTTCTTT	5	140320799	C	CTTTCTTTCTTTCTTT	-2.61317	0.596727	3.34446e-06	1541	0.00515381	0.0178524	FALSE
gene_expression	ENSG00000081870.11_4	ENSG00000081870.11_4	HSPB11	0	ipsc-ppc_0_ENSG00000081870	VAR_1_54662985_C_CTT	1	54662985	C	CTT	1.23348	0.263818	0.000367023	1984	0.728174	0.874829	FALSE
gene_expression	ENSG00000081913.14_5	ENSG00000081913.14_5	PHLPP1	0	ipsc-ppc_0_ENSG00000081913	VAR_18_60651573_TA_T	18	60651573	TA	T	0.549267	0.144051	0.00046276	3221	1	1	FALSE
gene_expression	ENSG00000081923.15_9	ENSG00000081923.15_9	ATP8B1	0	ipsc-ppc_0_ENSG00000081923	VAR_18_55341618_C_CT	18	55341618	C	CT	-0.93634	0.178495	2.18119e-07	2944	0.000642141	0.00330072	TRUE
gene_expression	ENSG00000082014.16_6	ENSG00000082014.16_6	SMARCD3	0	ipsc-ppc_0_ENSG00000082014	VAR_7_150561497_C_T	7	150561497	C	T	1.13332	0.30116	8.61135e-05	2331	0.200731	0.297036	FALSE
gene_expression	ENSG00000082068.9_4	ENSG00000082068.9_4	WDR70	0	ipsc-ppc_0_ENSG00000082068	VAR_5_37132449_T_G	5	37132449	T	G	0.810484	0.244987	0.000381311	3233	1	1	FALSE
gene_expression	ENSG00000082146.13_6	ENSG00000082146.13_6	STRADB	0	ipsc-ppc_0_ENSG00000082146	VAR_2_202212374_G_A	2	202212374	G	A	0.596036	0.168883	7.06526e-05	1568	0.110783	0.187128	FALSE
gene_expression	ENSG00000082153.18_6	ENSG00000082153.18_6	BZW1	0	ipsc-ppc_0_ENSG00000082153	VAR_2_201870853_C_CT	2	201870853	C	CT	-1.28885	0.31474	6.17292e-05	1583	0.0977174	0.170407	FALSE
gene_expression	ENSG00000082196.20_5	ENSG00000082196.20_5	C1QTNF3	0	ipsc-ppc_0_ENSG00000082196	VAR_5_33881839_GTT_G	5	33881839	GTT	G	0.956574	0.261479	0.000115803	1749	0.202539	0.299148	FALSE
gene_expression	ENSG00000082212.13_7	ENSG00000082212.13_7	ME2	0	ipsc-ppc_0_ENSG00000082212	VAR_18_48405481_C_G	18	48405481	C	G	-1.22032	0.210932	5.8982e-11	1721	1.01508e-07	1.2777e-06	TRUE
gene_expression	ENSG00000082213.18_6	ENSG00000082213.18_6	C5orf22	0	ipsc-ppc_0_ENSG00000082213	VAR_5_31529299_A_G	5	31529299	A	G	-2.84122	0.491224	8.67993e-10	2803	2.43298e-06	2.3845e-05	TRUE
gene_expression	ENSG00000082258.13_5	ENSG00000082258.13_5	CCNT2	0	ipsc-ppc_0_ENSG00000082258	VAR_2_135706290_CT_C	2	135706290	CT	C	-1.3698	0.302319	1.85837e-05	1489	0.0276711	0.0645593	FALSE
gene_expression	ENSG00000082269.16_5	ENSG00000082269.16_5	FAM135A	0	ipsc-ppc_0_ENSG00000082269	VAR_6_71052379_G_A	6	71052379	G	A	-0.794609	0.175103	7.23762e-06	2183	0.0157997	0.0421271	FALSE
gene_expression	ENSG00000082293.13_7	ENSG00000082293.13_7	COL19A1	0	ipsc-ppc_0_ENSG00000082293	VAR_6_70824018_T_C	6	70824018	T	C	-1.19843	0.233437	3.78907e-06	2514	0.00952573	0.0285564	FALSE
gene_expression	ENSG00000082397.17_9	ENSG00000082397.17_9	EPB41L3	0	ipsc-ppc_0_ENSG00000082397	VAR_18_5478760_C_T	18	5478760	C	T	-0.754281	0.190896	6.04352e-06	2951	0.0178344	0.0462258	FALSE
gene_expression	ENSG00000082438.17_9	ENSG00000082438.17_9	COBLL1	0	ipsc-ppc_0_ENSG00000082438	VAR_2_165834236_G_A	2	165834236	G	A	0.854497	0.204314	9.62419e-06	1902	0.0183052	0.047127	FALSE
gene_expression	ENSG00000082497.12_4	ENSG00000082497.12_4	SERTAD4	0	ipsc-ppc_0_ENSG00000082497	VAR_1_210611518_T_TTG	1	210611518	T	TTG	-0.501578	0.165958	0.0295222	3323	1	1	FALSE
gene_expression	ENSG00000082512.15_3	ENSG00000082512.15_3	TRAF5	0	ipsc-ppc_0_ENSG00000082512	VAR_1_211419700_A_T	1	211419700	A	T	1.02599	0.219482	3.43804e-08	2273	7.81468e-05	0.000541123	TRUE
gene_expression	ENSG00000082515.18_5	ENSG00000082515.18_5	MRPL22	0	ipsc-ppc_0_ENSG00000082515	VAR_5_153963134_GAA_G	5	153963134	GAA	G	-0.734623	0.231189	0.000645025	2799	1	1	FALSE
gene_expression	ENSG00000082516.9_5	ENSG00000082516.9_5	GEMIN5	0	ipsc-ppc_0_ENSG00000082516	VAR_5_154754756_TTTATTATTA_T	5	154754756	TTTATTATTA	T	-1.21235	0.346207	0.000355147	2865	1	1	FALSE
gene_expression	ENSG00000082556.13_7	ENSG00000082556.13_7	OPRK1	0	ipsc-ppc_0_ENSG00000082556	VAR_8_54323670_T_TA	8	54323670	T	TA	1.05088	0.265305	0.00041418	3532	1	1	FALSE
gene_expression	ENSG00000082641.16_7	ENSG00000082641.16_7	NFE2L1	0	ipsc-ppc_0_ENSG00000082641	VAR_17_45655582_AAGAG_A	17	45655582	AAGAG	A	0.496732	0.101422	4.39762e-08	1647	7.24288e-05	0.000507866	TRUE
gene_expression	ENSG00000082684.16_9	ENSG00000082684.16_9	SEMA5B	0	ipsc-ppc_0_ENSG00000082684	VAR_3_123093939_C_T	3	123093939	C	T	-0.598913	0.163594	0.000232367	2130	0.494941	0.624231	FALSE
gene_expression	ENSG00000082701.16_7	ENSG00000082701.16_7	GSK3B	0	ipsc-ppc_0_ENSG00000082701	VAR_3_119518832_A_AAC	3	119518832	A	AAC	1.10673	0.342209	0.00154159	3485	1	1	FALSE
gene_expression	ENSG00000082781.12_6	ENSG00000082781.12_6	ITGB5	0	ipsc-ppc_0_ENSG00000082781	VAR_3_124012621_C_A	3	124012621	C	A	-1.51235	0.3663	1.66182e-05	2642	0.0439052	0.0923778	FALSE
gene_expression	ENSG00000082805.20_8	ENSG00000082805.20_8	ERC1	0	ipsc-ppc_0_ENSG00000082805	VAR_12_779366_TA_T	12	779366	TA	T	1.03245	0.224963	1.08118e-06	3597	0.003889	0.0143723	FALSE
gene_expression	ENSG00000082898.17_5	ENSG00000082898.17_5	XPO1	0	ipsc-ppc_0_ENSG00000082898	VAR_2_61330217_A_G	2	61330217	A	G	-0.578565	0.129682	1.88512e-06	1717	0.00323675	0.0124167	FALSE
gene_expression	ENSG00000082996.19_7	ENSG00000082996.19_7	RNF13	0	ipsc-ppc_0_ENSG00000082996	VAR_3_149251359_A_G	3	149251359	A	G	1.28449	0.334424	1.03316e-05	2295	0.0237109	0.0573746	FALSE
gene_expression	ENSG00000083093.10_7	ENSG00000083093.10_7	PALB2	0	ipsc-ppc_0_ENSG00000083093	VAR_16_23383247_G_A	16	23383247	G	A	-0.905873	0.242819	3.07096e-05	2014	0.0618491	0.119897	FALSE
gene_expression	ENSG00000083097.14_6	ENSG00000083097.14_6	DOP1A	0	ipsc-ppc_0_ENSG00000083097	VAR_6_84220535_T_G	6	84220535	T	G	-0.779518	0.245897	0.000620871	2396	1	1	FALSE
gene_expression	ENSG00000083099.11_5	ENSG00000083099.11_5	LYRM2	0	ipsc-ppc_0_ENSG00000083099	VAR_6_90386080_T_C	6	90386080	T	C	0.797771	0.148731	9.59494e-09	2217	2.1272e-05	0.000171762	TRUE
gene_expression	ENSG00000083123.15_4	ENSG00000083123.15_4	BCKDHB	0	ipsc-ppc_0_ENSG00000083123	VAR_6_80838589_CTGTGTG_C	6	80838589	CTGTGTG	C	0.851467	0.250711	0.000241064	2541	0.612544	0.748084	FALSE
gene_expression	ENSG00000083168.11_8	ENSG00000083168.11_8	KAT6A	0	ipsc-ppc_0_ENSG00000083168	VAR_8_41375246_A_C	8	41375246	A	C	-0.431823	0.110286	6.01578e-05	1906	0.114661	0.192218	FALSE
gene_expression	ENSG00000083223.18_5	ENSG00000083223.18_5	TUT7	0	ipsc-ppc_0_ENSG00000083223	VAR_9_88425672_ATG_A	9	88425672	ATG	A	0.995092	0.254264	2.80104e-05	1700	0.0476176	0.098218	FALSE
gene_expression	ENSG00000083290.20_6	ENSG00000083290.20_6	ULK2	0	ipsc-ppc_0_ENSG00000083290	VAR_17_19485977_C_G	17	19485977	C	G	1.04513	0.237255	6.33308e-07	1500	0.000949961	0.00458118	TRUE
gene_expression	ENSG00000083307.12_7	ENSG00000083307.12_7	GRHL2	0	ipsc-ppc_0_ENSG00000083307	VAR_8_102121353_ACC_A	8	102121353	ACC	A	0.921448	0.277115	0.00128684	2778	1	1	FALSE
gene_expression	ENSG00000083312.17_3	ENSG00000083312.17_3	TNPO1	0	ipsc-ppc_0_ENSG00000083312	VAR_5_72137409_G_A	5	72137409	G	A	-1.34924	0.383256	0.000118218	1672	0.19766	0.293276	FALSE
gene_expression	ENSG00000083444.17_5	ENSG00000083444.17_5	PLOD1	0	ipsc-ppc_0_ENSG00000083444	VAR_1_11979107_G_T	1	11979107	G	T	-1.15017	0.237486	1.59936e-07	2076	0.000332027	0.00190073	TRUE
gene_expression	ENSG00000083457.12_5	ENSG00000083457.12_5	ITGAE	0	ipsc-ppc_0_ENSG00000083457	VAR_17_3611748_G_GA	17	3611748	G	GA	-1.17517	0.264244	5.11448e-05	2540	0.129908	0.211637	FALSE
gene_expression	ENSG00000083520.15_5	ENSG00000083520.15_5	DIS3	0	ipsc-ppc_0_ENSG00000083520	VAR_13_73002978_G_A	13	73002978	G	A	1.1897	0.40397	0.000266322	2283	0.608014	0.743262	FALSE
gene_expression	ENSG00000083535.16_5	ENSG00000083535.16_5	PIBF1	0	ipsc-ppc_0_ENSG00000083535	VAR_13_73466948_G_A	13	73466948	G	A	-1.11776	0.234769	3.32804e-08	2830	9.41836e-05	0.000634727	TRUE
gene_expression	ENSG00000083544.15_7	ENSG00000083544.15_7	TDRD3	0	ipsc-ppc_0_ENSG00000083544	VAR_13_61030529_T_C	13	61030529	T	C	-0.961723	0.165998	1.16008e-10	2074	2.40601e-07	2.8214e-06	TRUE
gene_expression	ENSG00000083635.8_6	ENSG00000083635.8_6	NUFIP1	0	ipsc-ppc_0_ENSG00000083635	VAR_13_45932784_C_CCACACACACACACACACACACACACA	13	45932784	C	CCACACACACACACACACACACACACA	-1.94537	0.389241	5.5762e-06	1685	0.0093959	0.0282791	FALSE
gene_expression	ENSG00000083642.19_4	ENSG00000083642.19_4	PDS5B	0	ipsc-ppc_0_ENSG00000083642	VAR_13_33516448_C_T	13	33516448	C	T	-1.07507	0.34214	0.000210896	1930	0.40703	0.529792	FALSE
gene_expression	ENSG00000083720.13_5	ENSG00000083720.13_5	OXCT1	0	ipsc-ppc_0_ENSG00000083720	VAR_5_42065416_CTGTGTGTGTGTG_C	5	42065416	CTGTGTGTGTGTG	C	-0.753899	0.230093	0.000960933	2447	1	1	FALSE
gene_expression	ENSG00000083799.17_8	ENSG00000083799.17_8	CYLD	0	ipsc-ppc_0_ENSG00000083799	VAR_16_50460748_C_T	16	50460748	C	T	-0.558723	0.175247	0.0021917	2403	1	1	FALSE
gene_expression	ENSG00000083807.10_8	ENSG00000083807.10_8	SLC27A5	0	ipsc-ppc_0_ENSG00000083807	VAR_19_58779042_T_TA	19	58779042	T	TA	0.882848	0.213526	0.000365847	1332	0.487308	0.61602	FALSE
gene_expression	ENSG00000083812.12_5	ENSG00000083812.12_5	ZNF324	0	ipsc-ppc_0_ENSG00000083812	VAR_19_58938806_C_CT	19	58938806	C	CT	-0.788436	0.237258	0.000503015	1355	0.681585	0.821738	FALSE
gene_expression	ENSG00000083814.13_5	ENSG00000083814.13_5	ZNF671	0	ipsc-ppc_0_ENSG00000083814	VAR_19_57816891_CT_C	19	57816891	CT	C	-0.554271	0.1489	0.000103566	2209	0.228778	0.329537	FALSE
gene_expression	ENSG00000083817.9_5	ENSG00000083817.9_5	ZNF416	0	ipsc-ppc_0_ENSG00000083817	VAR_19_57658735_A_G	19	57658735	A	G	1.3555	0.305312	0.0017471	3263	1	1	FALSE
gene_expression	ENSG00000083828.16_6	ENSG00000083828.16_6	ZNF586	0	ipsc-ppc_0_ENSG00000083828	VAR_19_58251468_G_A	19	58251468	G	A	1.2909	0.246779	6.71638e-09	2280	1.53133e-05	0.000127397	TRUE
gene_expression	ENSG00000083838.16_5	ENSG00000083838.16_5	ZNF446	0	ipsc-ppc_0_ENSG00000083838	VAR_19_59003939_AG_A	19	59003939	AG	A	-0.796232	0.165121	3.03063e-07	1332	0.00040368	0.00222429	TRUE
gene_expression	ENSG00000083844.10_6	ENSG00000083844.10_6	ZNF264	0	ipsc-ppc_0_ENSG00000083844	VAR_19_57685256_GTT_G	19	57685256	GTT	G	-1.04009	0.195742	2.55958e-09	2543	6.50901e-06	5.91088e-05	TRUE
gene_expression	ENSG00000083845.9_6	ENSG00000083845.9_6	RPS5	0	ipsc-ppc_0_ENSG00000083845	VAR_19_58901227_C_T	19	58901227	C	T	-0.596321	0.0991859	2.3954e-11	1482	3.54998e-08	4.85439e-07	TRUE
gene_expression	ENSG00000083857.14_7	ENSG00000083857.14_7	FAT1	0	ipsc-ppc_0_ENSG00000083857	VAR_4_187525020_A_C	4	187525020	A	C	0.958772	0.191115	1.54469e-08	2796	4.31896e-05	0.000322045	TRUE
gene_expression	ENSG00000083896.12_5	ENSG00000083896.12_5	YTHDC1	0	ipsc-ppc_0_ENSG00000083896	VAR_4_68925905_C_CA	4	68925905	C	CA	-0.425929	0.10358	1.36949e-05	1693	0.0231854	0.0564849	FALSE
gene_expression	ENSG00000083937.9_4	ENSG00000083937.9_4	CHMP2B	0	ipsc-ppc_0_ENSG00000083937	VAR_3_87263497_C_T	3	87263497	C	T	0.788751	0.151188	1.18134e-08	1656	1.9563e-05	0.000159054	TRUE
gene_expression	ENSG00000084070.12_6	ENSG00000084070.12_6	SMAP2	0	ipsc-ppc_0_ENSG00000084070	VAR_1_40910327_G_GT	1	40910327	G	GT	1.386	0.400822	3.11204e-05	2270	0.0706434	0.13271	FALSE
gene_expression	ENSG00000084072.17_5	ENSG00000084072.17_5	PPIE	0	ipsc-ppc_0_ENSG00000084072	VAR_1_40203722_T_C	1	40203722	T	C	-1.4502	0.18861	2.45985e-22	2024	4.97874e-19	3.72591e-17	TRUE
gene_expression	ENSG00000084073.9_4	ENSG00000084073.9_4	ZMPSTE24	0	ipsc-ppc_0_ENSG00000084073	VAR_1_40454028_C_CT	1	40454028	C	CT	0.620674	0.13743	1.80831e-05	2114	0.0382276	0.0832622	FALSE
gene_expression	ENSG00000084090.13_7	ENSG00000084090.13_7	STARD7	0	ipsc-ppc_0_ENSG00000084090	VAR_2_96898296_T_C	2	96898296	T	C	-0.795332	0.220881	7.37653e-05	581	0.0428577	0.0906835	FALSE
gene_expression	ENSG00000084092.7_5	ENSG00000084092.7_5	NOA1	0	ipsc-ppc_0_ENSG00000084092	VAR_4_57419664_CTT_C	4	57419664	CTT	C	0.470648	0.120937	0.000294855	3962	1	1	FALSE
gene_expression	ENSG00000084093.18_5	ENSG00000084093.18_5	REST	0	ipsc-ppc_0_ENSG00000084093	VAR_4_58028672_A_G	4	58028672	A	G	-0.614559	0.189119	0.000458944	4108	1	1	FALSE
gene_expression	ENSG00000084112.15_8	ENSG00000084112.15_8	SSH1	0	ipsc-ppc_0_ENSG00000084112	VAR_12_109648753_TA_T	12	109648753	TA	T	1.17499	0.298215	5.17003e-06	2064	0.0106709	0.0312943	FALSE
gene_expression	ENSG00000084207.18_6	ENSG00000084207.18_6	GSTP1	0	ipsc-ppc_0_ENSG00000084207	VAR_11_67408885_C_T	11	67408885	C	T	-0.612263	0.160886	4.82896e-06	1292	0.00623902	0.0208144	FALSE
gene_expression	ENSG00000084234.17_6	ENSG00000084234.17_6	APLP2	0	ipsc-ppc_0_ENSG00000084234	VAR_11_129952074_AT_A	11	129952074	AT	A	-0.669599	0.172901	0.000301284	2266	0.682709	0.822791	FALSE
gene_expression	ENSG00000084444.14_5	ENSG00000084444.14_5	FAM234B	0	ipsc-ppc_0_ENSG00000084444	VAR_12_13115621_C_CA	12	13115621	C	CA	-0.828582	0.223799	0.00027538	2443	0.672754	0.81204	FALSE
gene_expression	ENSG00000084463.8_9	ENSG00000084463.8_9	WBP11	0	ipsc-ppc_0_ENSG00000084463	VAR_12_14462398_A_AT	12	14462398	A	AT	-0.3852	0.135543	0.00151151	2576	1	1	FALSE
gene_expression	ENSG00000084623.11_3	ENSG00000084623.11_3	EIF3I	0	ipsc-ppc_0_ENSG00000084623	VAR_1_32206496_G_GCACA	1	32206496	G	GCACA	-0.613618	0.167584	6.22807e-05	1374	0.0855737	0.153708	FALSE
gene_expression	ENSG00000084628.10_5	ENSG00000084628.10_5	NKAIN1	0	ipsc-ppc_0_ENSG00000084628	VAR_1_32163950_G_C	1	32163950	G	C	0.76975	0.237872	4.80981e-05	2090	0.100525	0.174014	FALSE
gene_expression	ENSG00000084636.18_7	ENSG00000084636.18_7	COL16A1	0	ipsc-ppc_0_ENSG00000084636	VAR_1_31957264_A_AT	1	31957264	A	AT	-1.57022	0.420657	6.27207e-05	1550	0.0972171	0.169679	FALSE
gene_expression	ENSG00000084652.16_4	ENSG00000084652.16_4	TXLNA	0	ipsc-ppc_0_ENSG00000084652	VAR_1_32194404_AAC_A	1	32194404	AAC	A	-0.679296	0.166492	2.67123e-05	1362	0.0363821	0.0800914	FALSE
gene_expression	ENSG00000084674.15_6	ENSG00000084674.15_6	APOB	0	ipsc-ppc_0_ENSG00000084674	VAR_2_21197601_GA_G	2	21197601	GA	G	0.952365	0.255295	9.3059e-05	1723	0.160341	0.248667	FALSE
gene_expression	ENSG00000084676.15_4	ENSG00000084676.15_4	NCOA1	0	ipsc-ppc_0_ENSG00000084676	VAR_2_24693933_C_T	2	24693933	C	T	-0.882097	0.214171	6.92249e-06	1959	0.0135612	0.0373238	FALSE
gene_expression	ENSG00000084693.16_5	ENSG00000084693.16_5	AGBL5	0	ipsc-ppc_0_ENSG00000084693	VAR_2_27423646_T_C	2	27423646	T	C	0.611875	0.155096	2.6136e-05	1069	0.0279394	0.0650537	FALSE
gene_expression	ENSG00000084710.14_4	ENSG00000084710.14_4	EFR3B	0	ipsc-ppc_0_ENSG00000084710	VAR_2_25180474_G_GA	2	25180474	G	GA	0.687634	0.222503	0.00148923	2393	1	1	FALSE
gene_expression	ENSG00000084731.15_6	ENSG00000084731.15_6	KIF3C	0	ipsc-ppc_0_ENSG00000084731	VAR_2_26272280_CT_C	2	26272280	CT	C	0.955865	0.250686	4.45636e-05	1450	0.0646172	0.123949	FALSE
gene_expression	ENSG00000084733.11_4	ENSG00000084733.11_4	RAB10	0	ipsc-ppc_0_ENSG00000084733	VAR_2_25771379_A_T	2	25771379	A	T	-0.525316	0.157288	0.000358833	1634	0.586334	0.719597	FALSE
gene_expression	ENSG00000084734.9_5	ENSG00000084734.9_5	GCKR	0	ipsc-ppc_0_ENSG00000084734	VAR_2_27488432_G_C	2	27488432	G	C	0.539833	0.139931	0.000384843	747	0.287478	0.398112	FALSE
gene_expression	ENSG00000084754.12_7	ENSG00000084754.12_7	HADHA	0	ipsc-ppc_0_ENSG00000084754	VAR_2_26212889_GAATAAATA_G	2	26212889	GAATAAATA	G	0.7518	0.17729	4.20652e-08	1640	6.8987e-05	0.000486633	TRUE
gene_expression	ENSG00000084764.12_7	ENSG00000084764.12_7	MAPRE3	0	ipsc-ppc_0_ENSG00000084764	VAR_2_26754256_A_T	2	26754256	A	T	-0.455221	0.135589	0.000134504	1165	0.156697	0.24449	FALSE
gene_expression	ENSG00000084774.14_6	ENSG00000084774.14_6	CAD	0	ipsc-ppc_0_ENSG00000084774	VAR_2_27893224_CT_C	2	27893224	CT	C	-1.47725	0.349358	2.14004e-05	892	0.0190892	0.0486961	FALSE
gene_expression	ENSG00000085063.17_7	ENSG00000085063.17_7	CD59	0	ipsc-ppc_0_ENSG00000085063	VAR_11_33815824_G_A	11	33815824	G	A	0.392543	0.0853934	2.03015e-06	1797	0.00364818	0.0136757	FALSE
gene_expression	ENSG00000085117.12_6	ENSG00000085117.12_6	CD82	0	ipsc-ppc_0_ENSG00000085117	VAR_11_44096284_C_CTCTTTCTTTCTTTCTTTCTTTCTTTCTTTCTT	11	44096284	C	CTCTTTCTTTCTTTCTTTCTTTCTTTCTTTCTT	-0.970816	0.216327	5.45862e-07	2233	0.00121891	0.00561818	TRUE
gene_expression	ENSG00000085231.14_6	ENSG00000085231.14_6	AK6	0	ipsc-ppc_0_ENSG00000085231	VAR_5_68790016_G_C	5	68790016	G	C	-0.904917	0.261032	0.00247521	1906	1	1	FALSE
gene_expression	ENSG00000085274.15_2	ENSG00000085274.15_2	MYNN	0	ipsc-ppc_0_ENSG00000085274	VAR_3_169848933_TA_T	3	169848933	TA	T	0.355468	0.127169	0.00096603	2630	1	1	FALSE
gene_expression	ENSG00000085276.19_9	ENSG00000085276.19_9	MECOM	0	ipsc-ppc_0_ENSG00000085276	VAR_3_169723043_CT_C	3	169723043	CT	C	-1.17015	0.34669	0.000937108	3942	1	1	FALSE
gene_expression	ENSG00000085365.18_5	ENSG00000085365.18_5	SCAMP1	0	ipsc-ppc_0_ENSG00000085365	VAR_5_77238370_G_GA	5	77238370	G	GA	-0.653569	0.200866	0.000399014	2949	1	1	FALSE
gene_expression	ENSG00000085377.14_6	ENSG00000085377.14_6	PREP	0	ipsc-ppc_0_ENSG00000085377	VAR_6_106309282_C_T	6	106309282	C	T	-1.11132	0.271891	0.000223375	2073	0.463057	0.58971	FALSE
gene_expression	ENSG00000085382.12_6	ENSG00000085382.12_6	HACE1	0	ipsc-ppc_0_ENSG00000085382	VAR_6_105300105_C_T	6	105300105	C	T	1.15696	0.247055	3.83249e-07	1921	0.000736221	0.00369705	TRUE
gene_expression	ENSG00000085415.16_6	ENSG00000085415.16_6	SEH1L	0	ipsc-ppc_0_ENSG00000085415	VAR_18_12568877_GGTGATCCAGC_G	18	12568877	GGTGATCCAGC	G	1.09115	0.205012	4.51736e-08	2159	9.75298e-05	0.000654866	TRUE
gene_expression	ENSG00000085433.15_8	ENSG00000085433.15_8	WDR47	0	ipsc-ppc_0_ENSG00000085433	VAR_1_109577703_C_CA	1	109577703	C	CA	1.05415	0.239954	3.72674e-06	1842	0.00686466	0.0223846	FALSE
gene_expression	ENSG00000085449.15_7	ENSG00000085449.15_7	WDFY1	0	ipsc-ppc_0_ENSG00000085449	VAR_2_225119096_GAGAGAGAGA_G	2	225119096	GAGAGAGAGA	G	-0.790109	0.247865	0.000473837	3453	1	1	FALSE
gene_expression	ENSG00000085465.13_5	ENSG00000085465.13_5	OVGP1	0	ipsc-ppc_0_ENSG00000085465	VAR_1_111816538_G_A	1	111816538	G	A	0.480533	0.129792	0.000870648	3219	1	1	FALSE
gene_expression	ENSG00000085491.17_6	ENSG00000085491.17_6	SLC25A24	0	ipsc-ppc_0_ENSG00000085491	VAR_1_108742892_T_G	1	108742892	T	G	-1.10459	0.168203	3.42557e-14	1792	6.13863e-11	1.32113e-09	TRUE
gene_expression	ENSG00000085511.20_5	ENSG00000085511.20_5	MAP3K4	0	ipsc-ppc_0_ENSG00000085511	VAR_6_160971252_GA_G	6	160971252	GA	G	0.836635	0.210898	3.53357e-06	2433	0.00859717	0.0264721	FALSE
gene_expression	ENSG00000085514.16_7	ENSG00000085514.16_7	PILRA	0	ipsc-ppc_0_ENSG00000085514	VAR_7_99905325_C_T	7	99905325	C	T	2.69746	0.339767	4.03471e-26	1372	5.53562e-23	7.59487e-21	TRUE
gene_expression	ENSG00000085552.17_5	ENSG00000085552.17_5	IGSF9	0	ipsc-ppc_0_ENSG00000085552	VAR_1_159902786_C_G	1	159902786	C	G	0.495758	0.102847	3.47354e-08	1798	6.24542e-05	0.000445514	TRUE
gene_expression	ENSG00000085644.14_4	ENSG00000085644.14_4	ZNF213	0	ipsc-ppc_0_ENSG00000085644	VAR_16_3142463_A_G	16	3142463	A	G	0.671462	0.145422	2.7124e-06	2023	0.00548719	0.0187976	FALSE
gene_expression	ENSG00000085662.14_5	ENSG00000085662.14_5	AKR1B1	0	ipsc-ppc_0_ENSG00000085662	VAR_7_134358655_CT_C	7	134358655	CT	C	0.626909	0.157062	3.23619e-05	1946	0.0629762	0.121566	FALSE
gene_expression	ENSG00000085719.13_6	ENSG00000085719.13_6	CPNE3	0	ipsc-ppc_0_ENSG00000085719	VAR_8_87712976_C_A	8	87712976	C	A	0.973802	0.232157	2.9704e-05	1692	0.0502591	0.102131	FALSE
gene_expression	ENSG00000085721.13_5	ENSG00000085721.13_5	RRN3	0	ipsc-ppc_0_ENSG00000085721	VAR_16_15139825_T_TTTGC	16	15139825	T	TTTGC	1.61109	0.345211	2.22202e-07	716	0.000159096	0.00100205	TRUE
gene_expression	ENSG00000085733.16_4	ENSG00000085733.16_4	CTTN	0	ipsc-ppc_0_ENSG00000085733	VAR_11_70599916_A_ACTGTGTGTGTGTGTGTGTGTGTGTGTGTGTGTGTGT	11	70599916	A	ACTGTGTGTGTGTGTGTGTGTGTGTGTGTGTGTGTGT	0.596056	0.13497	1.42403e-05	2163	0.0308018	0.0701799	FALSE
gene_expression	ENSG00000085741.13_5	ENSG00000085741.13_5	WNT11	0	ipsc-ppc_0_ENSG00000085741	VAR_11_76219387_CT_C	11	76219387	CT	C	-1.23853	0.281491	3.00218e-06	1746	0.00524181	0.0180963	FALSE
gene_expression	ENSG00000085760.15_5	ENSG00000085760.15_5	MTIF2	0	ipsc-ppc_0_ENSG00000085760	VAR_2_55840081_CA_C	2	55840081	CA	C	1.16045	0.323266	9.33833e-05	2066	0.19293	0.287926	FALSE
gene_expression	ENSG00000085788.14_9	ENSG00000085788.14_9	DDHD2	0	ipsc-ppc_0_ENSG00000085788	VAR_8_37679902_TAC_T	8	37679902	TAC	T	-1.20301	0.360083	0.000396542	1539	0.610277	0.745703	FALSE
gene_expression	ENSG00000085831.15_8	ENSG00000085831.15_8	TTC39A	0	ipsc-ppc_0_ENSG00000085831	VAR_1_52083668_T_TTGTGTGTG	1	52083668	T	TTGTGTGTG	0.669286	0.198394	0.00107468	1523	1	1	FALSE
gene_expression	ENSG00000085832.17_8	ENSG00000085832.17_8	EPS15	0	ipsc-ppc_0_ENSG00000085832	VAR_1_51873951_G_A	1	51873951	G	A	-0.928504	0.204192	1.141e-06	1441	0.00164418	0.0071809	TRUE
gene_expression	ENSG00000085840.13_5	ENSG00000085840.13_5	ORC1	0	ipsc-ppc_0_ENSG00000085840	VAR_1_52350912_AT_A	1	52350912	AT	A	0.63466	0.188618	0.00371425	2043	1	1	FALSE
gene_expression	ENSG00000085871.9_4	ENSG00000085871.9_4	MGST2	0	ipsc-ppc_0_ENSG00000085871	VAR_4_140587125_A_T	4	140587125	A	T	-1.18911	0.211835	9.12882e-11	2090	1.90792e-07	2.28784e-06	TRUE
gene_expression	ENSG00000085872.15_7	ENSG00000085872.15_7	CHERP	0	ipsc-ppc_0_ENSG00000085872	VAR_19_16507140_A_G	19	16507140	A	G	-0.63472	0.16458	4.25136e-06	2318	0.00985464	0.0293235	FALSE
gene_expression	ENSG00000085978.22_5	ENSG00000085978.22_5	ATG16L1	0	ipsc-ppc_0_ENSG00000085978	VAR_2_233645691_G_A	2	233645691	G	A	-0.940344	0.2311	4.07303e-06	2177	0.00886698	0.0270745	FALSE
gene_expression	ENSG00000085982.13_6	ENSG00000085982.13_6	USP40	0	ipsc-ppc_0_ENSG00000085982	VAR_2_234361802_G_T	2	234361802	G	T	1.13919	0.231552	3.16894e-08	2350	7.44702e-05	0.000520848	TRUE
gene_expression	ENSG00000085998.14_5	ENSG00000085998.14_5	POMGNT1	0	ipsc-ppc_0_ENSG00000085998	VAR_1_47010055_A_G	1	47010055	A	G	-0.735775	0.20444	0.00010729	1559	0.167264	0.257032	FALSE
gene_expression	ENSG00000085999.13_7	ENSG00000085999.13_7	RAD54L	0	ipsc-ppc_0_ENSG00000085999	VAR_1_46777600_CT_C	1	46777600	CT	C	0.633884	0.198592	0.00924796	2496	1	1	FALSE
gene_expression	ENSG00000086015.22_5	ENSG00000086015.22_5	MAST2	0	ipsc-ppc_0_ENSG00000086015	VAR_1_46907698_A_C	1	46907698	A	C	0.698007	0.17879	1.24546e-05	1718	0.021397	0.0530462	FALSE
gene_expression	ENSG00000086061.16_4	ENSG00000086061.16_4	DNAJA1	0	ipsc-ppc_0_ENSG00000086061	VAR_9_33237856_T_TTGTG	9	33237856	T	TTGTG	-0.419954	0.130267	0.000528921	3051	1	1	FALSE
gene_expression	ENSG00000086062.12_3	ENSG00000086062.12_3	B4GALT1	0	ipsc-ppc_0_ENSG00000086062	VAR_9_32609603_G_A	9	32609603	G	A	0.531289	0.159662	7.54712e-05	2287	0.172603	0.263881	FALSE
gene_expression	ENSG00000086065.14_4	ENSG00000086065.14_4	CHMP5	0	ipsc-ppc_0_ENSG00000086065	VAR_9_33189175_C_G	9	33189175	C	G	-0.389904	0.0931194	0.000218407	2215	0.483772	0.612302	FALSE
gene_expression	ENSG00000086102.19_4	ENSG00000086102.19_4	NFX1	0	ipsc-ppc_0_ENSG00000086102	VAR_9_33289506_C_T	9	33289506	C	T	-2.13735	0.325473	5.03505e-15	2413	1.21496e-11	2.91165e-10	TRUE
gene_expression	ENSG00000086189.10_6	ENSG00000086189.10_6	DIMT1	0	ipsc-ppc_0_ENSG00000086189	VAR_5_61338833_CAAAAAAAAAAAA_C	5	61338833	CAAAAAAAAAAAA	C	0.964328	0.225027	0.000102901	1358	0.139739	0.223822	FALSE
gene_expression	ENSG00000086200.16_9	ENSG00000086200.16_9	IPO11	0	ipsc-ppc_0_ENSG00000086200	VAR_5_61934042_AT_A	5	61934042	AT	A	0.892346	0.295681	0.00230098	2606	1	1	FALSE
gene_expression	ENSG00000086205.18_6	ENSG00000086205.18_6	FOLH1	0	ipsc-ppc_0_ENSG00000086205	VAR_11_49639527_TCAAAACAAAA_T	11	49639527	TCAAAACAAAA	T	1.90181	0.545098	0.000110646	1262	0.139635	0.223677	FALSE
gene_expression	ENSG00000086232.13_8	ENSG00000086232.13_8	EIF2AK1	0	ipsc-ppc_0_ENSG00000086232	VAR_7_6063283_C_T	7	6063283	C	T	1.07722	0.176012	5.53176e-12	2383	1.31822e-08	1.95877e-07	TRUE
gene_expression	ENSG00000086289.12_6	ENSG00000086289.12_6	EPDR1	0	ipsc-ppc_0_ENSG00000086289	VAR_7_37953006_AT_A	7	37953006	AT	A	1.35324	0.206649	2.57539e-13	3033	7.81115e-10	1.42102e-08	TRUE
gene_expression	ENSG00000086300.16_5	ENSG00000086300.16_5	SNX10	0	ipsc-ppc_0_ENSG00000086300	VAR_7_26332328_T_G	7	26332328	T	G	1.59426	0.401103	1.04366e-05	2212	0.0230858	0.0562997	FALSE
gene_expression	ENSG00000086475.15_5	ENSG00000086475.15_5	SEPHS1	0	ipsc-ppc_0_ENSG00000086475	VAR_10_13780762_A_G	10	13780762	A	G	-0.510296	0.12168	3.26205e-06	3005	0.00980245	0.0292104	FALSE
gene_expression	ENSG00000086504.17_7	ENSG00000086504.17_7	MRPL28	0	ipsc-ppc_0_ENSG00000086504	VAR_16_424420_C_G	16	424420	C	G	-1.32525	0.235324	1.4322e-11	1721	2.46481e-08	3.4714e-07	TRUE
gene_expression	ENSG00000086506.3_4	ENSG00000086506.3_4	HBQ1	0	ipsc-ppc_0_ENSG00000086506	VAR_16_244103_CT_C	16	244103	CT	C	-2.03826	0.531064	1.60696e-05	1249	0.0200709	0.050589	FALSE
gene_expression	ENSG00000086544.3_4	ENSG00000086544.3_4	ITPKC	0	ipsc-ppc_0_ENSG00000086544	VAR_19_41010575_C_CAA	19	41010575	C	CAA	-1.2949	0.331473	2.52549e-05	2260	0.0570761	0.112877	FALSE
gene_expression	ENSG00000086548.9_6	ENSG00000086548.9_6	CEACAM6	0	ipsc-ppc_0_ENSG00000086548	VAR_19_42586245_T_C	19	42586245	T	C	0.867464	0.284058	0.00114344	1781	1	1	FALSE
gene_expression	ENSG00000086589.12_6	ENSG00000086589.12_6	RBM22	0	ipsc-ppc_0_ENSG00000086589	VAR_5_150538890_CT_C	5	150538890	CT	C	-0.913715	0.244839	0.000210124	2131	0.447774	0.573807	FALSE
gene_expression	ENSG00000086598.11_4	ENSG00000086598.11_4	TMED2	0	ipsc-ppc_0_ENSG00000086598	VAR_12_123786488_G_GT	12	123786488	G	GT	-1.27473	0.331178	0.0056787	2728	1	1	FALSE
gene_expression	ENSG00000086619.14_5	ENSG00000086619.14_5	ERO1B	0	ipsc-ppc_0_ENSG00000086619	VAR_1_236387782_A_AAT	1	236387782	A	AAT	0.989566	0.207529	3.20779e-09	2597	8.33064e-06	7.36209e-05	TRUE
gene_expression	ENSG00000086666.19_7	ENSG00000086666.19_7	ZFAND6	0	ipsc-ppc_0_ENSG00000086666	VAR_15_80324916_C_T	15	80324916	C	T	0.743216	0.269777	0.000920976	3754	1	1	FALSE
gene_expression	ENSG00000086696.11_5	ENSG00000086696.11_5	HSD17B2	0	ipsc-ppc_0_ENSG00000086696	VAR_16_81844707_G_C	16	81844707	G	C	-0.949847	0.275301	0.000192228	2995	0.575722	0.708475	FALSE
gene_expression	ENSG00000086827.9_6	ENSG00000086827.9_6	ZW10	0	ipsc-ppc_0_ENSG00000086827	VAR_11_113893110_C_T	11	113893110	C	T	-0.448838	0.125462	5.61247e-05	2127	0.119377	0.198468	FALSE
gene_expression	ENSG00000086848.15_7	ENSG00000086848.15_7	ALG9	0	ipsc-ppc_0_ENSG00000086848	VAR_11_111660543_C_CA	11	111660543	C	CA	-0.759808	0.240854	0.000691645	2162	1	1	FALSE
gene_expression	ENSG00000086967.10_4	ENSG00000086967.10_4	MYBPC2	0	ipsc-ppc_0_ENSG00000086967	VAR_19_51368747_C_A	19	51368747	C	A	1.25781	0.310193	8.05691e-06	2475	0.0199409	0.0503306	FALSE
gene_expression	ENSG00000086991.13_5	ENSG00000086991.13_5	NOX4	0	ipsc-ppc_0_ENSG00000086991	VAR_11_89209719_TA_T	11	89209719	TA	T	-0.980121	0.300967	0.000758924	1982	1	1	FALSE
gene_expression	ENSG00000087008.16_5	ENSG00000087008.16_5	ACOX3	0	ipsc-ppc_0_ENSG00000087008	VAR_4_8696918_G_T	4	8696918	G	T	-0.949244	0.230929	3.11434e-06	2875	0.00895372	0.027272	FALSE
gene_expression	ENSG00000087053.19_6	ENSG00000087053.19_6	MTMR2	0	ipsc-ppc_0_ENSG00000087053	VAR_11_95633791_AT_A	11	95633791	AT	A	1.19413	0.17272	2.2774e-16	2021	4.60263e-13	1.38281e-11	TRUE
gene_expression	ENSG00000087074.8_5	ENSG00000087074.8_5	PPP1R15A	0	ipsc-ppc_0_ENSG00000087074	VAR_19_49667550_CCCTT_C	19	49667550	CCCTT	C	-1.00302	0.203927	9.9087e-08	2331	0.000230972	0.00138836	TRUE
gene_expression	ENSG00000087076.9_6	ENSG00000087076.9_6	HSD17B14	0	ipsc-ppc_0_ENSG00000087076	VAR_19_48885243_CT_C	19	48885243	CT	C	1.15152	0.334914	0.000961203	3211	1	1	FALSE
gene_expression	ENSG00000087077.14_7	ENSG00000087077.14_7	TRIP6	0	ipsc-ppc_0_ENSG00000087077	VAR_7_100783581_GAA_G	7	100783581	GAA	G	0.804017	0.183945	5.59289e-06	1723	0.00963656	0.0288256	FALSE
gene_expression	ENSG00000087085.15_9	ENSG00000087085.15_9	ACHE	0	ipsc-ppc_0_ENSG00000087085	VAR_7_100819784_G_GA	7	100819784	G	GA	0.336475	0.0934524	0.000198822	1781	0.354102	0.472365	FALSE
gene_expression	ENSG00000087086.15_5	ENSG00000087086.15_5	FTL	0	ipsc-ppc_0_ENSG00000087086	VAR_19_49273051_CA_C	19	49273051	CA	C	0.745134	0.199939	0.000207013	2345	0.485444	0.614041	FALSE
gene_expression	ENSG00000087087.20_7	ENSG00000087087.20_7	SRRT	0	ipsc-ppc_0_ENSG00000087087	VAR_7_100826506_AT_A	7	100826506	AT	A	-0.666352	0.171887	3.83683e-05	1776	0.068142	0.129354	FALSE
gene_expression	ENSG00000087088.20_6	ENSG00000087088.20_6	BAX	0	ipsc-ppc_0_ENSG00000087088	VAR_19_49504420_AT_A	19	49504420	AT	A	-1.27084	0.272162	5.36872e-07	2337	0.00125467	0.00575561	TRUE
gene_expression	ENSG00000087095.13_5	ENSG00000087095.13_5	NLK	0	ipsc-ppc_0_ENSG00000087095	VAR_17_25927116_CT_C	17	25927116	CT	C	0.779599	0.202376	4.30911e-05	1222	0.0526573	0.105919	FALSE
gene_expression	ENSG00000087111.21_6	ENSG00000087111.21_6	PIGS	0	ipsc-ppc_0_ENSG00000087111	VAR_17_26502476_CA_C	17	26502476	CA	C	0.709322	0.192039	2.72729e-05	1030	0.0280911	0.0652961	FALSE
gene_expression	ENSG00000087116.16_7	ENSG00000087116.16_7	ADAMTS2	0	ipsc-ppc_0_ENSG00000087116	VAR_5_178691301_T_C	5	178691301	T	C	0.751602	0.169602	1.8766e-06	3380	0.00634289	0.0210798	FALSE
gene_expression	ENSG00000087128.10_4	ENSG00000087128.10_4	TMPRSS11E	0	ipsc-ppc_0_ENSG00000087128	VAR_4_69302719_G_C	4	69302719	G	C	0.414164	0.112175	4.92871e-05	1792	0.0883225	0.157443	FALSE
gene_expression	ENSG00000087152.15_4	ENSG00000087152.15_4	ATXN7L3	0	ipsc-ppc_0_ENSG00000087152	VAR_17_41913973_C_CA	17	41913973	C	CA	0.928545	0.221309	1.29843e-06	1528	0.001984	0.00836696	TRUE
gene_expression	ENSG00000087157.19_5	ENSG00000087157.19_5	PGS1	0	ipsc-ppc_0_ENSG00000087157	VAR_17_76722124_C_CT	17	76722124	C	CT	1.2913	0.4012	0.0003411	3551	1	1	FALSE
gene_expression	ENSG00000087191.13_7	ENSG00000087191.13_7	PSMC5	0	ipsc-ppc_0_ENSG00000087191	VAR_17_61812655_G_A	17	61812655	G	A	0.710505	0.103775	7.68147e-17	1129	8.67238e-14	2.9379e-12	TRUE
gene_expression	ENSG00000087206.17_7	ENSG00000087206.17_7	UIMC1	0	ipsc-ppc_0_ENSG00000087206	VAR_5_176465081_A_AT	5	176465081	A	AT	-1.22708	0.295272	1.95405e-05	1826	0.0356809	0.0788574	FALSE
gene_expression	ENSG00000087245.13_7	ENSG00000087245.13_7	MMP2	0	ipsc-ppc_0_ENSG00000087245	VAR_16_55583139_CT_C	16	55583139	CT	C	0.88825	0.24719	0.000172168	2528	0.435241	0.560442	FALSE
gene_expression	ENSG00000087253.13_5	ENSG00000087253.13_5	LPCAT2	0	ipsc-ppc_0_ENSG00000087253	VAR_16_55897289_C_T	16	55897289	C	T	0.96998	0.292857	0.00502421	3455	1	1	FALSE
gene_expression	ENSG00000087258.15_6	ENSG00000087258.15_6	GNAO1	0	ipsc-ppc_0_ENSG00000087258	VAR_16_56627641_G_A	16	56627641	G	A	0.602064	0.15774	5.3987e-05	2147	0.11591	0.1938	FALSE
gene_expression	ENSG00000087263.17_4	ENSG00000087263.17_4	OGFOD1	0	ipsc-ppc_0_ENSG00000087263	VAR_16_56985156_A_G	16	56985156	A	G	0.957789	0.197543	5.00347e-05	2076	0.103872	0.178103	FALSE
gene_expression	ENSG00000087266.17_10	ENSG00000087266.17_10	SH3BP2	0	ipsc-ppc_0_ENSG00000087266	VAR_4_2820261_G_A	4	2820261	G	A	-0.954977	0.234326	1.89732e-06	1631	0.00309453	0.0119986	FALSE
gene_expression	ENSG00000087269.16_5	ENSG00000087269.16_5	NOP14	0	ipsc-ppc_0_ENSG00000087269	VAR_4_2793949_T_C	4	2793949	T	C	1.22292	0.335768	2.8221e-05	1352	0.0381548	0.0831587	FALSE
gene_expression	ENSG00000087274.17_7	ENSG00000087274.17_7	ADD1	0	ipsc-ppc_0_ENSG00000087274	VAR_4_2782963_CGT_C	4	2782963	CGT	C	0.735666	0.192489	0.00145028	2536	1	1	FALSE
gene_expression	ENSG00000087299.12_5	ENSG00000087299.12_5	L2HGDH	0	ipsc-ppc_0_ENSG00000087299	VAR_14_51236539_T_C	14	51236539	T	C	0.991461	0.256576	5.43218e-05	1880	0.102125	0.175877	FALSE
gene_expression	ENSG00000087301.9_6	ENSG00000087301.9_6	TXNDC16	0	ipsc-ppc_0_ENSG00000087301	VAR_14_52929575_T_A	14	52929575	T	A	-1.45786	0.25177	2.82126e-10	2324	6.5566e-07	7.16786e-06	TRUE
gene_expression	ENSG00000087302.9_5	ENSG00000087302.9_5	RTRAF	0	ipsc-ppc_0_ENSG00000087302	VAR_14_52453791_A_AAAAC	14	52453791	A	AAAAC	-2.20683	0.290597	2.95422e-20	2528	7.46828e-17	4.00514e-15	TRUE
gene_expression	ENSG00000087303.18_6	ENSG00000087303.18_6	NID2	0	ipsc-ppc_0_ENSG00000087303	VAR_14_52516567_T_C	14	52516567	T	C	-0.782604	0.19971	3.77748e-05	2600	0.0982144	0.170949	FALSE
gene_expression	ENSG00000087338.5_4	ENSG00000087338.5_4	GMCL1	0	ipsc-ppc_0_ENSG00000087338	VAR_2_70021002_A_AC	2	70021002	A	AC	1.23918	0.198756	1.23822e-11	1591	1.97001e-08	2.80572e-07	TRUE
gene_expression	ENSG00000087365.16_7	ENSG00000087365.16_7	SF3B2	0	ipsc-ppc_0_ENSG00000087365	VAR_11_65938380_CA_C	11	65938380	CA	C	-0.741172	0.174357	4.88216e-06	1385	0.00676179	0.0221324	FALSE
gene_expression	ENSG00000087448.11_5	ENSG00000087448.11_5	KLHL42	0	ipsc-ppc_0_ENSG00000087448	VAR_12_27763905_G_A	12	27763905	G	A	1.384	0.302218	9.74922e-07	2164	0.00210973	0.00880248	TRUE
gene_expression	ENSG00000087460.25_8	ENSG00000087460.25_8	GNAS	0	ipsc-ppc_0_ENSG00000087460	VAR_20_57195723_CACAT_C	20	57195723	CACAT	C	-0.480619	0.142849	0.000311735	2083	0.649345	0.786726	FALSE
gene_expression	ENSG00000087470.18_8	ENSG00000087470.18_8	DNM1L	0	ipsc-ppc_0_ENSG00000087470	VAR_12_32958458_C_T	12	32958458	C	T	-1.68679	0.361125	4.53271e-07	2623	0.00118893	0.00550775	TRUE
gene_expression	ENSG00000087494.16_6	ENSG00000087494.16_6	PTHLH	0	ipsc-ppc_0_ENSG00000087494	VAR_12_27822120_C_G	12	27822120	C	G	0.528049	0.114407	0.000270074	2008	0.542309	0.674007	FALSE
gene_expression	ENSG00000087495.17_6	ENSG00000087495.17_6	PHACTR3	0	ipsc-ppc_0_ENSG00000087495	VAR_20_57666181_T_C	20	57666181	T	C	-1.34454	0.350112	0.00016206	2348	0.380517	0.50094	FALSE
gene_expression	ENSG00000087502.18_6	ENSG00000087502.18_6	ERGIC2	0	ipsc-ppc_0_ENSG00000087502	VAR_12_29123011_T_TTTGG	12	29123011	T	TTTGG	0.66353	0.176471	0.000110936	2425	0.26902	0.376692	FALSE
gene_expression	ENSG00000087510.7_4	ENSG00000087510.7_4	TFAP2C	0	ipsc-ppc_0_ENSG00000087510	VAR_20_55339620_G_A	20	55339620	G	A	0.642516	0.174431	2.35564e-05	2624	0.061812	0.119867	FALSE
gene_expression	ENSG00000087586.17_4	ENSG00000087586.17_4	AURKA	0	ipsc-ppc_0_ENSG00000087586	VAR_20_55139149_A_G	20	55139149	A	G	-0.419913	0.11222	1.50209e-05	2172	0.0326254	0.0734407	FALSE
gene_expression	ENSG00000087884.14_7	ENSG00000087884.14_7	AAMDC	0	ipsc-ppc_0_ENSG00000087884	VAR_11_77525254_A_AAAG	11	77525254	A	AAAG	-0.816316	0.232909	4.88573e-05	1916	0.0936106	0.164601	FALSE
gene_expression	ENSG00000087903.13_7	ENSG00000087903.13_7	RFX2	0	ipsc-ppc_0_ENSG00000087903	VAR_19_6004811_TA_T	19	6004811	TA	T	-0.706293	0.165247	7.95797e-06	2760	0.021964	0.0541989	FALSE
gene_expression	ENSG00000087995.16_3	ENSG00000087995.16_3	METTL2A	0	ipsc-ppc_0_ENSG00000087995	VAR_17_60668718_TA_T	17	60668718	TA	T	1.16983	0.280255	8.28967e-06	1463	0.0121278	0.0344084	FALSE
gene_expression	ENSG00000088002.12_3	ENSG00000088002.12_3	SULT2B1	0	ipsc-ppc_0_ENSG00000088002	VAR_19_49274650_TA_T	19	49274650	TA	T	0.883502	0.258526	0.000185842	2536	0.471296	0.59872	FALSE
gene_expression	ENSG00000088035.18_7	ENSG00000088035.18_7	ALG6	0	ipsc-ppc_0_ENSG00000088035	VAR_1_63824733_T_C	1	63824733	T	C	-1.60336	0.269616	5.2362e-11	2446	1.28077e-07	1.58071e-06	TRUE
gene_expression	ENSG00000088038.19_7	ENSG00000088038.19_7	CNOT3	0	ipsc-ppc_0_ENSG00000088038	VAR_19_54378795_G_GA	19	54378795	G	GA	-1.07059	0.295311	6.15399e-05	3291	0.202528	0.299148	FALSE
gene_expression	ENSG00000088179.9_7	ENSG00000088179.9_7	PTPN4	0	ipsc-ppc_0_ENSG00000088179	VAR_2_121239360_T_C	2	121239360	T	C	0.620127	0.183064	0.0004604	2581	1	1	FALSE
gene_expression	ENSG00000088205.13_4	ENSG00000088205.13_4	DDX18	0	ipsc-ppc_0_ENSG00000088205	VAR_2_118215616_A_G	2	118215616	A	G	0.896926	0.17717	6.10756e-08	1662	0.000101508	0.000679358	TRUE
gene_expression	ENSG00000088247.17_6	ENSG00000088247.17_6	KHSRP	0	ipsc-ppc_0_ENSG00000088247	VAR_19_6832750_T_C	19	6832750	T	C	-0.694485	0.181391	4.55738e-05	2437	0.111063	0.187505	FALSE
gene_expression	ENSG00000088256.9_4	ENSG00000088256.9_4	GNA11	0	ipsc-ppc_0_ENSG00000088256	VAR_19_3031362_GTGTGTGTGTGTGTGTGTGTGTGTA_G	19	3031362	GTGTGTGTGTGTGTGTGTGTGTGTA	G	-0.916183	0.234367	2.12756e-05	2974	0.0632738	0.122041	FALSE
gene_expression	ENSG00000088280.19_6	ENSG00000088280.19_6	ASAP3	0	ipsc-ppc_0_ENSG00000088280	VAR_1_23817931_CTT_C	1	23817931	CTT	C	0.65959	0.173296	2.53609e-05	1544	0.0391573	0.084827	FALSE
gene_expression	ENSG00000088298.13_5	ENSG00000088298.13_5	EDEM2	0	ipsc-ppc_0_ENSG00000088298	VAR_20_33789043_C_T	20	33789043	C	T	-0.949107	0.193054	9.42102e-08	1357	0.000127843	0.000831284	TRUE
gene_expression	ENSG00000088305.18_5	ENSG00000088305.18_5	DNMT3B	0	ipsc-ppc_0_ENSG00000088305	VAR_20_31180907_T_C	20	31180907	T	C	1.0888	0.287976	9.54878e-06	1334	0.0127381	0.0356426	FALSE
gene_expression	ENSG00000088325.16_4	ENSG00000088325.16_4	TPX2	0	ipsc-ppc_0_ENSG00000088325	VAR_20_29846762_C_T	20	29846762	C	T	1.36941	0.27907	1.72803e-08	1598	2.76139e-05	0.00021639	TRUE
gene_expression	ENSG00000088340.17_7	ENSG00000088340.17_7	FER1L4	0	ipsc-ppc_0_ENSG00000088340	VAR_20_33863334_C_T	20	33863334	C	T	-1.39717	0.295605	2.66711e-07	1510	0.000402734	0.00222093	TRUE
gene_expression	ENSG00000088356.6_5	ENSG00000088356.6_5	PDRG1	0	ipsc-ppc_0_ENSG00000088356	VAR_20_30683660_A_ATATT	20	30683660	A	ATATT	1.59122	0.393307	2.44162e-05	1358	0.0331572	0.0742822	FALSE
gene_expression	ENSG00000088367.23_8	ENSG00000088367.23_8	EPB41L1	0	ipsc-ppc_0_ENSG00000088367	VAR_20_34434104_AT_A	20	34434104	AT	A	-0.722105	0.208214	0.000277971	1294	0.359695	0.478315	FALSE
gene_expression	ENSG00000088386.17_6	ENSG00000088386.17_6	SLC15A1	0	ipsc-ppc_0_ENSG00000088386	VAR_13_99438976_C_T	13	99438976	C	T	0.799705	0.230657	0.000626212	3700	1	1	FALSE
gene_expression	ENSG00000088387.19_8	ENSG00000088387.19_8	DOCK9	0	ipsc-ppc_0_ENSG00000088387	VAR_13_99727936_CTTT_C	13	99727936	CTTT	C	-1.14733	0.269572	3.83035e-06	2995	0.0114719	0.0329816	FALSE
gene_expression	ENSG00000088448.14_6	ENSG00000088448.14_6	ANKRD10	0	ipsc-ppc_0_ENSG00000088448	VAR_13_111099045_C_G	13	111099045	C	G	1.1627	0.295087	2.75122e-05	2585	0.071119	0.133436	FALSE
gene_expression	ENSG00000088451.11_5	ENSG00000088451.11_5	TGDS	0	ipsc-ppc_0_ENSG00000088451	VAR_13_95242386_C_G	13	95242386	C	G	-0.589076	0.12257	1.96013e-07	2308	0.000452397	0.00245574	TRUE
gene_expression	ENSG00000088538.13_4	ENSG00000088538.13_4	DOCK3	0	ipsc-ppc_0_ENSG00000088538	VAR_3_50560693_T_C	3	50560693	T	C	0.538639	0.141643	4.86524e-05	1839	0.0894718	0.159078	FALSE
gene_expression	ENSG00000088543.15_5	ENSG00000088543.15_5	C3orf18	0	ipsc-ppc_0_ENSG00000088543	VAR_3_50560714_TA_T	3	50560714	TA	T	0.644725	0.1928	0.000414684	1248	0.517526	0.648048	FALSE
gene_expression	ENSG00000088682.14_5	ENSG00000088682.14_5	COQ9	0	ipsc-ppc_0_ENSG00000088682	VAR_16_57097280_G_A	16	57097280	G	A	-0.679994	0.170916	1.82103e-05	2598	0.0473104	0.0977804	FALSE
gene_expression	ENSG00000088726.16_7	ENSG00000088726.16_7	TMEM40	0	ipsc-ppc_0_ENSG00000088726	VAR_3_13063804_C_T	3	13063804	C	T	-1.03129	0.271833	0.000440963	3056	1	1	FALSE
gene_expression	ENSG00000088727.12_6	ENSG00000088727.12_6	KIF9	0	ipsc-ppc_0_ENSG00000088727	VAR_3_47275023_CA_C	3	47275023	CA	C	0.993735	0.274938	0.000344325	823	0.28338	0.393486	FALSE
gene_expression	ENSG00000088756.12_4	ENSG00000088756.12_4	ARHGAP28	0	ipsc-ppc_0_ENSG00000088756	VAR_18_6570026_C_T	18	6570026	C	T	-0.900485	0.205969	3.78317e-06	3008	0.0113798	0.0327833	FALSE
gene_expression	ENSG00000088766.12_6	ENSG00000088766.12_6	CRLS1	0	ipsc-ppc_0_ENSG00000088766	VAR_20_6004600_AT_A	20	6004600	AT	A	-0.686904	0.170306	2.31826e-05	2468	0.0572147	0.113083	FALSE
gene_expression	ENSG00000088808.18_9	ENSG00000088808.18_9	PPP1R13B	0	ipsc-ppc_0_ENSG00000088808	VAR_14_104681651_A_G	14	104681651	A	G	-0.870188	0.240492	0.00293594	3323	1	1	FALSE
gene_expression	ENSG00000088812.18_5	ENSG00000088812.18_5	ATRN	0	ipsc-ppc_0_ENSG00000088812	VAR_20_3680463_A_AT	20	3680463	A	AT	0.605358	0.159384	6.11762e-05	3175	0.194235	0.289404	FALSE
gene_expression	ENSG00000088826.18_5	ENSG00000088826.18_5	SMOX	0	ipsc-ppc_0_ENSG00000088826	VAR_20_3884278_AT_A	20	3884278	AT	A	-0.870416	0.197131	8.08577e-07	2971	0.00240228	0.00978965	TRUE
gene_expression	ENSG00000088832.17_7	ENSG00000088832.17_7	FKBP1A	0	ipsc-ppc_0_ENSG00000088832	VAR_20_1350672_T_C	20	1350672	T	C	-0.692851	0.102137	3.83595e-17	2336	8.96077e-14	3.01698e-12	TRUE
gene_expression	ENSG00000088833.17_6	ENSG00000088833.17_6	NSFL1C	0	ipsc-ppc_0_ENSG00000088833	VAR_20_922916_A_AT	20	922916	A	AT	-0.919139	0.226773	7.98685e-05	2274	0.181621	0.274684	FALSE
gene_expression	ENSG00000088836.14_10	ENSG00000088836.14_10	SLC4A11	0	ipsc-ppc_0_ENSG00000088836	VAR_20_2756896_C_T	20	2756896	C	T	-0.828912	0.195218	4.22612e-06	2347	0.0099187	0.0294821	FALSE
gene_expression	ENSG00000088854.12_5	ENSG00000088854.12_5	C20orf194	0	ipsc-ppc_0_ENSG00000088854	VAR_20_3859483_TCACACA_T	20	3859483	TCACACA	T	0.830871	0.22077	0.000319287	3720	1	1	FALSE
gene_expression	ENSG00000088876.13_6	ENSG00000088876.13_6	ZNF343	0	ipsc-ppc_0_ENSG00000088876	VAR_20_2962737_CT_C	20	2962737	CT	C	1.31166	0.357548	0.000107338	2456	0.263622	0.370551	FALSE
gene_expression	ENSG00000088881.21_5	ENSG00000088881.21_5	EBF4	0	ipsc-ppc_0_ENSG00000088881	VAR_20_3067004_A_AT	20	3067004	A	AT	-0.511602	0.134087	0.000129238	2774	0.358507	0.476929	FALSE
gene_expression	ENSG00000088882.8_5	ENSG00000088882.8_5	CPXM1	0	ipsc-ppc_0_ENSG00000088882	VAR_20_2780151_G_A	20	2780151	G	A	-0.918773	0.152604	1.72154e-13	2605	4.48461e-10	8.46727e-09	TRUE
gene_expression	ENSG00000088888.18_4	ENSG00000088888.18_4	MAVS	0	ipsc-ppc_0_ENSG00000088888	VAR_20_3464896_T_TA	20	3464896	T	TA	0.689353	0.176745	0.000111718	2835	0.316722	0.430524	FALSE
gene_expression	ENSG00000088899.15_5	ENSG00000088899.15_5	LZTS3	0	ipsc-ppc_0_ENSG00000088899	VAR_20_3080043_CTTTTT_C	20	3080043	CTTTTT	C	0.877544	0.248502	0.000210456	2383	0.501517	0.631025	FALSE
gene_expression	ENSG00000088930.8_4	ENSG00000088930.8_4	XRN2	0	ipsc-ppc_0_ENSG00000088930	VAR_20_21301453_C_T	20	21301453	C	T	2.15931	0.432418	3.81848e-08	1385	5.28859e-05	0.000385271	TRUE
gene_expression	ENSG00000088970.16_8	ENSG00000088970.16_8	KIZ	0	ipsc-ppc_0_ENSG00000088970	VAR_20_21103987_A_G	20	21103987	A	G	-0.899089	0.19274	1.23406e-05	1471	0.0181531	0.0468235	FALSE
gene_expression	ENSG00000088986.11_6	ENSG00000088986.11_6	DYNLL1	0	ipsc-ppc_0_ENSG00000088986	VAR_12_120835193_T_TA	12	120835193	T	TA	0.39255	0.104279	0.00010305	1793	0.184769	0.278346	FALSE
gene_expression	ENSG00000088992.18_5	ENSG00000088992.18_5	TESC	0	ipsc-ppc_0_ENSG00000088992	VAR_12_117013730_G_C	12	117013730	G	C	-0.366991	0.103768	0.000130018	2408	0.313082	0.426457	FALSE
gene_expression	ENSG00000089006.16_5	ENSG00000089006.16_5	SNX5	0	ipsc-ppc_0_ENSG00000089006	VAR_20_18283693_AT_A	20	18283693	AT	A	0.701746	0.158769	4.09301e-05	2504	0.102489	0.176301	FALSE
gene_expression	ENSG00000089009.15_6	ENSG00000089009.15_6	RPL6	0	ipsc-ppc_0_ENSG00000089009	VAR_12_112678258_C_CT	12	112678258	C	CT	1.78769	0.35991	5.50627e-08	1331	7.32884e-05	0.000513455	TRUE
gene_expression	ENSG00000089022.14_5	ENSG00000089022.14_5	MAPKAPK5	0	ipsc-ppc_0_ENSG00000089022	VAR_12_112363229_T_G	12	112363229	T	G	-2.26727	0.418983	1.72882e-07	1330	0.000229933	0.00138328	TRUE
gene_expression	ENSG00000089048.14_3	ENSG00000089048.14_3	ESF1	0	ipsc-ppc_0_ENSG00000089048	VAR_20_14152949_C_CTT	20	14152949	C	CTT	0.755887	0.196085	0.000937917	2370	1	1	FALSE
gene_expression	ENSG00000089050.16_6	ENSG00000089050.16_6	RBBP9	0	ipsc-ppc_0_ENSG00000089050	VAR_20_18471326_CT_C	20	18471326	CT	C	-0.865735	0.222066	2.35154e-05	2156	0.0506992	0.102797	FALSE
gene_expression	ENSG00000089053.13_5	ENSG00000089053.13_5	ANAPC5	0	ipsc-ppc_0_ENSG00000089053	VAR_12_121834471_CT_C	12	121834471	CT	C	0.558152	0.141271	2.19171e-05	2350	0.0515052	0.103996	FALSE
gene_expression	ENSG00000089057.15_7	ENSG00000089057.15_7	SLC23A2	0	ipsc-ppc_0_ENSG00000089057	VAR_20_4781015_C_T	20	4781015	C	T	1.40544	0.28867	1.632e-07	2912	0.000475238	0.00256199	TRUE
gene_expression	ENSG00000089060.11_6	ENSG00000089060.11_6	SLC8B1	0	ipsc-ppc_0_ENSG00000089060	VAR_12_113796856_A_C	12	113796856	A	C	-0.519522	0.151601	0.00039964	3388	1	1	FALSE
gene_expression	ENSG00000089063.15_6	ENSG00000089063.15_6	TMEM230	0	ipsc-ppc_0_ENSG00000089063	VAR_20_5083173_C_CA	20	5083173	C	CA	1.66906	0.199502	4.81867e-30	2694	1.29815e-26	2.8122e-24	TRUE
gene_expression	ENSG00000089091.16_6	ENSG00000089091.16_6	DZANK1	0	ipsc-ppc_0_ENSG00000089091	VAR_20_18902264_GT_G	20	18902264	GT	G	-1.42069	0.35486	6.86325e-05	2349	0.161218	0.249675	FALSE
gene_expression	ENSG00000089094.19_6	ENSG00000089094.19_6	KDM2B	0	ipsc-ppc_0_ENSG00000089094	VAR_12_122055918_CT_C	12	122055918	CT	C	1.40529	0.279137	1.70081e-08	2576	4.38128e-05	0.000326248	TRUE
gene_expression	ENSG00000089123.16_6	ENSG00000089123.16_6	TASP1	0	ipsc-ppc_0_ENSG00000089123	VAR_20_13496195_TAA_T	20	13496195	TAA	T	1.11689	0.254185	3.9278e-06	2397	0.00941494	0.0283067	FALSE
gene_expression	ENSG00000089127.13_7	ENSG00000089127.13_7	OAS1	0	ipsc-ppc_0_ENSG00000089127	VAR_12_113361706_CA_C	12	113361706	CA	C	-1.60148	0.228749	2.38975e-17	1740	4.15816e-14	1.4597e-12	TRUE
gene_expression	ENSG00000089154.11_5	ENSG00000089154.11_5	GCN1	0	ipsc-ppc_0_ENSG00000089154	VAR_12_120336053_C_T	12	120336053	C	T	0.753446	0.189796	2.02627e-05	1769	0.0358447	0.0791507	FALSE
gene_expression	ENSG00000089157.16_7	ENSG00000089157.16_7	RPLP0	0	ipsc-ppc_0_ENSG00000089157	VAR_12_120241792_CT_C	12	120241792	CT	C	0.795162	0.171936	1.61079e-06	1682	0.00270935	0.0107772	FALSE
gene_expression	ENSG00000089159.16_8	ENSG00000089159.16_8	PXN	0	ipsc-ppc_0_ENSG00000089159	VAR_12_120508320_A_G	12	120508320	A	G	1.4453	0.300673	1.2998e-07	1760	0.000228765	0.00137716	TRUE
gene_expression	ENSG00000089163.4_3	ENSG00000089163.4_3	SIRT4	0	ipsc-ppc_0_ENSG00000089163	VAR_12_120857439_T_C	12	120857439	T	C	1.06057	0.226468	1.63475e-07	1736	0.000283793	0.00166099	TRUE
gene_expression	ENSG00000089177.18_5	ENSG00000089177.18_5	KIF16B	0	ipsc-ppc_0_ENSG00000089177	VAR_20_16708754_CT_C	20	16708754	CT	C	-0.665706	0.245016	0.00155051	4559	1	1	FALSE
gene_expression	ENSG00000089195.15_5	ENSG00000089195.15_5	TRMT6	0	ipsc-ppc_0_ENSG00000089195	VAR_20_5820132_A_AAGATAGATAGAT	20	5820132	A	AAGATAGATAGAT	0.811115	0.170586	1.21238e-06	2686	0.00325644	0.0124829	FALSE
gene_expression	ENSG00000089199.10_7	ENSG00000089199.10_7	CHGB	0	ipsc-ppc_0_ENSG00000089199	VAR_20_5781503_GCGTA_G	20	5781503	GCGTA	G	-0.605514	0.152138	2.18647e-05	2672	0.0584223	0.114918	FALSE
gene_expression	ENSG00000089220.5_4	ENSG00000089220.5_4	PEBP1	0	ipsc-ppc_0_ENSG00000089220	VAR_12_118244841_C_T	12	118244841	C	T	1.30966	0.336544	9.46322e-06	2391	0.0226266	0.0554433	FALSE
gene_expression	ENSG00000089234.16_6	ENSG00000089234.16_6	BRAP	0	ipsc-ppc_0_ENSG00000089234	VAR_12_112092121_CT_C	12	112092121	CT	C	1.27309	0.295658	6.66325e-06	1270	0.00846232	0.0261837	FALSE
gene_expression	ENSG00000089248.7_5	ENSG00000089248.7_5	ERP29	0	ipsc-ppc_0_ENSG00000089248	VAR_12_112233400_C_CT	12	112233400	C	CT	0.948306	0.232588	1.28365e-05	1280	0.0164307	0.0434492	FALSE
gene_expression	ENSG00000089280.19_3	ENSG00000089280.19_3	FUS	0	ipsc-ppc_0_ENSG00000089280	VAR_16_30951743_GA_G	16	30951743	GA	G	-0.51537	0.133272	5.01786e-05	1221	0.0612681	0.119121	FALSE
gene_expression	ENSG00000089327.15_6	ENSG00000089327.15_6	FXYD5	0	ipsc-ppc_0_ENSG00000089327	VAR_19_35720673_T_C	19	35720673	T	C	-0.587254	0.128969	1.58536e-06	2513	0.003984	0.0146184	FALSE
gene_expression	ENSG00000089335.21_6	ENSG00000089335.21_6	ZNF302	0	ipsc-ppc_0_ENSG00000089335	VAR_19_35168545_A_G	19	35168545	A	G	-1.08034	0.208552	2.84392e-09	2037	5.79306e-06	5.31644e-05	TRUE
gene_expression	ENSG00000089351.14_5	ENSG00000089351.14_5	GRAMD1A	0	ipsc-ppc_0_ENSG00000089351	VAR_19_35492129_C_T	19	35492129	C	T	-0.928081	0.162501	7.98448e-11	2631	2.10072e-07	2.4954e-06	TRUE
gene_expression	ENSG00000089356.18_6	ENSG00000089356.18_6	FXYD3	0	ipsc-ppc_0_ENSG00000089356	VAR_19_35567848_T_C	19	35567848	T	C	0.463453	0.12052	7.59447e-06	2534	0.0192444	0.049016	FALSE
gene_expression	ENSG00000089486.17_7	ENSG00000089486.17_7	CDIP1	0	ipsc-ppc_0_ENSG00000089486	VAR_16_4566857_C_T	16	4566857	C	T	0.813436	0.167361	5.89435e-09	2115	1.24666e-05	0.000105853	TRUE
gene_expression	ENSG00000089505.17_6	ENSG00000089505.17_6	CMTM1	0	ipsc-ppc_0_ENSG00000089505	VAR_16_66155168_TGA_T	16	66155168	TGA	T	1.95704	0.487293	3.94223e-05	1407	0.0554672	0.110485	FALSE
gene_expression	ENSG00000089597.18_6	ENSG00000089597.18_6	GANAB	0	ipsc-ppc_0_ENSG00000089597	VAR_11_62413662_C_T	11	62413662	C	T	-2.63222	0.350396	6.36186e-21	1719	1.0936e-17	6.61952e-16	TRUE
gene_expression	ENSG00000089639.11_6	ENSG00000089639.11_6	GMIP	0	ipsc-ppc_0_ENSG00000089639	VAR_19_19753882_C_T	19	19753882	C	T	-0.613246	0.132007	3.09229e-07	1923	0.000594647	0.00310015	TRUE
gene_expression	ENSG00000089685.15_7	ENSG00000089685.15_7	BIRC5	0	ipsc-ppc_0_ENSG00000089685	VAR_17_76002573_TTTCTTCTTCTTC_T	17	76002573	TTTCTTCTTCTTC	T	-0.553445	0.119475	9.95442e-06	2855	0.0284199	0.0659392	FALSE
gene_expression	ENSG00000089693.10_5	ENSG00000089693.10_5	MLF2	0	ipsc-ppc_0_ENSG00000089693	VAR_12_7367329_AAG_A	12	7367329	AAG	A	1.91645	0.477918	1.10576e-05	1953	0.0215956	0.053458	FALSE
gene_expression	ENSG00000089723.10_4	ENSG00000089723.10_4	OTUB2	0	ipsc-ppc_0_ENSG00000089723	VAR_14_94492486_T_C	14	94492486	T	C	-0.965533	0.2022	7.1858e-06	2173	0.0156147	0.0417407	FALSE
gene_expression	ENSG00000089737.17_6	ENSG00000089737.17_6	DDX24	0	ipsc-ppc_0_ENSG00000089737	VAR_14_94512415_T_C	14	94512415	T	C	-1.36345	0.182796	1.35251e-22	2299	3.10943e-19	2.4148e-17	TRUE
gene_expression	ENSG00000089775.11_4	ENSG00000089775.11_4	ZBTB25	0	ipsc-ppc_0_ENSG00000089775	VAR_14_64908520_CA_C	14	64908520	CA	C	1.05632	0.241822	1.33353e-06	1979	0.00263905	0.0105455	FALSE
gene_expression	ENSG00000089818.18_6	ENSG00000089818.18_6	NECAP1	0	ipsc-ppc_0_ENSG00000089818	VAR_12_7808107_T_TA	12	7808107	T	TA	-1.27117	0.337656	8.81106e-05	2499	0.220188	0.31985	FALSE
gene_expression	ENSG00000089876.12_9	ENSG00000089876.12_9	DHX32	0	ipsc-ppc_0_ENSG00000089876	VAR_10_127579923_T_TC	10	127579923	T	TC	0.623616	0.161861	3.13841e-05	2056	0.0645257	0.123861	FALSE
gene_expression	ENSG00000089902.10_5	ENSG00000089902.10_5	RCOR1	0	ipsc-ppc_0_ENSG00000089902	VAR_14_103678455_C_CA	14	103678455	C	CA	1.13154	0.232483	4.03672e-06	1835	0.00740738	0.0236944	FALSE
gene_expression	ENSG00000089916.18_7	ENSG00000089916.18_7	GPATCH2L	0	ipsc-ppc_0_ENSG00000089916	VAR_14_77113417_ATT_A	14	77113417	ATT	A	1.61603	0.329852	1.47768e-07	2157	0.000318735	0.00183228	TRUE
gene_expression	ENSG00000090006.18_6	ENSG00000090006.18_6	LTBP4	0	ipsc-ppc_0_ENSG00000090006	VAR_19_41027072_C_T	19	41027072	C	T	0.925063	0.22897	2.97968e-06	2228	0.00663872	0.021821	FALSE
gene_expression	ENSG00000090013.11_6	ENSG00000090013.11_6	BLVRB	0	ipsc-ppc_0_ENSG00000090013	VAR_19_40869321_A_ATTTG	19	40869321	A	ATTTG	-0.687653	0.176384	1.8905e-05	2133	0.0403243	0.0867275	FALSE
gene_expression	ENSG00000090020.11_5	ENSG00000090020.11_5	SLC9A1	0	ipsc-ppc_0_ENSG00000090020	VAR_1_27413520_AACAC_A	1	27413520	AACAC	A	0.639586	0.172586	0.000427754	1369	0.585595	0.718905	FALSE
gene_expression	ENSG00000090054.15_6	ENSG00000090054.15_6	SPTLC1	0	ipsc-ppc_0_ENSG00000090054	VAR_9_94754056_A_G	9	94754056	A	G	1.562	0.269527	2.14959e-10	2057	4.42171e-07	4.95907e-06	TRUE
gene_expression	ENSG00000090060.18_6	ENSG00000090060.18_6	PAPOLA	0	ipsc-ppc_0_ENSG00000090060	VAR_14_96966984_C_CT	14	96966984	C	CT	-0.842571	0.180386	8.21605e-07	2530	0.00207866	0.0086971	TRUE
gene_expression	ENSG00000090061.17_6	ENSG00000090061.17_6	CCNK	0	ipsc-ppc_0_ENSG00000090061	VAR_14_99476343_A_G	14	99476343	A	G	0.988407	0.29405	0.000106194	2380	0.252742	0.357794	FALSE
gene_expression	ENSG00000090097.21_9	ENSG00000090097.21_9	PCBP4	0	ipsc-ppc_0_ENSG00000090097	VAR_3_51643714_TTG_T	3	51643714	TTG	T	-1.02612	0.301354	0.00156326	1391	1	1	FALSE
gene_expression	ENSG00000090104.12_4	ENSG00000090104.12_4	RGS1	0	ipsc-ppc_0_ENSG00000090104	VAR_1_192487255_A_ATTTTATTTTATTTTATTTTATTTTATTTTG	1	192487255	A	ATTTTATTTTATTTTATTTTATTTTATTTTG	-0.642362	0.172072	7.63673e-05	1405	0.107296	0.182567	FALSE
gene_expression	ENSG00000090238.12_6	ENSG00000090238.12_6	YPEL3	0	ipsc-ppc_0_ENSG00000090238	VAR_16_29859430_CT_C	16	29859430	CT	C	-0.646525	0.180152	2.2409e-05	1048	0.0234847	0.0569694	FALSE
gene_expression	ENSG00000090263.16_7	ENSG00000090263.16_7	MRPS33	0	ipsc-ppc_0_ENSG00000090263	VAR_7_140708601_AT_A	7	140708601	AT	A	0.755821	0.220265	0.000198248	1587	0.31462	0.428269	FALSE
gene_expression	ENSG00000090266.13_7	ENSG00000090266.13_7	NDUFB2	0	ipsc-ppc_0_ENSG00000090266	VAR_7_140556167_C_T	7	140556167	C	T	-0.554012	0.151131	1.97805e-05	2009	0.039739	0.0856927	FALSE
gene_expression	ENSG00000090273.14_5	ENSG00000090273.14_5	NUDC	0	ipsc-ppc_0_ENSG00000090273	VAR_1_26852348_T_C	1	26852348	T	C	1.1568	0.302548	0.000337481	1396	0.471124	0.59864	FALSE
gene_expression	ENSG00000090316.16_5	ENSG00000090316.16_5	MAEA	0	ipsc-ppc_0_ENSG00000090316	VAR_4_1324317_C_A	4	1324317	C	A	0.562488	0.118485	4.35995e-07	2319	0.00101107	0.00482921	TRUE
gene_expression	ENSG00000090339.9_4	ENSG00000090339.9_4	ICAM1	0	ipsc-ppc_0_ENSG00000090339	VAR_19_10659737_C_T	19	10659737	C	T	0.383012	0.102865	2.02467e-05	2384	0.048268	0.0991992	FALSE
gene_expression	ENSG00000090372.15_7	ENSG00000090372.15_7	STRN4	0	ipsc-ppc_0_ENSG00000090372	VAR_19_47221129_G_A	19	47221129	G	A	1.0335	0.188552	1.34977e-09	2199	2.96815e-06	2.86278e-05	TRUE
gene_expression	ENSG00000090382.7_4	ENSG00000090382.7_4	LYZ	0	ipsc-ppc_0_ENSG00000090382	VAR_12_69382836_T_G	12	69382836	T	G	1.08781	0.333638	0.000150023	2275	0.341302	0.45826	FALSE
gene_expression	ENSG00000090432.7_5	ENSG00000090432.7_5	MUL1	0	ipsc-ppc_0_ENSG00000090432	VAR_1_20862106_G_A	1	20862106	G	A	0.883928	0.140207	6.80859e-13	2052	1.39712e-09	2.44965e-08	TRUE
gene_expression	ENSG00000090447.12_5	ENSG00000090447.12_5	TFAP4	0	ipsc-ppc_0_ENSG00000090447	VAR_16_4337509_G_T	16	4337509	G	T	0.630794	0.125286	6.93264e-09	1918	1.32968e-05	0.000112266	TRUE
gene_expression	ENSG00000090470.15_8	ENSG00000090470.15_8	PDCD7	0	ipsc-ppc_0_ENSG00000090470	VAR_15_64996396_C_T	15	64996396	C	T	-0.866896	0.197822	2.86122e-06	1530	0.00437766	0.0157195	FALSE
gene_expression	ENSG00000090487.11_5	ENSG00000090487.11_5	SPG21	0	ipsc-ppc_0_ENSG00000090487	VAR_15_65232669_C_T	15	65232669	C	T	-0.844214	0.126239	6.04512e-17	1471	8.89238e-14	3.00008e-12	TRUE
gene_expression	ENSG00000090520.11_4	ENSG00000090520.11_4	DNAJB11	0	ipsc-ppc_0_ENSG00000090520	VAR_3_185925510_C_T	3	185925510	C	T	-0.533381	0.138359	0.000218746	2501	0.547084	0.678764	FALSE
gene_expression	ENSG00000090530.10_6	ENSG00000090530.10_6	P3H2	0	ipsc-ppc_0_ENSG00000090530	VAR_3_189690816_G_GA	3	189690816	G	GA	0.519819	0.119167	1.98093e-06	3241	0.00642019	0.0212587	FALSE
gene_expression	ENSG00000090534.20_9	ENSG00000090534.20_9	THPO	0	ipsc-ppc_0_ENSG00000090534	VAR_3_183612281_T_C	3	183612281	T	C	-1.01102	0.293413	4.24932e-05	2243	0.0953123	0.167045	FALSE
gene_expression	ENSG00000090539.15_5	ENSG00000090539.15_5	CHRD	0	ipsc-ppc_0_ENSG00000090539	VAR_3_183750907_AT_A	3	183750907	AT	A	1.02723	0.23565	1.22513e-06	2240	0.0027443	0.0108768	FALSE
gene_expression	ENSG00000090554.13_5	ENSG00000090554.13_5	FLT3LG	0	ipsc-ppc_0_ENSG00000090554	VAR_19_50065095_A_G	19	50065095	A	G	2.12707	0.456981	1.78629e-07	1959	0.000349934	0.00197915	TRUE
gene_expression	ENSG00000090565.17_8	ENSG00000090565.17_8	RAB11FIP3	0	ipsc-ppc_0_ENSG00000090565	VAR_16_318154_T_TCA	16	318154	T	TCA	-0.781929	0.241683	0.000349101	3142	1	1	FALSE
gene_expression	ENSG00000090581.10_5	ENSG00000090581.10_5	GNPTG	0	ipsc-ppc_0_ENSG00000090581	VAR_16_1862983_T_G	16	1862983	T	G	-0.821869	0.256763	0.000113138	2718	0.30751	0.419963	FALSE
gene_expression	ENSG00000090612.22_8	ENSG00000090612.22_8	ZNF268	0	ipsc-ppc_0_ENSG00000090612	VAR_12_133770096_G_A	12	133770096	G	A	-1.21022	0.283749	1.7684e-06	896	0.00158448	0.00697512	TRUE
gene_expression	ENSG00000090615.15_7	ENSG00000090615.15_7	GOLGA3	0	ipsc-ppc_0_ENSG00000090615	VAR_12_133448815_G_A	12	133448815	G	A	0.644059	0.150345	3.50433e-06	2021	0.00708226	0.0229261	FALSE
gene_expression	ENSG00000090621.14_8	ENSG00000090621.14_8	PABPC4	0	ipsc-ppc_0_ENSG00000090621	VAR_1_39612121_CA_C	1	39612121	CA	C	1.02814	0.226914	1.9771e-05	2003	0.0396014	0.0854966	FALSE
gene_expression	ENSG00000090661.12_5	ENSG00000090661.12_5	CERS4	0	ipsc-ppc_0_ENSG00000090661	VAR_19_8274906_C_CCAGGAAACAGCAAGATTGTGTGG	19	8274906	C	CCAGGAAACAGCAAGATTGTGTGG	1.0651	0.180315	1.54363e-11	3050	4.70807e-08	6.31661e-07	TRUE
gene_expression	ENSG00000090674.16_5	ENSG00000090674.16_5	MCOLN1	0	ipsc-ppc_0_ENSG00000090674	VAR_19_7805296_G_T	19	7805296	G	T	0.316255	0.082396	6.99449e-05	3004	0.210114	0.307933	FALSE
gene_expression	ENSG00000090686.16_5	ENSG00000090686.16_5	USP48	0	ipsc-ppc_0_ENSG00000090686	VAR_1_22583334_C_CA	1	22583334	C	CA	0.536242	0.163966	0.000119602	2805	0.335484	0.451627	FALSE
gene_expression	ENSG00000090857.14_5	ENSG00000090857.14_5	PDPR	0	ipsc-ppc_0_ENSG00000090857	VAR_16_70185080_G_A	16	70185080	G	A	2.01382	0.349009	1.97242e-10	1234	2.43397e-07	2.85216e-06	TRUE
gene_expression	ENSG00000090861.16_5	ENSG00000090861.16_5	AARS1	0	ipsc-ppc_0_ENSG00000090861	VAR_16_70694747_A_AGCCCG	16	70694747	A	AGCCCG	-1.29387	0.263277	9.53953e-08	1169	0.000111517	0.000737949	TRUE
gene_expression	ENSG00000090863.12_5	ENSG00000090863.12_5	GLG1	0	ipsc-ppc_0_ENSG00000090863	VAR_16_74429830_TTGTGTG_T	16	74429830	TTGTGTG	T	-1.08277	0.215684	4.25321e-08	2115	8.99553e-05	0.000609475	TRUE
gene_expression	ENSG00000090905.19_5	ENSG00000090905.19_5	TNRC6A	0	ipsc-ppc_0_ENSG00000090905	VAR_16_24981375_TA_T	16	24981375	TA	T	-0.694958	0.183551	0.00011321	2941	0.332951	0.449025	FALSE
gene_expression	ENSG00000090924.15_6	ENSG00000090924.15_6	PLEKHG2	0	ipsc-ppc_0_ENSG00000090924	VAR_19_39685201_AT_A	19	39685201	AT	A	0.529561	0.151985	5.26928e-05	2276	0.119929	0.199224	FALSE
gene_expression	ENSG00000090932.11_4	ENSG00000090932.11_4	DLL3	0	ipsc-ppc_0_ENSG00000090932	VAR_19_40170553_G_C	19	40170553	G	C	-1.47788	0.419492	0.00059987	3027	1	1	FALSE
gene_expression	ENSG00000090971.5_4	ENSG00000090971.5_4	NAT14	0	ipsc-ppc_0_ENSG00000090971	VAR_19_56497694_ACTCT_A	19	56497694	ACTCT	A	-0.89737	0.239777	0.000821343	3645	1	1	FALSE
gene_expression	ENSG00000090975.12_5	ENSG00000090975.12_5	PITPNM2	0	ipsc-ppc_0_ENSG00000090975	VAR_12_123203073_C_CTT	12	123203073	C	CTT	0.806333	0.188691	4.82596e-06	2160	0.0104241	0.0306687	FALSE
gene_expression	ENSG00000090989.18_5	ENSG00000090989.18_5	EXOC1	0	ipsc-ppc_0_ENSG00000090989	VAR_4_56401906_CT_C	4	56401906	CT	C	1.84197	0.410771	3.5617e-06	2188	0.00779301	0.0245793	FALSE
gene_expression	ENSG00000091009.8_5	ENSG00000091009.8_5	RBM27	0	ipsc-ppc_0_ENSG00000091009	VAR_5_145536342_GA_G	5	145536342	GA	G	0.984685	0.313882	0.000310068	1738	0.538898	0.670274	FALSE
gene_expression	ENSG00000091039.17_7	ENSG00000091039.17_7	OSBPL8	0	ipsc-ppc_0_ENSG00000091039	VAR_12_76620549_TACACACACACAC_T	12	76620549	TACACACACACAC	T	1.95808	0.451012	4.22294e-05	2158	0.091131	0.161401	FALSE
gene_expression	ENSG00000091073.19_4	ENSG00000091073.19_4	DTX2	0	ipsc-ppc_0_ENSG00000091073	VAR_7_76172486_AAAG_A	7	76172486	AAAG	A	1.02616	0.229096	2.25079e-06	1295	0.00291477	0.0114232	FALSE
gene_expression	ENSG00000091127.14_5	ENSG00000091127.14_5	PUS7	0	ipsc-ppc_0_ENSG00000091127	VAR_7_105393756_C_T	7	105393756	C	T	0.951519	0.226394	1.06866e-05	2140	0.0228693	0.0558619	FALSE
gene_expression	ENSG00000091129.21_10	ENSG00000091129.21_10	NRCAM	0	ipsc-ppc_0_ENSG00000091129	VAR_7_107795580_CACACACACAT_C	7	107795580	CACACACACAT	C	-2.32085	0.482158	1.91774e-07	2425	0.000465052	0.00251449	TRUE
gene_expression	ENSG00000091136.14_6	ENSG00000091136.14_6	LAMB1	0	ipsc-ppc_0_ENSG00000091136	VAR_7_107595397_TG_T	7	107595397	TG	T	-1.4791	0.293941	1.64635e-07	1913	0.000314946	0.00181266	TRUE
gene_expression	ENSG00000091140.14_4	ENSG00000091140.14_4	DLD	0	ipsc-ppc_0_ENSG00000091140	VAR_7_107583185_A_G	7	107583185	A	G	-1.23653	0.255904	9.42534e-08	1859	0.000175217	0.00108818	TRUE
gene_expression	ENSG00000091157.13_5	ENSG00000091157.13_5	WDR7	0	ipsc-ppc_0_ENSG00000091157	VAR_18_55091293_C_T	18	55091293	C	T	-1.4872	0.310344	1.82206e-06	2306	0.00420167	0.0152036	FALSE
gene_expression	ENSG00000091164.13_6	ENSG00000091164.13_6	TXNL1	0	ipsc-ppc_0_ENSG00000091164	VAR_18_54237947_CA_C	18	54237947	CA	C	0.663875	0.186221	0.000103442	1529	0.158162	0.246179	FALSE
gene_expression	ENSG00000091262.15_4	ENSG00000091262.15_4	ABCC6	0	ipsc-ppc_0_ENSG00000091262	VAR_16_16059142_CT_C	16	16059142	CT	C	1.6814	0.435453	3.54781e-05	1738	0.0616609	0.119687	FALSE
gene_expression	ENSG00000091317.8_5	ENSG00000091317.8_5	CMTM6	0	ipsc-ppc_0_ENSG00000091317	VAR_3_32923426_T_C	3	32923426	T	C	-0.410259	0.129802	9.64641e-05	2396	0.231128	0.332456	FALSE
gene_expression	ENSG00000091409.15_6	ENSG00000091409.15_6	ITGA6	0	ipsc-ppc_0_ENSG00000091409	VAR_2_173742256_TA_T	2	173742256	TA	T	0.902278	0.239961	5.12815e-05	2477	0.127024	0.20803	FALSE
gene_expression	ENSG00000091428.18_4	ENSG00000091428.18_4	RAPGEF4	0	ipsc-ppc_0_ENSG00000091428	VAR_2_173369391_C_T	2	173369391	C	T	-1.61549	0.402663	8.02029e-06	2990	0.0239807	0.0578234	FALSE
gene_expression	ENSG00000091436.17_6	ENSG00000091436.17_6	MAP3K20	0	ipsc-ppc_0_ENSG00000091436	VAR_2_174070885_G_T	2	174070885	G	T	0.81787	0.206935	1.62003e-06	2417	0.00391561	0.0144528	FALSE
gene_expression	ENSG00000091483.7_4	ENSG00000091483.7_4	FH	0	ipsc-ppc_0_ENSG00000091483	VAR_1_242114876_G_A	1	242114876	G	A	0.484377	0.134504	0.000274106	3823	1	1	FALSE
gene_expression	ENSG00000091490.11_7	ENSG00000091490.11_7	SEL1L3	0	ipsc-ppc_0_ENSG00000091490	VAR_4_25749199_A_AACACACAC	4	25749199	A	AACACACAC	-0.899962	0.217354	0.000109079	2505	0.273243	0.38147	FALSE
gene_expression	ENSG00000091513.16_6	ENSG00000091513.16_6	TF	0	ipsc-ppc_0_ENSG00000091513	VAR_3_133782838_G_A	3	133782838	G	A	-0.861776	0.243304	0.000746767	2977	1	1	FALSE
gene_expression	ENSG00000091527.15_4	ENSG00000091527.15_4	CDV3	0	ipsc-ppc_0_ENSG00000091527	VAR_3_133267879_A_ACG	3	133267879	A	ACG	0.866615	0.2315	0.0105228	2856	1	1	FALSE
gene_expression	ENSG00000091536.19_7	ENSG00000091536.19_7	MYO15A	0	ipsc-ppc_0_ENSG00000091536	VAR_17_17987599_AT_A	17	17987599	AT	A	-1.08529	0.350118	0.000107261	908	0.0973931	0.169932	FALSE
gene_expression	ENSG00000091542.9_4	ENSG00000091542.9_4	ALKBH5	0	ipsc-ppc_0_ENSG00000091542	VAR_17_18251236_T_G	17	18251236	T	G	-0.561054	0.132295	6.19828e-06	815	0.0050516	0.0175871	FALSE
gene_expression	ENSG00000091622.16_6	ENSG00000091622.16_6	PITPNM3	0	ipsc-ppc_0_ENSG00000091622	VAR_17_6690568_T_TGCGCGC	17	6690568	T	TGCGCGC	-1.12729	0.244076	1.07708e-05	2869	0.0309013	0.0703704	FALSE
gene_expression	ENSG00000091640.8_5	ENSG00000091640.8_5	SPAG7	0	ipsc-ppc_0_ENSG00000091640	VAR_17_4888322_C_A	17	4888322	C	A	0.729024	0.161098	2.73004e-08	2301	6.28181e-05	0.000447916	TRUE
gene_expression	ENSG00000091651.9_5	ENSG00000091651.9_5	ORC6	0	ipsc-ppc_0_ENSG00000091651	VAR_16_47078282_T_A	16	47078282	T	A	-0.963563	0.201095	1.23308e-08	615	7.58342e-06	6.7598e-05	TRUE
gene_expression	ENSG00000091656.19_9	ENSG00000091656.19_9	ZFHX4	0	ipsc-ppc_0_ENSG00000091656	VAR_8_77407642_A_T	8	77407642	A	T	-1.2838	0.27821	5.23948e-07	1846	0.000967208	0.00464938	TRUE
gene_expression	ENSG00000091704.10_6	ENSG00000091704.10_6	CPA1	0	ipsc-ppc_0_ENSG00000091704	VAR_7_130019481_C_T	7	130019481	C	T	-0.475588	0.105179	1.8953e-07	1755	0.000332625	0.00190201	TRUE
gene_expression	ENSG00000091732.17_6	ENSG00000091732.17_6	ZC3HC1	0	ipsc-ppc_0_ENSG00000091732	VAR_7_129805539_TA_T	7	129805539	TA	T	-1.02151	0.263823	3.2815e-05	2181	0.0715696	0.134065	FALSE
gene_expression	ENSG00000091844.8_6	ENSG00000091844.8_6	RGS17	0	ipsc-ppc_0_ENSG00000091844	VAR_6_153406657_G_A	6	153406657	G	A	-0.567027	0.129312	4.98007e-06	2488	0.0123904	0.0349967	FALSE
gene_expression	ENSG00000091879.14_4	ENSG00000091879.14_4	ANGPT2	0	ipsc-ppc_0_ENSG00000091879	VAR_8_6414226_C_T	8	6414226	C	T	0.825052	0.21874	3.68688e-05	4404	0.16237	0.251081	FALSE
gene_expression	ENSG00000091947.10_6	ENSG00000091947.10_6	TMEM101	0	ipsc-ppc_0_ENSG00000091947	VAR_17_42118658_AACACACACACAC_A	17	42118658	AACACACACACAC	A	-1.48152	0.217392	2.01443e-16	1578	3.17878e-13	9.73047e-12	TRUE
gene_expression	ENSG00000091972.18_8	ENSG00000091972.18_8	CD200	0	ipsc-ppc_0_ENSG00000091972	VAR_3_112051693_G_T	3	112051693	G	T	-1.29917	0.278417	2.24662e-07	2288	0.000514027	0.00273351	TRUE
gene_expression	ENSG00000091986.15_8	ENSG00000091986.15_8	CCDC80	0	ipsc-ppc_0_ENSG00000091986	VAR_3_112360039_T_C	3	112360039	T	C	-1.93413	0.363117	2.47786e-08	2268	5.61978e-05	0.000405985	TRUE
gene_expression	ENSG00000092010.15_5	ENSG00000092010.15_5	PSME1	0	ipsc-ppc_0_ENSG00000092010	VAR_14_24269150_TA_T	14	24269150	TA	T	1.15877	0.244388	8.04677e-06	2136	0.0171879	0.0449891	FALSE
gene_expression	ENSG00000092020.10_5	ENSG00000092020.10_5	PPP2R3C	0	ipsc-ppc_0_ENSG00000092020	VAR_14_35560539_T_A	14	35560539	T	A	1.50434	0.214272	6.60644e-16	2198	1.4521e-12	4.05209e-11	TRUE
gene_expression	ENSG00000092036.18_6	ENSG00000092036.18_6	HAUS4	0	ipsc-ppc_0_ENSG00000092036	VAR_14_23416252_C_G	14	23416252	C	G	-0.630822	0.103771	6.46066e-13	2287	1.47755e-09	2.57968e-08	TRUE
gene_expression	ENSG00000092068.20_7	ENSG00000092068.20_7	SLC7A8	0	ipsc-ppc_0_ENSG00000092068	VAR_14_23251650_C_CTTAT	14	23251650	C	CTTAT	1.57545	0.423757	0.00117938	2824	1	1	FALSE
gene_expression	ENSG00000092094.11_6	ENSG00000092094.11_6	OSGEP	0	ipsc-ppc_0_ENSG00000092094	VAR_14_21245630_C_T	14	21245630	C	T	-0.619658	0.186132	0.000359022	3878	1	1	FALSE
gene_expression	ENSG00000092096.17_6	ENSG00000092096.17_6	SLC22A17	0	ipsc-ppc_0_ENSG00000092096	VAR_14_23316447_G_A	14	23316447	G	A	-0.83555	0.209016	9.34204e-06	1872	0.0174883	0.0455795	FALSE
gene_expression	ENSG00000092098.17_6	ENSG00000092098.17_6	RNF31	0	ipsc-ppc_0_ENSG00000092098	VAR_14_24360216_G_GAA	14	24360216	G	GAA	1.67467	0.423349	3.78696e-05	2178	0.08248	0.149604	FALSE
gene_expression	ENSG00000092108.21_9	ENSG00000092108.21_9	SCFD1	0	ipsc-ppc_0_ENSG00000092108	VAR_14_31019325_C_CA	14	31019325	C	CA	-0.762561	0.192485	4.62799e-05	1750	0.0809898	0.147502	FALSE
gene_expression	ENSG00000092140.16_7	ENSG00000092140.16_7	G2E3	0	ipsc-ppc_0_ENSG00000092140	VAR_14_30687358_G_A	14	30687358	G	A	1.81995	0.456327	1.79192e-05	1714	0.0307135	0.0700565	FALSE
gene_expression	ENSG00000092148.13_8	ENSG00000092148.13_8	HECTD1	0	ipsc-ppc_0_ENSG00000092148	VAR_14_31356106_G_T	14	31356106	G	T	-0.934641	0.223888	5.79116e-06	1711	0.00990868	0.0294577	FALSE
gene_expression	ENSG00000092199.17_9	ENSG00000092199.17_9	HNRNPC	0	ipsc-ppc_0_ENSG00000092199	VAR_14_21848455_A_ATTTTTTTTTT	14	21848455	A	ATTTTTTTTTT	-0.491998	0.100972	3.84925e-08	2934	0.000112937	0.000745981	TRUE
gene_expression	ENSG00000092201.10_5	ENSG00000092201.10_5	SUPT16H	0	ipsc-ppc_0_ENSG00000092201	VAR_14_21591214_C_G	14	21591214	C	G	0.469572	0.0993557	4.53402e-07	2769	0.00125547	0.00575768	TRUE
gene_expression	ENSG00000092203.15_10	ENSG00000092203.15_10	TOX4	0	ipsc-ppc_0_ENSG00000092203	VAR_14_21852241_G_GT	14	21852241	G	GT	1.22237	0.301111	1.69054e-06	2868	0.00484848	0.0170494	FALSE
gene_expression	ENSG00000092208.17_6	ENSG00000092208.17_6	GEMIN2	0	ipsc-ppc_0_ENSG00000092208	VAR_14_39744343_T_TTGTGTGTGTGTGTGTGTGTGTG	14	39744343	T	TTGTGTGTGTGTGTGTGTGTGTG	1.46782	0.363318	9.69874e-06	1872	0.018156	0.0468235	FALSE
gene_expression	ENSG00000092295.12_6	ENSG00000092295.12_6	TGM1	0	ipsc-ppc_0_ENSG00000092295	VAR_14_25202842_G_A	14	25202842	G	A	1.77102	0.434238	0.00110521	2975	1	1	FALSE
gene_expression	ENSG00000092330.18_9	ENSG00000092330.18_9	TINF2	0	ipsc-ppc_0_ENSG00000092330	VAR_14_24410556_C_T	14	24410556	C	T	0.639498	0.168103	7.12175e-05	2112	0.150411	0.236883	FALSE
gene_expression	ENSG00000092421.16_7	ENSG00000092421.16_7	SEMA6A	0	ipsc-ppc_0_ENSG00000092421	VAR_5_116098004_T_C	5	116098004	T	C	0.618536	0.155287	1.70376e-05	2630	0.0448089	0.093895	FALSE
gene_expression	ENSG00000092439.16_10	ENSG00000092439.16_10	TRPM7	0	ipsc-ppc_0_ENSG00000092439	VAR_15_51127919_T_TGATA	15	51127919	T	TGATA	-0.766561	0.229835	0.000386679	3406	1	1	FALSE
gene_expression	ENSG00000092445.12_5	ENSG00000092445.12_5	TYRO3	0	ipsc-ppc_0_ENSG00000092445	VAR_15_42049178_G_GATAT	15	42049178	G	GATAT	-0.950114	0.250371	4.4153e-05	2050	0.0905137	0.160515	FALSE
gene_expression	ENSG00000092470.12_5	ENSG00000092470.12_5	WDR76	0	ipsc-ppc_0_ENSG00000092470	VAR_15_44309812_C_CT	15	44309812	C	CT	-0.617972	0.193585	0.000343811	1177	0.404665	0.527339	FALSE
gene_expression	ENSG00000092531.10_5	ENSG00000092531.10_5	SNAP23	0	ipsc-ppc_0_ENSG00000092531	VAR_15_42690788_TACACAC_T	15	42690788	TACACAC	T	1.19138	0.273732	2.80322e-06	1672	0.00468698	0.0165807	FALSE
gene_expression	ENSG00000092621.12_5	ENSG00000092621.12_5	PHGDH	0	ipsc-ppc_0_ENSG00000092621	VAR_1_119763956_T_G	1	119763956	T	G	1.08836	0.247827	7.44812e-06	1323	0.00985386	0.0293235	FALSE
gene_expression	ENSG00000092758.18_9	ENSG00000092758.18_9	COL9A3	0	ipsc-ppc_0_ENSG00000092758	VAR_20_61457727_C_T	20	61457727	C	T	2.24422	0.387275	2.7892e-09	2484	6.92838e-06	6.24601e-05	TRUE
gene_expression	ENSG00000092820.18_6	ENSG00000092820.18_6	EZR	0	ipsc-ppc_0_ENSG00000092820	VAR_6_159212764_A_G	6	159212764	A	G	-0.831833	0.159732	1.35252e-08	2417	3.26904e-05	0.000251738	TRUE
gene_expression	ENSG00000092841.19_6	ENSG00000092841.19_6	MYL6	0	ipsc-ppc_0_ENSG00000092841	VAR_12_56166496_C_CT	12	56166496	C	CT	0.398223	0.106582	4.29899e-05	1122	0.0482347	0.0991555	FALSE
gene_expression	ENSG00000092847.13_6	ENSG00000092847.13_6	AGO1	0	ipsc-ppc_0_ENSG00000092847	VAR_1_36679598_GGAAAGAAAGAAA_G	1	36679598	GGAAAGAAAGAAA	G	-0.621276	0.198747	0.00372232	1765	1	1	FALSE
gene_expression	ENSG00000092850.12_5	ENSG00000092850.12_5	TEKT2	0	ipsc-ppc_0_ENSG00000092850	VAR_1_36551270_G_GC	1	36551270	G	GC	-1.14105	0.254942	4.1189e-06	1575	0.00648726	0.0214427	FALSE
gene_expression	ENSG00000092853.14_6	ENSG00000092853.14_6	CLSPN	0	ipsc-ppc_0_ENSG00000092853	VAR_1_35922516_TGAAGGAAG_T	1	35922516	TGAAGGAAG	T	-0.864988	0.203777	0.00169422	1605	1	1	FALSE
gene_expression	ENSG00000092871.17_7	ENSG00000092871.17_7	RFFL	0	ipsc-ppc_0_ENSG00000092871	VAR_17_33152135_T_C	17	33152135	T	C	-1.13914	0.264915	2.82485e-05	2114	0.0597173	0.116956	FALSE
gene_expression	ENSG00000092929.11_7	ENSG00000092929.11_7	UNC13D	0	ipsc-ppc_0_ENSG00000092929	VAR_17_73508980_C_CAA	17	73508980	C	CAA	1.26593	0.408652	0.000388387	2773	1	1	FALSE
gene_expression	ENSG00000092931.11_4	ENSG00000092931.11_4	MFSD11	0	ipsc-ppc_0_ENSG00000092931	VAR_17_74857515_A_C	17	74857515	A	C	-1.47328	0.281312	1.43623e-09	2954	4.24262e-06	3.9733e-05	TRUE
gene_expression	ENSG00000092964.18_7	ENSG00000092964.18_7	DPYSL2	0	ipsc-ppc_0_ENSG00000092964	VAR_8_26292144_T_C	8	26292144	T	C	-1.2871	0.318196	9.98591e-06	3233	0.0322844	0.0728025	FALSE
gene_expression	ENSG00000092969.12_6	ENSG00000092969.12_6	TGFB2	0	ipsc-ppc_0_ENSG00000092969	VAR_1_218758712_G_A	1	218758712	G	A	0.632337	0.182586	0.00014416	2618	0.37741	0.497652	FALSE
gene_expression	ENSG00000092978.11_5	ENSG00000092978.11_5	GPATCH2	0	ipsc-ppc_0_ENSG00000092978	VAR_1_217247796_A_C	1	217247796	A	C	-1.14864	0.333836	0.00166986	4068	1	1	FALSE
gene_expression	ENSG00000093000.19_5	ENSG00000093000.19_5	NUP50	0	ipsc-ppc_0_ENSG00000093000	VAR_22_45559631_C_G	22	45559631	C	G	1.13388	0.261031	9.51446e-07	3080	0.00293046	0.0114765	FALSE
gene_expression	ENSG00000093009.11_4	ENSG00000093009.11_4	CDC45	0	ipsc-ppc_0_ENSG00000093009	VAR_22_19311849_C_CA	22	19311849	C	CA	-1.03432	0.304263	0.000151553	2289	0.346905	0.464571	FALSE
gene_expression	ENSG00000093010.14_6	ENSG00000093010.14_6	COMT	0	ipsc-ppc_0_ENSG00000093010	VAR_22_19915326_A_G	22	19915326	A	G	-0.783873	0.17606	3.58956e-07	2002	0.000718629	0.00362282	TRUE
gene_expression	ENSG00000093072.18_11	ENSG00000093072.18_11	ADA2	0	ipsc-ppc_0_ENSG00000093072	VAR_22_17680519_A_C	22	17680519	A	C	2.20549	0.257447	8.59346e-36	2882	2.47663e-32	1.19927e-29	TRUE
gene_expression	ENSG00000093100.13_8	ENSG00000093100.13_8	AC016026.1	0	ipsc-ppc_0_ENSG00000093100	VAR_22_18450270_C_A	22	18450270	C	A	-1.08252	0.261984	4.45778e-05	2496	0.111266	0.187804	FALSE
gene_expression	ENSG00000093144.19_8	ENSG00000093144.19_8	ECHDC1	0	ipsc-ppc_0_ENSG00000093144	VAR_6_127781820_T_C	6	127781820	T	C	1.03379	0.3201	0.000805333	2284	1	1	FALSE
gene_expression	ENSG00000093167.18_8	ENSG00000093167.18_8	LRRFIP2	0	ipsc-ppc_0_ENSG00000093167	VAR_3_37302495_CA_C	3	37302495	CA	C	-1.12092	0.294402	3.28828e-05	1454	0.0478117	0.0984826	FALSE
gene_expression	ENSG00000093183.14_7	ENSG00000093183.14_7	SEC22C	0	ipsc-ppc_0_ENSG00000093183	VAR_3_42707281_G_A	3	42707281	G	A	0.737664	0.184993	1.91215e-05	1877	0.035891	0.0792422	FALSE
gene_expression	ENSG00000094755.17_7	ENSG00000094755.17_7	GABRP	0	ipsc-ppc_0_ENSG00000094755	VAR_5_170175712_C_CA	5	170175712	C	CA	-0.687241	0.17819	7.7588e-05	1751	0.135857	0.218838	FALSE
gene_expression	ENSG00000094804.12_7	ENSG00000094804.12_7	CDC6	0	ipsc-ppc_0_ENSG00000094804	VAR_17_38072245_C_G	17	38072245	C	G	-0.436327	0.111631	5.20109e-05	1257	0.0653777	0.125146	FALSE
gene_expression	ENSG00000094880.11_7	ENSG00000094880.11_7	CDC23	0	ipsc-ppc_0_ENSG00000094880	VAR_5_137798959_C_A	5	137798959	C	A	0.581318	0.139262	3.33399e-05	1368	0.045609	0.0951348	FALSE
gene_expression	ENSG00000094914.14_7	ENSG00000094914.14_7	AAAS	0	ipsc-ppc_0_ENSG00000094914	VAR_12_53606565_T_C	12	53606565	T	C	-0.547387	0.164938	0.000896317	2577	1	1	FALSE
gene_expression	ENSG00000094916.16_7	ENSG00000094916.16_7	CBX5	0	ipsc-ppc_0_ENSG00000094916	VAR_12_54146451_G_A	12	54146451	G	A	-0.41443	0.118793	0.0054917	2602	1	1	FALSE
gene_expression	ENSG00000094975.14_5	ENSG00000094975.14_5	SUCO	0	ipsc-ppc_0_ENSG00000094975	VAR_1_172570638_CA_C	1	172570638	CA	C	-0.827605	0.233004	0.000130412	1336	0.17423	0.2658	FALSE
gene_expression	ENSG00000095002.15_6	ENSG00000095002.15_6	MSH2	0	ipsc-ppc_0_ENSG00000095002	VAR_2_47696092_CT_C	2	47696092	CT	C	-0.641522	0.145175	4.81234e-06	2935	0.0141242	0.038501	FALSE
gene_expression	ENSG00000095015.6_4	ENSG00000095015.6_4	MAP3K1	0	ipsc-ppc_0_ENSG00000095015	VAR_5_56670571_GGA_G	5	56670571	GGA	G	-1.19597	0.284728	6.05409e-06	2272	0.0137549	0.037712	FALSE
gene_expression	ENSG00000095059.16_7	ENSG00000095059.16_7	DHPS	0	ipsc-ppc_0_ENSG00000095059	VAR_19_13219726_AT_A	19	13219726	AT	A	0.331165	0.0803465	1.10538e-05	1327	0.0146683	0.0396616	FALSE
gene_expression	ENSG00000095066.11_9	ENSG00000095066.11_9	HOOK2	0	ipsc-ppc_0_ENSG00000095066	VAR_19_12876964_G_C	19	12876964	G	C	0.741878	0.147956	1.8735e-08	1860	3.48471e-05	0.0002666	TRUE
gene_expression	ENSG00000095139.14_4	ENSG00000095139.14_4	ARCN1	0	ipsc-ppc_0_ENSG00000095139	VAR_11_118815936_AAC_A	11	118815936	AAC	A	-0.546254	0.164718	0.00104533	2719	1	1	FALSE
gene_expression	ENSG00000095203.14_4	ENSG00000095203.14_4	EPB41L4B	0	ipsc-ppc_0_ENSG00000095203	VAR_9_112184972_C_CA	9	112184972	C	CA	-0.88024	0.187862	0.000108021	2771	0.299326	0.411395	FALSE
gene_expression	ENSG00000095209.12_8	ENSG00000095209.12_8	TMEM38B	0	ipsc-ppc_0_ENSG00000095209	VAR_9_108456372_C_CG	9	108456372	C	CG	0.861026	0.162599	1.01604e-10	1570	1.59518e-07	1.93966e-06	TRUE
gene_expression	ENSG00000095261.14_4	ENSG00000095261.14_4	PSMD5	0	ipsc-ppc_0_ENSG00000095261	VAR_9_123466611_C_CA	9	123466611	C	CA	1.38536	0.514573	0.00343299	1832	1	1	FALSE
gene_expression	ENSG00000095319.14_5	ENSG00000095319.14_5	NUP188	0	ipsc-ppc_0_ENSG00000095319	VAR_9_131434779_T_TA	9	131434779	T	TA	1.02603	0.280509	0.000155444	1606	0.249643	0.354016	FALSE
gene_expression	ENSG00000095321.17_9	ENSG00000095321.17_9	CRAT	0	ipsc-ppc_0_ENSG00000095321	VAR_9_131854950_G_A	9	131854950	G	A	1.3226	0.209058	3.11494e-14	1842	5.73772e-11	1.24297e-09	TRUE
gene_expression	ENSG00000095370.20_7	ENSG00000095370.20_7	SH2D3C	0	ipsc-ppc_0_ENSG00000095370	VAR_9_130752572_T_C	9	130752572	T	C	-0.812386	0.207026	0.000119219	1577	0.188009	0.28218	FALSE
gene_expression	ENSG00000095380.11_4	ENSG00000095380.11_4	NANS	0	ipsc-ppc_0_ENSG00000095380	VAR_9_100420194_A_C	9	100420194	A	C	0.959231	0.234713	1.1874e-05	2137	0.0253748	0.0603488	FALSE
gene_expression	ENSG00000095383.20_7	ENSG00000095383.20_7	TBC1D2	0	ipsc-ppc_0_ENSG00000095383	VAR_9_100851198_T_G	9	100851198	T	G	0.725759	0.186154	1.58934e-05	2350	0.0373495	0.081826	FALSE
gene_expression	ENSG00000095397.16_8	ENSG00000095397.16_8	WHRN	0	ipsc-ppc_0_ENSG00000095397	VAR_9_117268757_TACAC_T	9	117268757	TACAC	T	0.708257	0.148253	5.75444e-08	2479	0.000142653	0.000912444	TRUE
gene_expression	ENSG00000095485.18_6	ENSG00000095485.18_6	CWF19L1	0	ipsc-ppc_0_ENSG00000095485	VAR_10_101904149_A_ACGTG	10	101904149	A	ACGTG	1.73454	0.299806	7.72596e-12	1745	1.34818e-08	1.99968e-07	TRUE
gene_expression	ENSG00000095539.15_5	ENSG00000095539.15_5	SEMA4G	0	ipsc-ppc_0_ENSG00000095539	VAR_10_102756900_C_G	10	102756900	C	G	-0.575334	0.111418	4.92471e-07	1829	0.000900729	0.00437839	TRUE
gene_expression	ENSG00000095564.14_4	ENSG00000095564.14_4	BTAF1	0	ipsc-ppc_0_ENSG00000095564	VAR_10_94043797_CT_C	10	94043797	CT	C	-0.58668	0.177308	0.000398917	1467	0.585212	0.718542	FALSE
gene_expression	ENSG00000095574.12_4	ENSG00000095574.12_4	IKZF5	0	ipsc-ppc_0_ENSG00000095574	VAR_10_124801973_C_CT	10	124801973	C	CT	0.865163	0.195632	8.89379e-05	2058	0.183034	0.276313	FALSE
gene_expression	ENSG00000095585.17_5	ENSG00000095585.17_5	BLNK	0	ipsc-ppc_0_ENSG00000095585	VAR_10_98429930_AAG_A	10	98429930	AAG	A	0.784699	0.228281	0.000306781	1922	0.589634	0.723324	FALSE
gene_expression	ENSG00000095587.9_5	ENSG00000095587.9_5	TLL2	0	ipsc-ppc_0_ENSG00000095587	VAR_10_97664556_GA_G	10	97664556	GA	G	-1.18374	0.295229	5.56431e-06	2036	0.0113289	0.0326654	FALSE
gene_expression	ENSG00000095596.12_5	ENSG00000095596.12_5	CYP26A1	0	ipsc-ppc_0_ENSG00000095596	VAR_10_94466343_TA_T	10	94466343	TA	T	-1.37565	0.389239	9.67715e-05	1978	0.191414	0.286235	FALSE
gene_expression	ENSG00000095637.22_9	ENSG00000095637.22_9	SORBS1	0	ipsc-ppc_0_ENSG00000095637	VAR_10_97118479_G_A	10	97118479	G	A	0.75971	0.213062	0.000216953	2381	0.516566	0.647044	FALSE
gene_expression	ENSG00000095713.14_7	ENSG00000095713.14_7	CRTAC1	0	ipsc-ppc_0_ENSG00000095713	VAR_10_100095329_CT_C	10	100095329	CT	C	-0.874614	0.228775	4.40296e-05	1905	0.0838764	0.151419	FALSE
gene_expression	ENSG00000095739.11_4	ENSG00000095739.11_4	BAMBI	0	ipsc-ppc_0_ENSG00000095739	VAR_10_28481011_C_T	10	28481011	C	T	-0.838355	0.202515	0.000135187	3040	0.410969	0.534074	FALSE
gene_expression	ENSG00000095752.7_7	ENSG00000095752.7_7	IL11	0	ipsc-ppc_0_ENSG00000095752	VAR_19_55405447_CTTTT_C	19	55405447	CTTTT	C	-0.948768	0.217374	4.546e-06	2965	0.0134789	0.037147	FALSE
gene_expression	ENSG00000095777.17_7	ENSG00000095777.17_7	MYO3A	0	ipsc-ppc_0_ENSG00000095777	VAR_10_26277916_C_T	10	26277916	C	T	1.89797	0.285046	6.23893e-15	3050	1.90287e-11	4.43124e-10	TRUE
gene_expression	ENSG00000095787.23_8	ENSG00000095787.23_8	WAC	0	ipsc-ppc_0_ENSG00000095787	VAR_10_29307282_T_TA	10	29307282	T	TA	-0.69179	0.1657	6.97624e-06	3174	0.0221426	0.0545089	FALSE
gene_expression	ENSG00000095794.19_8	ENSG00000095794.19_8	CREM	0	ipsc-ppc_0_ENSG00000095794	VAR_10_35505039_C_CA	10	35505039	C	CA	1.58197	0.315143	5.87944e-05	1538	0.0904258	0.160376	FALSE
gene_expression	ENSG00000095906.17_6	ENSG00000095906.17_6	NUBP2	0	ipsc-ppc_0_ENSG00000095906	VAR_16_1838640_T_C	16	1838640	T	C	-1.22574	0.229471	3.17492e-12	2443	7.75632e-09	1.20358e-07	TRUE
gene_expression	ENSG00000095932.7_7	ENSG00000095932.7_7	SMIM24	0	ipsc-ppc_0_ENSG00000095932	VAR_19_3299594_CCTCTTCCTCTTCTTT_C	19	3299594	CCTCTTCCTCTTCTTT	C	-1.94599	0.530151	0.00017467	2806	0.490124	0.619009	FALSE
gene_expression	ENSG00000095951.17_5	ENSG00000095951.17_5	HIVEP1	0	ipsc-ppc_0_ENSG00000095951	VAR_6_11986931_C_T	6	11986931	C	T	-0.742811	0.186581	0.000112681	2707	0.305029	0.417282	FALSE
gene_expression	ENSG00000095981.10_6	ENSG00000095981.10_6	KCNK16	0	ipsc-ppc_0_ENSG00000095981	VAR_6_39069268_G_T	6	39069268	G	T	-0.467714	0.124096	0.000239276	2131	0.509896	0.639955	FALSE
gene_expression	ENSG00000096060.14_4	ENSG00000096060.14_4	FKBP5	0	ipsc-ppc_0_ENSG00000096060	VAR_6_35590912_C_G	6	35590912	C	G	1.74796	0.284605	8.1355e-14	1776	1.44486e-10	2.94045e-09	TRUE
gene_expression	ENSG00000096063.16_8	ENSG00000096063.16_8	SRPK1	0	ipsc-ppc_0_ENSG00000096063	VAR_6_35692534_G_GA	6	35692534	G	GA	-1.31415	0.298655	3.9021e-06	1822	0.00710962	0.0229876	FALSE
gene_expression	ENSG00000096070.19_6	ENSG00000096070.19_6	BRPF3	0	ipsc-ppc_0_ENSG00000096070	VAR_6_35766702_GGT_G	6	35766702	GGT	G	-1.29031	0.336119	2.37579e-05	1978	0.0469932	0.0973081	FALSE
gene_expression	ENSG00000096080.11_5	ENSG00000096080.11_5	MRPS18A	0	ipsc-ppc_0_ENSG00000096080	VAR_6_44054553_C_T	6	44054553	C	T	0.57264	0.167512	0.000203472	1874	0.381307	0.501826	FALSE
gene_expression	ENSG00000096092.6_4	ENSG00000096092.6_4	TMEM14A	0	ipsc-ppc_0_ENSG00000096092	VAR_6_52808593_C_CACACA	6	52808593	C	CACACA	-1.51155	0.37176	1.04724e-06	2231	0.0023364	0.00956638	TRUE
gene_expression	ENSG00000096093.16_5	ENSG00000096093.16_5	EFHC1	0	ipsc-ppc_0_ENSG00000096093	VAR_6_52436692_A_C	6	52436692	A	C	-1.09084	0.264076	2.8813e-06	2452	0.00706494	0.0228836	FALSE
gene_expression	ENSG00000096384.20_4	ENSG00000096384.20_4	HSP90AB1	0	ipsc-ppc_0_ENSG00000096384	VAR_6_44407979_C_CT	6	44407979	C	CT	-1.02082	0.271393	5.64977e-05	2234	0.126216	0.207056	FALSE
gene_expression	ENSG00000096401.8_4	ENSG00000096401.8_4	CDC5L	0	ipsc-ppc_0_ENSG00000096401	VAR_6_44353042_C_T	6	44353042	C	T	-0.861118	0.191798	9.81197e-06	2072	0.0203304	0.0510789	FALSE
gene_expression	ENSG00000096433.11_5	ENSG00000096433.11_5	ITPR3	0	ipsc-ppc_0_ENSG00000096433	VAR_6_33667965_G_T	6	33667965	G	T	0.842911	0.193121	8.16053e-06	2788	0.0227516	0.0556585	FALSE
gene_expression	ENSG00000096654.15_3	ENSG00000096654.15_3	ZNF184	0	ipsc-ppc_0_ENSG00000096654	VAR_6_27363137_G_A	6	27363137	G	A	-0.939365	0.19223	2.46317e-08	1674	4.12335e-05	0.00030928	TRUE
gene_expression	ENSG00000096696.14_5	ENSG00000096696.14_5	DSP	0	ipsc-ppc_0_ENSG00000096696	VAR_6_7506849_TA_T	6	7506849	TA	T	1.01486	0.291197	0.000965761	3688	1	1	FALSE
gene_expression	ENSG00000096717.12_4	ENSG00000096717.12_4	SIRT1	0	ipsc-ppc_0_ENSG00000096717	VAR_10_69650513_G_A	10	69650513	G	A	-1.12177	0.218335	2.43625e-08	1759	4.28536e-05	0.000319974	TRUE
gene_expression	ENSG00000096746.17_3	ENSG00000096746.17_3	HNRNPH3	0	ipsc-ppc_0_ENSG00000096746	VAR_10_69936739_T_C	10	69936739	T	C	0.699527	0.187871	0.000251553	2070	0.520714	0.65115	FALSE
gene_expression	ENSG00000096872.16_6	ENSG00000096872.16_6	IFT74	0	ipsc-ppc_0_ENSG00000096872	VAR_9_27075396_C_G	9	27075396	C	G	-0.647428	0.193817	4.12712e-05	2635	0.10875	0.184526	FALSE
gene_expression	ENSG00000096968.14_4	ENSG00000096968.14_4	JAK2	0	ipsc-ppc_0_ENSG00000096968	VAR_9_5569860_T_A	9	5569860	T	A	-1.12927	0.258797	9.677e-07	2402	0.00232441	0.00952443	TRUE
gene_expression	ENSG00000097007.19_8	ENSG00000097007.19_8	ABL1	0	ipsc-ppc_0_ENSG00000097007	VAR_9_133529827_TA_T	9	133529827	TA	T	0.691074	0.184069	6.70384e-05	2313	0.15506	0.242556	FALSE
gene_expression	ENSG00000097021.19_5	ENSG00000097021.19_5	ACOT7	0	ipsc-ppc_0_ENSG00000097021	VAR_1_5907984_A_AT	1	5907984	A	AT	0.511781	0.160455	0.00282311	3038	1	1	FALSE
gene_expression	ENSG00000097033.14_5	ENSG00000097033.14_5	SH3GLB1	0	ipsc-ppc_0_ENSG00000097033	VAR_1_86686321_C_T	1	86686321	C	T	0.613662	0.231685	0.00622474	2545	1	1	FALSE
gene_expression	ENSG00000097046.13_4	ENSG00000097046.13_4	CDC7	0	ipsc-ppc_0_ENSG00000097046	VAR_1_91983174_G_A	1	91983174	G	A	-1.09763	0.187157	3.84597e-12	2428	9.33802e-09	1.42485e-07	TRUE
gene_expression	ENSG00000097096.9_5	ENSG00000097096.9_5	SYDE2	0	ipsc-ppc_0_ENSG00000097096	VAR_1_86123098_C_CT	1	86123098	C	CT	-0.441515	0.145366	0.00045325	3117	1	1	FALSE
gene_expression	ENSG00000099139.14_7	ENSG00000099139.14_7	PCSK5	0	ipsc-ppc_0_ENSG00000099139	VAR_9_78347251_T_G	9	78347251	T	G	-0.683959	0.158459	3.76125e-06	3752	0.0141122	0.0384929	FALSE
gene_expression	ENSG00000099194.6_4	ENSG00000099194.6_4	SCD	0	ipsc-ppc_0_ENSG00000099194	VAR_10_101833367_CT_C	10	101833367	CT	C	-0.823759	0.202683	1.62908e-05	1779	0.0289814	0.0669683	FALSE
gene_expression	ENSG00000099203.7_6	ENSG00000099203.7_6	TMED1	0	ipsc-ppc_0_ENSG00000099203	VAR_19_10743212_C_CA	19	10743212	C	CA	-0.881982	0.202875	5.93935e-06	2118	0.0125796	0.0353598	FALSE
gene_expression	ENSG00000099204.20_8	ENSG00000099204.20_8	ABLIM1	0	ipsc-ppc_0_ENSG00000099204	VAR_10_116555468_CA_C	10	116555468	CA	C	-0.929588	0.245132	0.000219208	2058	0.451131	0.577291	FALSE
gene_expression	ENSG00000099219.14_5	ENSG00000099219.14_5	ERMP1	0	ipsc-ppc_0_ENSG00000099219	VAR_9_6236977_A_T	9	6236977	A	T	0.547069	0.143376	1.46899e-05	1786	0.0262361	0.0618349	FALSE
gene_expression	ENSG00000099246.17_3	ENSG00000099246.17_3	RAB18	0	ipsc-ppc_0_ENSG00000099246	VAR_10_28326877_G_T	10	28326877	G	T	0.461786	0.161279	0.00158721	3759	1	1	FALSE
gene_expression	ENSG00000099250.18_9	ENSG00000099250.18_9	NRP1	0	ipsc-ppc_0_ENSG00000099250	VAR_10_33709605_GAGAAAGAAAGAA_G	10	33709605	GAGAAAGAAAGAA	G	-1.43324	0.311312	3.54721e-07	2574	0.000913051	0.00442783	TRUE
gene_expression	ENSG00000099251.14_4	ENSG00000099251.14_4	HSD17B7P2	0	ipsc-ppc_0_ENSG00000099251	VAR_10_38812621_T_G	10	38812621	T	G	-1.22972	0.5872	0.00264685	2571	1	1	FALSE
gene_expression	ENSG00000099256.19_5	ENSG00000099256.19_5	PRTFDC1	0	ipsc-ppc_0_ENSG00000099256	VAR_10_25177056_C_T	10	25177056	C	T	0.949494	0.242969	2.68927e-05	2123	0.0570932	0.11289	FALSE
gene_expression	ENSG00000099260.11_5	ENSG00000099260.11_5	PALMD	0	ipsc-ppc_0_ENSG00000099260	VAR_1_100012794_A_G	1	100012794	A	G	1.84042	0.267661	5.32995e-16	1628	8.67716e-13	2.51074e-11	TRUE
gene_expression	ENSG00000099282.10_5	ENSG00000099282.10_5	TSPAN15	0	ipsc-ppc_0_ENSG00000099282	VAR_10_71249005_C_G	10	71249005	C	G	1.43403	0.197439	2.14798e-18	2889	6.20552e-15	2.47379e-13	TRUE
gene_expression	ENSG00000099284.14_5	ENSG00000099284.14_5	MACROH2A2	0	ipsc-ppc_0_ENSG00000099284	VAR_10_71726400_T_C	10	71726400	T	C	0.705371	0.162148	1.03612e-05	2947	0.0305346	0.0697933	FALSE
gene_expression	ENSG00000099290.17_6	ENSG00000099290.17_6	WASHC2A	0	ipsc-ppc_0_ENSG00000099290	VAR_10_51804949_G_A	10	51804949	G	A	-2.37372	0.319406	8.59387e-24	1110	9.53919e-21	9.34841e-19	TRUE
gene_expression	ENSG00000099308.10_5	ENSG00000099308.10_5	MAST3	0	ipsc-ppc_0_ENSG00000099308	VAR_19_18214031_C_T	19	18214031	C	T	-0.44316	0.122065	8.13681e-05	2589	0.210662	0.308624	FALSE
gene_expression	ENSG00000099326.9_7	ENSG00000099326.9_7	MZF1	0	ipsc-ppc_0_ENSG00000099326	VAR_19_58648425_T_TA	19	58648425	T	TA	-0.477989	0.125706	4.79393e-05	1144	0.0548426	0.109462	FALSE
gene_expression	ENSG00000099330.9_4	ENSG00000099330.9_4	OCEL1	0	ipsc-ppc_0_ENSG00000099330	VAR_19_17325032_A_G	19	17325032	A	G	0.392577	0.0934472	1.61426e-05	2633	0.0425036	0.0901196	FALSE
gene_expression	ENSG00000099331.13_5	ENSG00000099331.13_5	MYO9B	0	ipsc-ppc_0_ENSG00000099331	VAR_19_16783257_A_AT	19	16783257	A	AT	-1.2133	0.296965	4.44851e-05	2937	0.130653	0.21243	FALSE
gene_expression	ENSG00000099337.5_4	ENSG00000099337.5_4	KCNK6	0	ipsc-ppc_0_ENSG00000099337	VAR_19_38682038_CA_C	19	38682038	CA	C	0.580588	0.271093	0.0136841	2840	1	1	FALSE
gene_expression	ENSG00000099338.23_7	ENSG00000099338.23_7	CATSPERG	0	ipsc-ppc_0_ENSG00000099338	VAR_19_38589977_CT_C	19	38589977	CT	C	-1.63399	0.408641	3.44623e-05	1987	0.0684766	0.12981	FALSE
gene_expression	ENSG00000099341.11_7	ENSG00000099341.11_7	PSMD8	0	ipsc-ppc_0_ENSG00000099341	VAR_19_39239966_CAA_C	19	39239966	CAA	C	0.956693	0.296308	0.0035802	2833	1	1	FALSE
gene_expression	ENSG00000099364.16_7	ENSG00000099364.16_7	FBXL19	0	ipsc-ppc_0_ENSG00000099364	VAR_16_30702308_AT_A	16	30702308	AT	A	1.25159	0.325263	3.45836e-05	1188	0.0410853	0.0878935	FALSE
gene_expression	ENSG00000099365.11_5	ENSG00000099365.11_5	STX1B	0	ipsc-ppc_0_ENSG00000099365	VAR_16_30608332_CA_C	16	30608332	CA	C	-1.61062	0.41722	7.73979e-05	1106	0.085602	0.153742	FALSE
gene_expression	ENSG00000099377.14_6	ENSG00000099377.14_6	HSD3B7	0	ipsc-ppc_0_ENSG00000099377	VAR_16_30985994_G_T	16	30985994	G	T	-1.20493	0.183335	1.03201e-16	1084	1.1187e-13	3.69846e-12	TRUE
gene_expression	ENSG00000099381.18_4	ENSG00000099381.18_4	SETD1A	0	ipsc-ppc_0_ENSG00000099381	VAR_16_31111047_C_CT	16	31111047	C	CT	-1.21404	0.355164	0.000841579	1655	1	1	FALSE
gene_expression	ENSG00000099385.11_7	ENSG00000099385.11_7	BCL7C	0	ipsc-ppc_0_ENSG00000099385	VAR_16_31297501_AT_A	16	31297501	AT	A	-0.73197	0.208086	0.000413266	1151	0.475669	0.603345	FALSE
gene_expression	ENSG00000099617.4_4	ENSG00000099617.4_4	EFNA2	0	ipsc-ppc_0_ENSG00000099617	VAR_19_1335861_T_C	19	1335861	T	C	1.30223	0.32191	0.000590316	3463	1	1	FALSE
gene_expression	ENSG00000099622.14_8	ENSG00000099622.14_8	CIRBP	0	ipsc-ppc_0_ENSG00000099622	VAR_19_1305883_G_GC	19	1305883	G	GC	-0.925878	0.271825	0.000143135	2846	0.407361	0.530059	FALSE
gene_expression	ENSG00000099624.8_6	ENSG00000099624.8_6	ATP5F1D	0	ipsc-ppc_0_ENSG00000099624	VAR_19_1257516_T_TTCCTCC	19	1257516	T	TTCCTCC	-0.79912	0.202978	3.76966e-05	2859	0.107775	0.18324	FALSE
gene_expression	ENSG00000099625.13_6	ENSG00000099625.13_6	CBARP	0	ipsc-ppc_0_ENSG00000099625	VAR_19_1413988_C_CTG	19	1413988	C	CTG	-0.804719	0.201385	3.24592e-05	2815	0.0913726	0.161655	FALSE
gene_expression	ENSG00000099769.6_5	ENSG00000099769.6_5	IGFALS	0	ipsc-ppc_0_ENSG00000099769	VAR_16_1843331_G_A	16	1843331	G	A	-1.63367	0.239428	4.22568e-21	2453	1.03656e-17	6.32071e-16	TRUE
gene_expression	ENSG00000099783.12_8	ENSG00000099783.12_8	HNRNPM	0	ipsc-ppc_0_ENSG00000099783	VAR_19_8296735_A_ATTT	19	8296735	A	ATTT	-0.385649	0.106146	0.00082578	3581	1	1	FALSE
gene_expression	ENSG00000099785.10_6	ENSG00000099785.10_6	MARCHF2	0	ipsc-ppc_0_ENSG00000099785	VAR_19_8548175_A_C	19	8548175	A	C	-0.702313	0.145897	2.10237e-08	2589	5.44304e-05	0.00039495	TRUE
gene_expression	ENSG00000099795.7_5	ENSG00000099795.7_5	NDUFB7	0	ipsc-ppc_0_ENSG00000099795	VAR_19_14452763_A_ATT	19	14452763	A	ATT	0.75534	0.199136	2.84534e-05	2709	0.0770801	0.142238	FALSE
gene_expression	ENSG00000099797.15_6	ENSG00000099797.15_6	TECR	0	ipsc-ppc_0_ENSG00000099797	VAR_19_14334733_AT_A	19	14334733	AT	A	0.964905	0.2206	2.76046e-06	2820	0.00778449	0.0245619	FALSE
gene_expression	ENSG00000099800.8_6	ENSG00000099800.8_6	TIMM13	0	ipsc-ppc_0_ENSG00000099800	VAR_19_2612705_A_T	19	2612705	A	T	-0.665805	0.167695	1.83678e-05	2697	0.0495379	0.101039	FALSE
gene_expression	ENSG00000099804.9_4	ENSG00000099804.9_4	CDC34	0	ipsc-ppc_0_ENSG00000099804	VAR_19_279060_C_CA	19	279060	C	CA	0.864302	0.196451	8.37887e-07	2852	0.00238965	0.00974809	TRUE
gene_expression	ENSG00000099810.21_7	ENSG00000099810.21_7	MTAP	0	ipsc-ppc_0_ENSG00000099810	VAR_9_22419003_A_ATTAT	9	22419003	A	ATTAT	1.83366	0.441311	1.7675e-05	1669	0.0294996	0.0679751	FALSE
gene_expression	ENSG00000099812.9_6	ENSG00000099812.9_6	MISP	0	ipsc-ppc_0_ENSG00000099812	VAR_19_1144726_G_A	19	1144726	G	A	1.26055	0.363841	0.000173783	3454	0.600246	0.734809	FALSE
gene_expression	ENSG00000099814.16_5	ENSG00000099814.16_5	CEP170B	0	ipsc-ppc_0_ENSG00000099814	VAR_14_105344603_C_T	14	105344603	C	T	-0.597057	0.116791	4.92988e-09	1802	8.88364e-06	7.76552e-05	TRUE
gene_expression	ENSG00000099817.12_5	ENSG00000099817.12_5	POLR2E	0	ipsc-ppc_0_ENSG00000099817	VAR_19_601373_G_A	19	601373	G	A	-0.972576	0.223798	1.25185e-05	3008	0.0376556	0.0823519	FALSE
gene_expression	ENSG00000099821.14_5	ENSG00000099821.14_5	POLRMT	0	ipsc-ppc_0_ENSG00000099821	VAR_19_636717_C_A	19	636717	C	A	-1.33172	0.229965	2.22461e-10	3135	6.97417e-07	7.59409e-06	TRUE
gene_expression	ENSG00000099840.14_6	ENSG00000099840.14_6	IZUMO4	0	ipsc-ppc_0_ENSG00000099840	VAR_19_2505515_C_T	19	2505515	C	T	-1.38333	0.304265	2.89335e-07	2832	0.000819396	0.00403305	TRUE
gene_expression	ENSG00000099849.15_6	ENSG00000099849.15_6	RASSF7	0	ipsc-ppc_0_ENSG00000099849	VAR_11_795412_C_CCGCTCACGCTCGGGGCTCA	11	795412	C	CCGCTCACGCTCGGGGCTCA	-1.61471	0.359832	1.21801e-06	2244	0.00273321	0.0108511	FALSE
gene_expression	ENSG00000099860.9_7	ENSG00000099860.9_7	GADD45B	0	ipsc-ppc_0_ENSG00000099860	VAR_19_2903752_G_A	19	2903752	G	A	-0.775706	0.198315	1.61108e-05	2772	0.0446593	0.0936531	FALSE
gene_expression	ENSG00000099864.18_6	ENSG00000099864.18_6	PALM	0	ipsc-ppc_0_ENSG00000099864	VAR_19_789381_G_A	19	789381	G	A	-0.807903	0.208366	9.3896e-06	3420	0.0321124	0.0725737	FALSE
gene_expression	ENSG00000099869.8_8	ENSG00000099869.8_8	IGF2-AS	0	ipsc-ppc_0_ENSG00000099869	VAR_11_2307073_A_T	11	2307073	A	T	-0.805163	0.21505	7.45953e-05	2514	0.187533	0.281632	FALSE
gene_expression	ENSG00000099875.14_6	ENSG00000099875.14_6	MKNK2	0	ipsc-ppc_0_ENSG00000099875	VAR_19_2509635_A_T	19	2509635	A	T	-0.814989	0.200985	1.60929e-05	2685	0.0432095	0.091252	FALSE
gene_expression	ENSG00000099889.14_6	ENSG00000099889.14_6	ARVCF	0	ipsc-ppc_0_ENSG00000099889	VAR_22_20037183_C_CA	22	20037183	C	CA	-0.938314	0.266687	0.000640922	2557	1	1	FALSE
gene_expression	ENSG00000099899.15_9	ENSG00000099899.15_9	TRMT2A	0	ipsc-ppc_0_ENSG00000099899	VAR_22_20216804_T_G	22	20216804	T	G	-0.698787	0.177579	0.000151031	1663	0.251165	0.355898	FALSE
gene_expression	ENSG00000099901.17_8	ENSG00000099901.17_8	RANBP1	0	ipsc-ppc_0_ENSG00000099901	VAR_22_20144560_C_T	22	20144560	C	T	-0.235116	0.0734073	0.00505018	2080	1	1	FALSE
gene_expression	ENSG00000099904.15_4	ENSG00000099904.15_4	ZDHHC8	0	ipsc-ppc_0_ENSG00000099904	VAR_22_19858980_T_C	22	19858980	T	C	-0.723311	0.205622	0.000194476	1617	0.314468	0.428168	FALSE
gene_expression	ENSG00000099910.17_6	ENSG00000099910.17_6	KLHL22	0	ipsc-ppc_0_ENSG00000099910	VAR_22_20772987_G_A	22	20772987	G	A	-0.785015	0.212539	3.38153e-05	1295	0.0437908	0.0921958	FALSE
gene_expression	ENSG00000099917.17_6	ENSG00000099917.17_6	MED15	0	ipsc-ppc_0_ENSG00000099917	VAR_22_20770890_A_C	22	20770890	A	C	-0.672966	0.157769	1.65346e-05	1563	0.0258437	0.0611876	FALSE
gene_expression	ENSG00000099940.12_5	ENSG00000099940.12_5	SNAP29	0	ipsc-ppc_0_ENSG00000099940	VAR_22_21106585_T_C	22	21106585	T	C	1.78598	0.405425	4.17595e-07	1707	0.000712835	0.00359893	TRUE
gene_expression	ENSG00000099942.13_4	ENSG00000099942.13_4	CRKL	0	ipsc-ppc_0_ENSG00000099942	VAR_22_21359618_C_CT	22	21359618	C	CT	-0.452389	0.133087	0.000340849	1584	0.539905	0.671334	FALSE
gene_expression	ENSG00000099949.21_7	ENSG00000099949.21_7	LZTR1	0	ipsc-ppc_0_ENSG00000099949	VAR_22_21332409_G_A	22	21332409	G	A	-1.09425	0.164544	7.9461e-15	1446	1.14901e-11	2.77379e-10	TRUE
gene_expression	ENSG00000099953.10_7	ENSG00000099953.10_7	MMP11	0	ipsc-ppc_0_ENSG00000099953	VAR_22_24311474_G_A	22	24311474	G	A	-0.677003	0.185086	3.80197e-05	2172	0.0825789	0.149684	FALSE
gene_expression	ENSG00000099954.18_5	ENSG00000099954.18_5	CECR2	0	ipsc-ppc_0_ENSG00000099954	VAR_22_17910704_A_G	22	17910704	A	G	-0.597903	0.141533	0.000169661	3460	0.587026	0.720339	FALSE
gene_expression	ENSG00000099956.20_6	ENSG00000099956.20_6	SMARCB1	0	ipsc-ppc_0_ENSG00000099956	VAR_22_24151144_T_C	22	24151144	T	C	-1.10153	0.213924	4.17241e-10	2202	9.18764e-07	9.81605e-06	TRUE
gene_expression	ENSG00000099957.16_4	ENSG00000099957.16_4	P2RX6	0	ipsc-ppc_0_ENSG00000099957	VAR_22_20982733_G_GA	22	20982733	G	GA	0.718106	0.159753	1.90842e-06	1381	0.00263553	0.010537	FALSE
gene_expression	ENSG00000099958.15_4	ENSG00000099958.15_4	DERL3	0	ipsc-ppc_0_ENSG00000099958	VAR_22_23944698_C_G	22	23944698	C	G	-1.01319	0.302959	0.0155491	2847	1	1	FALSE
gene_expression	ENSG00000099960.13_6	ENSG00000099960.13_6	SLC7A4	0	ipsc-ppc_0_ENSG00000099960	VAR_22_21326691_CA_C	22	21326691	CA	C	0.794618	0.22183	7.69015e-05	1345	0.103433	0.177461	FALSE
gene_expression	ENSG00000099968.18_5	ENSG00000099968.18_5	BCL2L13	0	ipsc-ppc_0_ENSG00000099968	VAR_22_18494498_C_CA	22	18494498	C	CA	-1.14887	0.307681	5.13886e-05	3135	0.161103	0.249591	FALSE
gene_expression	ENSG00000099977.14_5	ENSG00000099977.14_5	DDT	0	ipsc-ppc_0_ENSG00000099977	VAR_22_24495541_A_G	22	24495541	A	G	-1.61091	0.360966	1.39101e-05	1781	0.0247739	0.059213	FALSE
gene_expression	ENSG00000099984.11_6	ENSG00000099984.11_6	GSTT2	0	ipsc-ppc_0_ENSG00000099984	VAR_22_24266726_T_C	22	24266726	T	C	-2.38486	0.300022	4.85862e-22	1745	8.4783e-19	6.09549e-17	TRUE
gene_expression	ENSG00000099991.18_8	ENSG00000099991.18_8	CABIN1	0	ipsc-ppc_0_ENSG00000099991	VAR_22_24241533_A_G	22	24241533	A	G	0.524983	0.139319	0.000112472	1709	0.192214	0.287144	FALSE
gene_expression	ENSG00000099992.16_6	ENSG00000099992.16_6	TBC1D10A	0	ipsc-ppc_0_ENSG00000099992	VAR_22_31063100_T_A	22	31063100	T	A	-0.486441	0.106784	3.06989e-05	1967	0.0603847	0.117849	FALSE
gene_expression	ENSG00000099994.11_4	ENSG00000099994.11_4	SUSD2	0	ipsc-ppc_0_ENSG00000099994	VAR_22_25007740_T_TTGTGTG	22	25007740	T	TTGTGTG	-1.45847	0.370162	1.67617e-05	1300	0.0217903	0.053859	FALSE
gene_expression	ENSG00000099995.19_9	ENSG00000099995.19_9	SF3A1	0	ipsc-ppc_0_ENSG00000099995	VAR_22_30821352_A_AT	22	30821352	A	AT	-0.923723	0.28299	0.000867461	2708	1	1	FALSE
gene_expression	ENSG00000099999.15_9	ENSG00000099999.15_9	RNF215	0	ipsc-ppc_0_ENSG00000099999	VAR_22_30750907_G_A	22	30750907	G	A	0.642854	0.146652	1.87407e-07	1983	0.000371629	0.00208396	TRUE
gene_expression	ENSG00000100003.18_6	ENSG00000100003.18_6	SEC14L2	0	ipsc-ppc_0_ENSG00000100003	VAR_22_31163300_TA_T	22	31163300	TA	T	-1.31903	0.303254	7.34264e-05	1923	0.141199	0.225743	FALSE
gene_expression	ENSG00000100014.20_7	ENSG00000100014.20_7	SPECC1L	0	ipsc-ppc_0_ENSG00000100014	VAR_22_24742426_C_G	22	24742426	C	G	1.55146	0.246697	2.53417e-13	1767	4.47787e-10	8.46426e-09	TRUE
gene_expression	ENSG00000100023.19_5	ENSG00000100023.19_5	PPIL2	0	ipsc-ppc_0_ENSG00000100023	VAR_22_21939765_G_T	22	21939765	G	T	0.706223	0.255724	0.00631578	2367	1	1	FALSE
gene_expression	ENSG00000100027.16_6	ENSG00000100027.16_6	YPEL1	0	ipsc-ppc_0_ENSG00000100027	VAR_22_22002328_T_C	22	22002328	T	C	-0.868449	0.249391	0.000228222	1875	0.427916	0.552782	FALSE
gene_expression	ENSG00000100028.12_5	ENSG00000100028.12_5	SNRPD3	0	ipsc-ppc_0_ENSG00000100028	VAR_22_25314462_C_CAA	22	25314462	C	CAA	-1.01061	0.331592	0.00017358	1621	0.281374	0.391132	FALSE
gene_expression	ENSG00000100029.18_7	ENSG00000100029.18_7	PES1	0	ipsc-ppc_0_ENSG00000100029	VAR_22_30995292_GT_G	22	30995292	GT	G	1.28511	0.191407	4.40514e-15	1849	8.1451e-12	2.03183e-10	TRUE
gene_expression	ENSG00000100030.15_4	ENSG00000100030.15_4	MAPK1	0	ipsc-ppc_0_ENSG00000100030	VAR_22_22441879_AT_A	22	22441879	AT	A	-1.24927	0.301821	5.65068e-06	2202	0.0124428	0.0351085	FALSE
gene_expression	ENSG00000100031.19_7	ENSG00000100031.19_7	GGT1	0	ipsc-ppc_0_ENSG00000100031	VAR_22_25009730_G_A	22	25009730	G	A	-1.3048	0.186162	8.40729e-18	1697	1.42672e-14	5.34742e-13	TRUE
gene_expression	ENSG00000100033.16_6	ENSG00000100033.16_6	PRODH	0	ipsc-ppc_0_ENSG00000100033	VAR_22_18925223_A_G	22	18925223	A	G	-1.26276	0.226831	2.4526e-10	1832	4.49317e-07	5.02551e-06	TRUE
gene_expression	ENSG00000100034.14_6	ENSG00000100034.14_6	PPM1F	0	ipsc-ppc_0_ENSG00000100034	VAR_22_22324302_ATT_A	22	22324302	ATT	A	-1.02695	0.240905	3.89749e-07	2409	0.000938905	0.00453722	TRUE
gene_expression	ENSG00000100036.13_5	ENSG00000100036.13_5	SLC35E4	0	ipsc-ppc_0_ENSG00000100036	VAR_22_30931024_G_GAA	22	30931024	G	GAA	-0.711509	0.163243	7.90268e-06	1889	0.0149282	0.040232	FALSE
gene_expression	ENSG00000100038.19_7	ENSG00000100038.19_7	TOP3B	0	ipsc-ppc_0_ENSG00000100038	VAR_22_22287862_G_A	22	22287862	G	A	-1.16312	0.216798	1.8621e-10	2490	4.63664e-07	5.17543e-06	TRUE
gene_expression	ENSG00000100056.12_8	ENSG00000100056.12_8	ESS2	0	ipsc-ppc_0_ENSG00000100056	VAR_22_19132849_T_A	22	19132849	T	A	0.912532	0.218517	8.37513e-07	1692	0.00141707	0.00636754	TRUE
gene_expression	ENSG00000100058.12_4	ENSG00000100058.12_4	CRYBB2P1	0	ipsc-ppc_0_ENSG00000100058	VAR_22_25844027_CTGCGTGGCG_C	22	25844027	CTGCGTGGCG	C	2.99664	0.398775	3.31144e-20	2377	7.87129e-17	4.19395e-15	TRUE
gene_expression	ENSG00000100060.18_8	ENSG00000100060.18_8	MFNG	0	ipsc-ppc_0_ENSG00000100060	VAR_22_37446299_AAGAGAG_A	22	37446299	AAGAGAG	A	0.989179	0.216452	4.59675e-05	2034	0.0934978	0.164443	FALSE
gene_expression	ENSG00000100065.15_7	ENSG00000100065.15_7	CARD10	0	ipsc-ppc_0_ENSG00000100065	VAR_22_37919267_G_A	22	37919267	G	A	0.880104	0.191954	8.3399e-06	1935	0.0161377	0.0428742	FALSE
gene_expression	ENSG00000100068.13_9	ENSG00000100068.13_9	LRP5L	0	ipsc-ppc_0_ENSG00000100068	VAR_22_25780746_G_C	22	25780746	G	C	-1.26671	0.230335	3.18288e-09	2346	7.46704e-06	6.67775e-05	TRUE
gene_expression	ENSG00000100075.10_5	ENSG00000100075.10_5	SLC25A1	0	ipsc-ppc_0_ENSG00000100075	VAR_22_19166680_A_G	22	19166680	A	G	-1.39014	0.183991	4.10975e-21	1699	6.98247e-18	4.38776e-16	TRUE
gene_expression	ENSG00000100077.15_7	ENSG00000100077.15_7	GRK3	0	ipsc-ppc_0_ENSG00000100077	VAR_22_25676816_GT_G	22	25676816	GT	G	-0.776522	0.221663	0.000101136	2543	0.25719	0.363091	FALSE
gene_expression	ENSG00000100078.4_5	ENSG00000100078.4_5	PLA2G3	0	ipsc-ppc_0_ENSG00000100078	VAR_22_31938961_C_CT	22	31938961	C	CT	-0.949817	0.217498	2.28479e-06	1937	0.00442564	0.0158537	FALSE
gene_expression	ENSG00000100079.7_5	ENSG00000100079.7_5	LGALS2	0	ipsc-ppc_0_ENSG00000100079	VAR_22_37910110_CAAAA_C	22	37910110	CAAAA	C	-1.76598	0.449798	2.45491e-05	1870	0.0459069	0.0955634	FALSE
gene_expression	ENSG00000100083.19_6	ENSG00000100083.19_6	GGA1	0	ipsc-ppc_0_ENSG00000100083	VAR_22_38035349_T_C	22	38035349	T	C	0.665712	0.143977	2.00072e-06	1844	0.00368932	0.013811	FALSE
gene_expression	ENSG00000100084.14_6	ENSG00000100084.14_6	HIRA	0	ipsc-ppc_0_ENSG00000100084	VAR_22_19659961_CT_C	22	19659961	CT	C	-0.442319	0.0960559	1.89213e-06	2301	0.00435379	0.0156611	FALSE
gene_expression	ENSG00000100092.23_8	ENSG00000100092.23_8	SH3BP1	0	ipsc-ppc_0_ENSG00000100092	VAR_22_38029723_A_G	22	38029723	A	G	1.36397	0.193379	5.40726e-15	1851	1.00088e-11	2.46316e-10	TRUE
gene_expression	ENSG00000100095.19_5	ENSG00000100095.19_5	SEZ6L	0	ipsc-ppc_0_ENSG00000100095	VAR_22_26175564_G_C	22	26175564	G	C	-1.17628	0.322933	1.84434e-05	3078	0.0567689	0.112445	FALSE
gene_expression	ENSG00000100097.12_4	ENSG00000100097.12_4	LGALS1	0	ipsc-ppc_0_ENSG00000100097	VAR_22_38071043_G_A	22	38071043	G	A	0.754162	0.152375	6.9182e-08	1754	0.000121345	0.000796265	TRUE
gene_expression	ENSG00000100099.20_6	ENSG00000100099.20_6	HPS4	0	ipsc-ppc_0_ENSG00000100099	VAR_22_26396547_C_CTTT	22	26396547	C	CTTT	0.6945	0.191444	7.4729e-06	2720	0.0203263	0.0510763	FALSE
gene_expression	ENSG00000100100.13_7	ENSG00000100100.13_7	PIK3IP1	0	ipsc-ppc_0_ENSG00000100100	VAR_22_32132204_C_CA	22	32132204	C	CA	-0.737831	0.159139	3.28649e-06	1935	0.00635936	0.0211047	FALSE
gene_expression	ENSG00000100104.13_5	ENSG00000100104.13_5	SRRD	0	ipsc-ppc_0_ENSG00000100104	VAR_22_26738225_A_G	22	26738225	A	G	0.751571	0.214886	0.00127025	3447	1	1	FALSE
gene_expression	ENSG00000100105.18_6	ENSG00000100105.18_6	PATZ1	0	ipsc-ppc_0_ENSG00000100105	VAR_22_31259963_G_GT	22	31259963	G	GT	-1.14795	0.234837	1.05853e-07	1914	0.000202602	0.0012368	TRUE
gene_expression	ENSG00000100106.22_9	ENSG00000100106.22_9	TRIOBP	0	ipsc-ppc_0_ENSG00000100106	VAR_22_38247790_A_G	22	38247790	A	G	1.25845	0.269786	9.2275e-08	1911	0.000176337	0.00109308	TRUE
gene_expression	ENSG00000100109.17_6	ENSG00000100109.17_6	TFIP11	0	ipsc-ppc_0_ENSG00000100109	VAR_22_26603876_AT_A	22	26603876	AT	A	0.955384	0.376118	0.00173436	3485	1	1	FALSE
gene_expression	ENSG00000100116.16_6	ENSG00000100116.16_6	GCAT	0	ipsc-ppc_0_ENSG00000100116	VAR_22_38204259_C_T	22	38204259	C	T	1.20939	0.182088	5.62063e-15	1688	9.48762e-12	2.34604e-10	TRUE
gene_expression	ENSG00000100124.15_6	ENSG00000100124.15_6	ANKRD54	0	ipsc-ppc_0_ENSG00000100124	VAR_22_38072232_C_CG	22	38072232	C	CG	2.19309	0.379041	0.000137225	1660	0.227793	0.328434	FALSE
gene_expression	ENSG00000100129.18_8	ENSG00000100129.18_8	EIF3L	0	ipsc-ppc_0_ENSG00000100129	VAR_22_38500503_CT_C	22	38500503	CT	C	-0.436035	0.124683	0.000321749	1673	0.538286	0.669665	FALSE
gene_expression	ENSG00000100138.15_7	ENSG00000100138.15_7	SNU13	0	ipsc-ppc_0_ENSG00000100138	VAR_22_42259524_C_T	22	42259524	C	T	1.38736	0.396664	0.000115263	1484	0.17105	0.261994	FALSE
gene_expression	ENSG00000100139.13_7	ENSG00000100139.13_7	MICALL1	0	ipsc-ppc_0_ENSG00000100139	VAR_22_38196035_C_CT	22	38196035	C	CT	-0.43278	0.11624	9.24532e-05	1624	0.150144	0.23662	FALSE
gene_expression	ENSG00000100142.16_6	ENSG00000100142.16_6	POLR2F	0	ipsc-ppc_0_ENSG00000100142	VAR_22_38663441_CT_C	22	38663441	CT	C	0.63675	0.181494	0.000107881	1656	0.178651	0.271163	FALSE
gene_expression	ENSG00000100146.18_6	ENSG00000100146.18_6	SOX10	0	ipsc-ppc_0_ENSG00000100146	VAR_22_38576147_G_GAC	22	38576147	G	GAC	1.97481	0.427919	4.36946e-07	1581	0.000690812	0.00351035	TRUE
gene_expression	ENSG00000100147.13_3	ENSG00000100147.13_3	CCDC134	0	ipsc-ppc_0_ENSG00000100147	VAR_22_42198537_G_A	22	42198537	G	A	0.913053	0.268556	4.07035e-05	1479	0.0602005	0.117591	FALSE
gene_expression	ENSG00000100150.20_9	ENSG00000100150.20_9	DEPDC5	0	ipsc-ppc_0_ENSG00000100150	VAR_22_31650945_C_CA	22	31650945	C	CA	1.15219	0.316589	0.00335356	3592	1	1	FALSE
gene_expression	ENSG00000100151.16_5	ENSG00000100151.16_5	PICK1	0	ipsc-ppc_0_ENSG00000100151	VAR_22_38499058_TA_T	22	38499058	TA	T	-0.718244	0.171125	1.69747e-05	1459	0.0247661	0.0592056	FALSE
gene_expression	ENSG00000100154.14_8	ENSG00000100154.14_8	TTC28	0	ipsc-ppc_0_ENSG00000100154	VAR_22_27927415_T_TA	22	27927415	T	TA	1.56377	0.435028	8.88648e-06	2696	0.0239579	0.0577907	FALSE
gene_expression	ENSG00000100156.10_7	ENSG00000100156.10_7	SLC16A8	0	ipsc-ppc_0_ENSG00000100156	VAR_22_38496254_C_A	22	38496254	C	A	1.29823	0.334282	3.85918e-05	1411	0.054453	0.108887	FALSE
gene_expression	ENSG00000100162.15_5	ENSG00000100162.15_5	CENPM	0	ipsc-ppc_0_ENSG00000100162	VAR_22_42354487_G_GGAGA	22	42354487	G	GGAGA	-0.828933	0.154811	1.32673e-09	1549	2.05511e-06	2.04443e-05	TRUE
gene_expression	ENSG00000100167.20_6	ENSG00000100167.20_6	SEPTIN3	0	ipsc-ppc_0_ENSG00000100167	VAR_22_42358350_CT_C	22	42358350	CT	C	-0.587389	0.156169	5.68997e-05	1607	0.0914378	0.161735	FALSE
gene_expression	ENSG00000100181.22_8	ENSG00000100181.22_8	TPTEP1	0	ipsc-ppc_0_ENSG00000100181	VAR_22_17641553_T_A	22	17641553	T	A	-1.60108	0.334254	4.41335e-06	1538	0.00678772	0.0221997	FALSE
gene_expression	ENSG00000100196.11_4	ENSG00000100196.11_4	KDELR3	0	ipsc-ppc_0_ENSG00000100196	VAR_22_38863937_GC_G	22	38863937	GC	G	-1.16798	0.156057	1.94083e-21	1454	2.82197e-18	1.88101e-16	TRUE
gene_expression	ENSG00000100201.22_7	ENSG00000100201.22_7	DDX17	0	ipsc-ppc_0_ENSG00000100201	VAR_22_38426471_G_GC	22	38426471	G	GC	0.359745	0.10619	0.00134866	2332	1	1	FALSE
gene_expression	ENSG00000100206.10_5	ENSG00000100206.10_5	DMC1	0	ipsc-ppc_0_ENSG00000100206	VAR_22_38919774_GA_G	22	38919774	GA	G	1.9227	0.572468	0.000407113	1563	0.636318	0.772991	FALSE
gene_expression	ENSG00000100207.18_7	ENSG00000100207.18_7	TCF20	0	ipsc-ppc_0_ENSG00000100207	VAR_22_42692339_G_A	22	42692339	G	A	1.08345	0.313088	0.000305971	3440	1	1	FALSE
gene_expression	ENSG00000100209.11_4	ENSG00000100209.11_4	HSCB	0	ipsc-ppc_0_ENSG00000100209	VAR_22_28868540_ATG_A	22	28868540	ATG	A	-0.836533	0.211335	1.53507e-05	1665	0.0255588	0.0606778	FALSE
gene_expression	ENSG00000100211.10_3	ENSG00000100211.10_3	CBY1	0	ipsc-ppc_0_ENSG00000100211	VAR_22_39058306_C_CAA	22	39058306	C	CAA	1.59508	0.224836	1.05755e-17	1582	1.67304e-14	6.24602e-13	TRUE
gene_expression	ENSG00000100216.6_4	ENSG00000100216.6_4	TOMM22	0	ipsc-ppc_0_ENSG00000100216	VAR_22_38762026_C_A	22	38762026	C	A	1.18753	0.234986	3.49883e-08	1530	5.35321e-05	0.000389462	TRUE
gene_expression	ENSG00000100218.12_5	ENSG00000100218.12_5	RSPH14	0	ipsc-ppc_0_ENSG00000100218	VAR_22_23221407_C_T	22	23221407	C	T	-0.888655	0.200616	2.12111e-06	2698	0.00572276	0.0194468	FALSE
gene_expression	ENSG00000100219.16_8	ENSG00000100219.16_8	XBP1	0	ipsc-ppc_0_ENSG00000100219	VAR_22_29544839_C_T	22	29544839	C	T	-0.648329	0.190111	0.000144249	1654	0.238588	0.341456	FALSE
gene_expression	ENSG00000100220.12_5	ENSG00000100220.12_5	RTCB	0	ipsc-ppc_0_ENSG00000100220	VAR_22_32774960_G_T	22	32774960	G	T	0.849829	0.19607	1.16674e-06	2674	0.00311987	0.0120704	FALSE
gene_expression	ENSG00000100221.10_5	ENSG00000100221.10_5	JOSD1	0	ipsc-ppc_0_ENSG00000100221	VAR_22_39157384_G_A	22	39157384	G	A	0.638588	0.138657	1.00074e-05	1591	0.0159218	0.0424058	FALSE
gene_expression	ENSG00000100225.18_6	ENSG00000100225.18_6	FBXO7	0	ipsc-ppc_0_ENSG00000100225	VAR_22_32870769_C_T	22	32870769	C	T	-1.41917	0.183319	2.59997e-22	2669	6.93932e-19	5.05527e-17	TRUE
gene_expression	ENSG00000100226.16_6	ENSG00000100226.16_6	GTPBP1	0	ipsc-ppc_0_ENSG00000100226	VAR_22_38757109_CT_C	22	38757109	CT	C	0.642369	0.154183	1.15401e-06	1704	0.00196644	0.00830992	TRUE
gene_expression	ENSG00000100227.18_6	ENSG00000100227.18_6	POLDIP3	0	ipsc-ppc_0_ENSG00000100227	VAR_22_43256365_C_CT	22	43256365	C	CT	0.699265	0.208104	0.000446873	3386	1	1	FALSE
gene_expression	ENSG00000100228.12_3	ENSG00000100228.12_3	RAB36	0	ipsc-ppc_0_ENSG00000100228	VAR_22_23960300_C_CT	22	23960300	C	CT	1.00783	0.239743	8.5625e-06	2523	0.0216032	0.0534688	FALSE
gene_expression	ENSG00000100234.11_3	ENSG00000100234.11_3	TIMP3	0	ipsc-ppc_0_ENSG00000100234	VAR_22_32845725_C_CT	22	32845725	C	CT	-1.27158	0.287212	1.07958e-06	2783	0.00300447	0.0117169	FALSE
gene_expression	ENSG00000100239.16_7	ENSG00000100239.16_7	PPP6R2	0	ipsc-ppc_0_ENSG00000100239	VAR_22_50715729_C_CAA	22	50715729	C	CAA	1.15087	0.313962	3.1431e-05	2203	0.0692424	0.13081	FALSE
gene_expression	ENSG00000100241.21_7	ENSG00000100241.21_7	SBF1	0	ipsc-ppc_0_ENSG00000100241	VAR_22_50448628_A_G	22	50448628	A	G	0.727503	0.190192	0.000150369	1919	0.288558	0.399205	FALSE
gene_expression	ENSG00000100242.15_6	ENSG00000100242.15_6	SUN2	0	ipsc-ppc_0_ENSG00000100242	VAR_22_38987958_CT_C	22	38987958	CT	C	-0.718385	0.165997	4.30534e-06	1755	0.00755587	0.0240526	FALSE
gene_expression	ENSG00000100243.21_6	ENSG00000100243.21_6	CYB5R3	0	ipsc-ppc_0_ENSG00000100243	VAR_22_43035635_C_CA	22	43035635	C	CA	0.806377	0.147015	6.22506e-10	2242	1.39566e-06	1.43524e-05	TRUE
gene_expression	ENSG00000100246.13_6	ENSG00000100246.13_6	DNAL4	0	ipsc-ppc_0_ENSG00000100246	VAR_22_39214146_T_A	22	39214146	T	A	0.741253	0.20263	0.000170333	1656	0.282072	0.392028	FALSE
gene_expression	ENSG00000100258.18_7	ENSG00000100258.18_7	LMF2	0	ipsc-ppc_0_ENSG00000100258	VAR_22_50725553_T_C	22	50725553	T	C	0.733674	0.185232	2.94295e-05	1862	0.0547978	0.109449	FALSE
gene_expression	ENSG00000100263.14_6	ENSG00000100263.14_6	RHBDD3	0	ipsc-ppc_0_ENSG00000100263	VAR_22_29794027_A_C	22	29794027	A	C	-1.10529	0.195411	6.88329e-10	1863	1.28236e-06	1.32784e-05	TRUE
gene_expression	ENSG00000100266.19_6	ENSG00000100266.19_6	PACSIN2	0	ipsc-ppc_0_ENSG00000100266	VAR_22_43667553_T_C	22	43667553	T	C	-0.354775	0.0940189	0.000122973	2861	0.351826	0.469939	FALSE
gene_expression	ENSG00000100271.17_5	ENSG00000100271.17_5	TTLL1	0	ipsc-ppc_0_ENSG00000100271	VAR_22_43435668_G_A	22	43435668	G	A	-0.826058	0.179068	1.44311e-06	2539	0.00366407	0.013729	FALSE
gene_expression	ENSG00000100276.10_6	ENSG00000100276.10_6	RASL10A	0	ipsc-ppc_0_ENSG00000100276	VAR_22_30071466_AT_A	22	30071466	AT	A	-1.03104	0.268688	1.23784e-05	1812	0.0224297	0.05501	FALSE
gene_expression	ENSG00000100280.16_5	ENSG00000100280.16_5	AP1B1	0	ipsc-ppc_0_ENSG00000100280	VAR_22_29758235_C_T	22	29758235	C	T	0.60015	0.167443	8.91677e-05	2027	0.180743	0.273758	FALSE
gene_expression	ENSG00000100281.14_5	ENSG00000100281.14_5	HMGXB4	0	ipsc-ppc_0_ENSG00000100281	VAR_22_35647071_GT_G	22	35647071	GT	G	0.647207	0.202369	8.09299e-05	2219	0.179584	0.272303	FALSE
gene_expression	ENSG00000100284.21_7	ENSG00000100284.21_7	TOM1	0	ipsc-ppc_0_ENSG00000100284	VAR_22_35872339_G_A	22	35872339	G	A	0.664209	0.193172	0.00489232	3213	1	1	FALSE
gene_expression	ENSG00000100285.10_4	ENSG00000100285.10_4	NEFH	0	ipsc-ppc_0_ENSG00000100285	VAR_22_30321547_TA_T	22	30321547	TA	T	-1.13657	0.306718	6.75677e-05	1923	0.129933	0.211656	FALSE
gene_expression	ENSG00000100288.20_5	ENSG00000100288.20_5	CHKB	0	ipsc-ppc_0_ENSG00000100288	VAR_22_51009212_T_C	22	51009212	T	C	2.71827	0.463263	4.6203e-12	1595	7.36938e-09	1.15332e-07	TRUE
gene_expression	ENSG00000100290.3_4	ENSG00000100290.3_4	BIK	0	ipsc-ppc_0_ENSG00000100290	VAR_22_43504556_C_T	22	43504556	C	T	-1.21062	0.252318	2.34693e-06	2465	0.00578518	0.0196022	FALSE
gene_expression	ENSG00000100292.17_4	ENSG00000100292.17_4	HMOX1	0	ipsc-ppc_0_ENSG00000100292	VAR_22_35764050_G_A	22	35764050	G	A	-0.762845	0.180909	3.83277e-07	2104	0.000806415	0.00398592	TRUE
gene_expression	ENSG00000100294.13_7	ENSG00000100294.13_7	MCAT	0	ipsc-ppc_0_ENSG00000100294	VAR_22_43698061_T_C	22	43698061	T	C	-1.1494	0.251189	2.02952e-07	2398	0.00048668	0.00261596	TRUE
gene_expression	ENSG00000100296.13_5	ENSG00000100296.13_5	THOC5	0	ipsc-ppc_0_ENSG00000100296	VAR_22_29928948_G_C	22	29928948	G	C	-1.01562	0.23201	1.05251e-07	2004	0.000210924	0.00128047	TRUE
gene_expression	ENSG00000100297.16_5	ENSG00000100297.16_5	MCM5	0	ipsc-ppc_0_ENSG00000100297	VAR_22_35802003_CA_C	22	35802003	CA	C	0.802941	0.20262	3.84954e-05	2096	0.0806863	0.147094	FALSE
gene_expression	ENSG00000100299.18_5	ENSG00000100299.18_5	ARSA	0	ipsc-ppc_0_ENSG00000100299	VAR_22_51046091_G_C	22	51046091	G	C	-1.21868	0.207255	1.15316e-11	1481	1.70783e-08	2.4708e-07	TRUE
gene_expression	ENSG00000100300.18_5	ENSG00000100300.18_5	TSPO	0	ipsc-ppc_0_ENSG00000100300	VAR_22_43611321_C_A	22	43611321	C	A	0.728395	0.24591	0.000764334	3512	1	1	FALSE
gene_expression	ENSG00000100304.13_6	ENSG00000100304.13_6	TTLL12	0	ipsc-ppc_0_ENSG00000100304	VAR_22_43576474_G_A	22	43576474	G	A	-1.3213	0.214785	1.23525e-11	2379	2.93867e-08	4.09325e-07	TRUE
gene_expression	ENSG00000100307.13_7	ENSG00000100307.13_7	CBX7	0	ipsc-ppc_0_ENSG00000100307	VAR_22_39519050_T_C	22	39519050	T	C	-0.849732	0.167862	6.32106e-08	1787	0.000112957	0.000745981	TRUE
gene_expression	ENSG00000100311.17_7	ENSG00000100311.17_7	PDGFB	0	ipsc-ppc_0_ENSG00000100311	VAR_22_39603526_T_TACACACACACACACACACACAC	22	39603526	T	TACACACACACACACACACACAC	-0.714442	0.207481	0.000360887	1755	0.633357	0.769848	FALSE
gene_expression	ENSG00000100312.11_4	ENSG00000100312.11_4	ACR	0	ipsc-ppc_0_ENSG00000100312	VAR_22_51081177_C_CTTTTTTTTT	22	51081177	C	CTTTTTTTTT	1.1682	0.317297	0.000786765	1586	1	1	FALSE
gene_expression	ENSG00000100316.16_7	ENSG00000100316.16_7	RPL3	0	ipsc-ppc_0_ENSG00000100316	VAR_22_39589700_G_GAGAAAGAAAGAA	22	39589700	G	GAGAAAGAAAGAA	-0.700486	0.177827	2.76336e-05	1696	0.0468666	0.0971056	FALSE
gene_expression	ENSG00000100319.13_5	ENSG00000100319.13_5	ZMAT5	0	ipsc-ppc_0_ENSG00000100319	VAR_22_30520245_A_AACACAC	22	30520245	A	AACACAC	1.48052	0.395336	1.28907e-05	1889	0.0243506	0.058501	FALSE
gene_expression	ENSG00000100320.23_7	ENSG00000100320.23_7	RBFOX2	0	ipsc-ppc_0_ENSG00000100320	VAR_22_36542028_T_TTC	22	36542028	T	TTC	1.05267	0.271709	7.66487e-06	2646	0.0202812	0.0510054	FALSE
gene_expression	ENSG00000100321.15_7	ENSG00000100321.15_7	SYNGR1	0	ipsc-ppc_0_ENSG00000100321	VAR_22_39254841_G_A	22	39254841	G	A	1.33197	0.442443	1.97805e-05	1675	0.0331323	0.0742468	FALSE
gene_expression	ENSG00000100324.14_4	ENSG00000100324.14_4	TAB1	0	ipsc-ppc_0_ENSG00000100324	VAR_22_39501819_C_T	22	39501819	C	T	-0.873865	0.179323	1.92918e-08	1670	3.22172e-05	0.000248909	TRUE
gene_expression	ENSG00000100325.15_7	ENSG00000100325.15_7	ASCC2	0	ipsc-ppc_0_ENSG00000100325	VAR_22_30343491_T_TA	22	30343491	T	TA	-0.778966	0.209523	1.36616e-05	1884	0.0257385	0.0609724	FALSE
gene_expression	ENSG00000100330.16_5	ENSG00000100330.16_5	MTMR3	0	ipsc-ppc_0_ENSG00000100330	VAR_22_30673382_G_GT	22	30673382	G	GT	0.86018	0.197176	4.13149e-06	2171	0.00896947	0.0272863	FALSE
gene_expression	ENSG00000100335.15_8	ENSG00000100335.15_8	MIEF1	0	ipsc-ppc_0_ENSG00000100335	VAR_22_39584446_G_A	22	39584446	G	A	1.09576	0.302131	2.43853e-05	1612	0.0393091	0.0850888	FALSE
gene_expression	ENSG00000100344.11_5	ENSG00000100344.11_5	PNPLA3	0	ipsc-ppc_0_ENSG00000100344	VAR_22_44128345_C_CT	22	44128345	C	CT	0.892807	0.196698	2.44363e-07	2738	0.000669066	0.00341968	TRUE
gene_expression	ENSG00000100345.22_5	ENSG00000100345.22_5	MYH9	0	ipsc-ppc_0_ENSG00000100345	VAR_22_36859097_T_C	22	36859097	T	C	-0.477925	0.122396	0.000104097	2379	0.247646	0.351966	FALSE
gene_expression	ENSG00000100346.18_4	ENSG00000100346.18_4	CACNA1I	0	ipsc-ppc_0_ENSG00000100346	VAR_22_40403649_C_A	22	40403649	C	A	-0.676805	0.194331	0.000844111	2510	1	1	FALSE
gene_expression	ENSG00000100347.15_5	ENSG00000100347.15_5	SAMM50	0	ipsc-ppc_0_ENSG00000100347	VAR_22_44351351_T_C	22	44351351	T	C	-1.55925	0.216539	2.9047e-16	2788	8.09831e-13	2.35566e-11	TRUE
gene_expression	ENSG00000100348.10_5	ENSG00000100348.10_5	TXN2	0	ipsc-ppc_0_ENSG00000100348	VAR_22_36773107_C_CA	22	36773107	C	CA	-0.485467	0.108807	1.16931e-05	2440	0.0285312	0.0661324	FALSE
gene_expression	ENSG00000100350.14_5	ENSG00000100350.14_5	FOXRED2	0	ipsc-ppc_0_ENSG00000100350	VAR_22_36779710_A_AG	22	36779710	A	AG	1.21536	0.28317	5.18062e-06	2485	0.0128738	0.0359185	FALSE
gene_expression	ENSG00000100353.18_5	ENSG00000100353.18_5	EIF3D	0	ipsc-ppc_0_ENSG00000100353	VAR_22_36468380_C_CT	22	36468380	C	CT	0.59403	0.145722	1.94686e-05	2517	0.0490025	0.100283	FALSE
gene_expression	ENSG00000100354.21_8	ENSG00000100354.21_8	TNRC6B	0	ipsc-ppc_0_ENSG00000100354	VAR_22_40000313_T_C	22	40000313	T	C	1.12961	0.290094	3.53048e-05	1672	0.0590296	0.115859	FALSE
gene_expression	ENSG00000100359.21_5	ENSG00000100359.21_5	SGSM3	0	ipsc-ppc_0_ENSG00000100359	VAR_22_40959507_G_GA	22	40959507	G	GA	-0.577072	0.156368	9.74399e-05	1441	0.140411	0.224745	FALSE
gene_expression	ENSG00000100360.15_7	ENSG00000100360.15_7	IFT27	0	ipsc-ppc_0_ENSG00000100360	VAR_22_37171611_A_G	22	37171611	A	G	-0.801623	0.179628	2.948e-07	2515	0.000741422	0.00372044	TRUE
gene_expression	ENSG00000100364.18_6	ENSG00000100364.18_6	KIAA0930	0	ipsc-ppc_0_ENSG00000100364	VAR_22_45606632_T_TCCCTGCCTGCCCGAGTGTGGCTCTAGTCCCTGCACA	22	45606632	T	TCCCTGCCTGCCCGAGTGTGGCTCTAGTCCCTGCACA	-0.428606	0.10434	2.43304e-06	3105	0.00755459	0.0240526	FALSE
gene_expression	ENSG00000100372.15_7	ENSG00000100372.15_7	SLC25A17	0	ipsc-ppc_0_ENSG00000100372	VAR_22_40837822_G_A	22	40837822	G	A	0.790026	0.241174	0.00102674	2363	1	1	FALSE
gene_expression	ENSG00000100373.10_5	ENSG00000100373.10_5	UPK3A	0	ipsc-ppc_0_ENSG00000100373	VAR_22_45682371_T_C	22	45682371	T	C	1.54643	0.263164	4.09945e-11	2730	1.11915e-07	1.398e-06	TRUE
gene_expression	ENSG00000100376.12_4	ENSG00000100376.12_4	FAM118A	0	ipsc-ppc_0_ENSG00000100376	VAR_22_45731050_A_G	22	45731050	A	G	-2.98598	0.355103	3.77142e-28	2710	1.02205e-24	1.71705e-22	TRUE
gene_expression	ENSG00000100379.17_6	ENSG00000100379.17_6	KCTD17	0	ipsc-ppc_0_ENSG00000100379	VAR_22_37157032_C_T	22	37157032	C	T	1.53308	0.370682	7.48537e-06	2452	0.0183541	0.0471939	FALSE
gene_expression	ENSG00000100380.14_6	ENSG00000100380.14_6	ST13	0	ipsc-ppc_0_ENSG00000100380	VAR_22_41332598_A_AT	22	41332598	A	AT	0.822063	0.18923	4.28799e-07	1676	0.000718667	0.00362282	TRUE
gene_expression	ENSG00000100387.9_4	ENSG00000100387.9_4	RBX1	0	ipsc-ppc_0_ENSG00000100387	VAR_22_41591313_T_TCACACA	22	41591313	T	TCACACA	-0.833274	0.218473	4.88058e-05	1728	0.0843364	0.151967	FALSE
gene_expression	ENSG00000100393.14_6	ENSG00000100393.14_6	EP300	0	ipsc-ppc_0_ENSG00000100393	VAR_22_41469567_CT_C	22	41469567	CT	C	1.57993	0.358505	2.51145e-06	1703	0.004277	0.0154287	FALSE
gene_expression	ENSG00000100395.15_4	ENSG00000100395.15_4	L3MBTL2	0	ipsc-ppc_0_ENSG00000100395	VAR_22_41317490_T_TA	22	41317490	T	TA	0.576988	0.158719	0.000715086	2330	1	1	FALSE
gene_expression	ENSG00000100399.16_6	ENSG00000100399.16_6	CHADL	0	ipsc-ppc_0_ENSG00000100399	VAR_22_41771727_C_CA	22	41771727	C	CA	-1.79471	0.454466	0.000199931	1496	0.299097	0.411149	FALSE
gene_expression	ENSG00000100401.19_5	ENSG00000100401.19_5	RANGAP1	0	ipsc-ppc_0_ENSG00000100401	VAR_22_41693516_CT_C	22	41693516	CT	C	0.871586	0.230901	5.85354e-05	1516	0.0887397	0.158025	FALSE
gene_expression	ENSG00000100403.12_4	ENSG00000100403.12_4	ZC3H7B	0	ipsc-ppc_0_ENSG00000100403	VAR_22_42006385_C_CA	22	42006385	C	CA	0.864089	0.185248	1.66307e-07	1554	0.000258442	0.00153443	TRUE
gene_expression	ENSG00000100410.8_5	ENSG00000100410.8_5	PHF5A	0	ipsc-ppc_0_ENSG00000100410	VAR_22_41667696_CA_C	22	41667696	CA	C	-1.48475	0.342361	2.56513e-06	1600	0.00410421	0.0149198	FALSE
gene_expression	ENSG00000100412.16_4	ENSG00000100412.16_4	ACO2	0	ipsc-ppc_0_ENSG00000100412	VAR_22_41913477_T_C	22	41913477	T	C	-1.64478	0.261636	1.73711e-14	1692	2.93918e-11	6.65622e-10	TRUE
gene_expression	ENSG00000100413.17_5	ENSG00000100413.17_5	POLR3H	0	ipsc-ppc_0_ENSG00000100413	VAR_22_42045853_AT_A	22	42045853	AT	A	0.594881	0.109311	5.21245e-09	1564	8.15228e-06	7.22774e-05	TRUE
gene_expression	ENSG00000100416.15_6	ENSG00000100416.15_6	TRMU	0	ipsc-ppc_0_ENSG00000100416	VAR_22_46998659_C_CTT	22	46998659	C	CTT	0.526088	0.133872	1.29954e-05	2420	0.0314489	0.0713189	FALSE
gene_expression	ENSG00000100417.12_5	ENSG00000100417.12_5	PMM1	0	ipsc-ppc_0_ENSG00000100417	VAR_22_41983938_C_T	22	41983938	C	T	0.87744	0.149131	3.5417e-12	1466	5.19213e-09	8.28327e-08	TRUE
gene_expression	ENSG00000100418.8_5	ENSG00000100418.8_5	DESI1	0	ipsc-ppc_0_ENSG00000100418	VAR_22_41600794_A_AACAC	22	41600794	A	AACAC	1.36887	0.380353	0.00109702	2278	1	1	FALSE
gene_expression	ENSG00000100422.14_5	ENSG00000100422.14_5	CERK	0	ipsc-ppc_0_ENSG00000100422	VAR_22_47010762_A_AGGTTCCCCTGTGCATGTAGGTTCCCCTGTGTGTG	22	47010762	A	AGGTTCCCCTGTGCATGTAGGTTCCCCTGTGTGTG	-0.759938	0.150284	5.67426e-08	2429	0.000137828	0.000886541	TRUE
gene_expression	ENSG00000100425.18_5	ENSG00000100425.18_5	BRD1	0	ipsc-ppc_0_ENSG00000100425	VAR_22_50454499_C_G	22	50454499	C	G	0.645754	0.155747	4.6415e-06	2931	0.0136042	0.0374236	FALSE
gene_expression	ENSG00000100426.7_5	ENSG00000100426.7_5	ZBED4	0	ipsc-ppc_0_ENSG00000100426	VAR_22_50747598_C_T	22	50747598	C	T	0.627896	0.165384	0.00104664	3696	1	1	FALSE
gene_expression	ENSG00000100429.18_6	ENSG00000100429.18_6	HDAC10	0	ipsc-ppc_0_ENSG00000100429	VAR_22_50960101_G_A	22	50960101	G	A	-0.511527	0.13672	6.95739e-05	2335	0.162455	0.251142	FALSE
gene_expression	ENSG00000100439.10_3	ENSG00000100439.10_3	ABHD4	0	ipsc-ppc_0_ENSG00000100439	VAR_14_23067931_C_T	14	23067931	C	T	2.00436	0.248904	1.41952e-25	2539	3.60417e-22	4.33132e-20	TRUE
gene_expression	ENSG00000100441.10_6	ENSG00000100441.10_6	KHNYN	0	ipsc-ppc_0_ENSG00000100441	VAR_14_24647522_G_T	14	24647522	G	T	-0.895554	0.194692	3.27216e-08	2155	7.05152e-05	0.000495925	TRUE
gene_expression	ENSG00000100442.11_6	ENSG00000100442.11_6	FKBP3	0	ipsc-ppc_0_ENSG00000100442	VAR_14_45451044_CT_C	14	45451044	CT	C	0.342632	0.099797	0.000745166	1671	1	1	FALSE
gene_expression	ENSG00000100445.17_8	ENSG00000100445.17_8	SDR39U1	0	ipsc-ppc_0_ENSG00000100445	VAR_14_24916304_G_A	14	24916304	G	A	1.51835	0.192459	1.22939e-23	2128	2.61614e-20	2.37968e-18	TRUE
gene_expression	ENSG00000100461.18_7	ENSG00000100461.18_7	RBM23	0	ipsc-ppc_0_ENSG00000100461	VAR_14_23296718_CA_C	14	23296718	CA	C	0.972353	0.266775	0.000275081	2340	0.643689	0.780447	FALSE
gene_expression	ENSG00000100462.16_9	ENSG00000100462.16_9	PRMT5	0	ipsc-ppc_0_ENSG00000100462	VAR_14_23544814_A_ATT	14	23544814	A	ATT	-0.809544	0.213559	6.68764e-05	2247	0.150271	0.236753	FALSE
gene_expression	ENSG00000100473.18_6	ENSG00000100473.18_6	COCH	0	ipsc-ppc_0_ENSG00000100473	VAR_14_31029291_G_GT	14	31029291	G	GT	-0.840389	0.179996	2.8118e-07	1635	0.000459729	0.00249061	TRUE
gene_expression	ENSG00000100478.15_8	ENSG00000100478.15_8	AP4S1	0	ipsc-ppc_0_ENSG00000100478	VAR_14_31600453_AT_A	14	31600453	AT	A	-0.924525	0.258668	0.000518089	2616	1	1	FALSE
gene_expression	ENSG00000100479.13_5	ENSG00000100479.13_5	POLE2	0	ipsc-ppc_0_ENSG00000100479	VAR_14_49628415_AT_A	14	49628415	AT	A	0.89149	0.223733	0.000549129	2515	1	1	FALSE
gene_expression	ENSG00000100483.14_6	ENSG00000100483.14_6	VCPKMT	0	ipsc-ppc_0_ENSG00000100483	VAR_14_50613760_C_CA	14	50613760	C	CA	0.751749	0.182292	8.35437e-06	1746	0.0145867	0.0394928	FALSE
gene_expression	ENSG00000100485.12_5	ENSG00000100485.12_5	SOS2	0	ipsc-ppc_0_ENSG00000100485	VAR_14_50690846_TA_T	14	50690846	TA	T	-1.45887	0.312739	5.96639e-07	1907	0.00113779	0.00531873	TRUE
gene_expression	ENSG00000100490.9_4	ENSG00000100490.9_4	CDKL1	0	ipsc-ppc_0_ENSG00000100490	VAR_14_50396525_CA_C	14	50396525	CA	C	1.82081	0.414029	1.29129e-06	2027	0.00261744	0.0104774	FALSE
gene_expression	ENSG00000100503.24_8	ENSG00000100503.24_8	NIN	0	ipsc-ppc_0_ENSG00000100503	VAR_14_51207153_C_G	14	51207153	C	G	-0.692494	0.192251	5.23791e-05	2194	0.11492	0.19253	FALSE
gene_expression	ENSG00000100504.17_5	ENSG00000100504.17_5	PYGL	0	ipsc-ppc_0_ENSG00000100504	VAR_14_51411479_T_C	14	51411479	T	C	-1.08781	0.226207	1.25344e-07	2300	0.00028829	0.00168312	TRUE
gene_expression	ENSG00000100505.13_4	ENSG00000100505.13_4	TRIM9	0	ipsc-ppc_0_ENSG00000100505	VAR_14_51869359_C_CT	14	51869359	C	CT	1.2948	0.281629	4.31029e-07	2451	0.00105645	0.00500818	TRUE
gene_expression	ENSG00000100519.12_8	ENSG00000100519.12_8	PSMC6	0	ipsc-ppc_0_ENSG00000100519	VAR_14_53370038_T_C	14	53370038	T	C	-1.8613	0.3778	6.04697e-08	1846	0.000111627	0.00073838	TRUE
gene_expression	ENSG00000100522.10_7	ENSG00000100522.10_7	GNPNAT1	0	ipsc-ppc_0_ENSG00000100522	VAR_14_53209515_A_AT	14	53209515	A	AT	-1.21057	0.30084	1.18912e-05	1818	0.0216182	0.053498	FALSE
gene_expression	ENSG00000100523.16_6	ENSG00000100523.16_6	DDHD1	0	ipsc-ppc_0_ENSG00000100523	VAR_14_54007244_T_TA	14	54007244	T	TA	-1.05337	0.255254	0.000191164	1940	0.370858	0.490702	FALSE
gene_expression	ENSG00000100526.20_6	ENSG00000100526.20_6	CDKN3	0	ipsc-ppc_0_ENSG00000100526	VAR_14_55201507_G_A	14	55201507	G	A	0.528567	0.148683	5.77704e-05	1837	0.106124	0.181041	FALSE
gene_expression	ENSG00000100528.12_6	ENSG00000100528.12_6	CNIH1	0	ipsc-ppc_0_ENSG00000100528	VAR_14_54890379_C_A	14	54890379	C	A	-1.34926	0.258253	3.48122e-08	1811	6.30449e-05	0.000449144	TRUE
gene_expression	ENSG00000100532.12_5	ENSG00000100532.12_5	CGRRF1	0	ipsc-ppc_0_ENSG00000100532	VAR_14_54619495_CA_C	14	54619495	CA	C	-1.429	0.485197	0.0012772	2500	1	1	FALSE
gene_expression	ENSG00000100554.12_8	ENSG00000100554.12_8	ATP6V1D	0	ipsc-ppc_0_ENSG00000100554	VAR_14_67540903_C_CT	14	67540903	C	CT	1.03966	0.210428	1.31528e-08	1601	2.10577e-05	0.000170115	TRUE
gene_expression	ENSG00000100557.9_6	ENSG00000100557.9_6	CCDC198	0	ipsc-ppc_0_ENSG00000100557	VAR_14_57811476_C_CA	14	57811476	C	CA	1.18359	0.297564	1.84981e-05	2012	0.0372181	0.0816033	FALSE
gene_expression	ENSG00000100558.9_6	ENSG00000100558.9_6	PLEK2	0	ipsc-ppc_0_ENSG00000100558	VAR_14_67879037_A_G	14	67879037	A	G	0.768207	0.133142	7.17881e-11	1602	1.15005e-07	1.42685e-06	TRUE
gene_expression	ENSG00000100564.9_7	ENSG00000100564.9_7	PIGH	0	ipsc-ppc_0_ENSG00000100564	VAR_14_68066489_G_T	14	68066489	G	T	1.67548	0.25779	4.79646e-18	1553	7.4489e-15	2.93394e-13	TRUE
gene_expression	ENSG00000100567.13_6	ENSG00000100567.13_6	PSMA3	0	ipsc-ppc_0_ENSG00000100567	VAR_14_58267309_T_A	14	58267309	T	A	-0.373232	0.109557	0.000248711	1805	0.448924	0.575092	FALSE
gene_expression	ENSG00000100568.11_8	ENSG00000100568.11_8	VTI1B	0	ipsc-ppc_0_ENSG00000100568	VAR_14_67863661_C_CT	14	67863661	C	CT	0.607279	0.176615	0.000129159	1586	0.204847	0.301717	FALSE
gene_expression	ENSG00000100575.14_5	ENSG00000100575.14_5	TIMM9	0	ipsc-ppc_0_ENSG00000100575	VAR_14_59079985_T_C	14	59079985	T	C	-0.544917	0.162391	0.000405859	2626	1	1	FALSE
gene_expression	ENSG00000100577.19_5	ENSG00000100577.19_5	GSTZ1	0	ipsc-ppc_0_ENSG00000100577	VAR_14_77812115_T_C	14	77812115	T	C	-1.04655	0.196087	3.24116e-09	2654	8.60203e-06	7.56942e-05	TRUE
gene_expression	ENSG00000100578.17_9	ENSG00000100578.17_9	KIAA0586	0	ipsc-ppc_0_ENSG00000100578	VAR_14_59149679_A_T	14	59149679	A	T	-1.05133	0.230517	6.82135e-07	2155	0.00147	0.00655528	TRUE
gene_expression	ENSG00000100580.8_5	ENSG00000100580.8_5	TMED8	0	ipsc-ppc_0_ENSG00000100580	VAR_14_77800815_C_T	14	77800815	C	T	-0.866965	0.17117	7.80563e-06	2766	0.0215904	0.0534532	FALSE
gene_expression	ENSG00000100583.4_3	ENSG00000100583.4_3	SAMD15	0	ipsc-ppc_0_ENSG00000100583	VAR_14_77385148_ACAGGTGTC_A	14	77385148	ACAGGTGTC	A	-0.789815	0.195282	0.000157849	2680	0.423036	0.547268	FALSE
gene_expression	ENSG00000100591.8_6	ENSG00000100591.8_6	AHSA1	0	ipsc-ppc_0_ENSG00000100591	VAR_14_78046897_GAAA_G	14	78046897	GAAA	G	-0.814621	0.198868	4.64149e-05	2722	0.126341	0.207183	FALSE
gene_expression	ENSG00000100592.15_4	ENSG00000100592.15_4	DAAM1	0	ipsc-ppc_0_ENSG00000100592	VAR_14_59630683_G_T	14	59630683	G	T	0.605265	0.183733	0.000198615	2581	0.512626	0.642793	FALSE
gene_expression	ENSG00000100596.6_4	ENSG00000100596.6_4	SPTLC2	0	ipsc-ppc_0_ENSG00000100596	VAR_14_78083548_C_T	14	78083548	C	T	0.949636	0.223427	1.4017e-05	2976	0.0417146	0.0889162	FALSE
gene_expression	ENSG00000100599.16_8	ENSG00000100599.16_8	RIN3	0	ipsc-ppc_0_ENSG00000100599	VAR_14_93029638_A_G	14	93029638	A	G	0.533315	0.141912	0.00232476	4221	1	1	FALSE
gene_expression	ENSG00000100600.15_6	ENSG00000100600.15_6	LGMN	0	ipsc-ppc_0_ENSG00000100600	VAR_14_93232151_ATGTGTG_A	14	93232151	ATGTGTG	A	0.749287	0.227785	0.000920891	3625	1	1	FALSE
gene_expression	ENSG00000100601.10_6	ENSG00000100601.10_6	ALKBH1	0	ipsc-ppc_0_ENSG00000100601	VAR_14_78566751_T_C	14	78566751	T	C	-0.977952	0.247257	8.38288e-06	2789	0.0233798	0.0567988	FALSE
gene_expression	ENSG00000100603.14_4	ENSG00000100603.14_4	SNW1	0	ipsc-ppc_0_ENSG00000100603	VAR_14_78355078_C_T	14	78355078	C	T	-1.14325	0.286013	6.55176e-06	2780	0.0182139	0.0469506	FALSE
gene_expression	ENSG00000100604.13_6	ENSG00000100604.13_6	CHGA	0	ipsc-ppc_0_ENSG00000100604	VAR_14_93038681_T_C	14	93038681	T	C	0.653089	0.172148	6.71114e-05	2259	0.151605	0.238238	FALSE
gene_expression	ENSG00000100605.17_7	ENSG00000100605.17_7	ITPK1	0	ipsc-ppc_0_ENSG00000100605	VAR_14_93439195_A_C	14	93439195	A	C	-0.929287	0.218657	5.16369e-06	2370	0.0122379	0.0346433	FALSE
gene_expression	ENSG00000100612.14_6	ENSG00000100612.14_6	DHRS7	0	ipsc-ppc_0_ENSG00000100612	VAR_14_60606816_G_A	14	60606816	G	A	-1.87112	0.245341	1.97583e-19	1156	2.28405e-16	1.13954e-14	TRUE
gene_expression	ENSG00000100614.18_7	ENSG00000100614.18_7	PPM1A	0	ipsc-ppc_0_ENSG00000100614	VAR_14_60461726_T_TA	14	60461726	T	TA	1.53185	0.435198	0.000275816	1225	0.337874	0.454029	FALSE
gene_expression	ENSG00000100625.9_6	ENSG00000100625.9_6	SIX4	0	ipsc-ppc_0_ENSG00000100625	VAR_14_61653751_T_C	14	61653751	T	C	0.834894	0.207871	1.73285e-05	1203	0.0208462	0.0520649	FALSE
gene_expression	ENSG00000100626.17_5	ENSG00000100626.17_5	GALNT16	0	ipsc-ppc_0_ENSG00000100626	VAR_14_69465428_T_C	14	69465428	T	C	1.42875	0.326455	9.06457e-07	1876	0.00170051	0.00738713	TRUE
gene_expression	ENSG00000100628.12_5	ENSG00000100628.12_5	ASB2	0	ipsc-ppc_0_ENSG00000100628	VAR_14_94035050_AAAAC_A	14	94035050	AAAAC	A	-0.809578	0.203855	9.83343e-06	2052	0.0201782	0.0507821	FALSE
gene_expression	ENSG00000100629.17_8	ENSG00000100629.17_8	CEP128	0	ipsc-ppc_0_ENSG00000100629	VAR_14_81809733_G_A	14	81809733	G	A	-1.84239	0.492978	8.31384e-05	2499	0.207763	0.305112	FALSE
gene_expression	ENSG00000100632.11_5	ENSG00000100632.11_5	ERH	0	ipsc-ppc_0_ENSG00000100632	VAR_14_69716957_T_C	14	69716957	T	C	0.532279	0.14419	1.61382e-05	1686	0.027209	0.0636863	FALSE
gene_expression	ENSG00000100644.17_8	ENSG00000100644.17_8	HIF1A	0	ipsc-ppc_0_ENSG00000100644	VAR_14_62177925_CTTT_C	14	62177925	CTTT	C	0.638365	0.168701	3.36147e-05	2041	0.0686076	0.129953	FALSE
gene_expression	ENSG00000100647.8_4	ENSG00000100647.8_4	SUSD6	0	ipsc-ppc_0_ENSG00000100647	VAR_14_69763445_T_TGATAGATC	14	69763445	T	TGATAGATC	0.504867	0.149385	0.000273809	2050	0.561309	0.69333	FALSE
gene_expression	ENSG00000100650.16_5	ENSG00000100650.16_5	SRSF5	0	ipsc-ppc_0_ENSG00000100650	VAR_14_70121507_GGT_G	14	70121507	GGT	G	0.70134	0.179099	2.68538e-05	2060	0.0553187	0.110289	FALSE
gene_expression	ENSG00000100664.11_5	ENSG00000100664.11_5	EIF5	0	ipsc-ppc_0_ENSG00000100664	VAR_14_103771520_T_TTA	14	103771520	T	TTA	-0.993036	0.221419	8.24081e-08	1774	0.000146192	0.000932187	TRUE
gene_expression	ENSG00000100665.12_5	ENSG00000100665.12_5	SERPINA4	0	ipsc-ppc_0_ENSG00000100665	VAR_14_95023112_A_G	14	95023112	A	G	1.14777	0.158821	2.93439e-18	3076	9.02619e-15	3.50489e-13	TRUE
gene_expression	ENSG00000100678.19_5	ENSG00000100678.19_5	SLC8A3	0	ipsc-ppc_0_ENSG00000100678	VAR_14_70647024_T_C	14	70647024	T	C	-1.01032	0.296393	0.000864079	3437	1	1	FALSE
gene_expression	ENSG00000100697.14_6	ENSG00000100697.14_6	DICER1	0	ipsc-ppc_0_ENSG00000100697	VAR_14_95077466_GT_G	14	95077466	GT	G	1.13425	0.272486	0.000112563	3619	0.407364	0.530059	FALSE
gene_expression	ENSG00000100711.13_3	ENSG00000100711.13_3	ZFYVE21	0	ipsc-ppc_0_ENSG00000100711	VAR_14_104247146_T_TA	14	104247146	T	TA	-1.00274	0.260178	0.000180887	1857	0.335907	0.451975	FALSE
gene_expression	ENSG00000100714.17_9	ENSG00000100714.17_9	MTHFD1	0	ipsc-ppc_0_ENSG00000100714	VAR_14_64859191_C_T	14	64859191	C	T	-0.422305	0.100901	1.28657e-05	2017	0.0259502	0.0613504	FALSE
gene_expression	ENSG00000100722.20_8	ENSG00000100722.20_8	ZC3H14	0	ipsc-ppc_0_ENSG00000100722	VAR_14_88843289_CT_C	14	88843289	CT	C	-0.481479	0.216924	0.00745751	2673	1	1	FALSE
gene_expression	ENSG00000100726.15_4	ENSG00000100726.15_4	TELO2	0	ipsc-ppc_0_ENSG00000100726	VAR_16_1113993_G_T	16	1113993	G	T	-1.19444	0.271081	4.36571e-05	2894	0.126344	0.207183	FALSE
gene_expression	ENSG00000100731.16_6	ENSG00000100731.16_6	PCNX1	0	ipsc-ppc_0_ENSG00000100731	VAR_14_71914279_ATT_A	14	71914279	ATT	A	-1.07568	0.260156	5.89722e-05	1924	0.113463	0.190637	FALSE
gene_expression	ENSG00000100739.11_5	ENSG00000100739.11_5	BDKRB1	0	ipsc-ppc_0_ENSG00000100739	VAR_14_96570406_T_C	14	96570406	T	C	-2.00937	0.511852	6.0804e-05	2412	0.146659	0.232307	FALSE
gene_expression	ENSG00000100744.15_7	ENSG00000100744.15_7	GSKIP	0	ipsc-ppc_0_ENSG00000100744	VAR_14_96831921_CT_C	14	96831921	CT	C	-2.53471	0.326374	2.12993e-29	2388	5.08626e-26	9.73724e-24	TRUE
gene_expression	ENSG00000100749.8_5	ENSG00000100749.8_5	VRK1	0	ipsc-ppc_0_ENSG00000100749	VAR_14_97466505_C_T	14	97466505	C	T	-1.63069	0.297924	1.76234e-10	2405	4.23842e-07	4.76648e-06	TRUE
gene_expression	ENSG00000100764.14_6	ENSG00000100764.14_6	PSMC1	0	ipsc-ppc_0_ENSG00000100764	VAR_14_91153337_A_AT	14	91153337	A	AT	-0.811512	0.228429	0.00027273	1984	0.541095	0.672651	FALSE
gene_expression	ENSG00000100767.17_6	ENSG00000100767.17_6	PAPLN	0	ipsc-ppc_0_ENSG00000100767	VAR_14_73252969_T_TA	14	73252969	T	TA	-1.38859	0.251894	2.55045e-09	1991	5.07794e-06	4.70474e-05	TRUE
gene_expression	ENSG00000100784.12_8	ENSG00000100784.12_8	RPS6KA5	0	ipsc-ppc_0_ENSG00000100784	VAR_14_90845005_A_ACCG	14	90845005	A	ACCG	0.931276	0.267437	8.85723e-05	2316	0.205133	0.302059	FALSE
gene_expression	ENSG00000100796.17_7	ENSG00000100796.17_7	PPP4R3A	0	ipsc-ppc_0_ENSG00000100796	VAR_14_92311576_AAAATAAAT_A	14	92311576	AAAATAAAT	A	0.581163	0.144025	2.56258e-05	2014	0.0516103	0.104183	FALSE
gene_expression	ENSG00000100802.15_6	ENSG00000100802.15_6	C14orf93	0	ipsc-ppc_0_ENSG00000100802	VAR_14_23358520_C_CA	14	23358520	C	CA	0.813642	0.15898	1.16174e-08	2249	2.61275e-05	0.000206313	TRUE
gene_expression	ENSG00000100804.19_6	ENSG00000100804.19_6	PSMB5	0	ipsc-ppc_0_ENSG00000100804	VAR_14_23491284_C_G	14	23491284	C	G	0.905847	0.14589	5.25097e-14	2268	1.19092e-10	2.45706e-09	TRUE
gene_expression	ENSG00000100811.14_7	ENSG00000100811.14_7	YY1	0	ipsc-ppc_0_ENSG00000100811	VAR_14_101134008_C_T	14	101134008	C	T	0.983043	0.252988	0.00116011	2496	1	1	FALSE
gene_expression	ENSG00000100813.14_7	ENSG00000100813.14_7	ACIN1	0	ipsc-ppc_0_ENSG00000100813	VAR_14_23031028_C_G	14	23031028	C	G	0.492821	0.109621	2.42609e-06	2154	0.00522579	0.0180501	FALSE
gene_expression	ENSG00000100814.18_5	ENSG00000100814.18_5	CCNB1IP1	0	ipsc-ppc_0_ENSG00000100814	VAR_14_20280461_C_CT	14	20280461	C	CT	0.333574	0.109749	0.000513132	4189	1	1	FALSE
gene_expression	ENSG00000100815.12_9	ENSG00000100815.12_9	TRIP11	0	ipsc-ppc_0_ENSG00000100815	VAR_14_92467232_T_C	14	92467232	T	C	1.13188	0.219209	3.32806e-08	2522	8.39338e-05	0.00057435	TRUE
gene_expression	ENSG00000100823.12_5	ENSG00000100823.12_5	APEX1	0	ipsc-ppc_0_ENSG00000100823	VAR_14_20916249_T_C	14	20916249	T	C	-0.418346	0.0973909	1.71105e-06	2858	0.00489019	0.0171704	FALSE
gene_expression	ENSG00000100836.10_6	ENSG00000100836.10_6	PABPN1	0	ipsc-ppc_0_ENSG00000100836	VAR_14_24265363_CT_C	14	24265363	CT	C	0.233857	0.0740383	0.000208662	1899	0.39625	0.518178	FALSE
gene_expression	ENSG00000100842.13_5	ENSG00000100842.13_5	EFS	0	ipsc-ppc_0_ENSG00000100842	VAR_14_23728225_TA_T	14	23728225	TA	T	-0.864015	0.21509	6.24433e-05	1862	0.116269	0.194262	FALSE
gene_expression	ENSG00000100852.13_6	ENSG00000100852.13_6	ARHGAP5	0	ipsc-ppc_0_ENSG00000100852	VAR_14_32435869_G_A	14	32435869	G	A	0.757027	0.182513	5.94949e-05	1906	0.113397	0.190581	FALSE
gene_expression	ENSG00000100865.15_6	ENSG00000100865.15_6	CINP	0	ipsc-ppc_0_ENSG00000100865	VAR_14_102858325_T_C	14	102858325	T	C	1.1699	0.237482	1.92103e-08	1664	3.19659e-05	0.000247083	TRUE
gene_expression	ENSG00000100867.15_4	ENSG00000100867.15_4	DHRS2	0	ipsc-ppc_0_ENSG00000100867	VAR_14_23694290_C_A	14	23694290	C	A	-0.734388	0.215794	0.00253432	2508	1	1	FALSE
gene_expression	ENSG00000100883.12_6	ENSG00000100883.12_6	SRP54	0	ipsc-ppc_0_ENSG00000100883	VAR_14_35452257_T_C	14	35452257	T	C	-1.16606	0.20566	4.12723e-10	2299	9.4885e-07	1.01047e-05	TRUE
gene_expression	ENSG00000100888.14_8	ENSG00000100888.14_8	CHD8	0	ipsc-ppc_0_ENSG00000100888	VAR_14_21496133_G_A	14	21496133	G	A	0.846133	0.23181	7.11631e-05	2929	0.208437	0.30591	FALSE
gene_expression	ENSG00000100889.12_4	ENSG00000100889.12_4	PCK2	0	ipsc-ppc_0_ENSG00000100889	VAR_14_24503906_C_CT	14	24503906	C	CT	-1.15993	0.269534	2.43921e-05	2156	0.0525893	0.105795	FALSE
gene_expression	ENSG00000100890.16_6	ENSG00000100890.16_6	PRORP	0	ipsc-ppc_0_ENSG00000100890	VAR_14_35559062_T_TG	14	35559062	T	TG	0.80475	0.176485	1.34941e-05	2321	0.0313197	0.0711337	FALSE
gene_expression	ENSG00000100897.18_8	ENSG00000100897.18_8	DCAF11	0	ipsc-ppc_0_ENSG00000100897	VAR_14_24221118_T_C	14	24221118	T	C	0.897305	0.20347	4.59699e-06	2150	0.00988353	0.0293988	FALSE
gene_expression	ENSG00000100902.11_7	ENSG00000100902.11_7	PSMA6	0	ipsc-ppc_0_ENSG00000100902	VAR_14_35500643_AT_A	14	35500643	AT	A	0.762576	0.174885	2.66497e-05	1958	0.05218	0.105165	FALSE
gene_expression	ENSG00000100906.11_4	ENSG00000100906.11_4	NFKBIA	0	ipsc-ppc_0_ENSG00000100906	VAR_14_35943195_T_C	14	35943195	T	C	0.817145	0.23475	0.000670327	2615	1	1	FALSE
gene_expression	ENSG00000100908.14_5	ENSG00000100908.14_5	EMC9	0	ipsc-ppc_0_ENSG00000100908	VAR_14_24610733_T_C	14	24610733	T	C	-2.14585	0.274966	5.37316e-30	2145	1.15254e-26	2.53006e-24	TRUE
gene_expression	ENSG00000100911.16_6	ENSG00000100911.16_6	PSME2	0	ipsc-ppc_0_ENSG00000100911	VAR_14_24890864_C_CT	14	24890864	C	CT	-0.93703	0.370714	0.00155093	3027	1	1	FALSE
gene_expression	ENSG00000100916.14_5	ENSG00000100916.14_5	BRMS1L	0	ipsc-ppc_0_ENSG00000100916	VAR_14_36433056_TAG_T	14	36433056	TAG	T	-0.72385	0.246927	0.00158626	2567	1	1	FALSE
gene_expression	ENSG00000100918.13_9	ENSG00000100918.13_9	REC8	0	ipsc-ppc_0_ENSG00000100918	VAR_14_24646469_T_C	14	24646469	T	C	0.951904	0.263628	0.000113483	2113	0.239791	0.342969	FALSE
gene_expression	ENSG00000100926.15_9	ENSG00000100926.15_9	TM9SF1	0	ipsc-ppc_0_ENSG00000100926	VAR_14_24934541_A_AT	14	24934541	A	AT	0.506759	0.139367	0.000399088	2962	1	1	FALSE
gene_expression	ENSG00000100934.15_6	ENSG00000100934.15_6	SEC23A	0	ipsc-ppc_0_ENSG00000100934	VAR_14_39318444_A_G	14	39318444	A	G	-1.21622	0.322026	1.75498e-05	1916	0.0336253	0.0751163	FALSE
gene_expression	ENSG00000100938.17_7	ENSG00000100938.17_7	GMPR2	0	ipsc-ppc_0_ENSG00000100938	VAR_14_24406537_A_ACT	14	24406537	A	ACT	-1.01172	0.269483	5.23534e-05	2100	0.109942	0.186089	FALSE
gene_expression	ENSG00000100941.9_4	ENSG00000100941.9_4	PNN	0	ipsc-ppc_0_ENSG00000100941	VAR_14_39663592_C_CA	14	39663592	C	CA	0.685701	0.136454	3.45806e-08	1896	6.55648e-05	0.000465284	TRUE
gene_expression	ENSG00000100949.14_4	ENSG00000100949.14_4	RABGGTA	0	ipsc-ppc_0_ENSG00000100949	VAR_14_24557861_CT_C	14	24557861	CT	C	-1.11633	0.264622	2.48414e-06	2127	0.00528376	0.0182241	FALSE
gene_expression	ENSG00000100968.14_5	ENSG00000100968.14_5	NFATC4	0	ipsc-ppc_0_ENSG00000100968	VAR_14_24573537_TA_T	14	24573537	TA	T	0.837918	0.247686	0.000136165	2099	0.28581	0.396259	FALSE
gene_expression	ENSG00000100979.15_6	ENSG00000100979.15_6	PLTP	0	ipsc-ppc_0_ENSG00000100979	VAR_20_44609007_G_A	20	44609007	G	A	0.360959	0.115373	0.00058607	2896	1	1	FALSE
gene_expression	ENSG00000100982.12_5	ENSG00000100982.12_5	PCIF1	0	ipsc-ppc_0_ENSG00000100982	VAR_20_44529974_C_T	20	44529974	C	T	0.503795	0.128129	9.06513e-06	1777	0.0161087	0.042811	FALSE
gene_expression	ENSG00000100983.12_8	ENSG00000100983.12_8	GSS	0	ipsc-ppc_0_ENSG00000100983	VAR_20_33467299_GACACACAC_G	20	33467299	GACACACAC	G	0.944022	0.221281	7.60304e-06	1222	0.00929091	0.0280414	FALSE
gene_expression	ENSG00000100985.7_3	ENSG00000100985.7_3	MMP9	0	ipsc-ppc_0_ENSG00000100985	VAR_20_44622689_A_C	20	44622689	A	C	-1.32941	0.311295	7.84875e-05	1711	0.134292	0.21687	FALSE
gene_expression	ENSG00000100991.12_6	ENSG00000100991.12_6	TRPC4AP	0	ipsc-ppc_0_ENSG00000100991	VAR_20_33726383_C_CT	20	33726383	C	CT	1.59954	0.345401	4.38908e-07	1348	0.000591648	0.00308745	TRUE
gene_expression	ENSG00000100994.12_5	ENSG00000100994.12_5	PYGB	0	ipsc-ppc_0_ENSG00000100994	VAR_20_25663865_AATCATC_A	20	25663865	AATCATC	A	-0.591892	0.161208	0.000189058	1267	0.239537	0.342659	FALSE
gene_expression	ENSG00000100997.20_8	ENSG00000100997.20_8	ABHD12	0	ipsc-ppc_0_ENSG00000100997	VAR_20_25632463_G_GTT	20	25632463	G	GTT	-1.02872	0.411004	0.00138561	2451	1	1	FALSE
gene_expression	ENSG00000101000.6_6	ENSG00000101000.6_6	PROCR	0	ipsc-ppc_0_ENSG00000101000	VAR_20_33772243_G_A	20	33772243	G	A	1.65632	0.294259	1.10728e-09	1399	1.54909e-06	1.5753e-05	TRUE
gene_expression	ENSG00000101003.10_4	ENSG00000101003.10_4	GINS1	0	ipsc-ppc_0_ENSG00000101003	VAR_20_25551280_CT_C	20	25551280	CT	C	0.585587	0.184601	0.000220929	1200	0.265115	0.372365	FALSE
gene_expression	ENSG00000101004.15_7	ENSG00000101004.15_7	NINL	0	ipsc-ppc_0_ENSG00000101004	VAR_20_25433447_C_CT	20	25433447	C	CT	-0.615616	0.143056	2.74951e-06	1137	0.00312619	0.0120849	FALSE
gene_expression	ENSG00000101017.14_8	ENSG00000101017.14_8	CD40	0	ipsc-ppc_0_ENSG00000101017	VAR_20_44735854_A_G	20	44735854	A	G	1.52868	0.293981	4.35502e-09	1799	7.83468e-06	6.96868e-05	TRUE
gene_expression	ENSG00000101019.22_7	ENSG00000101019.22_7	UQCC1	0	ipsc-ppc_0_ENSG00000101019	VAR_20_34004767_C_T	20	34004767	C	T	1.19242	0.20496	1.88188e-11	1619	3.04676e-08	4.23306e-07	TRUE
gene_expression	ENSG00000101040.19_7	ENSG00000101040.19_7	ZMYND8	0	ipsc-ppc_0_ENSG00000101040	VAR_20_45882280_C_CA	20	45882280	C	CA	1.71173	0.390987	1.13334e-06	2738	0.00310309	0.012021	FALSE
[truncated: 53,001 more rows]
