# Supplementary material for: eQTL mapping in fetal-like pancreatic progenitor cells reveals early developmental insights into diabetes risk
Source: Nat Commun. 2023 Oct 30;14:6928. doi: 10.1038/s41467-023-42560-4 (PMC10616100; doi:10.1038/s41467-023-42560-4)
Supplement: Supplementary file 12 — Supplementary Data 9 [file 41467_2023_42560_MOESM12_ESM.xlsx]

## Sheet: iPSC-PPC Gene-Isoform
Colocalization between iPSC-PPC eGenes and their corresponding eIsoforms
eqtl_id.1	eqtl_id.2	transcript_id.1	transcript_id.2	gene_id.1	gene_id.2	gene_name.1	gene_name.2	eqtl_phenotype.1	eqtl_phenotype.2	tissue.1	tissue.2	discovery_order.1	discovery_order.2	nsnps	PP.H0.abf	PP.H1.abf	PP.H2.abf	PP.H3.abf	PP.H4.abf	likely_model	max_model_pp	topsnp	topsnp_pp
ipsc-ppc_0_ENST00000006658	ipsc-ppc_1_ENST00000006658	ENST00000006658	ENST00000006658	ENSG00000006282	ENSG00000006282	SPATA20	SPATA20	alternative_splicing	gene_expression	ipsc-ppc	ipsc-ppc	0	1	2579	0.00601403	0.0112081	0.0637785	0.11806	0.800939	H4	0.800939	VAR_17_48619272_G_A	0.107788
ipsc-ppc_0_ENST00000176643	ipsc-ppc_0_ENST00000176643	ENST00000176643	ENST00000176643	ENSG00000072210	ENSG00000072210	ALDH3A2	ALDH3A2	alternative_splicing	gene_expression	ipsc-ppc	ipsc-ppc	0	0	2042	2.2441e-14	0.00135284	5.16661e-13	0.0301779	0.968469	H4	0.968469	VAR_17_19494178_C_A	0.302017
ipsc-ppc_0_ENST00000184956	ipsc-ppc_0_ENST00000184956	ENST00000184956	ENST00000184956	ENSG00000068097	ENSG00000068097	HEATR6	HEATR6	alternative_splicing	gene_expression	ipsc-ppc	ipsc-ppc	0	0	1549	1.24555e-06	1.64632e-06	0.0148349	0.0186417	0.96652	H4	0.96652	VAR_17_58156330_A_G	0.0769103
ipsc-ppc_0_ENST00000216014	ipsc-ppc_0_ENST00000216014	ENST00000216014	ENST00000216014	ENSG00000100196	ENSG00000100196	KDELR3	KDELR3	alternative_splicing	gene_expression	ipsc-ppc	ipsc-ppc	0	0	2294	7.95167e-10	3.03128e-07	0.00261588	0.997207	0.000176583	H3	0.997207
ipsc-ppc_0_ENST00000216211	ipsc-ppc_0_ENST00000216211	ENST00000216211	ENST00000216211	ENSG00000100373	ENSG00000100373	UPK3A	UPK3A	alternative_splicing	gene_expression	ipsc-ppc	ipsc-ppc	0	0	3805	7.94719e-05	0.022566	0.00328228	0.93196	0.042112	H3	0.93196
ipsc-ppc_0_ENST00000216416	ipsc-ppc_0_ENST00000216416	ENST00000216416	ENST00000216416	ENSG00000100528	ENSG00000100528	CNIH1	CNIH1	alternative_splicing	gene_expression	ipsc-ppc	ipsc-ppc	0	0	2560	1.4778e-06	0.0968663	1.13639e-06	0.0736584	0.829473	H4	0.829473	VAR_14_54892999_T_C	0.0282749
ipsc-ppc_0_ENST00000216799	ipsc-ppc_0_ENST00000216799	ENST00000216799	ENST00000216799	ENSG00000100908	ENSG00000100908	EMC9	EMC9	alternative_splicing	gene_expression	ipsc-ppc	ipsc-ppc	0	0	3004	7.22817e-15	8.72077e-14	0.000912902	0.0100251	0.989062	H4	0.989062	VAR_14_24610733_T_C	0.55576
ipsc-ppc_0_ENST00000216968	ipsc-ppc_0_ENST00000216968	ENST00000216968	ENST00000216968	ENSG00000101000	ENSG00000101000	PROCR	PROCR	alternative_splicing	gene_expression	ipsc-ppc	ipsc-ppc	0	0	2413	6.0799e-06	0.152877	3.25554e-05	0.818565	0.0285194	H3	0.818565
ipsc-ppc_0_ENST00000219481	ipsc-ppc_0_ENST00000219481	ENST00000219481	ENST00000219481	ENSG00000242612	ENSG00000242612	DECR2	DECR2	alternative_splicing	gene_expression	ipsc-ppc	ipsc-ppc	0	0	2637	2.74319e-11	3.78039e-11	0.0251586	0.0337298	0.941112	H4	0.941112	VAR_16_470297_AT_A	0.188967
ipsc-ppc_0_ENST00000221315	ipsc-ppc_0_ENST00000221315	ENST00000221315	ENST00000221315	ENSG00000256087	ENSG00000256087	ZNF432	ZNF432	alternative_splicing	gene_expression	ipsc-ppc	ipsc-ppc	0	0	4362	0.00181381	0.0025374	0.0661027	0.0916355	0.837911	H4	0.837911	VAR_19_52580796_G_A	0.045738
ipsc-ppc_0_ENST00000221498	ipsc-ppc_0_ENST00000221498	ENST00000221498	ENST00000221498	ENSG00000104901	ENSG00000104901	DKKL1	DKKL1	alternative_splicing	gene_expression	ipsc-ppc	ipsc-ppc	0	0	2893	1.51659e-06	0.0614212	2.30626e-05	0.934018	0.00453637	H3	0.934018
ipsc-ppc_0_ENST00000221735	ipsc-ppc_0_ENST00000221735	ENST00000221735	ENST00000221735	ENSG00000105136	ENSG00000105136	ZNF419	ZNF419	alternative_splicing	gene_expression	ipsc-ppc	ipsc-ppc	0	0	3334	1.58509e-08	0.012275	1.27382e-06	0.986448	0.00127585	H3	0.986448
ipsc-ppc_0_ENST00000222823	ipsc-ppc_0_ENST00000222823	ENST00000222823	ENST00000222823	ENSG00000106100	ENSG00000106100	NOD1	NOD1	alternative_splicing	gene_expression	ipsc-ppc	ipsc-ppc	0	0	2075	0.0152506	0.00698442	0.0613925	0.0272272	0.889145	H4	0.889145	VAR_7_30503363_A_T	0.225308
ipsc-ppc_0_ENST00000223642	ipsc-ppc_0_ENST00000223642	ENST00000223642	ENST00000223642	ENSG00000106804	ENSG00000106804	C5	C5	alternative_splicing	gene_expression	ipsc-ppc	ipsc-ppc	0	0	2264	3.29327e-18	0.00224219	1.59847e-16	0.10794	0.889818	H4	0.889818	VAR_9_123937601_T_C	0.195835
ipsc-ppc_0_ENST00000225576	ipsc-ppc_0_ENST00000225576	ENST00000225576	ENST00000225576	ENSG00000175106	ENSG00000175106	TVP23C	TVP23C	alternative_splicing	gene_expression	ipsc-ppc	ipsc-ppc	0	0	2584	1.18739e-16	8.38693e-09	5.24147e-11	0.00270493	0.997295	H4	0.997295	VAR_17_15447364_T_C	0.330482
ipsc-ppc_0_ENST00000228740	ipsc-ppc_0_ENST00000228740	ENST00000228740	ENST00000228740	ENSG00000111144	ENSG00000111144	LTA4H	LTA4H	alternative_splicing	gene_expression	ipsc-ppc	ipsc-ppc	0	0	3595	0.000664825	0.00219981	0.0111509	0.0359468	0.950038	H4	0.950038	VAR_12_96427293_C_T	0.0544483
ipsc-ppc_0_ENST00000232766	ipsc-ppc_0_ENST00000232766	ENST00000232766	ENST00000232766	ENSG00000114648	ENSG00000114648	KLHL18	KLHL18	alternative_splicing	gene_expression	ipsc-ppc	ipsc-ppc	0	0	1373	0.00170782	0.0977533	0.00139589	0.0790786	0.820064	H4	0.820064	VAR_3_47220535_AG_A	0.130853
ipsc-ppc_0_ENST00000233190	ipsc-ppc_0_ENST00000233190	ENST00000233190	ENST00000233190	ENSG00000023228	ENSG00000023228	NDUFS1	NDUFS1	alternative_splicing	gene_expression	ipsc-ppc	ipsc-ppc	0	0	2541	4.47216e-11	0.00314134	1.38613e-08	0.973625	0.0232341	H3	0.973625
ipsc-ppc_1_ENST00000233190	ipsc-ppc_0_ENST00000233190	ENST00000233190	ENST00000233190	ENSG00000023228	ENSG00000023228	NDUFS1	NDUFS1	alternative_splicing	gene_expression	ipsc-ppc	ipsc-ppc	1	0	2541	0.000239074	0.000211641	0.0741003	0.0647369	0.860712	H4	0.860712	VAR_2_206847296_T_C	0.702299
ipsc-ppc_0_ENST00000238738	ipsc-ppc_0_ENST00000238738	ENST00000238738	ENST00000238738	ENSG00000119729	ENSG00000119729	RHOQ	RHOQ	alternative_splicing	gene_expression	ipsc-ppc	ipsc-ppc	0	0	3791	2.46193e-11	2.39057e-06	1.01704e-07	0.00888453	0.991113	H4	0.991113	VAR_2_46808243_GGA_G	0.493956
ipsc-ppc_0_ENST00000238892	ipsc-ppc_0_ENST00000238892	ENST00000238892	ENST00000238892	ENSG00000119878	ENSG00000119878	CRIPT	CRIPT	alternative_splicing	gene_expression	ipsc-ppc	ipsc-ppc	0	0	3677	0.000272683	0.00109154	0.0061848	0.0237888	0.968662	H4	0.968662	VAR_2_46849441_A_G	0.176882
ipsc-ppc_0_ENST00000243112	ipsc-ppc_0_ENST00000243112	ENST00000243112	ENST00000243112	ENSG00000123415	ENSG00000123415	SMUG1	SMUG1	alternative_splicing	gene_expression	ipsc-ppc	ipsc-ppc	0	0	2747	1.80894e-14	0.000841163	3.30467e-14	0.000538065	0.998621	H4	0.998621	VAR_12_54575800_C_A	0.999974
ipsc-ppc_0_ENST00000243639	ipsc-ppc_0_ENST00000243639	ENST00000243639	ENST00000243639	ENSG00000204604	ENSG00000204604	ZNF468	ZNF468	alternative_splicing	gene_expression	ipsc-ppc	ipsc-ppc	0	0	4586	9.50327e-08	1.57065e-05	0.00494958	0.817864	0.177171	H3	0.817864
ipsc-ppc_0_ENST00000243639	ipsc-ppc_2_ENST00000243639	ENST00000243639	ENST00000243639	ENSG00000204604	ENSG00000204604	ZNF468	ZNF468	alternative_splicing	gene_expression	ipsc-ppc	ipsc-ppc	0	2	4586	0.000154192	0.0254841	6.69106e-05	0.0100944	0.9642	H4	0.9642	VAR_19_53357172_C_T	0.99995
ipsc-ppc_0_ENST00000244763	ipsc-ppc_0_ENST00000244763	ENST00000244763	ENST00000244763	ENSG00000124783	ENSG00000124783	SSR1	SSR1	alternative_splicing	gene_expression	ipsc-ppc	ipsc-ppc	0	0	4118	6.0666e-08	2.39388e-05	0.000233163	0.0910975	0.908645	H4	0.908645	VAR_6_7276658_CA_C	0.0427649
ipsc-ppc_0_ENST00000245680	ipsc-ppc_0_ENST00000245680	ENST00000245680	ENST00000245680	ENSG00000115084	ENSG00000115084	SLC35F5	SLC35F5	alternative_splicing	gene_expression	ipsc-ppc	ipsc-ppc	0	0	2542	2.7483e-07	3.67965e-05	0.000327917	0.0429475	0.956688	H4	0.956688	VAR_2_114439210_A_G	0.0795298
ipsc-ppc_0_ENST00000248248	ipsc-ppc_0_ENST00000248248	ENST00000248248	ENST00000248248	ENSG00000103111	ENSG00000103111	MON1B	MON1B	alternative_splicing	gene_expression	ipsc-ppc	ipsc-ppc	0	0	4495	6.77322e-06	0.0289096	0.000217754	0.929381	0.0414848	H3	0.929381
ipsc-ppc_0_ENST00000248444	ipsc-ppc_0_ENST00000248444	ENST00000248444	ENST00000248444	ENSG00000127831	ENSG00000127831	VIL1	VIL1	alternative_splicing	gene_expression	ipsc-ppc	ipsc-ppc	0	0	2127	4.13022e-07	3.5849e-05	0.00105821	0.0909413	0.907964	H4	0.907964	VAR_2_219313354_T_C	0.0441247
ipsc-ppc_0_ENST00000248924	ipsc-ppc_0_ENST00000248924	ENST00000248924	ENST00000248924	ENSG00000100116	ENSG00000100116	GCAT	GCAT	alternative_splicing	gene_expression	ipsc-ppc	ipsc-ppc	0	0	2476	3.4513e-07	2.34762e-05	0.000861982	0.0576917	0.941423	H4	0.941423	VAR_22_38204259_C_T	0.110002
ipsc-ppc_0_ENST00000248935	ipsc-ppc_0_ENST00000248935	ENST00000248935	ENST00000248935	ENSG00000184674	ENSG00000184674	GSTT1	GSTT1	alternative_splicing	gene_expression	ipsc-ppc	ipsc-ppc	0	0	2212	8.86284e-11	1.30264e-09	0.00070032	0.00930313	0.989997	H4	0.989997	VAR_22_24338936_T_C	0.606102
ipsc-ppc_0_ENST00000250076	ipsc-ppc_0_ENST00000250076	ENST00000250076	ENST00000250076	ENSG00000167840	ENSG00000167840	ZNF232	ZNF232	alternative_splicing	gene_expression	ipsc-ppc	ipsc-ppc	0	0	3384	0.00227427	0.0186681	0.00812345	0.0657752	0.905159	H4	0.905159	VAR_17_5016253_CA_C	0.404066
ipsc-ppc_0_ENST00000250244	ipsc-ppc_0_ENST00000250244	ENST00000250244	ENST00000250244	ENSG00000129354	ENSG00000129354	AP1M2	AP1M2	alternative_splicing	gene_expression	ipsc-ppc	ipsc-ppc	0	0	2762	2.72248e-08	6.51246e-05	3.36701e-06	0.00706138	0.99287	H4	0.99287	VAR_19_10683550_CAG_C	0.784451
ipsc-ppc_0_ENST00000251588	ipsc-ppc_0_ENST00000251588	ENST00000251588	ENST00000251588	ENSG00000103245	ENSG00000103245	CIAO3	CIAO3	alternative_splicing	gene_expression	ipsc-ppc	ipsc-ppc	0	0	3396	4.88582e-08	1.13109e-06	0.00069149	0.0150241	0.984283	H4	0.984283	VAR_16_783004_T_C	0.271325
ipsc-ppc_0_ENST00000254742	ipsc-ppc_0_ENST00000254742	ENST00000254742	ENST00000254742	ENSG00000132406	ENSG00000132406	TMEM128	TMEM128	alternative_splicing	gene_expression	ipsc-ppc	ipsc-ppc	0	0	3990	1.36545e-07	4.90287e-06	0.000343087	0.0113308	0.988321	H4	0.988321	VAR_4_4238347_T_G	0.233459
ipsc-ppc_0_ENST00000255078	ipsc-ppc_0_ENST00000255078	ENST00000255078	ENST00000255078	ENSG00000132740	ENSG00000132740	IGHMBP2	IGHMBP2	alternative_splicing	gene_expression	ipsc-ppc	ipsc-ppc	0	0	2726	6.77336e-07	2.02666e-05	0.00331529	0.0982986	0.898365	H4	0.898365	VAR_11_68648691_T_TG	0.0459476
ipsc-ppc_0_ENST00000257910	ipsc-ppc_0_ENST00000257910	ENST00000257910	ENST00000257910	ENSG00000135452	ENSG00000135452	TSPAN31	TSPAN31	alternative_splicing	gene_expression	ipsc-ppc	ipsc-ppc	0	0	1953	0.000106909	0.00128682	0.00284933	0.0333338	0.962423	H4	0.962423	VAR_12_58124992_T_G	0.339183
ipsc-ppc_0_ENST00000257966	ipsc-ppc_0_ENST00000257966	ENST00000257966	ENST00000257966	ENSG00000135506	ENSG00000135506	OS9	OS9	alternative_splicing	gene_expression	ipsc-ppc	ipsc-ppc	0	0	1932	1.60578e-13	9.82627e-10	0.000163195	0.998638	0.00119837	H3	0.998638
ipsc-ppc_0_ENST00000260585	ipsc-ppc_0_ENST00000260585	ENST00000260585	ENST00000260585	ENSG00000138018	ENSG00000138018	SELENOI	SELENOI	alternative_splicing	gene_expression	ipsc-ppc	ipsc-ppc	0	0	2598	1.44083e-06	5.98567e-05	0.0216838	0.900738	0.0775171	H3	0.900738
ipsc-ppc_0_ENST00000261755	ipsc-ppc_0_ENST00000261755	ENST00000261755	ENST00000261755	ENSG00000103876	ENSG00000103876	FAH	FAH	alternative_splicing	gene_expression	ipsc-ppc	ipsc-ppc	0	0	3524	9.68785e-06	0.00272075	3.47047e-05	0.00875805	0.988477	H4	0.988477	VAR_15_80445188_G_C	0.352545
ipsc-ppc_0_ENST00000262094	ipsc-ppc_0_ENST00000262094	ENST00000262094	ENST00000262094	ENSG00000041353	ENSG00000041353	RAB27B	RAB27B	alternative_splicing	gene_expression	ipsc-ppc	ipsc-ppc	0	0	2327	5.39275e-07	0.0298026	1.33517e-06	0.0728898	0.897306	H4	0.897306	VAR_18_52479781_AACACACAC_A	0.158414
ipsc-ppc_0_ENST00000262133	ipsc-ppc_0_ENST00000262133	ENST00000262133	ENST00000262133	ENSG00000103479	ENSG00000103479	RBL2	RBL2	alternative_splicing	gene_expression	ipsc-ppc	ipsc-ppc	0	0	2812	1.10237e-14	6.2237e-06	5.77361e-11	0.0316279	0.968366	H4	0.968366	VAR_16_53429775_G_A	0.249301
ipsc-ppc_0_ENST00000262306	ipsc-ppc_0_ENST00000262306	ENST00000262306	ENST00000262306	ENSG00000103363	ENSG00000103363	ELOB	ELOB	alternative_splicing	gene_expression	ipsc-ppc	ipsc-ppc	0	0	2186	1.92218e-15	0.0127356	9.99567e-16	0.00564112	0.981623	H4	0.981623	VAR_16_2821988_TC_T	0.999999
ipsc-ppc_0_ENST00000263245	ipsc-ppc_0_ENST00000263245	ENST00000263245	ENST00000263245	ENSG00000242247	ENSG00000242247	ARFGAP3	ARFGAP3	alternative_splicing	gene_expression	ipsc-ppc	ipsc-ppc	0	0	3777	6.3316e-24	2.60092e-08	1.30592e-17	0.0526977	0.947302	H4	0.947302	VAR_22_43227272_T_G	0.38237
ipsc-ppc_0_ENST00000263578	ipsc-ppc_0_ENST00000263578	ENST00000263578	ENST00000263578	ENSG00000110074	ENSG00000110074	FOXRED1	FOXRED1	alternative_splicing	gene_expression	ipsc-ppc	ipsc-ppc	0	0	3339	4.58396e-10	3.94163e-09	0.00809469	0.068681	0.923224	H4	0.923224	VAR_11_126093098_G_A	0.112035
ipsc-ppc_0_ENST00000264080	ipsc-ppc_0_ENST00000264080	ENST00000264080	ENST00000264080	ENSG00000125734	ENSG00000125734	GPR108	GPR108	alternative_splicing	gene_expression	ipsc-ppc	ipsc-ppc	0	0	3957	2.59793e-14	4.7549e-14	0.0035902	0.00558018	0.99083	H4	0.99083	VAR_19_6737239_T_C	0.429802
ipsc-ppc_0_ENST00000264187	ipsc-ppc_0_ENST00000264187	ENST00000264187	ENST00000264187	ENSG00000116962	ENSG00000116962	NID1	NID1	alternative_splicing	gene_expression	ipsc-ppc	ipsc-ppc	0	0	3943	7.64216e-06	0.000282743	0.0262615	0.971618	0.00183054	H3	0.971618
ipsc-ppc_0_ENST00000264607	ipsc-ppc_0_ENST00000264607	ENST00000264607	ENST00000264607	ENSG00000065802	ENSG00000065802	ASB1	ASB1	alternative_splicing	gene_expression	ipsc-ppc	ipsc-ppc	0	0	3425	0.000416772	0.0268259	0.000611544	0.0384289	0.933717	H4	0.933717	VAR_2_239346203_C_CT	0.409279
ipsc-ppc_0_ENST00000264669	ipsc-ppc_0_ENST00000264669	ENST00000264669	ENST00000264669	ENSG00000124279	ENSG00000124279	FASTKD3	FASTKD3	alternative_splicing	gene_expression	ipsc-ppc	ipsc-ppc	0	0	3210	0.000997765	0.00392964	0.0157497	0.0611109	0.918212	H4	0.918212	VAR_5_7993372_A_G	0.104379
ipsc-ppc_0_ENST00000264670	ipsc-ppc_0_ENST00000264670	ENST00000264670	ENST00000264670	ENSG00000037474	ENSG00000037474	NSUN2	NSUN2	alternative_splicing	gene_expression	ipsc-ppc	ipsc-ppc	0	0	3570	1.77327e-11	7.9643e-06	6.75468e-08	0.0293667	0.970625	H4	0.970625	VAR_5_6602544_T_C	0.101224
ipsc-ppc_0_ENST00000265245	ipsc-ppc_0_ENST00000265245	ENST00000265245	ENST00000265245	ENSG00000041802	ENSG00000041802	LSG1	LSG1	alternative_splicing	gene_expression	ipsc-ppc	ipsc-ppc	0	0	4465	0.0150765	0.0117835	0.0507926	0.038815	0.883532	H4	0.883532	VAR_3_194369579_C_A	0.165085
ipsc-ppc_0_ENST00000265909	ipsc-ppc_0_ENST00000265909	ENST00000265909	ENST00000265909	ENSG00000120451	ENSG00000120451	SNX19	SNX19	alternative_splicing	gene_expression	ipsc-ppc	ipsc-ppc	0	0	2975	1.12842e-14	2.56126e-10	1.07005e-06	0.0233109	0.976688	H4	0.976688	VAR_11_130746496_AAGGT_A	0.753166
ipsc-ppc_0_ENST00000266087	ipsc-ppc_0_ENST00000266087	ENST00000266087	ENST00000266087	ENSG00000100225	ENSG00000100225	FBXO7	FBXO7	alternative_splicing	gene_expression	ipsc-ppc	ipsc-ppc	0	0	3687	5.29099e-15	3.64178e-10	4.64603e-08	0.00220006	0.9978	H4	0.9978	VAR_22_32870769_C_T	0.994206
ipsc-ppc_1_ENST00000266087	ipsc-ppc_0_ENST00000266087	ENST00000266087	ENST00000266087	ENSG00000100225	ENSG00000100225	FBXO7	FBXO7	alternative_splicing	gene_expression	ipsc-ppc	ipsc-ppc	1	0	3687	5.01836e-09	1.08518e-07	0.0440664	0.952896	0.00303744	H3	0.952896
ipsc-ppc_0_ENST00000266397	ipsc-ppc_0_ENST00000266397	ENST00000266397	ENST00000266397	ENSG00000139055	ENSG00000139055	ERP27	ERP27	alternative_splicing	gene_expression	ipsc-ppc	ipsc-ppc	0	0	2441	7.92427e-13	2.44632e-08	2.06776e-06	0.0628971	0.937101	H4	0.937101	VAR_12_15079420_A_G	0.189435
ipsc-ppc_0_ENST00000268942	ipsc-ppc_0_ENST00000268942	ENST00000268942	ENST00000268942	ENSG00000141219	ENSG00000141219	C17orf80	C17orf80	alternative_splicing	gene_expression	ipsc-ppc	ipsc-ppc	0	0	3561	1.50594e-10	3.20502e-06	4.27336e-06	0.090038	0.909955	H4	0.909955	VAR_17_71230011_C_CA	0.288056
ipsc-ppc_0_ENST00000269298	ipsc-ppc_0_ENST00000269298	ENST00000269298	ENST00000269298	ENSG00000141504	ENSG00000141504	SAT2	SAT2	alternative_splicing	gene_expression	ipsc-ppc	ipsc-ppc	0	0	2609	9.90791e-13	0.0620285	4.95779e-13	0.0301304	0.907841	H4	0.907841	VAR_17_7521287_AG_A	0.120688
ipsc-ppc_0_ENST00000271836	ipsc-ppc_0_ENST00000271836	ENST00000271836	ENST00000271836	ENSG00000143537	ENSG00000143537	ADAM15	ADAM15	alternative_splicing	gene_expression	ipsc-ppc	ipsc-ppc	0	0	1768	0.0872373	0.0191188	0.0537912	0.0109599	0.828893	H4	0.828893	VAR_1_155033308_G_A	0.992155
ipsc-ppc_0_ENST00000273048	ipsc-ppc_0_ENST00000273048	ENST00000273048	ENST00000273048	ENSG00000144567	ENSG00000144567	RETREG2	RETREG2	alternative_splicing	gene_expression	ipsc-ppc	ipsc-ppc	0	0	1866	4.56473e-14	1.69197e-09	6.17778e-07	0.0219205	0.978079	H4	0.978079	VAR_2_220046975_C_A	0.0775955
ipsc-ppc_0_ENST00000273435	ipsc-ppc_0_ENST00000273435	ENST00000273435	ENST00000273435	ENSG00000144895	ENSG00000144895	EIF2A	EIF2A	alternative_splicing	gene_expression	ipsc-ppc	ipsc-ppc	0	0	2856	0.00637467	0.0124076	0.0251584	0.04806	0.907999	H4	0.907999	VAR_3_150292771_T_C	0.0704084
ipsc-ppc_0_ENST00000281038	ipsc-ppc_0_ENST00000281038	ENST00000281038	ENST00000281038	ENSG00000137513	ENSG00000137513	NARS2	NARS2	alternative_splicing	gene_expression	ipsc-ppc	ipsc-ppc	0	0	2789	1.32524e-14	6.94488e-08	4.37694e-09	0.0219593	0.978041	H4	0.978041	VAR_11_78283454_T_C	0.639365
ipsc-ppc_0_ENST00000281453	ipsc-ppc_0_ENST00000281453	ENST00000281453	ENST00000281453	ENSG00000151725	ENSG00000151725	CENPU	CENPU	alternative_splicing	gene_expression	ipsc-ppc	ipsc-ppc	0	0	4066	1.78448e-20	5.53577e-15	5.5503e-08	0.0162342	0.983766	H4	0.983766	VAR_4_185608861_C_T	0.0832469
ipsc-ppc_0_ENST00000281543	ipsc-ppc_0_ENST00000281543	ENST00000281543	ENST00000281543	ENSG00000151806	ENSG00000151806	GUF1	GUF1	alternative_splicing	gene_expression	ipsc-ppc	ipsc-ppc	0	0	3340	1.03985e-12	1.1478e-08	1.45087e-05	0.159308	0.840677	H4	0.840677	VAR_4_44691026_GT_G	0.0113807
ipsc-ppc_0_ENST00000283109	ipsc-ppc_0_ENST00000283109	ENST00000283109	ENST00000283109	ENSG00000058729	ENSG00000058729	RIOK2	RIOK2	alternative_splicing	gene_expression	ipsc-ppc	ipsc-ppc	0	0	3236	0.0025484	0.0520902	0.00138274	0.0273472	0.916631	H4	0.916631	VAR_5_96504130_CT_C	0.42803
ipsc-ppc_0_ENST00000284049	ipsc-ppc_0_ENST00000284049	ENST00000284049	ENST00000284049	ENSG00000153922	ENSG00000153922	CHD1	CHD1	alternative_splicing	gene_expression	ipsc-ppc	ipsc-ppc	0	0	2687	1.5851e-05	0.000743189	0.000798405	0.0364721	0.96197	H4	0.96197	VAR_5_98199048_CA_C	0.0704402
ipsc-ppc_0_ENST00000285599	ipsc-ppc_0_ENST00000285599	ENST00000285599	ENST00000285599	ENSG00000013288	ENSG00000013288	MAN2B2	MAN2B2	alternative_splicing	gene_expression	ipsc-ppc	ipsc-ppc	0	0	3417	1.0259e-07	1.31788e-07	0.0171156	0.021025	0.961859	H4	0.961859	VAR_4_6611813_T_C	0.143705
ipsc-ppc_0_ENST00000286692	ipsc-ppc_0_ENST00000286692	ENST00000286692	ENST00000286692	ENSG00000156171	ENSG00000156171	DRAM2	DRAM2	alternative_splicing	gene_expression	ipsc-ppc	ipsc-ppc	0	0	3287	3.39773e-17	1.60459e-07	3.33118e-13	0.000573734	0.999426	H4	0.999426	VAR_1_111682118_C_T	0.999924
ipsc-ppc_0_ENST00000292450	ipsc-ppc_0_ENST00000292450	ENST00000292450	ENST00000292450	ENSG00000166529	ENSG00000166529	ZSCAN21	ZSCAN21	alternative_splicing	gene_expression	ipsc-ppc	ipsc-ppc	0	0	1681	6.757e-10	2.13138e-06	5.2333e-05	0.16424	0.835706	H4	0.835706	VAR_7_99692993_G_T	0.229444
ipsc-ppc_0_ENST00000293195	ipsc-ppc_0_ENST00000293195	ENST00000293195	ENST00000293195	ENSG00000161513	ENSG00000161513	FDXR	FDXR	alternative_splicing	gene_expression	ipsc-ppc	ipsc-ppc	0	0	2858	0.000107001	8.61758e-05	0.102122	0.0814304	0.816254	H4	0.816254	VAR_17_72869078_A_G	0.97547
ipsc-ppc_0_ENST00000295491	ipsc-ppc_0_ENST00000295491	ENST00000295491	ENST00000295491	ENSG00000163319	ENSG00000163319	MRPS18C	MRPS18C	alternative_splicing	gene_expression	ipsc-ppc	ipsc-ppc	0	0	2857	1.38853e-06	1.79567e-05	0.00702839	0.0899893	0.902963	H4	0.902963	VAR_4_84360084_G_A	0.123323
ipsc-ppc_0_ENST00000295955	ipsc-ppc_0_ENST00000295955	ENST00000295955	ENST00000295955	ENSG00000163682	ENSG00000163682	RPL9	RPL9	alternative_splicing	gene_expression	ipsc-ppc	ipsc-ppc	0	0	3273	8.93255e-27	3.76658e-17	2.93686e-12	0.0113952	0.988605	H4	0.988605	VAR_4_39446549_G_A	0.082953
ipsc-ppc_0_ENST00000296754	ipsc-ppc_0_ENST00000296754	ENST00000296754	ENST00000296754	ENSG00000164307	ENSG00000164307	ERAP1	ERAP1	alternative_splicing	gene_expression	ipsc-ppc	ipsc-ppc	0	0	3340	1.43236e-17	8.74028e-06	7.95474e-14	0.0475876	0.952404	H4	0.952404	VAR_5_96109610_G_A	0.197281
ipsc-ppc_0_ENST00000296754	ipsc-ppc_1_ENST00000296754	ENST00000296754	ENST00000296754	ENSG00000164307	ENSG00000164307	ERAP1	ERAP1	alternative_splicing	gene_expression	ipsc-ppc	ipsc-ppc	0	1	3340	1.53211e-16	9.34896e-05	3.35282e-14	0.0194786	0.980428	H4	0.980428	VAR_5_96109610_G_A	0.193294
ipsc-ppc_0_ENST00000299155	ipsc-ppc_0_ENST00000299155	ENST00000299155	ENST00000299155	ENSG00000166126	ENSG00000166126	AMN	AMN	alternative_splicing	gene_expression	ipsc-ppc	ipsc-ppc	0	0	2692	3.57696e-10	6.94903e-09	5.22388e-05	1.49197e-05	0.999933	H4	0.999933	VAR_14_103389003_G_C	1
ipsc-ppc_0_ENST00000300540	ipsc-ppc_0_ENST00000300540	ENST00000300540	ENST00000300540	ENSG00000105750	ENSG00000105750	ZNF85	ZNF85	alternative_splicing	gene_expression	ipsc-ppc	ipsc-ppc	0	0	4612	1.51845e-07	0.00348495	4.01996e-05	0.922531	0.0739433	H3	0.922531
ipsc-ppc_0_ENST00000300823	ipsc-ppc_0_ENST00000300823	ENST00000300823	ENST00000300823	ENSG00000167380	ENSG00000167380	ZNF226	ZNF226	alternative_splicing	gene_expression	ipsc-ppc	ipsc-ppc	0	0	3050	0.000334741	0.001607	0.0342303	0.16353	0.800298	H4	0.800298	VAR_19_44771701_G_GT	0.0579001
ipsc-ppc_0_ENST00000301021	ipsc-ppc_0_ENST00000301021	ENST00000301021	ENST00000301021	ENSG00000167515	ENSG00000167515	TRAPPC2L	TRAPPC2L	alternative_splicing	gene_expression	ipsc-ppc	ipsc-ppc	0	0	3415	5.81731e-18	1.28152e-09	2.10765e-11	0.00364666	0.996353	H4	0.996353	VAR_16_88925567_T_G	0.852519
ipsc-ppc_0_ENST00000301454	ipsc-ppc_0_ENST00000301454	ENST00000301454	ENST00000301454	ENSG00000125648	ENSG00000125648	SLC25A23	SLC25A23	alternative_splicing	gene_expression	ipsc-ppc	ipsc-ppc	0	0	3407	1.82515e-17	1.73567e-08	8.87667e-12	0.00744892	0.992551	H4	0.992551	VAR_19_6434023_T_C	0.129189
ipsc-ppc_0_ENST00000302036	ipsc-ppc_0_ENST00000302036	ENST00000302036	ENST00000302036	ENSG00000114026	ENSG00000114026	OGG1	OGG1	alternative_splicing	gene_expression	ipsc-ppc	ipsc-ppc	0	0	2939	3.74716e-05	0.000179658	0.00275352	0.012217	0.984812	H4	0.984812	VAR_3_9797723_G_A	0.9397
ipsc-ppc_0_ENST00000304177	ipsc-ppc_0_ENST00000304177	ENST00000304177	ENST00000304177	ENSG00000169609	ENSG00000169609	C15orf40	C15orf40	alternative_splicing	gene_expression	ipsc-ppc	ipsc-ppc	0	0	1823	4.43773e-06	0.00247943	2.29376e-05	0.0118299	0.985663	H4	0.985663	VAR_15_83641353_G_C	0.137672
ipsc-ppc_0_ENST00000304271	ipsc-ppc_0_ENST00000304271	ENST00000304271	ENST00000304271	ENSG00000171067	ENSG00000171067	C11orf24	C11orf24	alternative_splicing	gene_expression	ipsc-ppc	ipsc-ppc	0	0	2220	1.00096e-11	3.36316e-08	8.99611e-06	0.0292556	0.970735	H4	0.970735	VAR_11_68023962_T_C	0.0584253
ipsc-ppc_0_ENST00000304734	ipsc-ppc_0_ENST00000304734	ENST00000304734	ENST00000304734	ENSG00000146223	ENSG00000146223	RPL7L1	RPL7L1	alternative_splicing	gene_expression	ipsc-ppc	ipsc-ppc	0	0	2296	5.80711e-05	0.0575926	0.000133742	0.131829	0.810386	H4	0.810386	VAR_6_42876386_C_T	0.116682
ipsc-ppc_0_ENST00000306071	ipsc-ppc_0_ENST00000306071	ENST00000306071	ENST00000306071	ENSG00000170175	ENSG00000170175	CHRNB1	CHRNB1	alternative_splicing	gene_expression	ipsc-ppc	ipsc-ppc	0	0	2724	0.00353811	0.00520511	0.0331458	0.0478523	0.910259	H4	0.910259	VAR_17_7358930_G_A	0.283105
ipsc-ppc_0_ENST00000306645	ipsc-ppc_0_ENST00000306645	ENST00000306645	ENST00000306645	ENSG00000178927	ENSG00000178927	CYBC1	CYBC1	alternative_splicing	gene_expression	ipsc-ppc	ipsc-ppc	0	0	3138	0.0147097	0.0314908	0.0397796	0.0843311	0.829689	H4	0.829689	VAR_17_80439925_T_C	0.497262
ipsc-ppc_0_ENST00000307360	ipsc-ppc_1_ENST00000307360	ENST00000307360	ENST00000307360	ENSG00000250120	ENSG00000250120	PCDHA10	PCDHA10	alternative_splicing	gene_expression	ipsc-ppc	ipsc-ppc	0	1	2384	7.67556e-12	4.31576e-05	9.67611e-09	0.0534597	0.946497	H4	0.946497	VAR_5_140234863_G_A	0.155757
ipsc-ppc_0_ENST00000307979	ipsc-ppc_0_ENST00000307979	ENST00000307979	ENST00000307979	ENSG00000174446	ENSG00000174446	SNAPC5	SNAPC5	alternative_splicing	gene_expression	ipsc-ppc	ipsc-ppc	0	0	3573	2.14027e-06	1.3123e-06	0.0810182	0.048806	0.870172	H4	0.870172	VAR_15_66798125_T_C	0.512445
ipsc-ppc_0_ENST00000308182	ipsc-ppc_0_ENST00000308182	ENST00000308182	ENST00000308182	ENSG00000176092	ENSG00000176092	CRYBG2	CRYBG2	alternative_splicing	gene_expression	ipsc-ppc	ipsc-ppc	0	0	2613	9.82745e-05	0.000172124	0.00969206	0.0160013	0.974036	H4	0.974036	VAR_1_26700268_C_G	0.162367
ipsc-ppc_0_ENST00000309190	ipsc-ppc_0_ENST00000309190	ENST00000309190	ENST00000309190	ENSG00000153113	ENSG00000153113	CAST	CAST	alternative_splicing	gene_expression	ipsc-ppc	ipsc-ppc	0	0	3569	1.88473e-12	0.00029634	1.02501e-10	0.0151319	0.984572	H4	0.984572	VAR_5_96056359_C_G	0.130267
ipsc-ppc_0_ENST00000309190	ipsc-ppc_1_ENST00000309190	ENST00000309190	ENST00000309190	ENSG00000153113	ENSG00000153113	CAST	CAST	alternative_splicing	gene_expression	ipsc-ppc	ipsc-ppc	0	1	3569	3.32598e-11	0.00522951	6.32444e-09	0.994403	0.000367285	H3	0.994403
ipsc-ppc_0_ENST00000310842	ipsc-ppc_0_ENST00000310842	ENST00000310842	ENST00000310842	ENSG00000146707	ENSG00000146707	POMZP3	POMZP3	alternative_splicing	gene_expression	ipsc-ppc	ipsc-ppc	0	0	1635	2.20027e-13	5.32231e-12	0.00125874	0.0294789	0.969262	H4	0.969262	VAR_7_76209459_A_G	0.222696
ipsc-ppc_0_ENST00000310842	ipsc-ppc_1_ENST00000310842	ENST00000310842	ENST00000310842	ENSG00000146707	ENSG00000146707	POMZP3	POMZP3	alternative_splicing	gene_expression	ipsc-ppc	ipsc-ppc	0	1	1635	3.37124e-06	8.1548e-05	0.0394193	0.95352	0.00697549	H3	0.95352
ipsc-ppc_0_ENST00000311015	ipsc-ppc_0_ENST00000311015	ENST00000311015	ENST00000311015	ENSG00000172687	ENSG00000172687	ZNF738	ZNF738	alternative_splicing	gene_expression	ipsc-ppc	ipsc-ppc	0	0	3831	1.20927e-18	3.61601e-07	3.76584e-13	0.111719	0.88828	H4	0.88828	VAR_19_21515681_GA_G	0.283865
ipsc-ppc_0_ENST00000311015	ipsc-ppc_1_ENST00000311015	ENST00000311015	ENST00000311015	ENSG00000172687	ENSG00000172687	ZNF738	ZNF738	alternative_splicing	gene_expression	ipsc-ppc	ipsc-ppc	0	1	3831	4.08214e-13	0.122066	2.85765e-12	0.854481	0.023453	H3	0.854481
ipsc-ppc_0_ENST00000312026	ipsc-ppc_0_ENST00000312026	ENST00000312026	ENST00000312026	ENSG00000173480	ENSG00000173480	ZNF417	ZNF417	alternative_splicing	gene_expression	ipsc-ppc	ipsc-ppc	0	0	3098	2.3023e-10	8.92842e-07	8.98611e-06	0.0338824	0.966108	H4	0.966108	VAR_19_58318294_C_CA	0.224163
ipsc-ppc_0_ENST00000313431	ipsc-ppc_0_ENST00000313431	ENST00000313431	ENST00000313431	ENSG00000178104	ENSG00000178104	PDE4DIP	PDE4DIP	alternative_splicing	gene_expression	ipsc-ppc	ipsc-ppc	0	0	676	8.41516e-06	8.69575e-05	0.000670702	0.00593736	0.993297	H4	0.993297	VAR_1_144932196_TTCCGGCTCTGC_T	0.435354
ipsc-ppc_0_ENST00000313777	ipsc-ppc_0_ENST00000313777	ENST00000313777	ENST00000313777	ENSG00000010361	ENSG00000010361	FUZ	FUZ	alternative_splicing	gene_expression	ipsc-ppc	ipsc-ppc	0	0	2554	8.71525e-08	0.000147158	1.10257e-05	0.0176347	0.982207	H4	0.982207	VAR_19_50315698_A_C	0.285389
ipsc-ppc_0_ENST00000314261	ipsc-ppc_0_ENST00000314261	ENST00000314261	ENST00000314261	ENSG00000138468	ENSG00000138468	SENP7	SENP7	alternative_splicing	gene_expression	ipsc-ppc	ipsc-ppc	0	0	3411	0.000331756	0.0343148	0.00912754	0.944084	0.0121417	H3	0.944084
ipsc-ppc_0_ENST00000314367	ipsc-ppc_0_ENST00000314367	ENST00000314367	ENST00000314367	ENSG00000172785	ENSG00000172785	CBWD1	CBWD1	alternative_splicing	gene_expression	ipsc-ppc	ipsc-ppc	0	0	2459	2.70615e-09	1.873e-09	0.0740242	0.0503585	0.875617	H4	0.875617	VAR_9_211472_A_T	0.343056
ipsc-ppc_0_ENST00000315782	ipsc-ppc_0_ENST00000315782	ENST00000315782	ENST00000315782	ENSG00000109625	ENSG00000109625	CPZ	CPZ	alternative_splicing	gene_expression	ipsc-ppc	ipsc-ppc	0	0	3365	0.0310838	0.0295685	0.0214277	0.0194847	0.898435	H4	0.898435	VAR_4_8601298_G_A	0.969706
ipsc-ppc_0_ENST00000315970	ipsc-ppc_0_ENST00000315970	ENST00000315970	ENST00000315970	ENSG00000135506	ENSG00000135506	OS9	OS9	alternative_splicing	gene_expression	ipsc-ppc	ipsc-ppc	0	0	1932	8.5573e-14	1.78805e-10	8.69674e-05	0.1809	0.819013	H4	0.819013	VAR_12_58085198_T_C	0.272516
ipsc-ppc_0_ENST00000316634	ipsc-ppc_0_ENST00000316634	ENST00000316634	ENST00000316634	ENSG00000174446	ENSG00000174446	SNAPC5	SNAPC5	alternative_splicing	gene_expression	ipsc-ppc	ipsc-ppc	0	0	3573	1.59738e-06	1.07684e-06	0.0604676	0.0398632	0.899667	H4	0.899667	VAR_15_66798125_T_C	0.619545
ipsc-ppc_0_ENST00000316731	ipsc-ppc_0_ENST00000316731	ENST00000316731	ENST00000316731	ENSG00000146574	ENSG00000146574	CCZ1B	CCZ1B	alternative_splicing	gene_expression	ipsc-ppc	ipsc-ppc	0	0	3742	6.71584e-12	0.00336147	1.33886e-11	0.00571047	0.990928	H4	0.990928	VAR_7_6877519_A_G	0.890321
ipsc-ppc_0_ENST00000317799	ipsc-ppc_0_ENST00000317799	ENST00000317799	ENST00000317799	ENSG00000138029	ENSG00000138029	HADHB	HADHB	alternative_splicing	gene_expression	ipsc-ppc	ipsc-ppc	0	0	2468	1.66705e-11	2.88203e-08	3.04529e-06	0.00426904	0.995728	H4	0.995728	VAR_2_26477125_G_GACT	0.323696
ipsc-ppc_0_ENST00000321897	ipsc-ppc_0_ENST00000321897	ENST00000321897	ENST00000321897	ENSG00000137411	ENSG00000137411	VARS2	VARS2	alternative_splicing	gene_expression	ipsc-ppc	ipsc-ppc	0	0	9697	1.91794e-12	1.63524e-05	8.75923e-09	0.0737551	0.926229	H4	0.926229	VAR_6_30810084_A_G	0.0131481
ipsc-ppc_0_ENST00000323760	ipsc-ppc_0_ENST00000323760	ENST00000323760	ENST00000323760	ENSG00000158402	ENSG00000158402	CDC25C	CDC25C	alternative_splicing	gene_expression	ipsc-ppc	ipsc-ppc	0	0	2189	0.00678767	0.0112336	0.0211213	0.0340291	0.926828	H4	0.926828	VAR_5_137665462_C_G	0.139916
ipsc-ppc_0_ENST00000325674	ipsc-ppc_0_ENST00000325674	ENST00000325674	ENST00000325674	ENSG00000153113	ENSG00000153113	CAST	CAST	alternative_splicing	gene_expression	ipsc-ppc	ipsc-ppc	0	0	3569	1.54259e-13	0.000270447	8.38934e-12	0.0137222	0.986007	H4	0.986007	VAR_5_96056359_C_G	0.258156
ipsc-ppc_0_ENST00000325674	ipsc-ppc_1_ENST00000325674	ENST00000325674	ENST00000325674	ENSG00000153113	ENSG00000153113	CAST	CAST	alternative_splicing	gene_expression	ipsc-ppc	ipsc-ppc	0	1	3569	2.98283e-12	0.00522951	5.67192e-10	0.994403	0.000367264	H3	0.994403
ipsc-ppc_0_ENST00000326764	ipsc-ppc_0_ENST00000326764	ENST00000326764	ENST00000326764	ENSG00000167615	ENSG00000167615	LENG8	LENG8	alternative_splicing	gene_expression	ipsc-ppc	ipsc-ppc	0	0	3619	7.02053e-07	1.19565e-06	0.0294704	0.0492691	0.921259	H4	0.921259	VAR_19_54963552_A_G	0.0980604
ipsc-ppc_0_ENST00000327554	ipsc-ppc_0_ENST00000327554	ENST00000327554	ENST00000327554	ENSG00000183273	ENSG00000183273	CCDC60	CCDC60	alternative_splicing	gene_expression	ipsc-ppc	ipsc-ppc	0	0	3505	4.20366e-08	0.0774756	2.42749e-08	0.0438612	0.878663	H4	0.878663	VAR_12_119865792_A_C	0.333195
ipsc-ppc_0_ENST00000328178	ipsc-ppc_0_ENST00000328178	ENST00000328178	ENST00000328178	ENSG00000105750	ENSG00000105750	ZNF85	ZNF85	alternative_splicing	gene_expression	ipsc-ppc	ipsc-ppc	0	0	4612	3.35994e-13	5.4289e-06	8.89512e-11	0.000437692	0.999557	H4	0.999557	VAR_19_21155558_T_C	0.980314
ipsc-ppc_0_ENST00000328631	ipsc-ppc_0_ENST00000328631	ENST00000328631	ENST00000328631	ENSG00000068745	ENSG00000068745	IP6K2	IP6K2	alternative_splicing	gene_expression	ipsc-ppc	ipsc-ppc	0	0	1463	1.04972e-05	0.000218847	0.000138726	0.00189445	0.997737	H4	0.997737	VAR_3_48731961_A_G	0.917084
ipsc-ppc_0_ENST00000334181	ipsc-ppc_0_ENST00000334181	ENST00000334181	ENST00000334181	ENSG00000186230	ENSG00000186230	ZNF749	ZNF749	alternative_splicing	gene_expression	ipsc-ppc	ipsc-ppc	0	0	3330	6.22e-42	2.71351e-20	3.23693e-25	0.000412542	0.999587	H4	0.999587	VAR_19_57949536_T_C	0.98031
ipsc-ppc_0_ENST00000334888	ipsc-ppc_0_ENST00000334888	ENST00000334888	ENST00000334888	ENSG00000187049	ENSG00000187049	TMEM216	TMEM216	alternative_splicing	gene_expression	ipsc-ppc	ipsc-ppc	0	0	1741	0.000275664	0.0580411	0.000262126	0.0543037	0.887117	H4	0.887117	VAR_11_61161873_A_G	0.0807573
ipsc-ppc_0_ENST00000336283	ipsc-ppc_0_ENST00000336283	ENST00000336283	ENST00000336283	ENSG00000213523	ENSG00000213523	SRA1	SRA1	alternative_splicing	gene_expression	ipsc-ppc	ipsc-ppc	0	0	1859	5.97058e-06	1.10702e-05	0.051895	0.0953673	0.852721	H4	0.852721	VAR_5_139769345_C_CT	0.654656
ipsc-ppc_0_ENST00000336332	ipsc-ppc_0_ENST00000336332	ENST00000336332	ENST00000336332	ENSG00000070476	ENSG00000070476	ZXDC	ZXDC	alternative_splicing	gene_expression	ipsc-ppc	ipsc-ppc	0	0	2860	0.000169598	0.00559039	0.00480576	0.157579	0.831856	H4	0.831856	VAR_3_126179492_G_A	0.0489665
ipsc-ppc_0_ENST00000336733	ipsc-ppc_0_ENST00000336733	ENST00000336733	ENST00000336733	ENSG00000144741	ENSG00000144741	SLC25A26	SLC25A26	alternative_splicing	gene_expression	ipsc-ppc	ipsc-ppc	0	0	3958	4.98243e-06	2.28966e-05	0.00571804	0.0253081	0.968946	H4	0.968946	VAR_3_66298637_G_A	0.157776
ipsc-ppc_0_ENST00000337581	ipsc-ppc_0_ENST00000337581	ENST00000337581	ENST00000337581	ENSG00000123415	ENSG00000123415	SMUG1	SMUG1	alternative_splicing	gene_expression	ipsc-ppc	ipsc-ppc	0	0	2747	0.00256697	0.0350272	0.0046895	0.0630951	0.894621	H4	0.894621	VAR_12_54583204_C_T	0.299061
ipsc-ppc_0_ENST00000339418	ipsc-ppc_0_ENST00000339418	ENST00000339418	ENST00000339418	ENSG00000183828	ENSG00000183828	NUDT14	NUDT14	alternative_splicing	gene_expression	ipsc-ppc	ipsc-ppc	0	0	2248	0.000376633	0.00625875	0.00380114	0.0622386	0.927325	H4	0.927325	VAR_14_105642016_C_T	0.0934381
ipsc-ppc_0_ENST00000340684	ipsc-ppc_0_ENST00000340684	ENST00000340684	ENST00000340684	ENSG00000196418	ENSG00000196418	ZNF124	ZNF124	alternative_splicing	gene_expression	ipsc-ppc	ipsc-ppc	0	0	3679	7.11706e-11	9.80776e-07	5.63949e-07	0.00677835	0.99322	H4	0.99322	VAR_1_247287601_G_A	0.219232
ipsc-ppc_0_ENST00000340879	ipsc-ppc_0_ENST00000340879	ENST00000340879	ENST00000340879	ENSG00000068745	ENSG00000068745	IP6K2	IP6K2	alternative_splicing	gene_expression	ipsc-ppc	ipsc-ppc	0	0	1463	0.00556251	0.00200228	0.0735117	0.0255679	0.893356	H4	0.893356	VAR_3_48731961_A_G	0.705635
ipsc-ppc_0_ENST00000341633	ipsc-ppc_0_ENST00000341633	ENST00000341633	ENST00000341633	ENSG00000103351	ENSG00000103351	CLUAP1	CLUAP1	alternative_splicing	gene_expression	ipsc-ppc	ipsc-ppc	0	0	2931	0.00108053	0.0250486	0.00138128	0.0310792	0.94141	H4	0.94141	VAR_16_3634746_C_A	0.169254
ipsc-ppc_0_ENST00000344085	ipsc-ppc_0_ENST00000344085	ENST00000344085	ENST00000344085	ENSG00000221923	ENSG00000221923	ZNF880	ZNF880	alternative_splicing	gene_expression	ipsc-ppc	ipsc-ppc	0	0	4193	8.39962e-08	4.21704e-07	0.0103043	0.050794	0.938901	H4	0.938901	VAR_19_52883155_T_TA	0.111818
ipsc-ppc_0_ENST00000344949	ipsc-ppc_0_ENST00000344949	ENST00000344949	ENST00000344949	ENSG00000036054	ENSG00000036054	TBC1D23	TBC1D23	alternative_splicing	gene_expression	ipsc-ppc	ipsc-ppc	0	0	2115	5.37706e-06	0.000100393	0.0504083	0.941143	0.00834331	H3	0.941143
ipsc-ppc_0_ENST00000346365	ipsc-ppc_0_ENST00000346365	ENST00000346365	ENST00000346365	ENSG00000164978	ENSG00000164978	NUDT2	NUDT2	alternative_splicing	gene_expression	ipsc-ppc	ipsc-ppc	0	0	2965	1.45377e-09	1.95718e-06	2.26468e-05	0.0295184	0.970457	H4	0.970457	VAR_9_34374979_A_G	0.135481
ipsc-ppc_0_ENST00000346365	ipsc-ppc_1_ENST00000346365	ENST00000346365	ENST00000346365	ENSG00000164978	ENSG00000164978	NUDT2	NUDT2	alternative_splicing	gene_expression	ipsc-ppc	ipsc-ppc	0	1	2965	2.37129e-08	3.19241e-05	0.000702813	0.946127	0.0531382	H3	0.946127
ipsc-ppc_0_ENST00000349441	ipsc-ppc_0_ENST00000349441	ENST00000349441	ENST00000349441	ENSG00000163913	ENSG00000163913	IFT122	IFT122	alternative_splicing	gene_expression	ipsc-ppc	ipsc-ppc	0	0	2283	2.78785e-09	1.36444e-08	0.00773729	0.0369129	0.95535	H4	0.95535	VAR_3_129210977_G_C	0.215305
ipsc-ppc_1_ENST00000353047	ipsc-ppc_0_ENST00000353047	ENST00000353047	ENST00000353047	ENSG00000164733	ENSG00000164733	CTSB	CTSB	alternative_splicing	gene_expression	ipsc-ppc	ipsc-ppc	1	0	2934	0.00293282	0.0383877	0.0670269	0.877301	0.0143519	H3	0.877301
ipsc-ppc_0_ENST00000354421	ipsc-ppc_0_ENST00000354421	ENST00000354421	ENST00000354421	ENSG00000182919	ENSG00000182919	C11orf54	C11orf54	alternative_splicing	gene_expression	ipsc-ppc	ipsc-ppc	0	0	2916	8.6133e-23	1.55837e-18	2.67056e-06	0.0473645	0.952633	H4	0.952633	VAR_11_93486498_C_CA	0.0301613
ipsc-ppc_0_ENST00000354429	ipsc-ppc_0_ENST00000354429	ENST00000354429	ENST00000354429	ENSG00000170291	ENSG00000170291	ELP5	ELP5	alternative_splicing	gene_expression	ipsc-ppc	ipsc-ppc	0	0	2929	5.11496e-35	5.32493e-26	6.02806e-12	0.0052808	0.994719	H4	0.994719	VAR_17_7156447_A_G	0.499984
ipsc-ppc_0_ENST00000354883	ipsc-ppc_0_ENST00000354883	ENST00000354883	ENST00000354883	ENSG00000144741	ENSG00000144741	SLC25A26	SLC25A26	alternative_splicing	gene_expression	ipsc-ppc	ipsc-ppc	0	0	3958	2.54315e-15	1.31467e-05	2.91863e-12	0.0141018	0.985885	H4	0.985885	VAR_3_66287056_G_A	0.650365
ipsc-ppc_0_ENST00000354910	ipsc-ppc_0_ENST00000354910	ENST00000354910	ENST00000354910	ENSG00000129055	ENSG00000129055	ANAPC13	ANAPC13	alternative_splicing	gene_expression	ipsc-ppc	ipsc-ppc	0	0	2870	3.35162e-12	5.64691e-11	0.00958199	0.16061	0.829808	H4	0.829808	VAR_3_134206845_G_A	0.0178863
ipsc-ppc_0_ENST00000355232	ipsc-ppc_0_ENST00000355232	ENST00000355232	ENST00000355232	ENSG00000204172	ENSG00000204172	AGAP10	AGAP10	alternative_splicing	gene_expression	ipsc-ppc	ipsc-ppc	0	0	999	0.00125757	0.00037987	0.0228665	0.00593768	0.969558	H4	0.969558	VAR_10_47340239_A_G	0.621518
ipsc-ppc_0_ENST00000355379	ipsc-ppc_0_ENST00000355379	ENST00000355379	ENST00000355379	ENSG00000116521	ENSG00000116521	SCAMP3	SCAMP3	alternative_splicing	gene_expression	ipsc-ppc	ipsc-ppc	0	0	1582	6.41724e-11	0.064961	7.40376e-11	0.0740865	0.860953	H4	0.860953	VAR_1_155256231_A_C	0.084351
ipsc-ppc_0_ENST00000356521	ipsc-ppc_0_ENST00000356521	ENST00000356521	ENST00000356521	ENSG00000172785	ENSG00000172785	CBWD1	CBWD1	alternative_splicing	gene_expression	ipsc-ppc	ipsc-ppc	0	0	2459	1.94108e-10	1.73463e-09	0.00530964	0.0465009	0.948189	H4	0.948189	VAR_9_216493_T_C	0.157194
ipsc-ppc_0_ENST00000356956	ipsc-ppc_0_ENST00000356956	ENST00000356956	ENST00000356956	ENSG00000197081	ENSG00000197081	IGF2R	IGF2R	alternative_splicing	gene_expression	ipsc-ppc	ipsc-ppc	0	0	3311	0.00514181	0.00424615	0.015077	0.0114867	0.964048	H4	0.964048	VAR_6_160511354_G_A	0.669695
ipsc-ppc_0_ENST00000356958	ipsc-ppc_0_ENST00000356958	ENST00000356958	ENST00000356958	ENSG00000196967	ENSG00000196967	ZNF585A	ZNF585A	alternative_splicing	gene_expression	ipsc-ppc	ipsc-ppc	0	0	2411	2.46319e-11	3.47136e-05	2.30958e-08	0.0315804	0.968385	H4	0.968385	VAR_19_37683420_A_AT	0.157442
ipsc-ppc_0_ENST00000357137	ipsc-ppc_0_ENST00000357137	ENST00000357137	ENST00000357137	ENSG00000196236	ENSG00000196236	XPNPEP3	XPNPEP3	alternative_splicing	gene_expression	ipsc-ppc	ipsc-ppc	0	0	2476	1.23083e-28	1.71072e-18	8.71958e-14	0.000212144	0.999788	H4	0.999788	VAR_22_41256802_A_G	0.99993
ipsc-ppc_0_ENST00000357443	ipsc-ppc_0_ENST00000357443	ENST00000357443	ENST00000357443	ENSG00000155363	ENSG00000155363	MOV10	MOV10	alternative_splicing	gene_expression	ipsc-ppc	ipsc-ppc	0	0	2370	0.0001523	0.000205049	0.0268059	0.0351525	0.937684	H4	0.937684	VAR_1_113130059_A_G	0.348543
ipsc-ppc_0_ENST00000357765	ipsc-ppc_0_ENST00000357765	ENST00000357765	ENST00000357765	ENSG00000115446	ENSG00000115446	UNC50	UNC50	alternative_splicing	gene_expression	ipsc-ppc	ipsc-ppc	0	0	1963	4.78296e-13	4.48587e-07	1.81998e-07	0.169864	0.830136	H4	0.830136	VAR_2_99212144_T_TA	0.0320031
ipsc-ppc_0_ENST00000357802	ipsc-ppc_0_ENST00000357802	ENST00000357802	ENST00000357802	ENSG00000182841	ENSG00000182841	RRP7BP	RRP7BP	alternative_splicing	gene_expression	ipsc-ppc	ipsc-ppc	0	0	3317	0.00117898	0.0298675	0.00440317	0.110693	0.853857	H4	0.853857	VAR_22_42936611_TTG_T	0.195897
ipsc-ppc_0_ENST00000358005	ipsc-ppc_0_ENST00000358005	ENST00000358005	ENST00000358005	ENSG00000128891	ENSG00000128891	CCDC32	CCDC32	alternative_splicing	gene_expression	ipsc-ppc	ipsc-ppc	0	0	2468	1.29204e-10	1.71113e-08	0.00748975	0.991914	0.000596012	H3	0.991914
ipsc-ppc_0_ENST00000358519	ipsc-ppc_0_ENST00000358519	ENST00000358519	ENST00000358519	ENSG00000198515	ENSG00000198515	CNGA1	CNGA1	alternative_splicing	gene_expression	ipsc-ppc	ipsc-ppc	0	0	3161	0.000298237	0.00895467	0.0318325	0.95578	0.00313496	H3	0.95578
ipsc-ppc_0_ENST00000359003	ipsc-ppc_0_ENST00000359003	ENST00000359003	ENST00000359003	ENSG00000198646	ENSG00000198646	NCOA6	NCOA6	alternative_splicing	gene_expression	ipsc-ppc	ipsc-ppc	0	0	2353	6.58428e-08	0.00190139	6.82616e-07	0.0187331	0.979365	H4	0.979365	VAR_20_33305220_C_T	0.204202
ipsc-ppc_0_ENST00000359042	ipsc-ppc_0_ENST00000359042	ENST00000359042	ENST00000359042	ENSG00000141219	ENSG00000141219	C17orf80	C17orf80	alternative_splicing	gene_expression	ipsc-ppc	ipsc-ppc	0	0	3561	2.38363e-08	5.41407e-06	0.000676394	0.152787	0.846532	H4	0.846532	VAR_17_71230011_C_CA	0.0982377
ipsc-ppc_0_ENST00000359280	ipsc-ppc_0_ENST00000359280	ENST00000359280	ENST00000359280	ENSG00000143537	ENSG00000143537	ADAM15	ADAM15	alternative_splicing	gene_expression	ipsc-ppc	ipsc-ppc	0	0	1768	0.0477948	0.0167528	0.0294706	0.00943334	0.896549	H4	0.896549	VAR_1_155033308_G_A	0.988449
ipsc-ppc_0_ENST00000359898	ipsc-ppc_0_ENST00000359898	ENST00000359898	ENST00000359898	ENSG00000160828	ENSG00000160828	STAG3L2	STAG3L2	alternative_splicing	gene_expression	ipsc-ppc	ipsc-ppc	0	0	1465	4.99759e-05	2.71399e-05	0.0159124	0.00766504	0.976345	H4	0.976345	VAR_7_74350606_C_CA	0.499079
ipsc-ppc_0_ENST00000360668	ipsc-ppc_0_ENST00000360668	ENST00000360668	ENST00000360668	ENSG00000101460	ENSG00000101460	MAP1LC3A	MAP1LC3A	alternative_splicing	gene_expression	ipsc-ppc	ipsc-ppc	0	0	1852	2.00283e-15	0.0238306	5.95502e-15	0.0699494	0.90622	H4	0.90622	VAR_20_33138870_T_C	0.051621
ipsc-ppc_0_ENST00000362057	ipsc-ppc_0_ENST00000362057	ENST00000362057	ENST00000362057	ENSG00000095397	ENSG00000095397	WHRN	WHRN	alternative_splicing	gene_expression	ipsc-ppc	ipsc-ppc	0	0	3439	7.57419e-07	0.0117444	9.22578e-07	0.0133304	0.974923	H4	0.974923	VAR_9_117268757_TACAC_T	0.288143
ipsc-ppc_0_ENST00000366927	ipsc-ppc_0_ENST00000366927	ENST00000366927	ENST00000366927	ENSG00000143353	ENSG00000143353	LYPLAL1	LYPLAL1	alternative_splicing	gene_expression	ipsc-ppc	ipsc-ppc	0	0	3036	0.00169342	0.013304	0.00814919	0.0631089	0.913744	H4	0.913744	VAR_1_219255926_C_T	0.121794
ipsc-ppc_0_ENST00000367021	ipsc-ppc_0_ENST00000367021	ENST00000367021	ENST00000367021	ENSG00000117595	ENSG00000117595	IRF6	IRF6	alternative_splicing	gene_expression	ipsc-ppc	ipsc-ppc	0	0	2918	2.60077e-08	0.0145211	4.08607e-08	0.0218505	0.963628	H4	0.963628	VAR_1_209975386_A_G	0.354509
ipsc-ppc_0_ENST00000367034	ipsc-ppc_0_ENST00000367034	ENST00000367034	ENST00000367034	ENSG00000112110	ENSG00000112110	MRPL18	MRPL18	alternative_splicing	gene_expression	ipsc-ppc	ipsc-ppc	0	0	3098	5.47455e-11	1.92559e-10	0.0252695	0.0879951	0.886735	H4	0.886735	VAR_6_160211339_C_A	0.113061
ipsc-ppc_0_ENST00000368521	ipsc-ppc_0_ENST00000368521	ENST00000368521	ENST00000368521	ENSG00000143612	ENSG00000143612	C1orf43	C1orf43	alternative_splicing	gene_expression	ipsc-ppc	ipsc-ppc	0	0	2308	0.00291602	0.00508941	0.0248478	0.0424429	0.924704	H4	0.924704	VAR_1_154182412_G_T	0.154924
ipsc-ppc_0_ENST00000369605	ipsc-ppc_0_ENST00000369605	ENST00000369605	ENST00000369605	ENSG00000203875	ENSG00000203875	SNHG5	SNHG5	alternative_splicing	gene_expression	ipsc-ppc	ipsc-ppc	0	0	2682	1.51926e-41	2.65538e-30	2.60305e-13	0.0445409	0.955459	H4	0.955459	VAR_6_86232710_G_A	0.0512489
ipsc-ppc_0_ENST00000369645	ipsc-ppc_0_ENST00000369645	ENST00000369645	ENST00000369645	ENSG00000155363	ENSG00000155363	MOV10	MOV10	alternative_splicing	gene_expression	ipsc-ppc	ipsc-ppc	0	0	2370	7.48779e-05	0.00011414	0.013179	0.0191219	0.96751	H4	0.96751	VAR_1_113130059_A_G	0.756532
ipsc-ppc_0_ENST00000369880	ipsc-ppc_0_ENST00000369880	ENST00000369880	ENST00000369880	ENSG00000214435	ENSG00000214435	AS3MT	AS3MT	alternative_splicing	gene_expression	ipsc-ppc	ipsc-ppc	0	0	2520	9.31646e-08	8.22308e-05	9.45789e-05	0.0825618	0.917261	H4	0.917261	VAR_10_104618695_A_G	0.178746
ipsc-ppc_0_ENST00000369940	ipsc-ppc_0_ENST00000369940	ENST00000369940	ENST00000369940	ENSG00000146243	ENSG00000146243	IRAK1BP1	IRAK1BP1	alternative_splicing	gene_expression	ipsc-ppc	ipsc-ppc	0	0	2908	8.40368e-19	2.03816e-13	4.04773e-07	0.0972675	0.902732	H4	0.902732	VAR_6_79689450_C_T	0.0344311
ipsc-ppc_0_ENST00000370168	ipsc-ppc_0_ENST00000370168	ENST00000370168	ENST00000370168	ENSG00000166169	ENSG00000166169	POLL	POLL	alternative_splicing	gene_expression	ipsc-ppc	ipsc-ppc	0	0	2115	0.0146857	0.0403325	0.0346426	0.0943258	0.816013	H4	0.816013	VAR_10_103340714_T_G	0.0396546
ipsc-ppc_0_ENST00000370575	ipsc-ppc_0_ENST00000370575	ENST00000370575	ENST00000370575	ENSG00000119943	ENSG00000119943	PYROXD2	PYROXD2	alternative_splicing	gene_expression	ipsc-ppc	ipsc-ppc	0	0	2534	1.34069e-08	8.86639e-05	1.64207e-05	0.107703	0.892192	H4	0.892192	VAR_10_100141027_T_C	0.0843441
ipsc-ppc_0_ENST00000372967	ipsc-ppc_0_ENST00000372967	ENST00000372967	ENST00000372967	ENSG00000168653	ENSG00000168653	NDUFS5	NDUFS5	alternative_splicing	gene_expression	ipsc-ppc	ipsc-ppc	0	0	2419	7.31181e-26	2.8945e-19	2.5261e-07	1	1.34625e-07	H3	1
ipsc-ppc_0_ENST00000372967	ipsc-ppc_1_ENST00000372967	ENST00000372967	ENST00000372967	ENSG00000168653	ENSG00000168653	NDUFS5	NDUFS5	alternative_splicing	gene_expression	ipsc-ppc	ipsc-ppc	0	1	2419	1.42101e-09	0.00562529	1.26833e-08	0.0492637	0.945111	H4	0.945111	VAR_1_39483152_A_T	0.0396737
ipsc-ppc_0_ENST00000372969	ipsc-ppc_0_ENST00000372969	ENST00000372969	ENST00000372969	ENSG00000168653	ENSG00000168653	NDUFS5	NDUFS5	alternative_splicing	gene_expression	ipsc-ppc	ipsc-ppc	0	0	2419	3.74683e-26	2.8945e-19	1.29446e-07	1	4.4534e-08	H3	1
ipsc-ppc_0_ENST00000372969	ipsc-ppc_1_ENST00000372969	ENST00000372969	ENST00000372969	ENSG00000168653	ENSG00000168653	NDUFS5	NDUFS5	alternative_splicing	gene_expression	ipsc-ppc	ipsc-ppc	0	1	2419	7.34141e-10	0.00567139	6.55262e-09	0.0496757	0.944653	H4	0.944653	VAR_1_39482931_G_A	0.0314975
ipsc-ppc_0_ENST00000373921	ipsc-ppc_0_ENST00000373921	ENST00000373921	ENST00000373921	ENSG00000130775	ENSG00000130775	THEMIS2	THEMIS2	alternative_splicing	gene_expression	ipsc-ppc	ipsc-ppc	0	0	2041	0.000153567	0.0355588	5.48956e-05	0.0117587	0.952474	H4	0.952474	VAR_1_28209305_A_G	0.284355
ipsc-ppc_0_ENST00000373927	ipsc-ppc_0_ENST00000373927	ENST00000373927	ENST00000373927	ENSG00000130775	ENSG00000130775	THEMIS2	THEMIS2	alternative_splicing	gene_expression	ipsc-ppc	ipsc-ppc	0	0	2041	0.00041276	0.0369971	0.000147549	0.0122752	0.950167	H4	0.950167	VAR_1_28208327_A_G	0.273285
ipsc-ppc_0_ENST00000376228	ipsc-ppc_0_ENST00000376228	ENST00000376228	ENST00000376228	ENSG00000204525	ENSG00000204525	HLA-C	HLA-C	alternative_splicing	gene_expression	ipsc-ppc	ipsc-ppc	0	0	10443	2.04622e-14	1.81178e-10	7.77434e-06	0.067904	0.932088	H4	0.932088	VAR_6_31239227_C_T	0.135442
ipsc-ppc_0_ENST00000376228	ipsc-ppc_1_ENST00000376228	ENST00000376228	ENST00000376228	ENSG00000204525	ENSG00000204525	HLA-C	HLA-C	alternative_splicing	gene_expression	ipsc-ppc	ipsc-ppc	0	1	10443	2.62482e-07	0.00232408	0.000112402	0.995231	0.00233205	H3	0.995231
ipsc-ppc_1_ENST00000376228	ipsc-ppc_0_ENST00000376228	ENST00000376228	ENST00000376228	ENSG00000204525	ENSG00000204525	HLA-C	HLA-C	alternative_splicing	gene_expression	ipsc-ppc	ipsc-ppc	1	0	10443	3.27334e-12	2.62851e-09	0.00124366	0.998665	9.17342e-05	H3	0.998665
ipsc-ppc_1_ENST00000376228	ipsc-ppc_1_ENST00000376228	ENST00000376228	ENST00000376228	ENSG00000204525	ENSG00000204525	HLA-C	HLA-C	alternative_splicing	gene_expression	ipsc-ppc	ipsc-ppc	1	1	10443	2.89685e-06	0.00232618	0.00124051	0.996134	0.000296868	H3	0.996134
ipsc-ppc_0_ENST00000376806	ipsc-ppc_2_ENST00000376806	ENST00000376806	ENST00000376806	ENSG00000206503	ENSG00000206503	HLA-A	HLA-A	alternative_splicing	gene_expression	ipsc-ppc	ipsc-ppc	0	2	7940	3.98524e-07	0.000989473	0.000396822	0.985234	0.013379	H3	0.985234
ipsc-ppc_1_ENST00000376806	ipsc-ppc_0_ENST00000376806	ENST00000376806	ENST00000376806	ENSG00000206503	ENSG00000206503	HLA-A	HLA-A	alternative_splicing	gene_expression	ipsc-ppc	ipsc-ppc	1	0	7940	8.3576e-17	1.40422e-14	0.00104207	0.174261	0.824697	H4	0.824697	VAR_6_29909756_G_C	0.368527
ipsc-ppc_1_ENST00000376806	ipsc-ppc_1_ENST00000376806	ENST00000376806	ENST00000376806	ENSG00000206503	ENSG00000206503	HLA-A	HLA-A	alternative_splicing	gene_expression	ipsc-ppc	ipsc-ppc	1	1	7940	5.7073e-07	9.58924e-05	0.00587267	0.986702	0.00732889	H3	0.986702
ipsc-ppc_1_ENST00000376806	ipsc-ppc_2_ENST00000376806	ENST00000376806	ENST00000376806	ENSG00000206503	ENSG00000206503	HLA-A	HLA-A	alternative_splicing	gene_expression	ipsc-ppc	ipsc-ppc	1	2	7940	5.85973e-06	0.000984536	0.00583471	0.980318	0.0128564	H3	0.980318
ipsc-ppc_0_ENST00000376809	ipsc-ppc_0_ENST00000376809	ENST00000376809	ENST00000376809	ENSG00000206503	ENSG00000206503	HLA-A	HLA-A	alternative_splicing	gene_expression	ipsc-ppc	ipsc-ppc	0	0	7940	1.01369e-16	7.95866e-14	0.00126393	0.99232	0.00641564	H3	0.99232
ipsc-ppc_0_ENST00000376809	ipsc-ppc_1_ENST00000376809	ENST00000376809	ENST00000376809	ENSG00000206503	ENSG00000206503	HLA-A	HLA-A	alternative_splicing	gene_expression	ipsc-ppc	ipsc-ppc	0	1	7940	1.23412e-07	9.68929e-05	0.00126988	0.997002	0.00163077	H3	0.997002
ipsc-ppc_0_ENST00000376809	ipsc-ppc_2_ENST00000376809	ENST00000376809	ENST00000376809	ENSG00000206503	ENSG00000206503	HLA-A	HLA-A	alternative_splicing	gene_expression	ipsc-ppc	ipsc-ppc	0	2	7940	1.27517e-06	0.00100115	0.00126972	0.996878	0.000850277	H3	0.996878
ipsc-ppc_1_ENST00000376809	ipsc-ppc_0_ENST00000376809	ENST00000376809	ENST00000376809	ENSG00000206503	ENSG00000206503	HLA-A	HLA-A	alternative_splicing	gene_expression	ipsc-ppc	ipsc-ppc	1	0	7940	1.3469e-14	6.57253e-14	0.167938	0.819485	0.0125771	H3	0.819485
ipsc-ppc_0_ENST00000377386	ipsc-ppc_0_ENST00000377386	ENST00000377386	ENST00000377386	ENSG00000152291	ENSG00000152291	TGOLN2	TGOLN2	alternative_splicing	gene_expression	ipsc-ppc	ipsc-ppc	0	0	2915	4.03e-08	3.1287e-06	0.000615369	0.0468217	0.95256	H4	0.95256	VAR_2_85542686_G_C	0.0824219
ipsc-ppc_0_ENST00000377943	ipsc-ppc_0_ENST00000377943	ENST00000377943	ENST00000377943	ENSG00000125870	ENSG00000125870	SNRPB2	SNRPB2	alternative_splicing	gene_expression	ipsc-ppc	ipsc-ppc	0	0	3539	1.28203e-05	0.0207992	5.46287e-06	0.0078915	0.971291	H4	0.971291	VAR_20_16710791_G_T	0.999975
ipsc-ppc_0_ENST00000377961	ipsc-ppc_0_ENST00000377961	ENST00000377961	ENST00000377961	ENSG00000079689	ENSG00000079689	SCGN	SCGN	alternative_splicing	gene_expression	ipsc-ppc	ipsc-ppc	0	0	3619	4.88679e-05	0.00020684	0.0293013	0.123174	0.847268	H4	0.847268	VAR_6_25651664_T_C	0.038576
ipsc-ppc_0_ENST00000377961	ipsc-ppc_1_ENST00000377961	ENST00000377961	ENST00000377961	ENSG00000079689	ENSG00000079689	SCGN	SCGN	alternative_splicing	gene_expression	ipsc-ppc	ipsc-ppc	0	1	3619	0.00121735	0.0051526	0.0196756	0.0823879	0.891567	H4	0.891567	VAR_6_25643804_C_G	0.0329275
ipsc-ppc_0_ENST00000378000	ipsc-ppc_0_ENST00000378000	ENST00000378000	ENST00000378000	ENSG00000165983	ENSG00000165983	PTER	PTER	alternative_splicing	gene_expression	ipsc-ppc	ipsc-ppc	0	0	3338	1.4237e-07	1.21312e-07	0.0166481	0.0132155	0.970136	H4	0.970136	VAR_10_16480176_TG_T	0.740798
ipsc-ppc_0_ENST00000378247	ipsc-ppc_0_ENST00000378247	ENST00000378247	ENST00000378247	ENSG00000204991	ENSG00000204991	SPIRE2	SPIRE2	alternative_splicing	gene_expression	ipsc-ppc	ipsc-ppc	0	0	2866	1.00049e-07	1.21945e-07	0.010648	0.0120009	0.977351	H4	0.977351	VAR_16_89883208_T_C	0.243575
ipsc-ppc_0_ENST00000379158	ipsc-ppc_0_ENST00000379158	ENST00000379158	ENST00000379158	ENSG00000164978	ENSG00000164978	NUDT2	NUDT2	alternative_splicing	gene_expression	ipsc-ppc	ipsc-ppc	0	0	2965	9.29395e-10	1.93277e-06	1.44781e-05	0.0291378	0.970846	H4	0.970846	VAR_9_34336342_A_G	0.14213
ipsc-ppc_0_ENST00000379158	ipsc-ppc_1_ENST00000379158	ENST00000379158	ENST00000379158	ENSG00000164978	ENSG00000164978	NUDT2	NUDT2	alternative_splicing	gene_expression	ipsc-ppc	ipsc-ppc	0	1	2965	1.56669e-08	3.25808e-05	0.000464342	0.965612	0.0338912	H3	0.965612
ipsc-ppc_0_ENST00000379542	ipsc-ppc_0_ENST00000379542	ENST00000379542	ENST00000379542	ENSG00000137210	ENSG00000137210	TMEM14B	TMEM14B	alternative_splicing	gene_expression	ipsc-ppc	ipsc-ppc	0	0	3260	1.50514e-08	8.7018e-05	4.27698e-07	0.00147425	0.998438	H4	0.998438	VAR_6_10829319_C_T	0.640685
ipsc-ppc_0_ENST00000380277	ipsc-ppc_0_ENST00000380277	ENST00000380277	ENST00000380277	ENSG00000168994	ENSG00000168994	PXDC1	PXDC1	alternative_splicing	gene_expression	ipsc-ppc	ipsc-ppc	0	0	3536	5.33189e-05	0.000875222	0.00387477	0.0626712	0.932526	H4	0.932526	VAR_6_3722659_A_T	0.429191
ipsc-ppc_0_ENST00000380283	ipsc-ppc_0_ENST00000380283	ENST00000380283	ENST00000380283	ENSG00000168994	ENSG00000168994	PXDC1	PXDC1	alternative_splicing	gene_expression	ipsc-ppc	ipsc-ppc	0	0	3536	9.43445e-05	0.000456123	0.00685616	0.0321868	0.960407	H4	0.960407	VAR_6_3722659_A_T	0.352521
ipsc-ppc_0_ENST00000380466	ipsc-ppc_0_ENST00000380466	ENST00000380466	ENST00000380466	ENSG00000141504	ENSG00000141504	SAT2	SAT2	alternative_splicing	gene_expression	ipsc-ppc	ipsc-ppc	0	0	2609	0.00021906	0.0971222	0.000109615	0.0477439	0.854805	H4	0.854805	VAR_17_7530271_C_T	0.251818
ipsc-ppc_0_ENST00000380775	ipsc-ppc_0_ENST00000380775	ENST00000380775	ENST00000380775	ENSG00000160828	ENSG00000160828	STAG3L2	STAG3L2	alternative_splicing	gene_expression	ipsc-ppc	ipsc-ppc	0	0	1465	4.46548e-08	6.73938e-06	1.42182e-05	0.001147	0.998832	H4	0.998832	VAR_7_74350606_C_CA	0.499984
ipsc-ppc_0_ENST00000380846	ipsc-ppc_0_ENST00000380846	ENST00000380846	ENST00000380846	ENSG00000205595	ENSG00000205595	AREGB	AREGB	alternative_splicing	gene_expression	ipsc-ppc	ipsc-ppc	0	0	2300	0.00261844	0.00255493	0.0224181	0.0209229	0.951486	H4	0.951486	VAR_4_75327493_T_G	0.446603
ipsc-ppc_0_ENST00000380870	ipsc-ppc_0_ENST00000380870	ENST00000380870	ENST00000380870	ENSG00000172687	ENSG00000172687	ZNF738	ZNF738	alternative_splicing	gene_expression	ipsc-ppc	ipsc-ppc	0	0	3831	2.74719e-16	4.69782e-07	8.55514e-11	0.145442	0.854558	H4	0.854558	VAR_19_21561508_TCTC_T	0.229735
ipsc-ppc_0_ENST00000380870	ipsc-ppc_1_ENST00000380870	ENST00000380870	ENST00000380870	ENSG00000172687	ENSG00000172687	ZNF738	ZNF738	alternative_splicing	gene_expression	ipsc-ppc	ipsc-ppc	0	1	3831	7.1181e-11	0.121723	4.98293e-10	0.852077	0.0262003	H3	0.852077
ipsc-ppc_0_ENST00000380968	ipsc-ppc_0_ENST00000380968	ENST00000380968	ENST00000380968	ENSG00000119684	ENSG00000119684	MLH3	MLH3	alternative_splicing	gene_expression	ipsc-ppc	ipsc-ppc	0	0	2464	1.52949e-06	0.00484167	5.27622e-05	0.166192	0.828912	H4	0.828912	VAR_14_75479894_T_A	0.0337328
ipsc-ppc_0_ENST00000381596	ipsc-ppc_0_ENST00000381596	ENST00000381596	ENST00000381596	ENSG00000101307	ENSG00000101307	SIRPB1	SIRPB1	alternative_splicing	gene_expression	ipsc-ppc	ipsc-ppc	0	0	3140	6.27467e-20	9.97288e-17	9.54961e-06	0.0141922	0.985798	H4	0.985798	VAR_20_1893809_G_A	0.0999664
ipsc-ppc_0_ENST00000382072	ipsc-ppc_0_ENST00000382072	ENST00000382072	ENST00000382072	ENSG00000242110	ENSG00000242110	AMACR	AMACR	alternative_splicing	gene_expression	ipsc-ppc	ipsc-ppc	0	0	2640	1.58595e-22	6.73143e-14	2.47405e-11	0.00951042	0.99049	H4	0.99049	VAR_5_34005414_C_CT	0.216132
ipsc-ppc_0_ENST00000382085	ipsc-ppc_0_ENST00000382085	ENST00000382085	ENST00000382085	ENSG00000242110	ENSG00000242110	AMACR	AMACR	alternative_splicing	gene_expression	ipsc-ppc	ipsc-ppc	0	0	2640	6.94116e-14	1.4814e-13	0.0108281	0.0221426	0.967029	H4	0.967029	VAR_5_33999079_G_A	0.298441
ipsc-ppc_0_ENST00000382734	ipsc-ppc_0_ENST00000382734	ENST00000382734	ENST00000382734	ENSG00000100058	ENSG00000100058	CRYBB2P1	CRYBB2P1	alternative_splicing	gene_expression	ipsc-ppc	ipsc-ppc	0	0	3188	6.51313e-08	2.50054e-05	5.16809e-05	0.0188604	0.981063	H4	0.981063	VAR_22_25844027_CTGCGTGGCG_C	0.0551363
ipsc-ppc_0_ENST00000382753	ipsc-ppc_0_ENST00000382753	ENST00000382753	ENST00000382753	ENSG00000132406	ENSG00000132406	TMEM128	TMEM128	alternative_splicing	gene_expression	ipsc-ppc	ipsc-ppc	0	0	3990	1.04489e-07	4.81042e-06	0.000262542	0.0110981	0.988634	H4	0.988634	VAR_4_4238347_T_G	0.237113
ipsc-ppc_0_ENST00000383329	ipsc-ppc_0_ENST00000383329	ENST00000383329	ENST00000383329	ENSG00000204525	ENSG00000204525	HLA-C	HLA-C	alternative_splicing	gene_expression	ipsc-ppc	ipsc-ppc	0	0	10443	2.36315e-12	2.12335e-09	0.000897848	0.806546	0.192556	H3	0.806546
ipsc-ppc_0_ENST00000383329	ipsc-ppc_1_ENST00000383329	ENST00000383329	ENST00000383329	ENSG00000204525	ENSG00000204525	HLA-C	HLA-C	alternative_splicing	gene_expression	ipsc-ppc	ipsc-ppc	0	1	10443	2.47541e-06	0.00222422	0.00106004	0.952425	0.0442879	H3	0.952425
ipsc-ppc_1_ENST00000383329	ipsc-ppc_0_ENST00000383329	ENST00000383329	ENST00000383329	ENSG00000204525	ENSG00000204525	HLA-C	HLA-C	alternative_splicing	gene_expression	ipsc-ppc	ipsc-ppc	1	0	10443	1.37587e-12	9.39339e-11	0.000522743	0.0347241	0.964753	H4	0.964753	VAR_6_31237061_C_T	0.20627
ipsc-ppc_1_ENST00000383329	ipsc-ppc_1_ENST00000383329	ENST00000383329	ENST00000383329	ENSG00000204525	ENSG00000204525	HLA-C	HLA-C	alternative_splicing	gene_expression	ipsc-ppc	ipsc-ppc	1	1	10443	3.3464e-05	0.00228466	0.0143302	0.978349	0.00500313	H3	0.978349
ipsc-ppc_0_ENST00000383836	ipsc-ppc_0_ENST00000383836	ENST00000383836	ENST00000383836	ENSG00000196220	ENSG00000196220	SRGAP3	SRGAP3	alternative_splicing	gene_expression	ipsc-ppc	ipsc-ppc	0	0	4132	0.0131554	0.00658522	0.0954749	0.0469541	0.83783	H4	0.83783	VAR_3_9403161_G_A	0.247469
ipsc-ppc_0_ENST00000390015	ipsc-ppc_0_ENST00000390015	ENST00000390015	ENST00000390015	ENSG00000171298	ENSG00000171298	GAA	GAA	alternative_splicing	gene_expression	ipsc-ppc	ipsc-ppc	0	0	3279	6.12531e-06	0.005712	2.8193e-05	0.0253217	0.968932	H4	0.968932	VAR_17_78076005_C_A	0.137117
ipsc-ppc_0_ENST00000391616	ipsc-ppc_0_ENST00000391616	ENST00000391616	ENST00000391616	ENSG00000240356	ENSG00000240356	RPL23AP7	RPL23AP7	alternative_splicing	gene_expression	ipsc-ppc	ipsc-ppc	0	0	2523	3.43029e-19	3.73945e-15	9.17229e-05	0.999896	1.23546e-05	H3	0.999896
ipsc-ppc_0_ENST00000392001	ipsc-ppc_1_ENST00000392001	ENST00000392001	ENST00000392001	ENSG00000124839	ENSG00000124839	RAB17	RAB17	alternative_splicing	gene_expression	ipsc-ppc	ipsc-ppc	0	1	3380	0.00131862	0.0813334	0.0143849	0.887256	0.0157069	H3	0.887256
ipsc-ppc_0_ENST00000392568	ipsc-ppc_0_ENST00000392568	ENST00000392568	ENST00000392568	ENSG00000183828	ENSG00000183828	NUDT14	NUDT14	alternative_splicing	gene_expression	ipsc-ppc	ipsc-ppc	0	0	2248	1.21e-12	0.0103081	1.22118e-11	0.103147	0.886545	H4	0.886545	VAR_14_105646470_C_T	0.118494
ipsc-ppc_0_ENST00000392671	ipsc-ppc_0_ENST00000392671	ENST00000392671	ENST00000392671	ENSG00000153822	ENSG00000153822	KCNJ16	KCNJ16	alternative_splicing	gene_expression	ipsc-ppc	ipsc-ppc	0	0	2773	7.2777e-05	0.00128837	0.00563006	0.0987749	0.894234	H4	0.894234	VAR_17_68093134_G_C	0.0557358
ipsc-ppc_0_ENST00000392748	ipsc-ppc_0_ENST00000392748	ENST00000392748	ENST00000392748	ENSG00000110002	ENSG00000110002	VWA5A	VWA5A	alternative_splicing	gene_expression	ipsc-ppc	ipsc-ppc	0	0	3922	1.58048e-06	5.19105e-05	5.61781e-05	0.000846112	0.999044	H4	0.999044	VAR_11_124012631_A_G	0.973728
ipsc-ppc_0_ENST00000392857	ipsc-ppc_0_ENST00000392857	ENST00000392857	ENST00000392857	ENSG00000115947	ENSG00000115947	ORC4	ORC4	alternative_splicing	gene_expression	ipsc-ppc	ipsc-ppc	0	0	2228	0.000178736	0.0138608	0.00162556	0.125201	0.859134	H4	0.859134	VAR_2_148720187_A_G	0.0373987
ipsc-ppc_0_ENST00000393110	ipsc-ppc_0_ENST00000393110	ENST00000393110	ENST00000393110	ENSG00000115107	ENSG00000115107	STEAP3	STEAP3	alternative_splicing	gene_expression	ipsc-ppc	ipsc-ppc	0	0	2727	6.08135e-06	0.0370612	0.000157475	0.959687	0.00308785	H3	0.959687
ipsc-ppc_0_ENST00000393128	ipsc-ppc_0_ENST00000393128	ENST00000393128	ENST00000393128	ENSG00000198015	ENSG00000198015	MRPL42	MRPL42	alternative_splicing	gene_expression	ipsc-ppc	ipsc-ppc	0	0	3005	2.4171e-11	0.00681636	1.11974e-10	0.0306147	0.962569	H4	0.962569	VAR_12_93862662_G_C	0.0604581
ipsc-ppc_0_ENST00000393909	ipsc-ppc_0_ENST00000393909	ENST00000393909	ENST00000393909	ENSG00000115364	ENSG00000115364	MRPL19	MRPL19	alternative_splicing	gene_expression	ipsc-ppc	ipsc-ppc	0	0	3385	1.48702e-13	5.85067e-08	1.01808e-07	0.0390955	0.960904	H4	0.960904	VAR_2_75919292_T_C	0.035952
ipsc-ppc_0_ENST00000394144	ipsc-ppc_0_ENST00000394144	ENST00000394144	ENST00000394144	ENSG00000036054	ENSG00000036054	TBC1D23	TBC1D23	alternative_splicing	gene_expression	ipsc-ppc	ipsc-ppc	0	0	2115	2.00826e-06	0.000104417	0.0188269	0.978871	0.00219549	H3	0.978871
ipsc-ppc_0_ENST00000394323	ipsc-ppc_0_ENST00000394323	ENST00000394323	ENST00000394323	ENSG00000213462	ENSG00000213462	ERV3-1	ERV3-1	alternative_splicing	gene_expression	ipsc-ppc	ipsc-ppc	0	0	2722	2.14554e-18	6.31599e-16	0.000382372	0.111673	0.887944	H4	0.887944	VAR_7_64415545_T_TA	0.0261464
ipsc-ppc_0_ENST00000395556	ipsc-ppc_0_ENST00000395556	ENST00000395556	ENST00000395556	ENSG00000132436	ENSG00000132436	FIGNL1	FIGNL1	alternative_splicing	gene_expression	ipsc-ppc	ipsc-ppc	0	0	2923	4.59523e-17	9.23929e-16	0.000391564	0.00688016	0.992728	H4	0.992728	VAR_7_50515627_G_A	0.33331
ipsc-ppc_0_ENST00000395787	ipsc-ppc_0_ENST00000395787	ENST00000395787	ENST00000395787	ENSG00000149089	ENSG00000149089	APIP	APIP	alternative_splicing	gene_expression	ipsc-ppc	ipsc-ppc	0	0	3749	4.65513e-20	0.00140024	3.31837e-17	0.998147	0.000452652	H3	0.998147
ipsc-ppc_0_ENST00000395811	ipsc-ppc_0_ENST00000395811	ENST00000395811	ENST00000395811	ENSG00000133030	ENSG00000133030	MPRIP	MPRIP	alternative_splicing	gene_expression	ipsc-ppc	ipsc-ppc	0	0	2821	1.23931e-13	8.39703e-08	6.47922e-08	0.0429433	0.957057	H4	0.957057	VAR_17_16972595_C_T	0.064371
ipsc-ppc_0_ENST00000395894	ipsc-ppc_0_ENST00000395894	ENST00000395894	ENST00000395894	ENSG00000187607	ENSG00000187607	ZNF286A	ZNF286A	alternative_splicing	gene_expression	ipsc-ppc	ipsc-ppc	0	0	2096	5.93633e-12	0.1178	3.36107e-12	0.0658806	0.816319	H4	0.816319	VAR_17_15605662_T_G	0.346424
ipsc-ppc_0_ENST00000396082	ipsc-ppc_0_ENST00000396082	ENST00000396082	ENST00000396082	ENSG00000100373	ENSG00000100373	UPK3A	UPK3A	alternative_splicing	gene_expression	ipsc-ppc	ipsc-ppc	0	0	3805	5.10162e-05	0.0227492	0.00210703	0.939532	0.0355606	H3	0.939532
ipsc-ppc_0_ENST00000396268	ipsc-ppc_0_ENST00000396268	ENST00000396268	ENST00000396268	ENSG00000204536	ENSG00000204536	CCHCR1	CCHCR1	alternative_splicing	gene_expression	ipsc-ppc	ipsc-ppc	0	0	10415	7.84836e-07	0.0246002	2.84112e-05	0.890447	0.0849232	H3	0.890447
ipsc-ppc_0_ENST00000396408	ipsc-ppc_0_ENST00000396408	ENST00000396408	ENST00000396408	ENSG00000196417	ENSG00000196417	ZNF765	ZNF765	alternative_splicing	gene_expression	ipsc-ppc	ipsc-ppc	0	0	4763	7.88953e-08	2.65267e-05	3.81054e-05	0.0118239	0.988111	H4	0.988111	VAR_19_53933127_G_T	0.339289
ipsc-ppc_0_ENST00000396424	ipsc-ppc_0_ENST00000396424	ENST00000396424	ENST00000396424	ENSG00000197497	ENSG00000197497	ZNF665	ZNF665	alternative_splicing	gene_expression	ipsc-ppc	ipsc-ppc	0	0	4788	1.28835e-10	0.00086629	1.36963e-09	0.00821852	0.990915	H4	0.990915	VAR_19_53682988_T_C	0.999996
ipsc-ppc_0_ENST00000397333	ipsc-ppc_0_ENST00000397333	ENST00000397333	ENST00000397333	ENSG00000185163	ENSG00000185163	DDX51	DDX51	alternative_splicing	gene_expression	ipsc-ppc	ipsc-ppc	0	0	2624	5.42754e-07	0.00182129	1.19534e-05	0.0391526	0.959014	H4	0.959014	VAR_12_132625643_C_T	0.241023
ipsc-ppc_0_ENST00000397420	ipsc-ppc_0_ENST00000397420	ENST00000397420	ENST00000397420	ENSG00000177697	ENSG00000177697	CD151	CD151	alternative_splicing	gene_expression	ipsc-ppc	ipsc-ppc	0	0	3176	5.24589e-16	6.3887e-05	5.18423e-13	0.0621983	0.937738	H4	0.937738	VAR_11_833872_C_A	0.105687
ipsc-ppc_0_ENST00000397421	ipsc-ppc_0_ENST00000397421	ENST00000397421	ENST00000397421	ENSG00000177697	ENSG00000177697	CD151	CD151	alternative_splicing	gene_expression	ipsc-ppc	ipsc-ppc	0	0	3176	1.52343e-14	5.61641e-05	1.50552e-11	0.0545585	0.945385	H4	0.945385	VAR_11_830487_C_T	0.0744322
ipsc-ppc_0_ENST00000397426	ipsc-ppc_0_ENST00000397426	ENST00000397426	ENST00000397426	ENSG00000100225	ENSG00000100225	FBXO7	FBXO7	alternative_splicing	gene_expression	ipsc-ppc	ipsc-ppc	0	0	3687	4.04286e-11	9.62689e-08	0.000355005	0.845185	0.15446	H3	0.845185
ipsc-ppc_0_ENST00000397709	ipsc-ppc_0_ENST00000397709	ENST00000397709	ENST00000397709	ENSG00000101460	ENSG00000101460	MAP1LC3A	MAP1LC3A	alternative_splicing	gene_expression	ipsc-ppc	ipsc-ppc	0	0	1852	7.29593e-14	0.0236079	2.1693e-13	0.0692865	0.907106	H4	0.907106	VAR_20_33138870_T_C	0.0518941
ipsc-ppc_0_ENST00000398213	ipsc-ppc_0_ENST00000398213	ENST00000398213	ENST00000398213	ENSG00000170473	ENSG00000170473	PYM1	PYM1	alternative_splicing	gene_expression	ipsc-ppc	ipsc-ppc	0	0	1603	0.000551792	0.000402473	0.101731	0.0733779	0.823937	H4	0.823937	VAR_12_56289014_A_C	0.174535
ipsc-ppc_0_ENST00000399079	ipsc-ppc_0_ENST00000399079	ENST00000399079	ENST00000399079	ENSG00000179344	ENSG00000179344	HLA-DQB1	HLA-DQB1	alternative_splicing	gene_expression	ipsc-ppc	ipsc-ppc	0	0	14323	2.85489e-20	7.91054e-18	0.00359493	0.99611	0.00029475	H3	0.99611
ipsc-ppc_0_ENST00000399212	ipsc-ppc_1_ENST00000399212	ENST00000399212	ENST00000399212	ENSG00000185917	ENSG00000185917	SETD4	SETD4	alternative_splicing	gene_expression	ipsc-ppc	ipsc-ppc	0	1	3430	6.96655e-07	0.0307602	1.00757e-06	0.0435627	0.925675	H4	0.925675	VAR_21_37432910_C_G	0.303761
ipsc-ppc_0_ENST00000399336	ipsc-ppc_0_ENST00000399336	ENST00000399336	ENST00000399336	ENSG00000103226	ENSG00000103226	NOMO3	NOMO3	alternative_splicing	gene_expression	ipsc-ppc	ipsc-ppc	0	0	2268	0.0321828	0.0136571	0.0869661	0.0360739	0.83112	H4	0.83112	VAR_16_16308675_C_T	0.701744
ipsc-ppc_1_ENST00000399336	ipsc-ppc_0_ENST00000399336	ENST00000399336	ENST00000399336	ENSG00000103226	ENSG00000103226	NOMO3	NOMO3	alternative_splicing	gene_expression	ipsc-ppc	ipsc-ppc	1	0	2268	0.00386222	0.00412382	0.0104367	0.0101722	0.971405	H4	0.971405	VAR_16_16308675_C_T	0.894516
ipsc-ppc_0_ENST00000399339	ipsc-ppc_0_ENST00000399339	ENST00000399339	ENST00000399339	ENSG00000099290	ENSG00000099290	WASHC2A	WASHC2A	alternative_splicing	gene_expression	ipsc-ppc	ipsc-ppc	0	0	1576	4.46261e-09	2.01037e-09	0.0208492	0.00842164	0.970729	H4	0.970729	VAR_10_51804949_G_A	0.49302
ipsc-ppc_0_ENST00000399395	ipsc-ppc_0_ENST00000399395	ENST00000399395	ENST00000399395	ENSG00000100445	ENSG00000100445	SDR39U1	SDR39U1	alternative_splicing	gene_expression	ipsc-ppc	ipsc-ppc	0	0	2984	1.30376e-15	6.75902e-09	1.12931e-08	0.057604	0.942396	H4	0.942396	VAR_14_24926201_G_A	0.0260863
ipsc-ppc_0_ENST00000399697	ipsc-ppc_0_ENST00000399697	ENST00000399697	ENST00000399697	ENSG00000186184	ENSG00000186184	POLR1D	POLR1D	alternative_splicing	gene_expression	ipsc-ppc	ipsc-ppc	0	0	3903	0.000318941	0.000396281	0.0570296	0.0699863	0.872269	H4	0.872269	VAR_13_28195495_C_T	0.166383
ipsc-ppc_0_ENST00000399953	ipsc-ppc_0_ENST00000399953	ENST00000399953	ENST00000399953	ENSG00000103148	ENSG00000103148	NPRL3	NPRL3	alternative_splicing	gene_expression	ipsc-ppc	ipsc-ppc	0	0	1719	0.00146178	0.00242104	0.019372	0.0311388	0.945606	H4	0.945606	VAR_16_178543_G_A	0.339671
ipsc-ppc_0_ENST00000403658	ipsc-ppc_0_ENST00000403658	ENST00000403658	ENST00000403658	ENSG00000035115	ENSG00000035115	SH3YL1	SH3YL1	alternative_splicing	gene_expression	ipsc-ppc	ipsc-ppc	0	0	2144	3.52711e-20	6.79203e-05	2.29176e-17	0.0431749	0.956757	H4	0.956757	VAR_2_242793_G_C	1
ipsc-ppc_0_ENST00000403712	ipsc-ppc_0_ENST00000403712	ENST00000403712	ENST00000403712	ENSG00000035115	ENSG00000035115	SH3YL1	SH3YL1	alternative_splicing	gene_expression	ipsc-ppc	ipsc-ppc	0	0	2144	5.88003e-11	6.79236e-05	3.82059e-08	0.0431771	0.956755	H4	0.956755	VAR_2_242793_G_C	0.999963
ipsc-ppc_0_ENST00000404006	ipsc-ppc_0_ENST00000404006	ENST00000404006	ENST00000404006	ENSG00000196204	ENSG00000196204	RNF216P1	RNF216P1	alternative_splicing	gene_expression	ipsc-ppc	ipsc-ppc	0	0	4110	0.00107372	0.000748263	0.0868656	0.0596841	0.851628	H4	0.851628	VAR_7_5041847_T_C	0.97171
ipsc-ppc_0_ENST00000404404	ipsc-ppc_1_ENST00000404404	ENST00000404404	ENST00000404404	ENSG00000196204	ENSG00000196204	RNF216P1	RNF216P1	alternative_splicing	gene_expression	ipsc-ppc	ipsc-ppc	0	1	4110	0.037104	0.0251931	0.0552508	0.0366688	0.845783	H4	0.845783	VAR_7_5014711_T_G	0.385907
ipsc-ppc_0_ENST00000405673	ipsc-ppc_0_ENST00000405673	ENST00000405673	ENST00000405673	ENSG00000100376	ENSG00000100376	FAM118A	FAM118A	alternative_splicing	gene_expression	ipsc-ppc	ipsc-ppc	0	0	3723	6.10649e-15	9.03542e-09	1.01717e-07	0.149655	0.850345	H4	0.850345	VAR_22_45736153_G_A	0.0613468
ipsc-ppc_1_ENST00000405673	ipsc-ppc_0_ENST00000405673	ENST00000405673	ENST00000405673	ENSG00000100376	ENSG00000100376	FAM118A	FAM118A	alternative_splicing	gene_expression	ipsc-ppc	ipsc-ppc	1	0	3723	9.89226e-12	6.00232e-08	0.000164778	0.999822	1.35757e-05	H3	0.999822
ipsc-ppc_0_ENST00000405941	ipsc-ppc_0_ENST00000405941	ENST00000405941	ENST00000405941	ENSG00000151353	ENSG00000151353	TMEM18	TMEM18	alternative_splicing	gene_expression	ipsc-ppc	ipsc-ppc	0	0	3816	0.00118816	0.00157805	0.0106964	0.0132332	0.973304	H4	0.973304	VAR_2_674963_G_A	0.49745
ipsc-ppc_0_ENST00000406452	ipsc-ppc_0_ENST00000406452	ENST00000406452	ENST00000406452	ENSG00000176623	ENSG00000176623	RMDN1	RMDN1	alternative_splicing	gene_expression	ipsc-ppc	ipsc-ppc	0	0	2999	2.37324e-29	1.16258e-17	2.42398e-13	0.117862	0.882138	H4	0.882138	VAR_8_87517679_C_T	0.0157767
ipsc-ppc_0_ENST00000409006	ipsc-ppc_0_ENST00000409006	ENST00000409006	ENST00000409006	ENSG00000100196	ENSG00000100196	KDELR3	KDELR3	alternative_splicing	gene_expression	ipsc-ppc	ipsc-ppc	0	0	2294	1.20473e-10	3.03849e-07	0.000396322	0.999577	2.67729e-05	H3	0.999577
ipsc-ppc_0_ENST00000409374	ipsc-ppc_0_ENST00000409374	ENST00000409374	ENST00000409374	ENSG00000115364	ENSG00000115364	MRPL19	MRPL19	alternative_splicing	gene_expression	ipsc-ppc	ipsc-ppc	0	0	3385	3.80296e-11	6.1003e-08	2.60368e-05	0.0408063	0.959168	H4	0.959168	VAR_2_75919292_T_C	0.0319276
ipsc-ppc_0_ENST00000409548	ipsc-ppc_0_ENST00000409548	ENST00000409548	ENST00000409548	ENSG00000142102	ENSG00000142102	PGGHG	PGGHG	alternative_splicing	gene_expression	ipsc-ppc	ipsc-ppc	0	0	2392	0.0060546	0.0795807	0.00243997	0.0311898	0.880735	H4	0.880735	VAR_11_295670_G_A	0.236568
ipsc-ppc_0_ENST00000409698	ipsc-ppc_0_ENST00000409698	ENST00000409698	ENST00000409698	ENSG00000144231	ENSG00000144231	POLR2D	POLR2D	alternative_splicing	gene_expression	ipsc-ppc	ipsc-ppc	0	0	2793	0.0214348	0.0522433	0.0303162	0.0730669	0.822939	H4	0.822939	VAR_2_128621094_A_G	0.118118
ipsc-ppc_1_ENST00000409842	ipsc-ppc_0_ENST00000409842	ENST00000409842	ENST00000409842	ENSG00000144134	ENSG00000144134	RABL2A	RABL2A	alternative_splicing	gene_expression	ipsc-ppc	ipsc-ppc	1	0	2498	0.0287896	0.0282868	0.0212671	0.0199941	0.901662	H4	0.901662	VAR_2_114393232_C_G	0.991807
ipsc-ppc_0_ENST00000409975	ipsc-ppc_0_ENST00000409975	ENST00000409975	ENST00000409975	ENSG00000115446	ENSG00000115446	UNC50	UNC50	alternative_splicing	gene_expression	ipsc-ppc	ipsc-ppc	0	0	1963	8.9187e-14	3.68472e-07	3.39369e-08	0.139348	0.860651	H4	0.860651	VAR_2_99172244_A_G	0.0347276
ipsc-ppc_0_ENST00000409990	ipsc-ppc_0_ENST00000409990	ENST00000409990	ENST00000409990	ENSG00000196151	ENSG00000196151	WDSUB1	WDSUB1	alternative_splicing	gene_expression	ipsc-ppc	ipsc-ppc	0	0	3289	0.00203265	0.00146229	0.0612591	0.0431777	0.892068	H4	0.892068	VAR_2_160143010_ACGCCCCGCGCGAGCAGGCCCAGC_A	0.480541
ipsc-ppc_0_ENST00000411546	ipsc-ppc_0_ENST00000411546	ENST00000411546	ENST00000411546	ENSG00000183604	ENSG00000183604	SMG1P5	SMG1P5	alternative_splicing	gene_expression	ipsc-ppc	ipsc-ppc	0	0	1421	1.56043e-15	0.00181728	1.19426e-13	0.138224	0.859959	H4	0.859959	VAR_16_30326571_G_C	0.387157
ipsc-ppc_0_ENST00000411926	ipsc-ppc_0_ENST00000411926	ENST00000411926	ENST00000411926	ENSG00000185088	ENSG00000185088	RPS27L	RPS27L	alternative_splicing	gene_expression	ipsc-ppc	ipsc-ppc	0	0	2733	0.000327234	0.101673	0.000226236	0.0694643	0.828309	H4	0.828309	VAR_15_63449005_G_A	0.0373394
ipsc-ppc_0_ENST00000412157	ipsc-ppc_0_ENST00000412157	ENST00000412157	ENST00000412157	ENSG00000184209	ENSG00000184209	SNRNP35	SNRNP35	alternative_splicing	gene_expression	ipsc-ppc	ipsc-ppc	0	0	2571	1.88487e-05	0.00352171	0.000192825	0.0350664	0.9612	H4	0.9612	VAR_12_123955845_C_T	0.129878
ipsc-ppc_0_ENST00000412585	ipsc-ppc_0_ENST00000412585	ENST00000412585	ENST00000412585	ENSG00000234745	ENSG00000234745	HLA-B	HLA-B	alternative_splicing	gene_expression	ipsc-ppc	ipsc-ppc	0	0	10637	6.01872e-10	0.0017113	3.51013e-07	0.998035	0.000253388	H3	0.998035
ipsc-ppc_0_ENST00000413518	ipsc-ppc_0_ENST00000413518	ENST00000413518	ENST00000413518	ENSG00000142396	ENSG00000142396	ERVK3-1	ERVK3-1	alternative_splicing	gene_expression	ipsc-ppc	ipsc-ppc	0	0	2306	1.19359e-07	0.000342509	8.2174e-07	0.00135975	0.998297	H4	0.998297	VAR_19_58826534_A_G	0.494901
ipsc-ppc_0_ENST00000414002	ipsc-ppc_0_ENST00000414002	ENST00000414002	ENST00000414002	ENSG00000203875	ENSG00000203875	SNHG5	SNHG5	alternative_splicing	gene_expression	ipsc-ppc	ipsc-ppc	0	0	2682	1.87705e-35	2.27692e-30	3.21608e-07	0.0380501	0.96195	H4	0.96195	VAR_6_86223316_T_C	0.0507902
ipsc-ppc_0_ENST00000414154	ipsc-ppc_0_ENST00000414154	ENST00000414154	ENST00000414154	ENSG00000176209	ENSG00000176209	SMIM19	SMIM19	alternative_splicing	gene_expression	ipsc-ppc	ipsc-ppc	0	0	1761	7.29874e-08	6.48952e-07	0.00692858	0.0606716	0.932399	H4	0.932399	VAR_8_42389105_C_CCTCT	0.0417774
ipsc-ppc_0_ENST00000414190	ipsc-ppc_0_ENST00000414190	ENST00000414190	ENST00000414190	ENSG00000230373	ENSG00000230373	GOLGA6L5P	GOLGA6L5P	alternative_splicing	gene_expression	ipsc-ppc	ipsc-ppc	0	0	2346	9.20264e-08	4.36615e-05	0.000350696	0.165552	0.834054	H4	0.834054	VAR_15_84816785_G_A	0.0378054
ipsc-ppc_1_ENST00000414190	ipsc-ppc_0_ENST00000414190	ENST00000414190	ENST00000414190	ENSG00000230373	ENSG00000230373	GOLGA6L5P	GOLGA6L5P	alternative_splicing	gene_expression	ipsc-ppc	ipsc-ppc	1	0	2346	1.3674e-05	1.5121e-05	0.052109	0.0567322	0.89113	H4	0.89113	VAR_15_84816785_G_A	0.0391165
ipsc-ppc_0_ENST00000414739	ipsc-ppc_0_ENST00000414739	ENST00000414739	ENST00000414739	ENSG00000239521	ENSG00000239521	CASTOR3	CASTOR3	alternative_splicing	gene_expression	ipsc-ppc	ipsc-ppc	0	0	1885	2.66826e-11	9.63187e-08	0.000274316	0.990215	0.00951074	H3	0.990215
ipsc-ppc_0_ENST00000415248	ipsc-ppc_0_ENST00000415248	ENST00000415248	ENST00000415248	ENSG00000186230	ENSG00000186230	ZNF749	ZNF749	alternative_splicing	gene_expression	ipsc-ppc	ipsc-ppc	0	0	3330	7.24809e-22	9.80125e-20	3.77196e-05	0.00410479	0.995857	H4	0.995857	VAR_19_57949536_T_C	0.841975
ipsc-ppc_0_ENST00000415379	ipsc-ppc_0_ENST00000415379	ENST00000415379	ENST00000415379	ENSG00000105136	ENSG00000105136	ZNF419	ZNF419	alternative_splicing	gene_expression	ipsc-ppc	ipsc-ppc	0	0	3334	2.53349e-08	0.0122774	2.03598e-06	0.986643	0.00107729	H3	0.986643
ipsc-ppc_0_ENST00000415537	ipsc-ppc_0_ENST00000415537	ENST00000415537	ENST00000415537	ENSG00000204525	ENSG00000204525	HLA-C	HLA-C	alternative_splicing	gene_expression	ipsc-ppc	ipsc-ppc	0	0	10443	5.59286e-13	2.63141e-09	0.000212493	0.999769	1.88136e-05	H3	0.999769
ipsc-ppc_0_ENST00000415537	ipsc-ppc_2_ENST00000415537	ENST00000415537	ENST00000415537	ENSG00000204525	ENSG00000204525	HLA-C	HLA-C	alternative_splicing	gene_expression	ipsc-ppc	ipsc-ppc	0	2	10443	5.52772e-06	0.0260077	1.36731e-05	0.0634205	0.910553	H4	0.910553	VAR_6_31240635_G_C	0.831155
ipsc-ppc_0_ENST00000415574	ipsc-ppc_0_ENST00000415574	ENST00000415574	ENST00000415574	ENSG00000152117	ENSG00000152117	SMPD4BP	SMPD4BP	alternative_splicing	gene_expression	ipsc-ppc	ipsc-ppc	0	0	1977	8.77035e-12	2.90894e-08	2.68293e-05	0.0880753	0.911898	H4	0.911898	VAR_2_132273621_G_A	0.311733
ipsc-ppc_0_ENST00000415709	ipsc-ppc_0_ENST00000415709	ENST00000415709	ENST00000415709	ENSG00000100058	ENSG00000100058	CRYBB2P1	CRYBB2P1	alternative_splicing	gene_expression	ipsc-ppc	ipsc-ppc	0	0	3188	1.6696e-06	2.61394e-05	0.00132481	0.0197624	0.978885	H4	0.978885	VAR_22_25844027_CTGCGTGGCG_C	0.0549902
ipsc-ppc_0_ENST00000415851	ipsc-ppc_0_ENST00000415851	ENST00000415851	ENST00000415851	ENSG00000117394	ENSG00000117394	SLC2A1	SLC2A1	alternative_splicing	gene_expression	ipsc-ppc	ipsc-ppc	0	0	2489	0.000734804	0.140242	0.00438256	0.836421	0.0182196	H3	0.836421
ipsc-ppc_0_ENST00000416673	ipsc-ppc_0_ENST00000416673	ENST00000416673	ENST00000416673	ENSG00000240356	ENSG00000240356	RPL23AP7	RPL23AP7	alternative_splicing	gene_expression	ipsc-ppc	ipsc-ppc	0	0	2523	4.59648e-21	1.73425e-17	1.22906e-06	0.00364086	0.996358	H4	0.996358	VAR_2_114380301_CAACA_C	0.976087
ipsc-ppc_0_ENST00000416707	ipsc-ppc_0_ENST00000416707	ENST00000416707	ENST00000416707	ENSG00000068745	ENSG00000068745	IP6K2	IP6K2	alternative_splicing	gene_expression	ipsc-ppc	ipsc-ppc	0	0	1463	6.52711e-06	0.000511638	8.62594e-05	0.00576795	0.993628	H4	0.993628	VAR_3_48731961_A_G	0.660231
ipsc-ppc_0_ENST00000416769	ipsc-ppc_0_ENST00000416769	ENST00000416769	ENST00000416769	ENSG00000218510	ENSG00000218510	LINC00339	LINC00339	alternative_splicing	gene_expression	ipsc-ppc	ipsc-ppc	0	0	3368	2.30706e-13	5.89773e-12	0.000298413	0.00663552	0.993066	H4	0.993066	VAR_1_22353986_C_G	0.490566
ipsc-ppc_0_ENST00000416784	ipsc-ppc_0_ENST00000416784	ENST00000416784	ENST00000416784	ENSG00000145012	ENSG00000145012	LPP	LPP	alternative_splicing	gene_expression	ipsc-ppc	ipsc-ppc	0	0	4626	4.61313e-11	0.000145665	3.41848e-09	0.00980421	0.99005	H4	0.99005	VAR_3_188058716_T_C	0.34728
ipsc-ppc_0_ENST00000416804	ipsc-ppc_0_ENST00000416804	ENST00000416804	ENST00000416804	ENSG00000223865	ENSG00000223865	HLA-DPB1	HLA-DPB1	alternative_splicing	gene_expression	ipsc-ppc	ipsc-ppc	0	0	11771	8.32069e-18	2.19107e-11	6.08955e-08	0.159514	0.840485	H4	0.840485	VAR_6_33050829_G_C	0.0060761
ipsc-ppc_0_ENST00000416804	ipsc-ppc_1_ENST00000416804	ENST00000416804	ENST00000416804	ENSG00000223865	ENSG00000223865	HLA-DPB1	HLA-DPB1	alternative_splicing	gene_expression	ipsc-ppc	ipsc-ppc	0	1	11771	4.93462e-08	0.129942	3.26863e-07	0.860712	0.00934508	H3	0.860712
ipsc-ppc_0_ENST00000416810	ipsc-ppc_0_ENST00000416810	ENST00000416810	ENST00000416810	ENSG00000128891	ENSG00000128891	CCDC32	CCDC32	alternative_splicing	gene_expression	ipsc-ppc	ipsc-ppc	0	0	2468	1.05438e-09	1.49215e-08	0.0611204	0.864903	0.0739765	H3	0.864903
ipsc-ppc_0_ENST00000417088	ipsc-ppc_0_ENST00000417088	ENST00000417088	ENST00000417088	ENSG00000233927	ENSG00000233927	RPS28	RPS28	alternative_splicing	gene_expression	ipsc-ppc	ipsc-ppc	0	0	3453	0.00100763	0.0311807	0.00138469	0.0419239	0.924503	H4	0.924503	VAR_19_8395410_T_C	0.188624
ipsc-ppc_0_ENST00000417410	ipsc-ppc_0_ENST00000417410	ENST00000417410	ENST00000417410	ENSG00000176209	ENSG00000176209	SMIM19	SMIM19	alternative_splicing	gene_expression	ipsc-ppc	ipsc-ppc	0	0	1761	4.36402e-11	5.63533e-07	4.1427e-06	0.0525479	0.947447	H4	0.947447	VAR_8_42389105_C_CCTCT	0.0572294
ipsc-ppc_0_ENST00000417489	ipsc-ppc_0_ENST00000417489	ENST00000417489	ENST00000417489	ENSG00000184674	ENSG00000184674	GSTT1	GSTT1	alternative_splicing	gene_expression	ipsc-ppc	ipsc-ppc	0	0	2212	7.32581e-10	1.56483e-09	0.00578868	0.0113821	0.982829	H4	0.982829	VAR_22_24338936_T_C	0.662209
ipsc-ppc_0_ENST00000417831	ipsc-ppc_0_ENST00000417831	ENST00000417831	ENST00000417831	ENSG00000184674	ENSG00000184674	GSTT1	GSTT1	alternative_splicing	gene_expression	ipsc-ppc	ipsc-ppc	0	0	2212	6.3924e-09	3.13558e-09	0.0505112	0.023851	0.925638	H4	0.925638	VAR_22_24399655_T_G	0.441923
ipsc-ppc_0_ENST00000417896	ipsc-ppc_0_ENST00000417896	ENST00000417896	ENST00000417896	ENSG00000068745	ENSG00000068745	IP6K2	IP6K2	alternative_splicing	gene_expression	ipsc-ppc	ipsc-ppc	0	0	1463	0.000917179	0.00110863	0.012121	0.013679	0.972174	H4	0.972174	VAR_3_48731961_A_G	0.367047
ipsc-ppc_0_ENST00000419065	ipsc-ppc_0_ENST00000419065	ENST00000419065	ENST00000419065	ENSG00000180822	ENSG00000180822	PSMG4	PSMG4	alternative_splicing	gene_expression	ipsc-ppc	ipsc-ppc	0	0	3551	4.95654e-05	0.0342456	0.000114589	0.078284	0.887306	H4	0.887306	VAR_6_3264526_C_T	0.188302
ipsc-ppc_0_ENST00000419783	ipsc-ppc_0_ENST00000419783	ENST00000419783	ENST00000419783	ENSG00000233276	ENSG00000233276	GPX1	GPX1	alternative_splicing	gene_expression	ipsc-ppc	ipsc-ppc	0	0	1676	1.19119e-09	2.03124e-08	0.00805584	0.136514	0.85543	H4	0.85543	VAR_3_49346130_T_C	0.0222387
ipsc-ppc_0_ENST00000419799	ipsc-ppc_0_ENST00000419799	ENST00000419799	ENST00000419799	ENSG00000106100	ENSG00000106100	NOD1	NOD1	alternative_splicing	gene_expression	ipsc-ppc	ipsc-ppc	0	0	2075	1.21638e-09	0.00299533	4.89663e-09	0.011072	0.985933	H4	0.985933	VAR_7_30512695_A_G	0.255083
ipsc-ppc_0_ENST00000420189	ipsc-ppc_0_ENST00000420189	ENST00000420189	ENST00000420189	ENSG00000144567	ENSG00000144567	RETREG2	RETREG2	alternative_splicing	gene_expression	ipsc-ppc	ipsc-ppc	0	0	1866	1.12033e-18	1.56387e-09	1.51622e-11	0.0201851	0.979815	H4	0.979815	VAR_2_220046975_C_A	0.0844797
ipsc-ppc_0_ENST00000420613	ipsc-ppc_0_ENST00000420613	ENST00000420613	ENST00000420613	ENSG00000139620	ENSG00000139620	KANSL2	KANSL2	alternative_splicing	gene_expression	ipsc-ppc	ipsc-ppc	0	0	2375	6.01835e-23	8.45073e-14	1.08912e-11	0.0143073	0.985693	H4	0.985693	VAR_12_49018032_T_A	0.200423
ipsc-ppc_0_ENST00000420700	ipsc-ppc_0_ENST00000420700	ENST00000420700	ENST00000420700	ENSG00000100225	ENSG00000100225	FBXO7	FBXO7	alternative_splicing	gene_expression	ipsc-ppc	ipsc-ppc	0	0	3687	8.27205e-15	4.45838e-10	7.26371e-08	0.00291783	0.997082	H4	0.997082	VAR_22_32870769_C_T	0.953901
ipsc-ppc_0_ENST00000420918	ipsc-ppc_0_ENST00000420918	ENST00000420918	ENST00000420918	ENSG00000212978	ENSG00000212978	AC016747.1	AC016747.1	alternative_splicing	gene_expression	ipsc-ppc	ipsc-ppc	0	0	2425	4.82274e-08	5.94016e-05	4.69237e-05	0.0568528	0.943041	H4	0.943041	VAR_2_61376796_T_C	0.224622
ipsc-ppc_0_ENST00000421755	ipsc-ppc_0_ENST00000421755	ENST00000421755	ENST00000421755	ENSG00000221838	ENSG00000221838	AP4M1	AP4M1	alternative_splicing	gene_expression	ipsc-ppc	ipsc-ppc	0	0	1674	0.00105275	0.00399673	0.0118882	0.044194	0.938868	H4	0.938868	VAR_7_99701176_G_A	0.0634818
ipsc-ppc_0_ENST00000422582	ipsc-ppc_0_ENST00000422582	ENST00000422582	ENST00000422582	ENSG00000221838	ENSG00000221838	AP4M1	AP4M1	alternative_splicing	gene_expression	ipsc-ppc	ipsc-ppc	0	0	1674	1.05885e-06	0.00216634	1.1957e-05	0.0234889	0.974332	H4	0.974332	VAR_7_99733315_C_T	0.110196
ipsc-ppc_0_ENST00000422689	ipsc-ppc_0_ENST00000422689	ENST00000422689	ENST00000422689	ENSG00000221923	ENSG00000221923	ZNF880	ZNF880	alternative_splicing	gene_expression	ipsc-ppc	ipsc-ppc	0	0	4193	3.03135e-31	8.91294e-08	3.71874e-26	0.00994397	0.990056	H4	0.990056	VAR_19_52880612_C_T	0.110761
ipsc-ppc_0_ENST00000422740	ipsc-ppc_0_ENST00000422740	ENST00000422740	ENST00000422740	ENSG00000212978	ENSG00000212978	AC016747.1	AC016747.1	alternative_splicing	gene_expression	ipsc-ppc	ipsc-ppc	0	0	2425	1.11814e-08	2.91649e-05	1.08792e-05	0.027404	0.972556	H4	0.972556	VAR_2_61364154_G_A	0.193608
ipsc-ppc_0_ENST00000422854	ipsc-ppc_0_ENST00000422854	ENST00000422854	ENST00000422854	ENSG00000132436	ENSG00000132436	FIGNL1	FIGNL1	alternative_splicing	gene_expression	ipsc-ppc	ipsc-ppc	0	0	2923	3.62451e-21	3.64137e-16	3.08848e-08	0.00210495	0.997895	H4	0.997895	VAR_7_50515627_G_A	0.333327
ipsc-ppc_0_ENST00000423566	ipsc-ppc_0_ENST00000423566	ENST00000423566	ENST00000423566	ENSG00000157823	ENSG00000157823	AP3S2	AP3S2	alternative_splicing	gene_expression	ipsc-ppc	ipsc-ppc	0	0	3360	6.74695e-08	1.65699e-06	0.00127071	0.030239	0.968489	H4	0.968489	VAR_15_90418413_T_A	0.128072
ipsc-ppc_0_ENST00000423913	ipsc-ppc_0_ENST00000423913	ENST00000423913	ENST00000423913	ENSG00000228315	ENSG00000228315	GUSBP11	GUSBP11	alternative_splicing	gene_expression	ipsc-ppc	ipsc-ppc	0	0	3131	6.42458e-05	0.000154009	0.0351206	0.0833091	0.881352	H4	0.881352	VAR_22_24028412_T_C	0.0474784
ipsc-ppc_0_ENST00000424349	ipsc-ppc_0_ENST00000424349	ENST00000424349	ENST00000424349	ENSG00000225733	ENSG00000225733	FGD5-AS1	FGD5-AS1	alternative_splicing	gene_expression	ipsc-ppc	ipsc-ppc	0	0	2773	2.26107e-18	2.3449e-13	5.44874e-08	0.00465541	0.995345	H4	0.995345	VAR_3_14986435_T_C	0.295284
ipsc-ppc_0_ENST00000424542	ipsc-ppc_0_ENST00000424542	ENST00000424542	ENST00000424542	ENSG00000065054	ENSG00000065054	SLC9A3R2	SLC9A3R2	alternative_splicing	gene_expression	ipsc-ppc	ipsc-ppc	0	0	2859	1.70069e-10	3.75901e-07	6.20574e-07	0.00037202	0.999627	H4	0.999627	VAR_16_2089006_G_A	0.997314
ipsc-ppc_0_ENST00000424818	ipsc-ppc_0_ENST00000424818	ENST00000424818	ENST00000424818	ENSG00000146707	ENSG00000146707	POMZP3	POMZP3	alternative_splicing	gene_expression	ipsc-ppc	ipsc-ppc	0	0	1635	1.05133e-14	1.91139e-12	6.01448e-05	0.00994478	0.989995	H4	0.989995	VAR_7_76209459_A_G	0.215216
ipsc-ppc_0_ENST00000424818	ipsc-ppc_1_ENST00000424818	ENST00000424818	ENST00000424818	ENSG00000146707	ENSG00000146707	POMZP3	POMZP3	alternative_splicing	gene_expression	ipsc-ppc	ipsc-ppc	0	1	1635	4.53575e-07	8.24633e-05	0.00530357	0.964199	0.0304145	H3	0.964199
ipsc-ppc_0_ENST00000424846	ipsc-ppc_0_ENST00000424846	ENST00000424846	ENST00000424846	ENSG00000241015	ENSG00000241015	TPM3P9	TPM3P9	alternative_splicing	gene_expression	ipsc-ppc	ipsc-ppc	0	0	4585	3.77503e-05	6.87493e-05	0.0243902	0.0434863	0.932017	H4	0.932017	VAR_19_53944800_A_G	0.0661207
ipsc-ppc_0_ENST00000425119	ipsc-ppc_0_ENST00000425119	ENST00000425119	ENST00000425119	ENSG00000174194	ENSG00000174194	AGAP8	AGAP8	alternative_splicing	gene_expression	ipsc-ppc	ipsc-ppc	0	0	1308	3.28241e-11	5.59668e-07	4.24785e-07	0.00624907	0.99375	H4	0.99375	VAR_10_51565548_T_C	0.809993
ipsc-ppc_0_ENST00000425358	ipsc-ppc_0_ENST00000425358	ENST00000425358	ENST00000425358	ENSG00000233429	ENSG00000233429	HOTAIRM1	HOTAIRM1	alternative_splicing	gene_expression	ipsc-ppc	ipsc-ppc	0	0	2610	5.31446e-13	8.83442e-08	6.04453e-09	4.81e-06	0.999995	H4	0.999995	VAR_7_27138829_G_A	1
ipsc-ppc_0_ENST00000425642	ipsc-ppc_0_ENST00000425642	ENST00000425642	ENST00000425642	ENSG00000171130	ENSG00000171130	ATP6V0E2	ATP6V0E2	alternative_splicing	gene_expression	ipsc-ppc	ipsc-ppc	0	0	2174	1.06172e-07	5.01237e-07	0.0119307	0.0553919	0.932677	H4	0.932677	VAR_7_149582747_T_C	0.190587
ipsc-ppc_0_ENST00000426161	ipsc-ppc_0_ENST00000426161	ENST00000426161	ENST00000426161	ENSG00000198468	ENSG00000198468	FLVCR1-DT	FLVCR1-DT	alternative_splicing	gene_expression	ipsc-ppc	ipsc-ppc	0	0	2383	1.14815e-22	4.27909e-19	4.38965e-05	0.162763	0.837193	H4	0.837193	VAR_1_213011812_G_C	0.0237597
ipsc-ppc_0_ENST00000426954	ipsc-ppc_0_ENST00000426954	ENST00000426954	ENST00000426954	ENSG00000105136	ENSG00000105136	ZNF419	ZNF419	alternative_splicing	gene_expression	ipsc-ppc	ipsc-ppc	0	0	3334	3.32446e-12	0.000249045	2.67162e-10	0.0190332	0.980718	H4	0.980718	VAR_19_58001512_T_A	0.295232
ipsc-ppc_0_ENST00000426997	ipsc-ppc_0_ENST00000426997	ENST00000426997	ENST00000426997	ENSG00000237651	ENSG00000237651	C2orf74	C2orf74	alternative_splicing	gene_expression	ipsc-ppc	ipsc-ppc	0	0	2476	1.61233e-16	0.000213348	9.62486e-14	0.126486	0.873301	H4	0.873301	VAR_2_61372507_A_G	0.0416101
ipsc-ppc_0_ENST00000427250	ipsc-ppc_0_ENST00000427250	ENST00000427250	ENST00000427250	ENSG00000105699	ENSG00000105699	LSR	LSR	alternative_splicing	gene_expression	ipsc-ppc	ipsc-ppc	0	0	3305	0.0237891	0.0859621	0.0135378	0.0480903	0.828621	H4	0.828621	VAR_19_35758275_G_GGGA	0.258931
ipsc-ppc_0_ENST00000427361	ipsc-ppc_0_ENST00000427361	ENST00000427361	ENST00000427361	ENSG00000142396	ENSG00000142396	ERVK3-1	ERVK3-1	alternative_splicing	gene_expression	ipsc-ppc	ipsc-ppc	0	0	2306	9.57683e-06	0.000346601	6.59328e-05	0.00138803	0.99819	H4	0.99819	VAR_19_58826534_A_G	0.494756
ipsc-ppc_0_ENST00000427401	ipsc-ppc_0_ENST00000427401	ENST00000427401	ENST00000427401	ENSG00000237440	ENSG00000237440	ZNF737	ZNF737	alternative_splicing	gene_expression	ipsc-ppc	ipsc-ppc	0	0	4175	5.28754e-09	1.24334e-05	2.79204e-05	0.064718	0.935242	H4	0.935242	VAR_19_20718837_A_G	0.443045
ipsc-ppc_0_ENST00000427528	ipsc-ppc_0_ENST00000427528	ENST00000427528	ENST00000427528	ENSG00000184319	ENSG00000184319	RPL23AP82	RPL23AP82	alternative_splicing	gene_expression	ipsc-ppc	ipsc-ppc	0	0	1544	0.0859141	0.0541817	0.0306256	0.0185032	0.810775	H4	0.810775	VAR_22_51217954_G_A	0.288996
ipsc-ppc_0_ENST00000428415	ipsc-ppc_0_ENST00000428415	ENST00000428415	ENST00000428415	ENSG00000234928	ENSG00000234928	LINC01659	LINC01659	alternative_splicing	gene_expression	ipsc-ppc	ipsc-ppc	0	0	3352	0.0002606	0.000336852	0.0279956	0.035251	0.936156	H4	0.936156	VAR_22_23776219_G_A	0.41052
ipsc-ppc_0_ENST00000428835	ipsc-ppc_1_ENST00000428835	ENST00000428835	ENST00000428835	ENSG00000223865	ENSG00000223865	HLA-DPB1	HLA-DPB1	alternative_splicing	gene_expression	ipsc-ppc	ipsc-ppc	0	1	11771	0.00309483	0.123667	0.0204998	0.819122	0.0336166	H3	0.819122
ipsc-ppc_0_ENST00000429611	ipsc-ppc_0_ENST00000429611	ENST00000429611	ENST00000429611	ENSG00000233429	ENSG00000233429	HOTAIRM1	HOTAIRM1	alternative_splicing	gene_expression	ipsc-ppc	ipsc-ppc	0	0	2610	4.34999e-08	1.77429e-07	0.000494756	0.00101955	0.998485	H4	0.998485	VAR_7_27138829_G_A	0.999927
ipsc-ppc_0_ENST00000430249	ipsc-ppc_0_ENST00000430249	ENST00000430249	ENST00000430249	ENSG00000021826	ENSG00000021826	CPS1	CPS1	alternative_splicing	gene_expression	ipsc-ppc	ipsc-ppc	0	0	2920	0.000348283	0.0124915	0.00381648	0.136034	0.84731	H4	0.84731	VAR_2_211339463_A_AAAATAAAT	0.121614
ipsc-ppc_0_ENST00000430256	ipsc-ppc_0_ENST00000430256	ENST00000430256	ENST00000430256	ENSG00000153885	ENSG00000153885	KCTD15	KCTD15	alternative_splicing	gene_expression	ipsc-ppc	ipsc-ppc	0	0	3095	0.000425557	0.00439477	0.000708929	0.00633303	0.988138	H4	0.988138	VAR_19_34287881_G_GCCGCT	0.532704
ipsc-ppc_0_ENST00000430297	ipsc-ppc_0_ENST00000430297	ENST00000430297	ENST00000430297	ENSG00000144567	ENSG00000144567	RETREG2	RETREG2	alternative_splicing	gene_expression	ipsc-ppc	ipsc-ppc	0	0	1866	3.6374e-13	2.03188e-09	4.92276e-06	0.0265255	0.97347	H4	0.97347	VAR_2_220050707_G_A	0.169777
ipsc-ppc_0_ENST00000430424	ipsc-ppc_0_ENST00000430424	ENST00000430424	ENST00000430424	ENSG00000125734	ENSG00000125734	GPR108	GPR108	alternative_splicing	gene_expression	ipsc-ppc	ipsc-ppc	0	0	3957	1.02621e-14	3.53088e-14	0.00141816	0.00388479	0.994697	H4	0.994697	VAR_19_6737239_T_C	0.392322
ipsc-ppc_0_ENST00000430466	ipsc-ppc_0_ENST00000430466	ENST00000430466	ENST00000430466	ENSG00000174547	ENSG00000174547	MRPL11	MRPL11	alternative_splicing	gene_expression	ipsc-ppc	ipsc-ppc	0	0	1734	4.52708e-15	0.0240754	1.78895e-15	0.00854644	0.967378	H4	0.967378	VAR_11_66206169_C_T	0.996184
ipsc-ppc_0_ENST00000431388	ipsc-ppc_0_ENST00000431388	ENST00000431388	ENST00000431388	ENSG00000224877	ENSG00000224877	NDUFAF8	NDUFAF8	alternative_splicing	gene_expression	ipsc-ppc	ipsc-ppc	0	0	3847	1.39841e-16	2.10534e-10	6.75079e-10	1.63671e-05	0.999984	H4	0.999984	VAR_17_79213562_T_C	0.999998
ipsc-ppc_0_ENST00000432365	ipsc-ppc_0_ENST00000432365	ENST00000432365	ENST00000432365	ENSG00000065054	ENSG00000065054	SLC9A3R2	SLC9A3R2	alternative_splicing	gene_expression	ipsc-ppc	ipsc-ppc	0	0	2859	1.29463e-10	5.83773e-07	4.72404e-07	0.00113129	0.998868	H4	0.998868	VAR_16_2089006_G_A	0.991889
ipsc-ppc_0_ENST00000432667	ipsc-ppc_0_ENST00000432667	ENST00000432667	ENST00000432667	ENSG00000151353	ENSG00000151353	TMEM18	TMEM18	alternative_splicing	gene_expression	ipsc-ppc	ipsc-ppc	0	0	3816	1.58323e-09	0.00030513	1.42531e-08	0.00174899	0.997946	H4	0.997946	VAR_2_674963_G_A	0.499996
ipsc-ppc_0_ENST00000434063	ipsc-ppc_0_ENST00000434063	ENST00000434063	ENST00000434063	ENSG00000233429	ENSG00000233429	HOTAIRM1	HOTAIRM1	alternative_splicing	gene_expression	ipsc-ppc	ipsc-ppc	0	0	2610	4.69342e-16	8.83306e-08	5.33818e-12	4.65485e-06	0.999995	H4	0.999995	VAR_7_27138829_G_A	1
ipsc-ppc_0_ENST00000434618	ipsc-ppc_0_ENST00000434618	ENST00000434618	ENST00000434618	ENSG00000231925	ENSG00000231925	TAPBP	TAPBP	alternative_splicing	gene_expression	ipsc-ppc	ipsc-ppc	0	0	5332	7.10625e-09	2.6335e-06	0.00252266	0.934807	0.0626674	H3	0.934807
ipsc-ppc_0_ENST00000434651	ipsc-ppc_0_ENST00000434651	ENST00000434651	ENST00000434651	ENSG00000179344	ENSG00000179344	HLA-DQB1	HLA-DQB1	alternative_splicing	gene_expression	ipsc-ppc	ipsc-ppc	0	0	14323	1.79054e-25	6.82631e-19	2.25469e-08	0.0850433	0.914957	H4	0.914957	VAR_6_32628065_C_G	0.0694094
ipsc-ppc_0_ENST00000435319	ipsc-ppc_0_ENST00000435319	ENST00000435319	ENST00000435319	ENSG00000143337	ENSG00000143337	TOR1AIP1	TOR1AIP1	alternative_splicing	gene_expression	ipsc-ppc	ipsc-ppc	0	0	3807	3.88548e-14	0.0111111	1.40256e-13	0.0391583	0.949731	H4	0.949731	VAR_1_179842107_C_T	0.3286
ipsc-ppc_0_ENST00000435366	ipsc-ppc_0_ENST00000435366	ENST00000435366	ENST00000435366	ENSG00000126005	ENSG00000126005	MMP24OS	MMP24OS	alternative_splicing	gene_expression	ipsc-ppc	ipsc-ppc	0	0	2524	0.00992641	0.0158333	0.0318258	0.0498717	0.892543	H4	0.892543	VAR_20_33865895_G_A	0.0492211
ipsc-ppc_0_ENST00000435731	ipsc-ppc_0_ENST00000435731	ENST00000435731	ENST00000435731	ENSG00000185485	ENSG00000185485	SDHAP1	SDHAP1	alternative_splicing	gene_expression	ipsc-ppc	ipsc-ppc	0	0	3287	1.28004e-05	0.011513	0.00103897	0.934422	0.0530128	H3	0.934422
ipsc-ppc_0_ENST00000436587	ipsc-ppc_0_ENST00000436587	ENST00000436587	ENST00000436587	ENSG00000106392	ENSG00000106392	C1GALT1	C1GALT1	alternative_splicing	gene_expression	ipsc-ppc	ipsc-ppc	0	0	3872	0.000242998	0.0436949	0.000226806	0.0398673	0.915968	H4	0.915968	VAR_7_7286445_A_T	0.925007
ipsc-ppc_0_ENST00000436747	ipsc-ppc_0_ENST00000436747	ENST00000436747	ENST00000436747	ENSG00000180902	ENSG00000180902	D2HGDH	D2HGDH	alternative_splicing	gene_expression	ipsc-ppc	ipsc-ppc	0	0	3106	9.5219e-06	0.00515652	0.00183052	0.991306	0.00169737	H3	0.991306
ipsc-ppc_0_ENST00000438378	ipsc-ppc_0_ENST00000438378	ENST00000438378	ENST00000438378	ENSG00000152117	ENSG00000152117	SMPD4BP	SMPD4BP	alternative_splicing	gene_expression	ipsc-ppc	ipsc-ppc	0	0	1977	2.09078e-10	3.19673e-08	0.000639589	0.0968882	0.902472	H4	0.902472	VAR_2_132273621_G_A	0.195282
ipsc-ppc_0_ENST00000438937	ipsc-ppc_0_ENST00000438937	ENST00000438937	ENST00000438937	ENSG00000166529	ENSG00000166529	ZSCAN21	ZSCAN21	alternative_splicing	gene_expression	ipsc-ppc	ipsc-ppc	0	0	1681	2.74861e-12	2.87838e-07	2.1288e-07	0.0213143	0.978685	H4	0.978685	VAR_7_99639400_C_T	0.0554775
ipsc-ppc_0_ENST00000438970	ipsc-ppc_0_ENST00000438970	ENST00000438970	ENST00000438970	ENSG00000180257	ENSG00000180257	ZNF816	ZNF816	alternative_splicing	gene_expression	ipsc-ppc	ipsc-ppc	0	0	4649	4.06003e-05	0.0284997	5.95853e-05	0.0408958	0.930504	H4	0.930504	VAR_19_53451291_T_C	0.161944
ipsc-ppc_0_ENST00000439025	ipsc-ppc_0_ENST00000439025	ENST00000439025	ENST00000439025	ENSG00000185088	ENSG00000185088	RPS27L	RPS27L	alternative_splicing	gene_expression	ipsc-ppc	ipsc-ppc	0	0	2733	6.55429e-06	0.100739	4.53136e-06	0.0688161	0.830434	H4	0.830434	VAR_15_63449005_G_A	0.0380178
ipsc-ppc_0_ENST00000439074	ipsc-ppc_0_ENST00000439074	ENST00000439074	ENST00000439074	ENSG00000229155	ENSG00000229155	LINC02038	LINC02038	alternative_splicing	gene_expression	ipsc-ppc	ipsc-ppc	0	0	3155	1.13541e-11	0.000214344	1.75839e-10	0.00232205	0.997464	H4	0.997464	VAR_3_193560865_A_G	0.489245
ipsc-ppc_0_ENST00000439086	ipsc-ppc_0_ENST00000439086	ENST00000439086	ENST00000439086	ENSG00000105278	ENSG00000105278	ZFR2	ZFR2	alternative_splicing	gene_expression	ipsc-ppc	ipsc-ppc	0	0	3310	0.00184102	0.00319084	0.00222577	0.00286781	0.989875	H4	0.989875	VAR_19_3855477_T_C	0.861513
ipsc-ppc_0_ENST00000439118	ipsc-ppc_0_ENST00000439118	ENST00000439118	ENST00000439118	ENSG00000198885	ENSG00000198885	ITPRIPL1	ITPRIPL1	alternative_splicing	gene_expression	ipsc-ppc	ipsc-ppc	0	0	1038	0.00493918	0.121013	0.00149596	0.0358155	0.836736	H4	0.836736	VAR_2_96991492_A_G	0.899421
ipsc-ppc_0_ENST00000439559	ipsc-ppc_0_ENST00000439559	ENST00000439559	ENST00000439559	ENSG00000224914	ENSG00000224914	LINC00863	LINC00863	alternative_splicing	gene_expression	ipsc-ppc	ipsc-ppc	0	0	1921	0.000197497	0.00932557	0.000186094	0.00780466	0.982486	H4	0.982486	VAR_10_89114935_CCG_C	0.482332
ipsc-ppc_0_ENST00000439657	ipsc-ppc_0_ENST00000439657	ENST00000439657	ENST00000439657	ENSG00000167615	ENSG00000167615	LENG8	LENG8	alternative_splicing	gene_expression	ipsc-ppc	ipsc-ppc	0	0	3619	2.15822e-14	3.47588e-06	9.05964e-10	0.145054	0.854943	H4	0.854943	VAR_19_54960503_G_A	0.115631
ipsc-ppc_0_ENST00000439957	ipsc-ppc_0_ENST00000439957	ENST00000439957	ENST00000439957	ENSG00000166451	ENSG00000166451	CENPN	CENPN	alternative_splicing	gene_expression	ipsc-ppc	ipsc-ppc	0	0	4397	0.0120346	0.0718177	0.00841176	0.0493395	0.858396	H4	0.858396	VAR_16_81049800_T_C	0.734391
ipsc-ppc_0_ENST00000440042	ipsc-ppc_0_ENST00000440042	ENST00000440042	ENST00000440042	ENSG00000115947	ENSG00000115947	ORC4	ORC4	alternative_splicing	gene_expression	ipsc-ppc	ipsc-ppc	0	0	2228	3.88021e-05	0.008622	0.000352896	0.0775016	0.913485	H4	0.913485	VAR_2_148720187_A_G	0.038498
ipsc-ppc_0_ENST00000440279	ipsc-ppc_0_ENST00000440279	ENST00000440279	ENST00000440279	ENSG00000112514	ENSG00000112514	CUTA	CUTA	alternative_splicing	gene_expression	ipsc-ppc	ipsc-ppc	0	0	5125	0.000142588	0.0204612	0.00112126	0.16008	0.818195	H4	0.818195	VAR_6_33337203_G_A	0.0457967
ipsc-ppc_0_ENST00000440452	ipsc-ppc_0_ENST00000440452	ENST00000440452	ENST00000440452	ENSG00000185619	ENSG00000185619	PCGF3	PCGF3	alternative_splicing	gene_expression	ipsc-ppc	ipsc-ppc	0	0	3017	5.19026e-07	0.00733423	8.95467e-07	0.0116727	0.980992	H4	0.980992	VAR_4_741742_T_C	0.226476
ipsc-ppc_0_ENST00000441876	ipsc-ppc_0_ENST00000441876	ENST00000441876	ENST00000441876	ENSG00000100376	ENSG00000100376	FAM118A	FAM118A	alternative_splicing	gene_expression	ipsc-ppc	ipsc-ppc	0	0	3723	1.22862e-12	2.07437e-09	2.04654e-05	0.0335868	0.966393	H4	0.966393	VAR_22_45794212_G_A	0.130206
ipsc-ppc_1_ENST00000441876	ipsc-ppc_0_ENST00000441876	ENST00000441876	ENST00000441876	ENSG00000100376	ENSG00000100376	FAM118A	FAM118A	alternative_splicing	gene_expression	ipsc-ppc	ipsc-ppc	1	0	3723	1.57346e-09	5.83238e-08	0.0262096	0.971512	0.00227849	H3	0.971512
ipsc-ppc_0_ENST00000442597	ipsc-ppc_0_ENST00000442597	ENST00000442597	ENST00000442597	ENSG00000172113	ENSG00000172113	NME6	NME6	alternative_splicing	gene_expression	ipsc-ppc	ipsc-ppc	0	0	1423	1.78371e-07	5.27382e-05	0.000337446	0.0988707	0.900739	H4	0.900739	VAR_3_48373689_A_G	0.0164498
ipsc-ppc_0_ENST00000442823	ipsc-ppc_0_ENST00000442823	ENST00000442823	ENST00000442823	ENSG00000224032	ENSG00000224032	EPB41L4A-AS1	EPB41L4A-AS1	alternative_splicing	gene_expression	ipsc-ppc	ipsc-ppc	0	0	2633	1.11072e-05	0.000434802	0.00032008	0.0115421	0.987692	H4	0.987692	VAR_5_111497330_C_A	0.576361
ipsc-ppc_0_ENST00000443187	ipsc-ppc_0_ENST00000443187	ENST00000443187	ENST00000443187	ENSG00000115825	ENSG00000115825	PRKD3	PRKD3	alternative_splicing	gene_expression	ipsc-ppc	ipsc-ppc	0	0	3234	5.46235e-05	0.00170663	0.00151529	0.0463928	0.950331	H4	0.950331	VAR_2_37477243_C_T	0.0620253
ipsc-ppc_0_ENST00000443439	ipsc-ppc_0_ENST00000443439	ENST00000443439	ENST00000443439	ENSG00000164307	ENSG00000164307	ERAP1	ERAP1	alternative_splicing	gene_expression	ipsc-ppc	ipsc-ppc	0	0	3340	4.09385e-08	1.9523e-05	0.000227356	0.107531	0.892222	H4	0.892222	VAR_5_96109610_G_A	0.187108
ipsc-ppc_0_ENST00000443439	ipsc-ppc_1_ENST00000443439	ENST00000443439	ENST00000443439	ENSG00000164307	ENSG00000164307	ERAP1	ERAP1	alternative_splicing	gene_expression	ipsc-ppc	ipsc-ppc	0	1	3340	4.26186e-07	0.000203242	9.32654e-05	0.0435208	0.956182	H4	0.956182	VAR_5_96109610_G_A	0.171389
ipsc-ppc_0_ENST00000444460	ipsc-ppc_0_ENST00000444460	ENST00000444460	ENST00000444460	ENSG00000180257	ENSG00000180257	ZNF816	ZNF816	alternative_splicing	gene_expression	ipsc-ppc	ipsc-ppc	0	0	4649	0.00906133	0.0549218	0.0132985	0.0797606	0.842958	H4	0.842958	VAR_19_53455877_C_T	0.160574
ipsc-ppc_0_ENST00000445168	ipsc-ppc_0_ENST00000445168	ENST00000445168	ENST00000445168	ENSG00000229155	ENSG00000229155	LINC02038	LINC02038	alternative_splicing	gene_expression	ipsc-ppc	ipsc-ppc	0	0	3155	5.90354e-11	0.000215124	9.14273e-10	0.00233414	0.997451	H4	0.997451	VAR_3_193560865_A_G	0.486386
ipsc-ppc_0_ENST00000445430	ipsc-ppc_0_ENST00000445430	ENST00000445430	ENST00000445430	ENSG00000242086	ENSG00000242086	MUC20-OT1	MUC20-OT1	alternative_splicing	gene_expression	ipsc-ppc	ipsc-ppc	0	0	3201	0.00269901	0.0990696	0.0232086	0.851868	0.0231547	H3	0.851868
ipsc-ppc_0_ENST00000445782	ipsc-ppc_1_ENST00000445782	ENST00000445782	ENST00000445782	ENSG00000173272	ENSG00000173272	MZT2A	MZT2A	alternative_splicing	gene_expression	ipsc-ppc	ipsc-ppc	0	1	1969	0.000370689	0.0093765	0.036469	0.922445	0.0313391	H3	0.922445
ipsc-ppc_0_ENST00000446166	ipsc-ppc_1_ENST00000446166	ENST00000446166	ENST00000446166	ENSG00000185917	ENSG00000185917	SETD4	SETD4	alternative_splicing	gene_expression	ipsc-ppc	ipsc-ppc	0	1	3430	0.00327213	0.061313	0.00473248	0.0878339	0.842848	H4	0.842848	VAR_21_37376480_A_G	0.0689087
ipsc-ppc_0_ENST00000446312	ipsc-ppc_0_ENST00000446312	ENST00000446312	ENST00000446312	ENSG00000204580	ENSG00000204580	DDR1	DDR1	alternative_splicing	gene_expression	ipsc-ppc	ipsc-ppc	0	0	9801	2.16522e-08	0.000351429	4.47382e-06	0.0716848	0.927959	H4	0.927959	VAR_6_30846096_C_G	0.0177533
ipsc-ppc_0_ENST00000448048	ipsc-ppc_0_ENST00000448048	ENST00000448048	ENST00000448048	ENSG00000188234	ENSG00000188234	AGAP4	AGAP4	alternative_splicing	gene_expression	ipsc-ppc	ipsc-ppc	0	0	993	0.00277948	0.00744882	0.00563243	0.0141245	0.970015	H4	0.970015	VAR_10_45923528_C_A	0.896721
ipsc-ppc_0_ENST00000448373	ipsc-ppc_0_ENST00000448373	ENST00000448373	ENST00000448373	ENSG00000233527	ENSG00000233527	ZNF529-AS1	ZNF529-AS1	alternative_splicing	gene_expression	ipsc-ppc	ipsc-ppc	0	0	2792	6.51393e-08	2.11928e-05	0.00028325	0.0912455	0.90845	H4	0.90845	VAR_19_37125275_T_C	0.0408411
ipsc-ppc_0_ENST00000449021	ipsc-ppc_0_ENST00000449021	ENST00000449021	ENST00000449021	ENSG00000240356	ENSG00000240356	RPL23AP7	RPL23AP7	alternative_splicing	gene_expression	ipsc-ppc	ipsc-ppc	0	0	2523	1.09723e-17	3.72501e-15	0.00293389	0.996034	0.00103243	H3	0.996034
ipsc-ppc_0_ENST00000449428	ipsc-ppc_1_ENST00000449428	ENST00000449428	ENST00000449428	ENSG00000182534	ENSG00000182534	MXRA7	MXRA7	alternative_splicing	gene_expression	ipsc-ppc	ipsc-ppc	0	1	3780	1.40698e-07	0.00175729	7.98814e-05	0.997708	0.000454475	H3	0.997708
ipsc-ppc_0_ENST00000449711	ipsc-ppc_0_ENST00000449711	ENST00000449711	ENST00000449711	ENSG00000234928	ENSG00000234928	LINC01659	LINC01659	alternative_splicing	gene_expression	ipsc-ppc	ipsc-ppc	0	0	3352	4.83596e-05	0.000276159	0.00519516	0.0287013	0.965779	H4	0.965779	VAR_22_23776219_G_A	0.45573
ipsc-ppc_0_ENST00000449934	ipsc-ppc_1_ENST00000449934	ENST00000449934	ENST00000449934	ENSG00000204520	ENSG00000204520	MICA	MICA	alternative_splicing	gene_expression	ipsc-ppc	ipsc-ppc	0	1	9932	9.73207e-08	0.00259396	5.59635e-06	0.148314	0.849086	H4	0.849086	VAR_6_31379403_C_G	0.0367443
ipsc-ppc_0_ENST00000450673	ipsc-ppc_0_ENST00000450673	ENST00000450673	ENST00000450673	ENSG00000228696	ENSG00000228696	ARL17B	ARL17B	alternative_splicing	gene_expression	ipsc-ppc	ipsc-ppc	0	0	3609	1.82492e-18	1.15411e-09	1.60621e-10	0.10068	0.89932	H4	0.89932	VAR_17_44566824_T_TTTTG	0.976329
ipsc-ppc_0_ENST00000450737	ipsc-ppc_0_ENST00000450737	ENST00000450737	ENST00000450737	ENSG00000111224	ENSG00000111224	PARP11	PARP11	alternative_splicing	gene_expression	ipsc-ppc	ipsc-ppc	0	0	3287	0.00159945	0.00127833	0.00409493	0.00228206	0.990745	H4	0.990745	VAR_12_3918186_CT_C	0.998075
ipsc-ppc_0_ENST00000452089	ipsc-ppc_0_ENST00000452089	ENST00000452089	ENST00000452089	ENSG00000121716	ENSG00000121716	PILRB	PILRB	alternative_splicing	gene_expression	ipsc-ppc	ipsc-ppc	0	0	1984	6.92646e-15	1.58528e-09	3.10354e-07	0.0701017	0.929898	H4	0.929898	VAR_7_99976703_G_A	0.0279522
ipsc-ppc_0_ENST00000452145	ipsc-ppc_0_ENST00000452145	ENST00000452145	ENST00000452145	ENSG00000204172	ENSG00000204172	AGAP10	AGAP10	alternative_splicing	gene_expression	ipsc-ppc	ipsc-ppc	0	0	999	0.000810811	0.000372324	0.0147431	0.00579175	0.978282	H4	0.978282	VAR_10_47340239_A_G	0.556137
ipsc-ppc_0_ENST00000453516	ipsc-ppc_0_ENST00000453516	ENST00000453516	ENST00000453516	ENSG00000242247	ENSG00000242247	ARFGAP3	ARFGAP3	alternative_splicing	gene_expression	ipsc-ppc	ipsc-ppc	0	0	3777	4.00936e-26	3.25794e-08	8.26945e-20	0.0662625	0.933737	H4	0.933737	VAR_22_43227272_T_G	0.669979
ipsc-ppc_1_ENST00000453527	ipsc-ppc_0_ENST00000453527	ENST00000453527	ENST00000453527	ENSG00000164733	ENSG00000164733	CTSB	CTSB	alternative_splicing	gene_expression	ipsc-ppc	ipsc-ppc	1	0	2934	2.71295e-10	0.0411737	6.20019e-09	0.940969	0.0178577	H3	0.940969
ipsc-ppc_0_ENST00000454295	ipsc-ppc_1_ENST00000454295	ENST00000454295	ENST00000454295	ENSG00000152939	ENSG00000152939	MARVELD2	MARVELD2	alternative_splicing	gene_expression	ipsc-ppc	ipsc-ppc	0	1	1808	3.79357e-05	0.00128639	0.00396517	0.133597	0.861113	H4	0.861113	VAR_5_68743156_GAGAA_G	0.0802415
ipsc-ppc_0_ENST00000455279	ipsc-ppc_0_ENST00000455279	ENST00000455279	ENST00000455279	ENSG00000204536	ENSG00000204536	CCHCR1	CCHCR1	alternative_splicing	gene_expression	ipsc-ppc	ipsc-ppc	0	0	10415	4.1684e-08	0.0253672	1.50897e-06	0.918238	0.056393	H3	0.918238
ipsc-ppc_0_ENST00000455858	ipsc-ppc_0_ENST00000455858	ENST00000455858	ENST00000455858	ENSG00000174989	ENSG00000174989	FBXW8	FBXW8	alternative_splicing	gene_expression	ipsc-ppc	ipsc-ppc	0	0	3373	1.07671e-08	0.00151521	4.35207e-07	0.0603066	0.938178	H4	0.938178	VAR_12_117341429_G_A	0.151012
ipsc-ppc_0_ENST00000455989	ipsc-ppc_0_ENST00000455989	ENST00000455989	ENST00000455989	ENSG00000135269	ENSG00000135269	TES	TES	alternative_splicing	gene_expression	ipsc-ppc	ipsc-ppc	0	0	2454	1.78986e-14	0.0577852	4.21551e-14	0.13529	0.806925	H4	0.806925	VAR_7_115864889_C_A	0.0389039
ipsc-ppc_0_ENST00000456314	ipsc-ppc_0_ENST00000456314	ENST00000456314	ENST00000456314	ENSG00000117595	ENSG00000117595	IRF6	IRF6	alternative_splicing	gene_expression	ipsc-ppc	ipsc-ppc	0	0	2918	1.19896e-09	0.0170968	1.88368e-09	0.0259038	0.956999	H4	0.956999	VAR_1_209975386_A_G	0.622775
ipsc-ppc_0_ENST00000457054	ipsc-ppc_0_ENST00000457054	ENST00000457054	ENST00000457054	ENSG00000170248	ENSG00000170248	PDCD6IP	PDCD6IP	alternative_splicing	gene_expression	ipsc-ppc	ipsc-ppc	0	0	2367	1.51566e-12	2.42181e-06	5.8046e-09	0.0082832	0.991714	H4	0.991714	VAR_3_33840114_T_C	0.124723
ipsc-ppc_0_ENST00000457413	ipsc-ppc_0_ENST00000457413	ENST00000457413	ENST00000457413	ENSG00000152076	ENSG00000152076	CCDC74B	CCDC74B	alternative_splicing	gene_expression	ipsc-ppc	ipsc-ppc	0	0	1355	2.77253e-09	1.15259e-08	0.00304744	0.0116835	0.985269	H4	0.985269	VAR_2_130922999_C_CA	0.679101
ipsc-ppc_0_ENST00000460064	ipsc-ppc_0_ENST00000460064	ENST00000460064	ENST00000460064	ENSG00000152492	ENSG00000152492	CCDC50	CCDC50	alternative_splicing	gene_expression	ipsc-ppc	ipsc-ppc	0	0	3935	0.000126113	0.040938	0.000198531	0.0635508	0.895187	H4	0.895187	VAR_3_191090597_T_C	0.0905254
ipsc-ppc_0_ENST00000461449	ipsc-ppc_0_ENST00000461449	ENST00000461449	ENST00000461449	ENSG00000156171	ENSG00000156171	DRAM2	DRAM2	alternative_splicing	gene_expression	ipsc-ppc	ipsc-ppc	0	0	3287	3.04701e-09	1.20928e-06	2.98733e-05	0.0108668	0.989102	H4	0.989102	VAR_1_111682118_C_T	0.691005
ipsc-ppc_0_ENST00000462092	ipsc-ppc_0_ENST00000462092	ENST00000462092	ENST00000462092	ENSG00000156171	ENSG00000156171	DRAM2	DRAM2	alternative_splicing	gene_expression	ipsc-ppc	ipsc-ppc	0	0	3287	3.48727e-19	1.60764e-07	3.41897e-15	0.000576729	0.999423	H4	0.999423	VAR_1_111682118_C_T	0.999834
ipsc-ppc_0_ENST00000462425	ipsc-ppc_0_ENST00000462425	ENST00000462425	ENST00000462425	ENSG00000144857	ENSG00000144857	BOC	BOC	alternative_splicing	gene_expression	ipsc-ppc	ipsc-ppc	0	0	3182	0.0529307	0.0368596	0.0374842	0.0252556	0.84747	H4	0.84747	VAR_3_112930905_T_G	0.959767
ipsc-ppc_0_ENST00000462490	ipsc-ppc_0_ENST00000462490	ENST00000462490	ENST00000462490	ENSG00000188690	ENSG00000188690	UROS	UROS	alternative_splicing	gene_expression	ipsc-ppc	ipsc-ppc	0	0	2807	4.46138e-22	1.84965e-06	1.73826e-18	0.0062129	0.993785	H4	0.993785	VAR_10_127482764_T_C	0.999993
ipsc-ppc_0_ENST00000463000	ipsc-ppc_0_ENST00000463000	ENST00000463000	ENST00000463000	ENSG00000187260	ENSG00000187260	WDR86	WDR86	alternative_splicing	gene_expression	ipsc-ppc	ipsc-ppc	0	0	3177	0.000239875	0.106848	0.00198304	0.883299	0.00763043	H3	0.883299
ipsc-ppc_0_ENST00000463100	ipsc-ppc_0_ENST00000463100	ENST00000463100	ENST00000463100	ENSG00000137210	ENSG00000137210	TMEM14B	TMEM14B	alternative_splicing	gene_expression	ipsc-ppc	ipsc-ppc	0	0	3260	6.44044e-08	9.30083e-05	1.83011e-06	0.00164465	0.99826	H4	0.99826	VAR_6_10842831_G_A	0.812966
ipsc-ppc_0_ENST00000463682	ipsc-ppc_0_ENST00000463682	ENST00000463682	ENST00000463682	ENSG00000156171	ENSG00000156171	DRAM2	DRAM2	alternative_splicing	gene_expression	ipsc-ppc	ipsc-ppc	0	0	3287	1.19384e-19	1.60662e-07	1.17046e-15	0.000575728	0.999424	H4	0.999424	VAR_1_111682118_C_T	0.999843
ipsc-ppc_0_ENST00000464010	ipsc-ppc_0_ENST00000464010	ENST00000464010	ENST00000464010	ENSG00000214113	ENSG00000214113	LYRM4	LYRM4	alternative_splicing	gene_expression	ipsc-ppc	ipsc-ppc	0	0	3620	0.000182083	0.00268145	0.00317388	0.045792	0.948171	H4	0.948171	VAR_6_5182818_T_A	0.13438
ipsc-ppc_0_ENST00000464603	ipsc-ppc_0_ENST00000464603	ENST00000464603	ENST00000464603	ENSG00000168393	ENSG00000168393	DTYMK	DTYMK	alternative_splicing	gene_expression	ipsc-ppc	ipsc-ppc	0	0	3323	6.45001e-07	1.13558e-06	0.0340188	0.0589863	0.906993	H4	0.906993	VAR_2_242605438_T_A	0.0231351
ipsc-ppc_0_ENST00000464662	ipsc-ppc_0_ENST00000464662	ENST00000464662	ENST00000464662	ENSG00000171130	ENSG00000171130	ATP6V0E2	ATP6V0E2	alternative_splicing	gene_expression	ipsc-ppc	ipsc-ppc	0	0	2174	2.77809e-08	5.462e-07	0.00312177	0.0604406	0.936437	H4	0.936437	VAR_7_149574170_G_GGGTCTTGTCAAGACCCCT	0.304669
ipsc-ppc_0_ENST00000465122	ipsc-ppc_0_ENST00000465122	ENST00000465122	ENST00000465122	ENSG00000170248	ENSG00000170248	PDCD6IP	PDCD6IP	alternative_splicing	gene_expression	ipsc-ppc	ipsc-ppc	0	0	2367	1.19425e-05	1.37584e-05	0.0457368	0.0517889	0.902449	H4	0.902449	VAR_3_33863235_C_T	0.119897
ipsc-ppc_0_ENST00000465853	ipsc-ppc_0_ENST00000465853	ENST00000465853	ENST00000465853	ENSG00000180758	ENSG00000180758	GPR157	GPR157	alternative_splicing	gene_expression	ipsc-ppc	ipsc-ppc	0	0	2888	0.0606091	0.0390736	0.0255031	0.0155821	0.859232	H4	0.859232	VAR_1_9206736_C_A	0.491677
ipsc-ppc_0_ENST00000466280	ipsc-ppc_0_ENST00000466280	ENST00000466280	ENST00000466280	ENSG00000106804	ENSG00000106804	C5	C5	alternative_splicing	gene_expression	ipsc-ppc	ipsc-ppc	0	0	2264	2.48817e-23	0.00331994	1.20769e-21	0.160305	0.836375	H4	0.836375	VAR_9_123932722_C_T	0.160963
ipsc-ppc_0_ENST00000466892	ipsc-ppc_0_ENST00000466892	ENST00000466892	ENST00000466892	ENSG00000204525	ENSG00000204525	HLA-C	HLA-C	alternative_splicing	gene_expression	ipsc-ppc	ipsc-ppc	0	0	10443	1.17504e-13	1.26548e-10	4.46442e-05	0.0471273	0.952828	H4	0.952828	VAR_6_31241092_C_G	0.800015
ipsc-ppc_0_ENST00000466892	ipsc-ppc_1_ENST00000466892	ENST00000466892	ENST00000466892	ENSG00000204525	ENSG00000204525	HLA-C	HLA-C	alternative_splicing	gene_expression	ipsc-ppc	ipsc-ppc	0	1	10443	2.14111e-06	0.0023059	0.00091688	0.987436	0.00933909	H3	0.987436
ipsc-ppc_1_ENST00000466892	ipsc-ppc_0_ENST00000466892	ENST00000466892	ENST00000466892	ENSG00000204525	ENSG00000204525	HLA-C	HLA-C	alternative_splicing	gene_expression	ipsc-ppc	ipsc-ppc	1	0	10443	1.03126e-10	2.52092e-09	0.0391814	0.957784	0.00303462	H3	0.957784
ipsc-ppc_1_ENST00000466892	ipsc-ppc_1_ENST00000466892	ENST00000466892	ENST00000466892	ENSG00000204525	ENSG00000204525	HLA-C	HLA-C	alternative_splicing	gene_expression	ipsc-ppc	ipsc-ppc	1	1	10443	9.00615e-05	0.00220155	0.0385667	0.942745	0.0163967	H3	0.942745
ipsc-ppc_0_ENST00000467485	ipsc-ppc_0_ENST00000467485	ENST00000467485	ENST00000467485	ENSG00000124508	ENSG00000124508	BTN2A2	BTN2A2	alternative_splicing	gene_expression	ipsc-ppc	ipsc-ppc	0	0	2673	5.31008e-06	0.000207603	0.00211344	0.0817111	0.915963	H4	0.915963	VAR_6_26378149_G_A	0.0707342
ipsc-ppc_0_ENST00000468078	ipsc-ppc_0_ENST00000468078	ENST00000468078	ENST00000468078	ENSG00000146574	ENSG00000146574	CCZ1B	CCZ1B	alternative_splicing	gene_expression	ipsc-ppc	ipsc-ppc	0	0	3742	0.0219068	0.0279238	0.0436731	0.0548169	0.851679	H4	0.851679	VAR_7_6877519_A_G	0.773029
ipsc-ppc_0_ENST00000468380	ipsc-ppc_0_ENST00000468380	ENST00000468380	ENST00000468380	ENSG00000240024	ENSG00000240024	LINC00888	LINC00888	alternative_splicing	gene_expression	ipsc-ppc	ipsc-ppc	0	0	2824	2.21005e-05	0.0498659	5.88778e-05	0.132029	0.818024	H4	0.818024	VAR_3_183180767_C_T	0.0740069
ipsc-ppc_0_ENST00000469918	ipsc-ppc_0_ENST00000469918	ENST00000469918	ENST00000469918	ENSG00000117481	ENSG00000117481	NSUN4	NSUN4	alternative_splicing	gene_expression	ipsc-ppc	ipsc-ppc	0	0	2422	4.40155e-10	1.70554e-07	0.000467788	0.180442	0.81909	H4	0.81909	VAR_1_46818219_T_G	0.0286097
ipsc-ppc_0_ENST00000470161	ipsc-ppc_0_ENST00000470161	ENST00000470161	ENST00000470161	ENSG00000185619	ENSG00000185619	PCGF3	PCGF3	alternative_splicing	gene_expression	ipsc-ppc	ipsc-ppc	0	0	3017	0.00230567	0.00849204	0.00397795	0.0136796	0.971545	H4	0.971545	VAR_4_729290_G_A	0.241191
ipsc-ppc_0_ENST00000471542	ipsc-ppc_0_ENST00000471542	ENST00000471542	ENST00000471542	ENSG00000173209	ENSG00000173209	AHSA2P	AHSA2P	alternative_splicing	gene_expression	ipsc-ppc	ipsc-ppc	0	0	2427	0.00122275	0.0094025	0.00371774	0.02763	0.958027	H4	0.958027	VAR_2_61413092_AATAAC_A	0.745657
ipsc-ppc_0_ENST00000472059	ipsc-ppc_0_ENST00000472059	ENST00000472059	ENST00000472059	ENSG00000072210	ENSG00000072210	ALDH3A2	ALDH3A2	alternative_splicing	gene_expression	ipsc-ppc	ipsc-ppc	0	0	2042	7.52446e-13	0.00149138	1.73236e-11	0.0333709	0.965138	H4	0.965138	VAR_17_19559468_A_G	0.124318
ipsc-ppc_0_ENST00000472413	ipsc-ppc_0_ENST00000472413	ENST00000472413	ENST00000472413	ENSG00000183426	ENSG00000183426	NPIPA1	NPIPA1	alternative_splicing	gene_expression	ipsc-ppc	ipsc-ppc	0	0	886	0.0940924	0.0462138	0.0357035	0.0167287	0.807262	H4	0.807262	VAR_16_15181527_T_C	0.883391
ipsc-ppc_0_ENST00000472495	ipsc-ppc_0_ENST00000472495	ENST00000472495	ENST00000472495	ENSG00000214941	ENSG00000214941	ZSWIM7	ZSWIM7	alternative_splicing	gene_expression	ipsc-ppc	ipsc-ppc	0	0	2018	2.7087e-30	4.7241e-20	6.66659e-13	0.0106375	0.989363	H4	0.989363	VAR_17_15870401_T_A	0.110743
ipsc-ppc_0_ENST00000472531	ipsc-ppc_0_ENST00000472531	ENST00000472531	ENST00000472531	ENSG00000196418	ENSG00000196418	ZNF124	ZNF124	alternative_splicing	gene_expression	ipsc-ppc	ipsc-ppc	0	0	3679	1.79164e-15	7.60492e-07	1.41968e-11	0.0050311	0.994968	H4	0.994968	VAR_1_247287601_G_A	0.240306
ipsc-ppc_0_ENST00000473306	ipsc-ppc_0_ENST00000473306	ENST00000473306	ENST00000473306	ENSG00000065802	ENSG00000065802	ASB1	ASB1	alternative_splicing	gene_expression	ipsc-ppc	ipsc-ppc	0	0	3425	0.00011288	0.0347295	0.000165633	0.0500449	0.914947	H4	0.914947	VAR_2_239320505_G_A	0.202217
ipsc-ppc_0_ENST00000473401	ipsc-ppc_0_ENST00000473401	ENST00000473401	ENST00000473401	ENSG00000065621	ENSG00000065621	GSTO2	GSTO2	alternative_splicing	gene_expression	ipsc-ppc	ipsc-ppc	0	0	2237	0.0216429	0.0191232	0.0618157	0.0537753	0.843643	H4	0.843643	VAR_10_105938913_CAG_C	0.538053
ipsc-ppc_0_ENST00000473428	ipsc-ppc_0_ENST00000473428	ENST00000473428	ENST00000473428	ENSG00000119729	ENSG00000119729	RHOQ	RHOQ	alternative_splicing	gene_expression	ipsc-ppc	ipsc-ppc	0	0	3791	1.64991e-12	1.66223e-06	6.8159e-09	0.00587269	0.994126	H4	0.994126	VAR_2_46808243_GGA_G	0.8032
ipsc-ppc_0_ENST00000474013	ipsc-ppc_0_ENST00000474013	ENST00000474013	ENST00000474013	ENSG00000085514	ENSG00000085514	PILRA	PILRA	alternative_splicing	gene_expression	ipsc-ppc	ipsc-ppc	0	0	2020	1.03327e-10	6.65456e-10	0.0226525	0.145056	0.832291	H4	0.832291	VAR_7_100055818_GGTGTGTGTGTGTGTGTGT_G	0.0331439
ipsc-ppc_0_ENST00000474056	ipsc-ppc_0_ENST00000474056	ENST00000474056	ENST00000474056	ENSG00000169062	ENSG00000169062	UPF3A	UPF3A	alternative_splicing	gene_expression	ipsc-ppc	ipsc-ppc	0	0	1464	8.24132e-10	4.5795e-08	0.000672314	0.0363959	0.962932	H4	0.962932	VAR_13_115002305_G_A	0.0576438
ipsc-ppc_0_ENST00000474221	ipsc-ppc_0_ENST00000474221	ENST00000474221	ENST00000474221	ENSG00000142102	ENSG00000142102	PGGHG	PGGHG	alternative_splicing	gene_expression	ipsc-ppc	ipsc-ppc	0	0	2392	0.00175723	0.0286466	0.000708154	0.0105861	0.958302	H4	0.958302	VAR_11_295808_A_G	0.867973
ipsc-ppc_0_ENST00000474709	ipsc-ppc_0_ENST00000474709	ENST00000474709	ENST00000474709	ENSG00000143537	ENSG00000143537	ADAM15	ADAM15	alternative_splicing	gene_expression	ipsc-ppc	ipsc-ppc	0	0	1768	0.00735732	0.00739146	0.00453658	0.0035805	0.977134	H4	0.977134	VAR_1_155033308_G_A	0.992168
ipsc-ppc_0_ENST00000474844	ipsc-ppc_0_ENST00000474844	ENST00000474844	ENST00000474844	ENSG00000117481	ENSG00000117481	NSUN4	NSUN4	alternative_splicing	gene_expression	ipsc-ppc	ipsc-ppc	0	0	2422	1.91576e-11	1.82706e-07	2.03603e-05	0.193369	0.80661	H4	0.80661	VAR_1_46818219_T_G	0.00629599
ipsc-ppc_0_ENST00000475834	ipsc-ppc_0_ENST00000475834	ENST00000475834	ENST00000475834	ENSG00000197081	ENSG00000197081	IGF2R	IGF2R	alternative_splicing	gene_expression	ipsc-ppc	ipsc-ppc	0	0	3311	1.28737e-06	0.00224756	3.77487e-06	0.00559822	0.992149	H4	0.992149	VAR_6_160511354_G_A	0.632324
ipsc-ppc_0_ENST00000475928	ipsc-ppc_0_ENST00000475928	ENST00000475928	ENST00000475928	ENSG00000144306	ENSG00000144306	SCRN3	SCRN3	alternative_splicing	gene_expression	ipsc-ppc	ipsc-ppc	0	0	2502	2.97253e-07	3.06308e-05	0.00179274	0.183921	0.814255	H4	0.814255	VAR_2_175272431_TC_T	0.0280049
ipsc-ppc_0_ENST00000475962	ipsc-ppc_0_ENST00000475962	ENST00000475962	ENST00000475962	ENSG00000100307	ENSG00000100307	CBX7	CBX7	alternative_splicing	gene_expression	ipsc-ppc	ipsc-ppc	0	0	2806	0.000674247	0.0111714	0.00108275	0.0169695	0.970102	H4	0.970102	VAR_22_39519050_T_C	0.537466
ipsc-ppc_0_ENST00000476496	ipsc-ppc_0_ENST00000476496	ENST00000476496	ENST00000476496	ENSG00000214941	ENSG00000214941	ZSWIM7	ZSWIM7	alternative_splicing	gene_expression	ipsc-ppc	ipsc-ppc	0	0	2018	3.05632e-25	7.29026e-20	7.52214e-08	0.0169596	0.98304	H4	0.98304	VAR_17_15870401_T_A	0.11103
ipsc-ppc_0_ENST00000477052	ipsc-ppc_0_ENST00000477052	ENST00000477052	ENST00000477052	ENSG00000137411	ENSG00000137411	VARS2	VARS2	alternative_splicing	gene_expression	ipsc-ppc	ipsc-ppc	0	0	9697	5.98784e-12	1.65704e-05	2.73465e-08	0.0747518	0.925232	H4	0.925232	VAR_6_30810084_A_G	0.0129652
ipsc-ppc_0_ENST00000477202	ipsc-ppc_0_ENST00000477202	ENST00000477202	ENST00000477202	ENSG00000151353	ENSG00000151353	TMEM18	TMEM18	alternative_splicing	gene_expression	ipsc-ppc	ipsc-ppc	0	0	3816	0.00142151	0.000923031	0.0127972	0.00733208	0.977526	H4	0.977526	VAR_2_674963_G_A	0.499366
ipsc-ppc_0_ENST00000477714	ipsc-ppc_0_ENST00000477714	ENST00000477714	ENST00000477714	ENSG00000100376	ENSG00000100376	FAM118A	FAM118A	alternative_splicing	gene_expression	ipsc-ppc	ipsc-ppc	0	0	3723	1.06798e-12	6.00328e-08	1.77896e-05	0.99998	1.88924e-06	H3	0.99998
ipsc-ppc_0_ENST00000478522	ipsc-ppc_0_ENST00000478522	ENST00000478522	ENST00000478522	ENSG00000125870	ENSG00000125870	SNRPB2	SNRPB2	alternative_splicing	gene_expression	ipsc-ppc	ipsc-ppc	0	0	3539	1.71107e-05	0.0208012	7.29107e-06	0.00789235	0.971282	H4	0.971282	VAR_20_16710791_G_T	0.999971
ipsc-ppc_0_ENST00000478863	ipsc-ppc_0_ENST00000478863	ENST00000478863	ENST00000478863	ENSG00000129347	ENSG00000129347	KRI1	KRI1	alternative_splicing	gene_expression	ipsc-ppc	ipsc-ppc	0	0	2773	0.00720664	0.0026687	0.0875964	0.0315669	0.870961	H4	0.870961	VAR_19_10676537_C_A	0.665158
ipsc-ppc_0_ENST00000479125	ipsc-ppc_0_ENST00000479125	ENST00000479125	ENST00000479125	ENSG00000135778	ENSG00000135778	NTPCR	NTPCR	alternative_splicing	gene_expression	ipsc-ppc	ipsc-ppc	0	0	3152	6.79783e-22	2.9777e-14	1.11499e-10	0.00388797	0.996112	H4	0.996112	VAR_1_233089728_C_T	0.249914
ipsc-ppc_0_ENST00000479365	ipsc-ppc_0_ENST00000479365	ENST00000479365	ENST00000479365	ENSG00000124783	ENSG00000124783	SSR1	SSR1	alternative_splicing	gene_expression	ipsc-ppc	ipsc-ppc	0	0	4118	2.27129e-08	2.71718e-05	8.72945e-05	0.103536	0.89635	H4	0.89635	VAR_6_7292965_G_GCT	0.0229222
ipsc-ppc_0_ENST00000479887	ipsc-ppc_0_ENST00000479887	ENST00000479887	ENST00000479887	ENSG00000170356	ENSG00000170356	OR2A20P	OR2A20P	alternative_splicing	gene_expression	ipsc-ppc	ipsc-ppc	0	0	1757	0.000233962	5.22346e-05	0.022459	0.00404101	0.973214	H4	0.973214	VAR_7_143952243_C_T	0.99999
ipsc-ppc_0_ENST00000480046	ipsc-ppc_0_ENST00000480046	ENST00000480046	ENST00000480046	ENSG00000165055	ENSG00000165055	METTL2B	METTL2B	alternative_splicing	gene_expression	ipsc-ppc	ipsc-ppc	0	0	2754	0.000672695	0.172781	0.00314925	0.808867	0.0145305	H3	0.808867
ipsc-ppc_0_ENST00000480991	ipsc-ppc_0_ENST00000480991	ENST00000480991	ENST00000480991	ENSG00000189339	ENSG00000189339	SLC35E2B	SLC35E2B	alternative_splicing	gene_expression	ipsc-ppc	ipsc-ppc	0	0	2752	1.08407e-08	5.43879e-06	1.28405e-05	0.00544756	0.994534	H4	0.994534	VAR_1_1597020_C_G	0.636985
ipsc-ppc_0_ENST00000480991	ipsc-ppc_1_ENST00000480991	ENST00000480991	ENST00000480991	ENSG00000189339	ENSG00000189339	SLC35E2B	SLC35E2B	alternative_splicing	gene_expression	ipsc-ppc	ipsc-ppc	0	1	2752	2.00438e-06	0.0010056	0.00198654	0.996646	0.000359838	H3	0.996646
ipsc-ppc_0_ENST00000481849	ipsc-ppc_0_ENST00000481849	ENST00000481849	ENST00000481849	ENSG00000234745	ENSG00000234745	HLA-B	HLA-B	alternative_splicing	gene_expression	ipsc-ppc	ipsc-ppc	0	0	10637	7.70663e-06	0.0016336	0.00449452	0.952675	0.0411896	H3	0.952675
ipsc-ppc_1_ENST00000481849	ipsc-ppc_0_ENST00000481849	ENST00000481849	ENST00000481849	ENSG00000234745	ENSG00000234745	HLA-B	HLA-B	alternative_splicing	gene_expression	ipsc-ppc	ipsc-ppc	1	0	10637	9.1461e-07	0.00157624	0.000533402	0.919186	0.0787034	H3	0.919186
ipsc-ppc_0_ENST00000482349	ipsc-ppc_0_ENST00000482349	ENST00000482349	ENST00000482349	ENSG00000113812	ENSG00000113812	ACTR8	ACTR8	alternative_splicing	gene_expression	ipsc-ppc	ipsc-ppc	0	0	2664	1.79831e-06	1.33547e-05	0.00770125	0.0562554	0.936028	H4	0.936028	VAR_3_53886912_C_T	0.0770097
ipsc-ppc_0_ENST00000482465	ipsc-ppc_0_ENST00000482465	ENST00000482465	ENST00000482465	ENSG00000128563	ENSG00000128563	PRKRIP1	PRKRIP1	alternative_splicing	gene_expression	ipsc-ppc	ipsc-ppc	0	0	2101	8.01324e-09	3.11549e-06	0.000132116	0.0504164	0.949448	H4	0.949448	VAR_7_102082286_A_G	0.185191
ipsc-ppc_1_ENST00000482555	ipsc-ppc_0_ENST00000482555	ENST00000482555	ENST00000482555	ENSG00000165055	ENSG00000165055	METTL2B	METTL2B	alternative_splicing	gene_expression	ipsc-ppc	ipsc-ppc	1	0	2754	0.00227279	0.0311937	0.0106402	0.145224	0.81067	H4	0.81067	VAR_7_128061161_C_A	0.0670851
ipsc-ppc_0_ENST00000482652	ipsc-ppc_0_ENST00000482652	ENST00000482652	ENST00000482652	ENSG00000196236	ENSG00000196236	XPNPEP3	XPNPEP3	alternative_splicing	gene_expression	ipsc-ppc	ipsc-ppc	0	0	2476	1.69743e-38	1.41382e-18	1.20251e-23	1.59464e-06	0.999998	H4	0.999998	VAR_22_41256802_A_G	1
ipsc-ppc_0_ENST00000483201	ipsc-ppc_0_ENST00000483201	ENST00000483201	ENST00000483201	ENSG00000114648	ENSG00000114648	KLHL18	KLHL18	alternative_splicing	gene_expression	ipsc-ppc	ipsc-ppc	0	0	1373	3.16625e-06	0.0437231	2.58793e-06	0.0348156	0.921456	H4	0.921456	VAR_3_47220535_AG_A	0.170464
ipsc-ppc_0_ENST00000484310	ipsc-ppc_0_ENST00000484310	ENST00000484310	ENST00000484310	ENSG00000156171	ENSG00000156171	DRAM2	DRAM2	alternative_splicing	gene_expression	ipsc-ppc	ipsc-ppc	0	0	3287	7.36034e-23	1.60296e-07	7.21618e-19	0.000572135	0.999428	H4	0.999428	VAR_1_111682118_C_T	0.999996
ipsc-ppc_0_ENST00000484378	ipsc-ppc_0_ENST00000484378	ENST00000484378	ENST00000484378	ENSG00000204525	ENSG00000204525	HLA-C	HLA-C	alternative_splicing	gene_expression	ipsc-ppc	ipsc-ppc	0	0	10443	1.791e-10	2.43308e-09	0.0680466	0.924409	0.00754438	H3	0.924409
ipsc-ppc_0_ENST00000484378	ipsc-ppc_1_ENST00000484378	ENST00000484378	ENST00000484378	ENSG00000204525	ENSG00000204525	HLA-C	HLA-C	alternative_splicing	gene_expression	ipsc-ppc	ipsc-ppc	0	1	10443	0.000151907	0.00206366	0.0650505	0.883665	0.0490689	H3	0.883665
ipsc-ppc_0_ENST00000484562	ipsc-ppc_0_ENST00000484562	ENST00000484562	ENST00000484562	ENSG00000132849	ENSG00000132849	PATJ	PATJ	alternative_splicing	gene_expression	ipsc-ppc	ipsc-ppc	0	0	4206	0.0178234	0.0834682	0.0149766	0.0693223	0.814409	H4	0.814409	VAR_1_62587014_T_TAAA	0.171587
ipsc-ppc_0_ENST00000484630	ipsc-ppc_0_ENST00000484630	ENST00000484630	ENST00000484630	ENSG00000187260	ENSG00000187260	WDR86	WDR86	alternative_splicing	gene_expression	ipsc-ppc	ipsc-ppc	0	0	3177	0.00962998	0.00806172	0.0796107	0.065809	0.836889	H4	0.836889	VAR_7_151104973_T_C	0.301949
ipsc-ppc_0_ENST00000484662	ipsc-ppc_0_ENST00000484662	ENST00000484662	ENST00000484662	ENSG00000162616	ENSG00000162616	DNAJB4	DNAJB4	alternative_splicing	gene_expression	ipsc-ppc	ipsc-ppc	0	0	2087	0.00780493	0.00567584	0.0426276	0.0300855	0.913806	H4	0.913806	VAR_1_78460935_G_A	0.225997
ipsc-ppc_0_ENST00000486270	ipsc-ppc_0_ENST00000486270	ENST00000486270	ENST00000486270	ENSG00000117481	ENSG00000117481	NSUN4	NSUN4	alternative_splicing	gene_expression	ipsc-ppc	ipsc-ppc	0	0	2422	6.98591e-09	1.67455e-07	0.00742448	0.177152	0.815423	H4	0.815423	VAR_1_46818219_T_G	0.0421815
ipsc-ppc_0_ENST00000486447	ipsc-ppc_0_ENST00000486447	ENST00000486447	ENST00000486447	ENSG00000119878	ENSG00000119878	CRIPT	CRIPT	alternative_splicing	gene_expression	ipsc-ppc	ipsc-ppc	0	0	3677	0.000222263	0.00105081	0.00504121	0.0228629	0.970823	H4	0.970823	VAR_2_46849441_A_G	0.186119
ipsc-ppc_0_ENST00000487562	ipsc-ppc_0_ENST00000487562	ENST00000487562	ENST00000487562	ENSG00000162836	ENSG00000162836	ACP6	ACP6	alternative_splicing	gene_expression	ipsc-ppc	ipsc-ppc	0	0	2301	0.00320643	0.0016739	0.0213282	0.0101707	0.963621	H4	0.963621	VAR_1_147099688_C_G	0.760047
ipsc-ppc_0_ENST00000487588	ipsc-ppc_0_ENST00000487588	ENST00000487588	ENST00000487588	ENSG00000158411	ENSG00000158411	MITD1	MITD1	alternative_splicing	gene_expression	ipsc-ppc	ipsc-ppc	0	0	2213	1.61187e-06	8.9571e-05	0.00156804	0.0862233	0.912117	H4	0.912117	VAR_2_99783403_G_A	0.0353502
ipsc-ppc_0_ENST00000488433	ipsc-ppc_0_ENST00000488433	ENST00000488433	ENST00000488433	ENSG00000178028	ENSG00000178028	DMAP1	DMAP1	alternative_splicing	gene_expression	ipsc-ppc	ipsc-ppc	0	0	2299	0.00233388	0.0863935	0.00085512	0.0307744	0.879643	H4	0.879643	VAR_1_44686322_T_C	0.319828
ipsc-ppc_0_ENST00000488575	ipsc-ppc_0_ENST00000488575	ENST00000488575	ENST00000488575	ENSG00000223865	ENSG00000223865	HLA-DPB1	HLA-DPB1	alternative_splicing	gene_expression	ipsc-ppc	ipsc-ppc	0	0	11771	1.88279e-11	1.14595e-10	0.137793	0.838645	0.023562	H3	0.838645
ipsc-ppc_1_ENST00000488575	ipsc-ppc_0_ENST00000488575	ENST00000488575	ENST00000488575	ENSG00000223865	ENSG00000223865	HLA-DPB1	HLA-DPB1	alternative_splicing	gene_expression	ipsc-ppc	ipsc-ppc	1	0	11771	1.74233e-11	1.1672e-10	0.127513	0.854204	0.0182823	H3	0.854204
ipsc-ppc_0_ENST00000489567	ipsc-ppc_0_ENST00000489567	ENST00000489567	ENST00000489567	ENSG00000124783	ENSG00000124783	SSR1	SSR1	alternative_splicing	gene_expression	ipsc-ppc	ipsc-ppc	0	0	4118	2.96111e-18	1.94883e-05	1.13807e-14	0.0739753	0.926005	H4	0.926005	VAR_6_7281048_A_C	0.0266071
ipsc-ppc_0_ENST00000489686	ipsc-ppc_0_ENST00000489686	ENST00000489686	ENST00000489686	ENSG00000237651	ENSG00000237651	C2orf74	C2orf74	alternative_splicing	gene_expression	ipsc-ppc	ipsc-ppc	0	0	2476	1.75331e-13	0.000279237	1.04664e-10	0.165858	0.833863	H4	0.833863	VAR_2_61363289_A_G	0.0495302
ipsc-ppc_0_ENST00000489847	ipsc-ppc_0_ENST00000489847	ENST00000489847	ENST00000489847	ENSG00000100211	ENSG00000100211	CBY1	CBY1	alternative_splicing	gene_expression	ipsc-ppc	ipsc-ppc	0	0	2526	1.39941e-08	3.70459e-06	0.000628609	0.165575	0.833793	H4	0.833793	VAR_22_39058306_C_CAA	0.0378843
ipsc-ppc_0_ENST00000490178	ipsc-ppc_0_ENST00000490178	ENST00000490178	ENST00000490178	ENSG00000146574	ENSG00000146574	CCZ1B	CCZ1B	alternative_splicing	gene_expression	ipsc-ppc	ipsc-ppc	0	0	3742	0.000121109	0.00432017	0.000241441	0.00762494	0.987692	H4	0.987692	VAR_7_6877519_A_G	0.942692
ipsc-ppc_0_ENST00000490200	ipsc-ppc_0_ENST00000490200	ENST00000490200	ENST00000490200	ENSG00000115947	ENSG00000115947	ORC4	ORC4	alternative_splicing	gene_expression	ipsc-ppc	ipsc-ppc	0	0	2228	2.85961e-18	0.00887595	2.60075e-17	0.0798133	0.911311	H4	0.911311	VAR_2_148733548_T_TA	0.367533
ipsc-ppc_0_ENST00000490395	ipsc-ppc_0_ENST00000490395	ENST00000490395	ENST00000490395	ENSG00000214941	ENSG00000214941	ZSWIM7	ZSWIM7	alternative_splicing	gene_expression	ipsc-ppc	ipsc-ppc	0	0	2018	2.19965e-33	3.97702e-20	5.41373e-16	0.00879695	0.991203	H4	0.991203	VAR_17_15870401_T_A	0.110897
ipsc-ppc_0_ENST00000490807	ipsc-ppc_0_ENST00000490807	ENST00000490807	ENST00000490807	ENSG00000135778	ENSG00000135778	NTPCR	NTPCR	alternative_splicing	gene_expression	ipsc-ppc	ipsc-ppc	0	0	3152	4.67724e-19	2.43969e-14	7.67171e-08	0.00300463	0.996995	H4	0.996995	VAR_1_233089728_C_T	0.249999
ipsc-ppc_0_ENST00000490889	ipsc-ppc_0_ENST00000490889	ENST00000490889	ENST00000490889	ENSG00000196220	ENSG00000196220	SRGAP3	SRGAP3	alternative_splicing	gene_expression	ipsc-ppc	ipsc-ppc	0	0	4132	0.000434265	0.00100997	0.00315166	0.00634076	0.989063	H4	0.989063	VAR_3_9403161_G_A	0.248386
ipsc-ppc_0_ENST00000491688	ipsc-ppc_0_ENST00000491688	ENST00000491688	ENST00000491688	ENSG00000102606	ENSG00000102606	ARHGEF7	ARHGEF7	alternative_splicing	gene_expression	ipsc-ppc	ipsc-ppc	0	0	3595	1.18214e-09	6.12299e-09	0.000713506	0.00269907	0.996587	H4	0.996587	VAR_13_111925198_C_T	0.462862
ipsc-ppc_0_ENST00000492864	ipsc-ppc_0_ENST00000492864	ENST00000492864	ENST00000492864	ENSG00000182362	ENSG00000182362	YBEY	YBEY	alternative_splicing	gene_expression	ipsc-ppc	ipsc-ppc	0	0	3220	2.83129e-09	0.000267423	9.92113e-06	0.937015	0.0627075	H3	0.937015
ipsc-ppc_0_ENST00000493091	ipsc-ppc_0_ENST00000493091	ENST00000493091	ENST00000493091	ENSG00000121716	ENSG00000121716	PILRB	PILRB	alternative_splicing	gene_expression	ipsc-ppc	ipsc-ppc	0	0	1984	1.93902e-15	2.67584e-09	8.68815e-08	0.119015	0.880984	H4	0.880984	VAR_7_99905325_C_T	0.0199529
ipsc-ppc_0_ENST00000493499	ipsc-ppc_0_ENST00000493499	ENST00000493499	ENST00000493499	ENSG00000242294	ENSG00000242294	STAG3L5P	STAG3L5P	alternative_splicing	gene_expression	ipsc-ppc	ipsc-ppc	0	0	2004	2.78582e-07	1.29684e-06	0.0120148	0.0549975	0.932986	H4	0.932986	VAR_7_99948659_T_G	0.540626
ipsc-ppc_0_ENST00000493536	ipsc-ppc_0_ENST00000493536	ENST00000493536	ENST00000493536	ENSG00000163597	ENSG00000163597	SNHG16	SNHG16	alternative_splicing	gene_expression	ipsc-ppc	ipsc-ppc	0	0	3506	3.30061e-16	3.75172e-12	8.79651e-05	0.999876	3.60005e-05	H3	0.999876
ipsc-ppc_0_ENST00000493974	ipsc-ppc_0_ENST00000493974	ENST00000493974	ENST00000493974	ENSG00000070759	ENSG00000070759	TESK2	TESK2	alternative_splicing	gene_expression	ipsc-ppc	ipsc-ppc	0	0	2785	0.000110193	0.00488002	0.00333449	0.146827	0.844848	H4	0.844848	VAR_1_45867753_T_A	0.0557461
ipsc-ppc_0_ENST00000494689	ipsc-ppc_0_ENST00000494689	ENST00000494689	ENST00000494689	ENSG00000135778	ENSG00000135778	NTPCR	NTPCR	alternative_splicing	gene_expression	ipsc-ppc	ipsc-ppc	0	0	3152	4.58224e-22	2.55576e-14	7.51588e-11	0.00319521	0.996805	H4	0.996805	VAR_1_233089728_C_T	0.249981
ipsc-ppc_0_ENST00000494946	ipsc-ppc_0_ENST00000494946	ENST00000494946	ENST00000494946	ENSG00000103363	ENSG00000103363	ELOB	ELOB	alternative_splicing	gene_expression	ipsc-ppc	ipsc-ppc	0	0	2186	3.38654e-06	0.0128176	1.76106e-06	0.0056839	0.981493	H4	0.981493	VAR_16_2821988_TC_T	0.999015
ipsc-ppc_0_ENST00000495360	ipsc-ppc_0_ENST00000495360	ENST00000495360	ENST00000495360	ENSG00000137074	ENSG00000137074	APTX	APTX	alternative_splicing	gene_expression	ipsc-ppc	ipsc-ppc	0	0	3392	0.00088154	0.00164969	0.0167463	0.0303883	0.950334	H4	0.950334	VAR_9_33091351_G_C	0.254034
ipsc-ppc_0_ENST00000495601	ipsc-ppc_0_ENST00000495601	ENST00000495601	ENST00000495601	ENSG00000115947	ENSG00000115947	ORC4	ORC4	alternative_splicing	gene_expression	ipsc-ppc	ipsc-ppc	0	0	2228	0.000366795	0.0125105	0.00333591	0.112909	0.870878	H4	0.870878	VAR_2_148720187_A_G	0.0298247
ipsc-ppc_0_ENST00000495632	ipsc-ppc_0_ENST00000495632	ENST00000495632	ENST00000495632	ENSG00000124508	ENSG00000124508	BTN2A2	BTN2A2	alternative_splicing	gene_expression	ipsc-ppc	ipsc-ppc	0	0	2673	2.52972e-06	6.16937e-05	0.00100684	0.0235791	0.97535	H4	0.97535	VAR_6_26378149_G_A	0.432472
ipsc-ppc_0_ENST00000496187	ipsc-ppc_0_ENST00000496187	ENST00000496187	ENST00000496187	ENSG00000146574	ENSG00000146574	CCZ1B	CCZ1B	alternative_splicing	gene_expression	ipsc-ppc	ipsc-ppc	0	0	3742	0.00999095	0.0104584	0.0199178	0.0199101	0.939723	H4	0.939723	VAR_7_6877519_A_G	0.908816
ipsc-ppc_0_ENST00000496391	ipsc-ppc_0_ENST00000496391	ENST00000496391	ENST00000496391	ENSG00000128563	ENSG00000128563	PRKRIP1	PRKRIP1	alternative_splicing	gene_expression	ipsc-ppc	ipsc-ppc	0	0	2101	3.03009e-23	1.00427e-05	4.99579e-19	0.164742	0.835248	H4	0.835248	VAR_7_102036396_AC_A	0.204885
ipsc-ppc_0_ENST00000496704	ipsc-ppc_0_ENST00000496704	ENST00000496704	ENST00000496704	ENSG00000152076	ENSG00000152076	CCDC74B	CCDC74B	alternative_splicing	gene_expression	ipsc-ppc	ipsc-ppc	0	0	1355	6.19716e-08	3.85792e-08	0.0681165	0.0415142	0.890369	H4	0.890369	VAR_2_130922999_C_CA	0.394256
ipsc-ppc_0_ENST00000496844	ipsc-ppc_1_ENST00000496844	ENST00000496844	ENST00000496844	ENSG00000144115	ENSG00000144115	THNSL2	THNSL2	alternative_splicing	gene_expression	ipsc-ppc	ipsc-ppc	0	1	1785	9.76795e-07	5.08842e-06	0.159213	0.829377	0.0114039	H3	0.829377
ipsc-ppc_0_ENST00000497769	ipsc-ppc_0_ENST00000497769	ENST00000497769	ENST00000497769	ENSG00000162981	ENSG00000162981	LRATD1	LRATD1	alternative_splicing	gene_expression	ipsc-ppc	ipsc-ppc	0	0	2946	0.000182736	0.000184559	0.0270825	0.0264065	0.946144	H4	0.946144	VAR_2_14973522_T_C	0.109502
ipsc-ppc_0_ENST00000498038	ipsc-ppc_0_ENST00000498038	ENST00000498038	ENST00000498038	ENSG00000223865	ENSG00000223865	HLA-DPB1	HLA-DPB1	alternative_splicing	gene_expression	ipsc-ppc	ipsc-ppc	0	0	11771	4.54135e-14	1.23222e-10	0.000332362	0.901711	0.0979563	H3	0.901711
ipsc-ppc_0_ENST00000498038	ipsc-ppc_1_ENST00000498038	ENST00000498038	ENST00000498038	ENSG00000223865	ENSG00000223865	HLA-DPB1	HLA-DPB1	alternative_splicing	gene_expression	ipsc-ppc	ipsc-ppc	0	1	11771	4.69217e-05	0.127314	0.000310803	0.843284	0.029044	H3	0.843284
ipsc-ppc_0_ENST00000499624	ipsc-ppc_0_ENST00000499624	ENST00000499624	ENST00000499624	ENSG00000244879	ENSG00000244879	GABPB1-AS1	GABPB1-AS1	alternative_splicing	gene_expression	ipsc-ppc	ipsc-ppc	0	0	3175	5.71589e-21	1.11095e-09	7.81453e-14	0.0142027	0.985797	H4	0.985797	VAR_15_50648339_T_C	0.249109
ipsc-ppc_0_ENST00000500576	ipsc-ppc_0_ENST00000500576	ENST00000500576	ENST00000500576	ENSG00000214113	ENSG00000214113	LYRM4	LYRM4	alternative_splicing	gene_expression	ipsc-ppc	ipsc-ppc	0	0	3620	7.51637e-06	0.00450901	0.000131017	0.0776785	0.917674	H4	0.917674	VAR_6_5235602_C_T	0.0949865
ipsc-ppc_0_ENST00000502397	ipsc-ppc_0_ENST00000502397	ENST00000502397	ENST00000502397	ENSG00000179387	ENSG00000179387	ELMOD2	ELMOD2	alternative_splicing	gene_expression	ipsc-ppc	ipsc-ppc	0	0	2362	0.0144894	0.0439651	0.0179925	0.0537249	0.869828	H4	0.869828	VAR_4_141426087_G_C	0.119471
ipsc-ppc_0_ENST00000502461	ipsc-ppc_0_ENST00000502461	ENST00000502461	ENST00000502461	ENSG00000151725	ENSG00000151725	CENPU	CENPU	alternative_splicing	gene_expression	ipsc-ppc	ipsc-ppc	0	0	4066	1.2082e-15	8.40561e-15	0.0037579	0.025173	0.971069	H4	0.971069	VAR_4_185612953_A_G	0.08731
ipsc-ppc_0_ENST00000502675	ipsc-ppc_0_ENST00000502675	ENST00000502675	ENST00000502675	ENSG00000231205	ENSG00000231205	ZNF826P	ZNF826P	alternative_splicing	gene_expression	ipsc-ppc	ipsc-ppc	0	0	4444	4.82311e-05	0.000265785	0.00247458	0.012652	0.984559	H4	0.984559	VAR_19_20597786_A_C	0.43412
ipsc-ppc_0_ENST00000502675	ipsc-ppc_1_ENST00000502675	ENST00000502675	ENST00000502675	ENSG00000231205	ENSG00000231205	ZNF826P	ZNF826P	alternative_splicing	gene_expression	ipsc-ppc	ipsc-ppc	0	1	4444	1.87084e-09	1.03095e-08	0.00117786	0.00549747	0.993325	H4	0.993325	VAR_19_20597786_A_C	0.49227
ipsc-ppc_1_ENST00000502675	ipsc-ppc_0_ENST00000502675	ENST00000502675	ENST00000502675	ENSG00000231205	ENSG00000231205	ZNF826P	ZNF826P	alternative_splicing	gene_expression	ipsc-ppc	ipsc-ppc	1	0	4444	0.001106	0.00200625	0.056745	0.102096	0.838047	H4	0.838047	VAR_19_20725039_C_CT	0.126412
ipsc-ppc_0_ENST00000503040	ipsc-ppc_0_ENST00000503040	ENST00000503040	ENST00000503040	ENSG00000163682	ENSG00000163682	RPL9	RPL9	alternative_splicing	gene_expression	ipsc-ppc	ipsc-ppc	0	0	3273	5.10076e-30	3.67224e-17	1.67704e-15	0.0110847	0.988915	H4	0.988915	VAR_4_39457153_C_T	0.0832568
ipsc-ppc_0_ENST00000503063	ipsc-ppc_0_ENST00000503063	ENST00000503063	ENST00000503063	ENSG00000006282	ENSG00000006282	SPATA20	SPATA20	alternative_splicing	gene_expression	ipsc-ppc	ipsc-ppc	0	0	2579	7.65353e-12	4.23267e-11	0.000576284	0.00218982	0.997234	H4	0.997234	VAR_17_48624523_A_C	0.910127
ipsc-ppc_0_ENST00000503127	ipsc-ppc_0_ENST00000503127	ENST00000503127	ENST00000503127	ENSG00000006282	ENSG00000006282	SPATA20	SPATA20	alternative_splicing	gene_expression	ipsc-ppc	ipsc-ppc	0	0	2579	1.61824e-11	1.21533e-08	0.00121848	0.915015	0.0837668	H3	0.915015
ipsc-ppc_0_ENST00000503127	ipsc-ppc_1_ENST00000503127	ENST00000503127	ENST00000503127	ENSG00000006282	ENSG00000006282	SPATA20	SPATA20	alternative_splicing	gene_expression	ipsc-ppc	ipsc-ppc	0	1	2579	1.1525e-05	0.00865548	0.000122222	0.0908908	0.90032	H4	0.90032	VAR_17_48619272_G_A	0.113837
ipsc-ppc_0_ENST00000503787	ipsc-ppc_0_ENST00000503787	ENST00000503787	ENST00000503787	ENSG00000164294	ENSG00000164294	GPX8	GPX8	alternative_splicing	gene_expression	ipsc-ppc	ipsc-ppc	0	0	2728	6.49643e-15	9.51799e-06	2.6216e-11	0.0374467	0.962544	H4	0.962544	VAR_5_54459614_A_G	0.0853991
ipsc-ppc_0_ENST00000504021	ipsc-ppc_0_ENST00000504021	ENST00000504021	ENST00000504021	ENSG00000163913	ENSG00000163913	IFT122	IFT122	alternative_splicing	gene_expression	ipsc-ppc	ipsc-ppc	0	0	2283	7.09818e-12	1.21794e-08	1.97e-05	0.0328352	0.967145	H4	0.967145	VAR_3_129210977_G_C	0.303608
ipsc-ppc_0_ENST00000504235	ipsc-ppc_0_ENST00000504235	ENST00000504235	ENST00000504235	ENSG00000196417	ENSG00000196417	ZNF765	ZNF765	alternative_splicing	gene_expression	ipsc-ppc	ipsc-ppc	0	0	4763	8.11621e-07	9.98971e-06	0.000392002	0.00382913	0.995768	H4	0.995768	VAR_19_53933127_G_T	0.365039
ipsc-ppc_0_ENST00000504520	ipsc-ppc_0_ENST00000504520	ENST00000504520	ENST00000504520	ENSG00000251022	ENSG00000251022	THAP9-AS1	THAP9-AS1	alternative_splicing	gene_expression	ipsc-ppc	ipsc-ppc	0	0	2988	2.23156e-21	1.35395e-17	5.63015e-06	0.0331928	0.966802	H4	0.966802	VAR_4_83821324_A_G	0.0469003
ipsc-ppc_1_ENST00000504520	ipsc-ppc_0_ENST00000504520	ENST00000504520	ENST00000504520	ENSG00000251022	ENSG00000251022	THAP9-AS1	THAP9-AS1	alternative_splicing	gene_expression	ipsc-ppc	ipsc-ppc	1	0	2988	3.89385e-18	3.92068e-16	0.00982405	0.989172	0.00100398	H3	0.989172
ipsc-ppc_0_ENST00000504792	ipsc-ppc_0_ENST00000504792	ENST00000504792	ENST00000504792	ENSG00000251022	ENSG00000251022	THAP9-AS1	THAP9-AS1	alternative_splicing	gene_expression	ipsc-ppc	ipsc-ppc	0	0	2988	1.20385e-28	1.49717e-17	3.03727e-13	0.03681	0.96319	H4	0.96319	VAR_4_83830244_G_C	0.0449758
ipsc-ppc_0_ENST00000505716	ipsc-ppc_0_ENST00000505716	ENST00000505716	ENST00000505716	ENSG00000163945	ENSG00000163945	UVSSA	UVSSA	alternative_splicing	gene_expression	ipsc-ppc	ipsc-ppc	0	0	3200	0.00131282	0.0227114	0.00192072	0.032286	0.941769	H4	0.941769	VAR_4_1390863_G_A	0.381512
ipsc-ppc_0_ENST00000505907	ipsc-ppc_0_ENST00000505907	ENST00000505907	ENST00000505907	ENSG00000013288	ENSG00000013288	MAN2B2	MAN2B2	alternative_splicing	gene_expression	ipsc-ppc	ipsc-ppc	0	0	3417	5.77586e-07	3.15264e-07	0.0963616	0.0517452	0.851892	H4	0.851892	VAR_4_6611813_T_C	0.151006
ipsc-ppc_0_ENST00000506507	ipsc-ppc_0_ENST00000506507	ENST00000506507	ENST00000506507	ENSG00000163913	ENSG00000163913	IFT122	IFT122	alternative_splicing	gene_expression	ipsc-ppc	ipsc-ppc	0	0	2283	2.90444e-10	8.84382e-09	0.000806087	0.0235692	0.975625	H4	0.975625	VAR_3_129210977_G_C	0.303923
ipsc-ppc_0_ENST00000506606	ipsc-ppc_0_ENST00000506606	ENST00000506606	ENST00000506606	ENSG00000248049	ENSG00000248049	UBA6-AS1	UBA6-AS1	alternative_splicing	gene_expression	ipsc-ppc	ipsc-ppc	0	0	3807	2.89673e-10	6.55638e-09	0.00185283	0.0409793	0.957168	H4	0.957168	VAR_4_68594552_A_G	0.0451715
ipsc-ppc_1_ENST00000506606	ipsc-ppc_0_ENST00000506606	ENST00000506606	ENST00000506606	ENSG00000248049	ENSG00000248049	UBA6-AS1	UBA6-AS1	alternative_splicing	gene_expression	ipsc-ppc	ipsc-ppc	1	0	3807	1.27289e-08	1.41942e-07	0.0814177	0.907893	0.0106888	H3	0.907893
ipsc-ppc_0_ENST00000506939	ipsc-ppc_0_ENST00000506939	ENST00000506939	ENST00000506939	ENSG00000250120	ENSG00000250120	PCDHA10	PCDHA10	alternative_splicing	gene_expression	ipsc-ppc	ipsc-ppc	0	0	2384	7.0209e-11	0.00584339	2.21179e-09	0.183273	0.810884	H4	0.810884	VAR_5_140234863_G_A	0.31113
ipsc-ppc_0_ENST00000506939	ipsc-ppc_1_ENST00000506939	ENST00000506939	ENST00000506939	ENSG00000250120	ENSG00000250120	PCDHA10	PCDHA10	alternative_splicing	gene_expression	ipsc-ppc	ipsc-ppc	0	1	2384	4.4153e-13	3.67478e-05	5.5661e-10	0.0453712	0.954592	H4	0.954592	VAR_5_140234863_G_A	0.325794
ipsc-ppc_0_ENST00000506944	ipsc-ppc_0_ENST00000506944	ENST00000506944	ENST00000506944	ENSG00000169220	ENSG00000169220	RGS14	RGS14	alternative_splicing	gene_expression	ipsc-ppc	ipsc-ppc	0	0	1766	4.39376e-13	2.99794e-12	0.00278436	0.018019	0.979197	H4	0.979197	VAR_5_176788622_A_C	0.233966
ipsc-ppc_0_ENST00000507019	ipsc-ppc_0_ENST00000507019	ENST00000507019	ENST00000507019	ENSG00000163319	ENSG00000163319	MRPS18C	MRPS18C	alternative_splicing	gene_expression	ipsc-ppc	ipsc-ppc	0	0	2857	1.26993e-12	1.3377e-05	6.42805e-09	0.0667781	0.933208	H4	0.933208	VAR_4_84347363_A_G	0.0308891
ipsc-ppc_0_ENST00000507349	ipsc-ppc_0_ENST00000507349	ENST00000507349	ENST00000507349	ENSG00000163319	ENSG00000163319	MRPS18C	MRPS18C	alternative_splicing	gene_expression	ipsc-ppc	ipsc-ppc	0	0	2857	2.11694e-13	2.13678e-05	1.07155e-09	0.107266	0.892713	H4	0.892713	VAR_4_84370091_A_G	0.0233006
ipsc-ppc_0_ENST00000507434	ipsc-ppc_0_ENST00000507434	ENST00000507434	ENST00000507434	ENSG00000248275	ENSG00000248275	TRIM52-AS1	TRIM52-AS1	alternative_splicing	gene_expression	ipsc-ppc	ipsc-ppc	0	0	1627	4.94255e-13	4.73888e-11	0.000366768	0.0342	0.965433	H4	0.965433	VAR_5_180686494_AG_A	0.257004
ipsc-ppc_0_ENST00000507888	ipsc-ppc_0_ENST00000507888	ENST00000507888	ENST00000507888	ENSG00000037474	ENSG00000037474	NSUN2	NSUN2	alternative_splicing	gene_expression	ipsc-ppc	ipsc-ppc	0	0	3570	1.86432e-14	1.09882e-05	7.10149e-11	0.0408967	0.959092	H4	0.959092	VAR_5_6602544_T_C	0.078151
ipsc-ppc_0_ENST00000508394	ipsc-ppc_0_ENST00000508394	ENST00000508394	ENST00000508394	ENSG00000123415	ENSG00000123415	SMUG1	SMUG1	alternative_splicing	gene_expression	ipsc-ppc	ipsc-ppc	0	0	2747	3.88896e-13	0.00124415	7.10458e-13	0.0012754	0.99748	H4	0.99748	VAR_12_54575800_C_A	0.994026
ipsc-ppc_0_ENST00000508590	ipsc-ppc_0_ENST00000508590	ENST00000508590	ENST00000508590	ENSG00000224032	ENSG00000224032	EPB41L4A-AS1	EPB41L4A-AS1	alternative_splicing	gene_expression	ipsc-ppc	ipsc-ppc	0	0	2633	5.82729e-06	0.000451083	0.000167926	0.0120116	0.987364	H4	0.987364	VAR_5_111497330_C_A	0.543702
ipsc-ppc_0_ENST00000509903	ipsc-ppc_0_ENST00000509903	ENST00000509903	ENST00000509903	ENSG00000153113	ENSG00000153113	CAST	CAST	alternative_splicing	gene_expression	ipsc-ppc	ipsc-ppc	0	0	3569	6.4263e-21	0.000284392	3.49494e-19	0.0144814	0.985234	H4	0.985234	VAR_5_96059890_C_CT	0.096113
ipsc-ppc_0_ENST00000509903	ipsc-ppc_1_ENST00000509903	ENST00000509903	ENST00000509903	ENSG00000153113	ENSG00000153113	CAST	CAST	alternative_splicing	gene_expression	ipsc-ppc	ipsc-ppc	0	1	3569	1.18169e-19	0.00522951	2.24701e-17	0.994403	0.00036722	H3	0.994403
ipsc-ppc_0_ENST00000510175	ipsc-ppc_0_ENST00000510175	ENST00000510175	ENST00000510175	ENSG00000250312	ENSG00000250312	ZNF718	ZNF718	alternative_splicing	gene_expression	ipsc-ppc	ipsc-ppc	0	0	1409	7.29414e-16	7.0505e-15	0.00183487	0.0167544	0.981411	H4	0.981411	VAR_4_122874_C_G	0.125886
ipsc-ppc_0_ENST00000510500	ipsc-ppc_0_ENST00000510500	ENST00000510500	ENST00000510500	ENSG00000153113	ENSG00000153113	CAST	CAST	alternative_splicing	gene_expression	ipsc-ppc	ipsc-ppc	0	0	3569	6.43833e-13	0.00026486	3.50148e-11	0.0134181	0.986317	H4	0.986317	VAR_5_96056359_C_G	0.244337
ipsc-ppc_0_ENST00000510500	ipsc-ppc_1_ENST00000510500	ENST00000510500	ENST00000510500	ENSG00000153113	ENSG00000153113	CAST	CAST	alternative_splicing	gene_expression	ipsc-ppc	ipsc-ppc	0	1	3569	1.27121e-11	0.00522951	2.41724e-09	0.994403	0.000367223	H3	0.994403
ipsc-ppc_0_ENST00000510756	ipsc-ppc_0_ENST00000510756	ENST00000510756	ENST00000510756	ENSG00000153113	ENSG00000153113	CAST	CAST	alternative_splicing	gene_expression	ipsc-ppc	ipsc-ppc	0	0	3569	7.40263e-16	0.000241989	4.02591e-14	0.012173	0.987585	H4	0.987585	VAR_5_96057891_C_T	0.164179
ipsc-ppc_0_ENST00000510756	ipsc-ppc_1_ENST00000510756	ENST00000510756	ENST00000510756	ENSG00000153113	ENSG00000153113	CAST	CAST	alternative_splicing	gene_expression	ipsc-ppc	ipsc-ppc	0	1	3569	1.59975e-14	0.0052295	3.04196e-12	0.994403	0.000367882	H3	0.994403
ipsc-ppc_0_ENST00000510994	ipsc-ppc_0_ENST00000510994	ENST00000510994	ENST00000510994	ENSG00000129055	ENSG00000129055	ANAPC13	ANAPC13	alternative_splicing	gene_expression	ipsc-ppc	ipsc-ppc	0	0	2870	4.24629e-16	4.26626e-11	1.21398e-06	0.12109	0.878909	H4	0.878909	VAR_3_134195885_A_G	0.0196941
ipsc-ppc_0_ENST00000511097	ipsc-ppc_0_ENST00000511097	ENST00000511097	ENST00000511097	ENSG00000153113	ENSG00000153113	CAST	CAST	alternative_splicing	gene_expression	ipsc-ppc	ipsc-ppc	0	0	3569	4.47391e-18	0.00032401	2.43313e-16	0.0166382	0.983038	H4	0.983038	VAR_5_96059890_C_CT	0.111223
ipsc-ppc_0_ENST00000511097	ipsc-ppc_1_ENST00000511097	ENST00000511097	ENST00000511097	ENSG00000153113	ENSG00000153113	CAST	CAST	alternative_splicing	gene_expression	ipsc-ppc	ipsc-ppc	0	1	3569	7.22087e-17	0.00522951	1.37307e-14	0.994403	0.000367059	H3	0.994403
ipsc-ppc_0_ENST00000511772	ipsc-ppc_0_ENST00000511772	ENST00000511772	ENST00000511772	ENSG00000205595	ENSG00000205595	AREGB	AREGB	alternative_splicing	gene_expression	ipsc-ppc	ipsc-ppc	0	0	2300	0.00429841	0.00507379	0.0368014	0.0425287	0.911298	H4	0.911298	VAR_4_75326638_T_C	0.408806
ipsc-ppc_0_ENST00000512490	ipsc-ppc_0_ENST00000512490	ENST00000512490	ENST00000512490	ENSG00000169220	ENSG00000169220	RGS14	RGS14	alternative_splicing	gene_expression	ipsc-ppc	ipsc-ppc	0	0	1766	5.27094e-13	2.79767e-12	0.00334024	0.0167491	0.979911	H4	0.979911	VAR_5_176788622_A_C	0.275384
ipsc-ppc_0_ENST00000512844	ipsc-ppc_0_ENST00000512844	ENST00000512844	ENST00000512844	ENSG00000153922	ENSG00000153922	CHD1	CHD1	alternative_splicing	gene_expression	ipsc-ppc	ipsc-ppc	0	0	2687	0.000241809	0.000832948	0.0121798	0.0410095	0.945736	H4	0.945736	VAR_5_98275197_A_G	0.112962
ipsc-ppc_0_ENST00000512932	ipsc-ppc_0_ENST00000512932	ENST00000512932	ENST00000512932	ENSG00000251022	ENSG00000251022	THAP9-AS1	THAP9-AS1	alternative_splicing	gene_expression	ipsc-ppc	ipsc-ppc	0	0	2988	2.07517e-19	3.71129e-17	0.000523559	0.0927278	0.906749	H4	0.906749	VAR_4_83830244_G_C	0.0314973
ipsc-ppc_0_ENST00000513888	ipsc-ppc_0_ENST00000513888	ENST00000513888	ENST00000513888	ENSG00000037474	ENSG00000037474	NSUN2	NSUN2	alternative_splicing	gene_expression	ipsc-ppc	ipsc-ppc	0	0	3570	3.33874e-08	9.60325e-06	0.000127178	0.0356161	0.964247	H4	0.964247	VAR_5_6600793_T_C	0.11135
ipsc-ppc_0_ENST00000515370	ipsc-ppc_0_ENST00000515370	ENST00000515370	ENST00000515370	ENSG00000164294	ENSG00000164294	GPX8	GPX8	alternative_splicing	gene_expression	ipsc-ppc	ipsc-ppc	0	0	2728	3.7338e-18	7.14879e-06	1.50675e-14	0.0278764	0.972116	H4	0.972116	VAR_5_54459614_A_G	0.098064
ipsc-ppc_0_ENST00000515837	ipsc-ppc_0_ENST00000515837	ENST00000515837	ENST00000515837	ENSG00000187049	ENSG00000187049	TMEM216	TMEM216	alternative_splicing	gene_expression	ipsc-ppc	ipsc-ppc	0	0	1741	0.000144726	0.0588518	0.000137619	0.0550759	0.88579	H4	0.88579	VAR_11_61161873_A_G	0.0517698
ipsc-ppc_0_ENST00000517411	ipsc-ppc_0_ENST00000517411	ENST00000517411	ENST00000517411	ENSG00000253716	ENSG00000253716	MINCR	MINCR	alternative_splicing	gene_expression	ipsc-ppc	ipsc-ppc	0	0	3367	8.37402e-06	0.000286579	0.0276585	0.946515	0.025532	H3	0.946515
ipsc-ppc_0_ENST00000518481	ipsc-ppc_0_ENST00000518481	ENST00000518481	ENST00000518481	ENSG00000253982	ENSG00000253982	AC100810.1	AC100810.1	alternative_splicing	gene_expression	ipsc-ppc	ipsc-ppc	0	0	4799	7.09551e-18	1.38312e-07	8.68371e-13	0.015943	0.984057	H4	0.984057	VAR_8_1710632_T_C	0.705356
ipsc-ppc_0_ENST00000519639	ipsc-ppc_0_ENST00000519639	ENST00000519639	ENST00000519639	ENSG00000176623	ENSG00000176623	RMDN1	RMDN1	alternative_splicing	gene_expression	ipsc-ppc	ipsc-ppc	0	0	2999	7.62828e-28	9.58878e-18	7.79136e-12	0.0970347	0.902965	H4	0.902965	VAR_8_87507366_C_T	0.0231122
ipsc-ppc_0_ENST00000520189	ipsc-ppc_0_ENST00000520189	ENST00000520189	ENST00000520189	ENSG00000153317	ENSG00000153317	ASAP1	ASAP1	alternative_splicing	gene_expression	ipsc-ppc	ipsc-ppc	0	0	4210	1.73905e-05	0.00713134	4.12758e-05	0.0159492	0.976861	H4	0.976861	VAR_8_131098162_T_C	0.236637
ipsc-ppc_0_ENST00000523903	ipsc-ppc_0_ENST00000523903	ENST00000523903	ENST00000523903	ENSG00000141698	ENSG00000141698	NT5C3B	NT5C3B	alternative_splicing	gene_expression	ipsc-ppc	ipsc-ppc	0	0	2359	3.75963e-14	6.37362e-12	0.000318734	0.0530876	0.946594	H4	0.946594	VAR_17_39979062_T_A	0.0281815
ipsc-ppc_0_ENST00000523911	ipsc-ppc_0_ENST00000523911	ENST00000523911	ENST00000523911	ENSG00000176623	ENSG00000176623	RMDN1	RMDN1	alternative_splicing	gene_expression	ipsc-ppc	ipsc-ppc	0	0	2999	2.39689e-21	1.01746e-17	2.44814e-05	0.103025	0.896951	H4	0.896951	VAR_8_87500209_CAT_C	0.020979
ipsc-ppc_0_ENST00000524846	ipsc-ppc_0_ENST00000524846	ENST00000524846	ENST00000524846	ENSG00000104518	ENSG00000104518	GSDMD	GSDMD	alternative_splicing	gene_expression	ipsc-ppc	ipsc-ppc	0	0	2814	1.55352e-15	4.16232e-07	2.6822e-11	0.00619256	0.993807	H4	0.993807	VAR_8_144643815_G_T	0.810032
ipsc-ppc_0_ENST00000525800	ipsc-ppc_0_ENST00000525800	ENST00000525800	ENST00000525800	ENSG00000010361	ENSG00000010361	FUZ	FUZ	alternative_splicing	gene_expression	ipsc-ppc	ipsc-ppc	0	0	2554	2.17796e-14	7.22004e-05	2.75533e-12	0.00814229	0.991786	H4	0.991786	VAR_19_50315698_A_C	0.617227
ipsc-ppc_0_ENST00000526579	ipsc-ppc_0_ENST00000526579	ENST00000526579	ENST00000526579	ENSG00000120451	ENSG00000120451	SNX19	SNX19	alternative_splicing	gene_expression	ipsc-ppc	ipsc-ppc	0	0	2975	4.35089e-24	2.23341e-10	4.12581e-16	0.0201989	0.979801	H4	0.979801	VAR_11_130746496_AAGGT_A	0.364182
ipsc-ppc_0_ENST00000526711	ipsc-ppc_0_ENST00000526711	ENST00000526711	ENST00000526711	ENSG00000166333	ENSG00000166333	ILK	ILK	alternative_splicing	gene_expression	ipsc-ppc	ipsc-ppc	0	0	3104	0.000348568	0.00221535	0.00123999	0.00689154	0.989305	H4	0.989305	VAR_11_6629530_G_A	0.442302
ipsc-ppc_0_ENST00000526720	ipsc-ppc_0_ENST00000526720	ENST00000526720	ENST00000526720	ENSG00000226232	ENSG00000226232	NPIPB14P	NPIPB14P	alternative_splicing	gene_expression	ipsc-ppc	ipsc-ppc	0	0	2003	5.57061e-14	2.06825e-05	2.69191e-09	0.99945	0.000529331	H3	0.99945
ipsc-ppc_0_ENST00000527087	ipsc-ppc_0_ENST00000527087	ENST00000527087	ENST00000527087	ENSG00000166435	ENSG00000166435	XRRA1	XRRA1	alternative_splicing	gene_expression	ipsc-ppc	ipsc-ppc	0	0	2724	1.42636e-20	3.55542e-19	0.00207982	0.0508955	0.947025	H4	0.947025	VAR_11_74569939_G_A	0.0489759
ipsc-ppc_0_ENST00000527111	ipsc-ppc_0_ENST00000527111	ENST00000527111	ENST00000527111	ENSG00000010361	ENSG00000010361	FUZ	FUZ	alternative_splicing	gene_expression	ipsc-ppc	ipsc-ppc	0	0	2554	1.17935e-08	0.000163987	1.49199e-06	0.0197659	0.980069	H4	0.980069	VAR_19_50315698_A_C	0.398181
ipsc-ppc_0_ENST00000527830	ipsc-ppc_0_ENST00000527830	ENST00000527830	ENST00000527830	ENSG00000149089	ENSG00000149089	APIP	APIP	alternative_splicing	gene_expression	ipsc-ppc	ipsc-ppc	0	0	3749	4.88788e-24	0.00140024	3.48429e-21	0.998147	0.000452649	H3	0.998147
ipsc-ppc_0_ENST00000528443	ipsc-ppc_0_ENST00000528443	ENST00000528443	ENST00000528443	ENSG00000143337	ENSG00000143337	TOR1AIP1	TOR1AIP1	alternative_splicing	gene_expression	ipsc-ppc	ipsc-ppc	0	0	3807	4.78474e-15	0.0132512	1.72717e-14	0.0468935	0.939855	H4	0.939855	VAR_1_179853096_G_C	0.128041
ipsc-ppc_0_ENST00000529428	ipsc-ppc_0_ENST00000529428	ENST00000529428	ENST00000529428	ENSG00000183604	ENSG00000183604	SMG1P5	SMG1P5	alternative_splicing	gene_expression	ipsc-ppc	ipsc-ppc	0	0	1421	2.37172e-09	0.00181617	1.81518e-07	0.138139	0.860045	H4	0.860045	VAR_16_30326571_G_C	0.412044
ipsc-ppc_0_ENST00000529450	ipsc-ppc_0_ENST00000529450	ENST00000529450	ENST00000529450	ENSG00000143036	ENSG00000143036	SLC44A3	SLC44A3	alternative_splicing	gene_expression	ipsc-ppc	ipsc-ppc	0	0	3123	3.95937e-09	6.99339e-08	0.0533762	0.942773	0.00385103	H3	0.942773
ipsc-ppc_0_ENST00000529904	ipsc-ppc_0_ENST00000529904	ENST00000529904	ENST00000529904	ENSG00000184209	ENSG00000184209	SNRNP35	SNRNP35	alternative_splicing	gene_expression	ipsc-ppc	ipsc-ppc	0	0	2571	0.00161545	0.00621475	0.0165263	0.0626648	0.912979	H4	0.912979	VAR_12_123938954_T_G	0.0689006
ipsc-ppc_0_ENST00000529905	ipsc-ppc_0_ENST00000529905	ENST00000529905	ENST00000529905	ENSG00000131238	ENSG00000131238	PPT1	PPT1	alternative_splicing	gene_expression	ipsc-ppc	ipsc-ppc	0	0	3035	7.12475e-08	0.0302814	2.21595e-06	0.941791	0.0279251	H3	0.941791
ipsc-ppc_0_ENST00000530079	ipsc-ppc_0_ENST00000530079	ENST00000530079	ENST00000530079	ENSG00000196696	ENSG00000196696	AC009022.1	AC009022.1	alternative_splicing	gene_expression	ipsc-ppc	ipsc-ppc	0	0	2108	1.14256e-10	1.44542e-08	0.000437663	0.0544225	0.94514	H4	0.94514	VAR_16_69964374_G_A	0.0664811
ipsc-ppc_0_ENST00000530620	ipsc-ppc_0_ENST00000530620	ENST00000530620	ENST00000530620	ENSG00000182919	ENSG00000182919	C11orf54	C11orf54	alternative_splicing	gene_expression	ipsc-ppc	ipsc-ppc	0	0	2916	2.10914e-20	2.7855e-18	0.00065394	0.0854507	0.913895	H4	0.913895	VAR_11_93486498_C_CA	0.0300744
ipsc-ppc_0_ENST00000531480	ipsc-ppc_0_ENST00000531480	ENST00000531480	ENST00000531480	ENSG00000071894	ENSG00000071894	CPSF1	CPSF1	alternative_splicing	gene_expression	ipsc-ppc	ipsc-ppc	0	0	1256	2.71338e-19	9.12656e-19	0.00686578	0.0221223	0.971012	H4	0.971012	VAR_8_145587615_A_G	0.312088
ipsc-ppc_0_ENST00000531894	ipsc-ppc_0_ENST00000531894	ENST00000531894	ENST00000531894	ENSG00000196696	ENSG00000196696	AC009022.1	AC009022.1	alternative_splicing	gene_expression	ipsc-ppc	ipsc-ppc	0	0	2108	5.10359e-11	1.60704e-08	0.000195496	0.0606197	0.939185	H4	0.939185	VAR_16_69973127_A_G	0.0546286
ipsc-ppc_0_ENST00000532024	ipsc-ppc_0_ENST00000532024	ENST00000532024	ENST00000532024	ENSG00000131626	ENSG00000131626	PPFIA1	PPFIA1	alternative_splicing	gene_expression	ipsc-ppc	ipsc-ppc	0	0	3210	3.3263e-06	0.022293	7.04273e-06	0.0462692	0.931427	H4	0.931427	VAR_11_70148901_C_G	0.0432351
ipsc-ppc_0_ENST00000532415	ipsc-ppc_0_ENST00000532415	ENST00000532415	ENST00000532415	ENSG00000254681	ENSG00000254681	PKD1P5	PKD1P5	alternative_splicing	gene_expression	ipsc-ppc	ipsc-ppc	0	0	1285	0.00473089	0.00117284	0.0219476	0.0044734	0.967675	H4	0.967675	VAR_16_18447903_AG_A	0.991598
ipsc-ppc_0_ENST00000532670	ipsc-ppc_0_ENST00000532670	ENST00000532670	ENST00000532670	ENSG00000143036	ENSG00000143036	SLC44A3	SLC44A3	alternative_splicing	gene_expression	ipsc-ppc	ipsc-ppc	0	0	3123	4.41991e-15	7.41784e-08	5.95847e-08	0.999998	2.11327e-06	H3	0.999998
ipsc-ppc_0_ENST00000533455	ipsc-ppc_0_ENST00000533455	ENST00000533455	ENST00000533455	ENSG00000164733	ENSG00000164733	CTSB	CTSB	alternative_splicing	gene_expression	ipsc-ppc	ipsc-ppc	0	0	2934	1.47266e-11	0.0417391	3.36563e-10	0.953904	0.00435714	H3	0.953904
ipsc-ppc_2_ENST00000533455	ipsc-ppc_0_ENST00000533455	ENST00000533455	ENST00000533455	ENSG00000164733	ENSG00000164733	CTSB	CTSB	alternative_splicing	gene_expression	ipsc-ppc	ipsc-ppc	2	0	2934	0.00264017	0.0384466	0.0603385	0.87864	0.0199345	H3	0.87864
ipsc-ppc_1_ENST00000533455	ipsc-ppc_0_ENST00000533455	ENST00000533455	ENST00000533455	ENSG00000164733	ENSG00000164733	CTSB	CTSB	alternative_splicing	gene_expression	ipsc-ppc	ipsc-ppc	1	0	2934	1.15165e-05	0.00528308	0.000263199	0.119865	0.874577	H4	0.874577	VAR_8_11712443_A_C	0.0494535
ipsc-ppc_0_ENST00000534315	ipsc-ppc_0_ENST00000534315	ENST00000534315	ENST00000534315	ENSG00000110074	ENSG00000110074	FOXRED1	FOXRED1	alternative_splicing	gene_expression	ipsc-ppc	ipsc-ppc	0	0	3339	9.82554e-12	1.45217e-09	0.000173507	0.0246683	0.975158	H4	0.975158	VAR_11_126093098_G_A	0.139935
ipsc-ppc_0_ENST00000534918	ipsc-ppc_0_ENST00000534918	ENST00000534918	ENST00000534918	ENSG00000225138	ENSG00000225138	SLC9A3-AS1	SLC9A3-AS1	alternative_splicing	gene_expression	ipsc-ppc	ipsc-ppc	0	0	2549	1.23398e-18	7.88219e-07	1.55626e-12	0.994072	0.00592753	H3	0.994072
ipsc-ppc_0_ENST00000534918	ipsc-ppc_1_ENST00000534918	ENST00000534918	ENST00000534918	ENSG00000225138	ENSG00000225138	SLC9A3-AS1	SLC9A3-AS1	alternative_splicing	gene_expression	ipsc-ppc	ipsc-ppc	0	1	2549	3.45331e-14	0.0220584	1.52864e-12	0.976433	0.00150818	H3	0.976433
ipsc-ppc_0_ENST00000535024	ipsc-ppc_0_ENST00000535024	ENST00000535024	ENST00000535024	ENSG00000275778	ENSG00000275778	AC018630.2	AC018630.2	alternative_splicing	gene_expression	ipsc-ppc	ipsc-ppc	0	0	3980	0.00217445	0.0226926	0.084318	0.879933	0.0108818	H3	0.879933
ipsc-ppc_0_ENST00000535295	ipsc-ppc_0_ENST00000535295	ENST00000535295	ENST00000535295	ENSG00000173262	ENSG00000173262	SLC2A14	SLC2A14	alternative_splicing	gene_expression	ipsc-ppc	ipsc-ppc	0	0	3643	4.17821e-08	2.8985e-05	2.4522e-05	0.0160274	0.983919	H4	0.983919	VAR_12_8046979_T_C	0.0617614
ipsc-ppc_0_ENST00000535784	ipsc-ppc_0_ENST00000535784	ENST00000535784	ENST00000535784	ENSG00000165983	ENSG00000165983	PTER	PTER	alternative_splicing	gene_expression	ipsc-ppc	ipsc-ppc	0	0	3338	1.89934e-07	8.29408e-06	0.02221	0.969863	0.00791845	H3	0.969863
ipsc-ppc_0_ENST00000535789	ipsc-ppc_0_ENST00000535789	ENST00000535789	ENST00000535789	ENSG00000184743	ENSG00000184743	ATL3	ATL3	alternative_splicing	gene_expression	ipsc-ppc	ipsc-ppc	0	0	2161	0.0133291	0.0772343	0.00905984	0.0516476	0.848729	H4	0.848729	VAR_11_63549333_CT_C	0.948509
ipsc-ppc_0_ENST00000536668	ipsc-ppc_0_ENST00000536668	ENST00000536668	ENST00000536668	ENSG00000275778	ENSG00000275778	AC018630.2	AC018630.2	alternative_splicing	gene_expression	ipsc-ppc	ipsc-ppc	0	0	3980	0.00223413	0.0226189	0.0866325	0.877077	0.0114372	H3	0.877077
ipsc-ppc_0_ENST00000536742	ipsc-ppc_0_ENST00000536742	ENST00000536742	ENST00000536742	ENSG00000183273	ENSG00000183273	CCDC60	CCDC60	alternative_splicing	gene_expression	ipsc-ppc	ipsc-ppc	0	0	3505	0.000540473	0.101082	0.000312107	0.0575312	0.840534	H4	0.840534	VAR_12_119865792_A_C	0.32926
ipsc-ppc_0_ENST00000536803	ipsc-ppc_0_ENST00000536803	ENST00000536803	ENST00000536803	ENSG00000132740	ENSG00000132740	IGHMBP2	IGHMBP2	alternative_splicing	gene_expression	ipsc-ppc	ipsc-ppc	0	0	2726	2.80704e-07	2.99253e-05	0.00137393	0.14562	0.852976	H4	0.852976	VAR_11_68718669_G_T	0.0232367
ipsc-ppc_0_ENST00000538105	ipsc-ppc_0_ENST00000538105	ENST00000538105	ENST00000538105	ENSG00000100445	ENSG00000100445	SDR39U1	SDR39U1	alternative_splicing	gene_expression	ipsc-ppc	ipsc-ppc	0	0	2984	1.63478e-13	6.91505e-09	1.41604e-06	0.0589569	0.941042	H4	0.941042	VAR_14_24907288_G_A	0.0189703
ipsc-ppc_0_ENST00000539921	ipsc-ppc_0_ENST00000539921	ENST00000539921	ENST00000539921	ENSG00000255717	ENSG00000255717	SNHG1	SNHG1	alternative_splicing	gene_expression	ipsc-ppc	ipsc-ppc	0	0	2226	1.53493e-06	4.72117e-05	0.00267172	0.0812613	0.916018	H4	0.916018	VAR_11_62614244_C_T	0.0140117
ipsc-ppc_0_ENST00000540097	ipsc-ppc_0_ENST00000540097	ENST00000540097	ENST00000540097	ENSG00000139055	ENSG00000139055	ERP27	ERP27	alternative_splicing	gene_expression	ipsc-ppc	ipsc-ppc	0	0	2441	7.74101e-13	2.5987e-08	2.01994e-06	0.0668773	0.933121	H4	0.933121	VAR_12_15079420_A_G	0.191679
ipsc-ppc_0_ENST00000540725	ipsc-ppc_0_ENST00000540725	ENST00000540725	ENST00000540725	ENSG00000255717	ENSG00000255717	SNHG1	SNHG1	alternative_splicing	gene_expression	ipsc-ppc	ipsc-ppc	0	0	2226	1.15076e-05	5.06988e-05	0.0200302	0.0873544	0.892553	H4	0.892553	VAR_11_62614244_C_T	0.0135683
ipsc-ppc_0_ENST00000541160	ipsc-ppc_0_ENST00000541160	ENST00000541160	ENST00000541160	ENSG00000231205	ENSG00000231205	ZNF826P	ZNF826P	alternative_splicing	gene_expression	ipsc-ppc	ipsc-ppc	0	0	4444	1.46012e-14	0.000136988	7.4914e-13	0.00603458	0.993828	H4	0.993828	VAR_19_20597786_A_C	0.438816
ipsc-ppc_0_ENST00000541160	ipsc-ppc_1_ENST00000541160	ENST00000541160	ENST00000541160	ENSG00000231205	ENSG00000231205	ZNF826P	ZNF826P	alternative_splicing	gene_expression	ipsc-ppc	ipsc-ppc	0	1	4444	5.56796e-19	5.22384e-09	3.50554e-13	0.00229117	0.997709	H4	0.997709	VAR_19_20597786_A_C	0.491621
ipsc-ppc_0_ENST00000542230	ipsc-ppc_0_ENST00000542230	ENST00000542230	ENST00000542230	ENSG00000142188	ENSG00000142188	TMEM50B	TMEM50B	alternative_splicing	gene_expression	ipsc-ppc	ipsc-ppc	0	0	2830	0.000279211	0.0015244	0.0253486	0.13756	0.835287	H4	0.835287	VAR_21_34857840_T_C	0.0309235
ipsc-ppc_0_ENST00000542802	ipsc-ppc_0_ENST00000542802	ENST00000542802	ENST00000542802	ENSG00000055483	ENSG00000055483	USP36	USP36	alternative_splicing	gene_expression	ipsc-ppc	ipsc-ppc	0	0	4042	1.4934e-10	4.19264e-07	2.66066e-05	0.0737703	0.926203	H4	0.926203	VAR_17_76796854_T_C	0.364896
ipsc-ppc_0_ENST00000542838	ipsc-ppc_0_ENST00000542838	ENST00000542838	ENST00000542838	ENSG00000013573	ENSG00000013573	DDX11	DDX11	alternative_splicing	gene_expression	ipsc-ppc	ipsc-ppc	0	0	3137	1.3013e-14	5.03238e-14	0.016972	0.0647157	0.918312	H4	0.918312	VAR_12_31244924_G_A	0.0624289
ipsc-ppc_0_ENST00000543039	ipsc-ppc_0_ENST00000543039	ENST00000543039	ENST00000543039	ENSG00000213015	ENSG00000213015	ZNF580	ZNF580	alternative_splicing	gene_expression	ipsc-ppc	ipsc-ppc	0	0	3753	0.0561436	0.0339633	0.0433783	0.0254	0.841115	H4	0.841115	VAR_19_56153868_G_A	0.983123
ipsc-ppc_0_ENST00000543982	ipsc-ppc_0_ENST00000543982	ENST00000543982	ENST00000543982	ENSG00000073050	ENSG00000073050	XRCC1	XRCC1	alternative_splicing	gene_expression	ipsc-ppc	ipsc-ppc	0	0	3374	3.18535e-08	1.12109e-07	0.0106344	0.0364753	0.95289	H4	0.95289	VAR_19_44073794_C_T	0.18197
ipsc-ppc_0_ENST00000544132	ipsc-ppc_0_ENST00000544132	ENST00000544132	ENST00000544132	ENSG00000102606	ENSG00000102606	ARHGEF7	ARHGEF7	alternative_splicing	gene_expression	ipsc-ppc	ipsc-ppc	0	0	3595	1.85269e-10	4.5526e-09	0.000111823	0.00174968	0.998138	H4	0.998138	VAR_13_111925198_C_T	0.47549
ipsc-ppc_0_ENST00000545822	ipsc-ppc_0_ENST00000545822	ENST00000545822	ENST00000545822	ENSG00000138029	ENSG00000138029	HADHB	HADHB	alternative_splicing	gene_expression	ipsc-ppc	ipsc-ppc	0	0	2468	2.68628e-14	2.20544e-08	4.90718e-09	0.00303185	0.996968	H4	0.996968	VAR_2_26477125_G_GACT	0.328876
ipsc-ppc_0_ENST00000545991	ipsc-ppc_0_ENST00000545991	ENST00000545991	ENST00000545991	ENSG00000185163	ENSG00000185163	DDX51	DDX51	alternative_splicing	gene_expression	ipsc-ppc	ipsc-ppc	0	0	2624	4.72243e-09	0.00142717	1.04005e-07	0.0304635	0.968109	H4	0.968109	VAR_12_132625643_C_T	0.316733
ipsc-ppc_0_ENST00000548921	ipsc-ppc_0_ENST00000548921	ENST00000548921	ENST00000548921	ENSG00000144306	ENSG00000144306	SCRN3	SCRN3	alternative_splicing	gene_expression	ipsc-ppc	ipsc-ppc	0	0	2502	8.63348e-11	2.02165e-05	5.20687e-07	0.121047	0.878932	H4	0.878932	VAR_2_175285983_A_G	0.109834
ipsc-ppc_0_ENST00000549848	ipsc-ppc_0_ENST00000549848	ENST00000549848	ENST00000549848	ENSG00000144306	ENSG00000144306	SCRN3	SCRN3	alternative_splicing	gene_expression	ipsc-ppc	ipsc-ppc	0	0	2502	4.06629e-11	1.22739e-05	2.45239e-07	0.0730976	0.92689	H4	0.92689	VAR_2_175282736_T_C	0.0602984
ipsc-ppc_0_ENST00000550870	ipsc-ppc_0_ENST00000550870	ENST00000550870	ENST00000550870	ENSG00000139620	ENSG00000139620	KANSL2	KANSL2	alternative_splicing	gene_expression	ipsc-ppc	ipsc-ppc	0	0	2375	1.8419e-26	2.05046e-13	3.33323e-15	0.0361426	0.963857	H4	0.963857	VAR_12_49075811_T_G	0.355093
ipsc-ppc_0_ENST00000551024	ipsc-ppc_0_ENST00000551024	ENST00000551024	ENST00000551024	ENSG00000183828	ENSG00000183828	NUDT14	NUDT14	alternative_splicing	gene_expression	ipsc-ppc	ipsc-ppc	0	0	2248	5.76066e-13	0.00633949	5.8139e-12	0.0630502	0.93061	H4	0.93061	VAR_14_105642016_C_T	0.0998427
ipsc-ppc_0_ENST00000551448	ipsc-ppc_0_ENST00000551448	ENST00000551448	ENST00000551448	ENSG00000169203	ENSG00000169203	RP11-231C14.4	RP11-231C14.4	alternative_splicing	gene_expression	ipsc-ppc	ipsc-ppc	0	0	1515	0.0306314	0.00790176	0.0266632	0.00594926	0.928854	H4	0.928854	VAR_16_29469615_CA_C	0.999226
ipsc-ppc_0_ENST00000552938	ipsc-ppc_0_ENST00000552938	ENST00000552938	ENST00000552938	ENSG00000198015	ENSG00000198015	MRPL42	MRPL42	alternative_splicing	gene_expression	ipsc-ppc	ipsc-ppc	0	0	3005	2.48255e-11	0.00674803	1.15006e-10	0.0302978	0.962954	H4	0.962954	VAR_12_93862662_G_C	0.060171
ipsc-ppc_0_ENST00000553400	ipsc-ppc_0_ENST00000553400	ENST00000553400	ENST00000553400	ENSG00000089737	ENSG00000089737	DDX24	DDX24	alternative_splicing	gene_expression	ipsc-ppc	ipsc-ppc	0	0	3185	2.23222e-27	1.20875e-10	7.4969e-19	0.0396353	0.960365	H4	0.960365	VAR_14_94510964_T_C	0.0262848
ipsc-ppc_0_ENST00000553479	ipsc-ppc_0_ENST00000553479	ENST00000553479	ENST00000553479	ENSG00000087302	ENSG00000087302	RTRAF	RTRAF	alternative_splicing	gene_expression	ipsc-ppc	ipsc-ppc	0	0	3714	2.78238e-07	3.10423e-05	0.000145759	0.0152775	0.984545	H4	0.984545	VAR_14_52453791_A_AAAAC	0.113047
ipsc-ppc_0_ENST00000553935	ipsc-ppc_0_ENST00000553935	ENST00000553935	ENST00000553935	ENSG00000100441	ENSG00000100441	KHNYN	KHNYN	alternative_splicing	gene_expression	ipsc-ppc	ipsc-ppc	0	0	3014	0.00278694	0.0157827	0.00324026	0.0173891	0.960801	H4	0.960801	VAR_14_24903245_C_T	0.294714
ipsc-ppc_0_ENST00000554182	ipsc-ppc_0_ENST00000554182	ENST00000554182	ENST00000554182	ENSG00000100744	ENSG00000100744	GSKIP	GSKIP	alternative_splicing	gene_expression	ipsc-ppc	ipsc-ppc	0	0	3180	1.51229e-21	1.53851e-11	7.994e-13	0.00713973	0.99286	H4	0.99286	VAR_14_96831921_CT_C	0.133533
ipsc-ppc_0_ENST00000554562	ipsc-ppc_1_ENST00000554562	ENST00000554562	ENST00000554562	ENSG00000165948	ENSG00000165948	IFI27L1	IFI27L1	alternative_splicing	gene_expression	ipsc-ppc	ipsc-ppc	0	1	3278	0.00134206	0.00169623	0.0341321	0.0422189	0.920611	H4	0.920611	VAR_14_94564039_A_G	0.337991
ipsc-ppc_0_ENST00000555181	ipsc-ppc_0_ENST00000555181	ENST00000555181	ENST00000555181	ENSG00000100744	ENSG00000100744	GSKIP	GSKIP	alternative_splicing	gene_expression	ipsc-ppc	ipsc-ppc	0	0	3180	1.247e-20	1.53137e-11	6.59168e-12	0.00710193	0.992898	H4	0.992898	VAR_14_96831921_CT_C	0.130775
ipsc-ppc_0_ENST00000555331	ipsc-ppc_0_ENST00000555331	ENST00000555331	ENST00000555331	ENSG00000198604	ENSG00000198604	BAZ1A	BAZ1A	alternative_splicing	gene_expression	ipsc-ppc	ipsc-ppc	0	0	3716	2.84641e-06	0.000125875	0.00173003	0.0755833	0.922558	H4	0.922558	VAR_14_35215602_T_C	0.176267
ipsc-ppc_0_ENST00000555341	ipsc-ppc_0_ENST00000555341	ENST00000555341	ENST00000555341	ENSG00000165948	ENSG00000165948	IFI27L1	IFI27L1	alternative_splicing	gene_expression	ipsc-ppc	ipsc-ppc	0	0	3278	2.32874e-15	2.46615e-06	9.44281e-10	0.999997	8.29253e-07	H3	0.999997
ipsc-ppc_0_ENST00000555341	ipsc-ppc_1_ENST00000555341	ENST00000555341	ENST00000555341	ENSG00000165948	ENSG00000165948	IFI27L1	IFI27L1	alternative_splicing	gene_expression	ipsc-ppc	ipsc-ppc	0	1	3278	1.07845e-13	0.000114208	2.74277e-12	0.00190662	0.997979	H4	0.997979	VAR_14_94564039_A_G	0.499448
ipsc-ppc_0_ENST00000555523	ipsc-ppc_0_ENST00000555523	ENST00000555523	ENST00000555523	ENSG00000165948	ENSG00000165948	IFI27L1	IFI27L1	alternative_splicing	gene_expression	ipsc-ppc	ipsc-ppc	0	0	3278	2.06065e-14	2.46615e-06	8.35574e-09	0.999997	3.21769e-07	H3	0.999997
ipsc-ppc_0_ENST00000555523	ipsc-ppc_1_ENST00000555523	ENST00000555523	ENST00000555523	ENSG00000165948	ENSG00000165948	IFI27L1	IFI27L1	alternative_splicing	gene_expression	ipsc-ppc	ipsc-ppc	0	1	3278	9.50821e-13	0.000113792	2.41818e-11	0.00189604	0.99799	H4	0.99799	VAR_14_94564039_A_G	0.499522
ipsc-ppc_0_ENST00000556381	ipsc-ppc_0_ENST00000556381	ENST00000556381	ENST00000556381	ENSG00000165948	ENSG00000165948	IFI27L1	IFI27L1	alternative_splicing	gene_expression	ipsc-ppc	ipsc-ppc	0	0	3278	1.28613e-10	2.46559e-06	5.21513e-05	0.999773	0.000172775	H3	0.999773
ipsc-ppc_0_ENST00000556381	ipsc-ppc_1_ENST00000556381	ENST00000556381	ENST00000556381	ENSG00000165948	ENSG00000165948	IFI27L1	IFI27L1	alternative_splicing	gene_expression	ipsc-ppc	ipsc-ppc	0	1	3278	1.10127e-08	0.00021112	2.8008e-07	0.0043739	0.995415	H4	0.995415	VAR_14_94564039_A_G	0.481012
ipsc-ppc_0_ENST00000556510	ipsc-ppc_0_ENST00000556510	ENST00000556510	ENST00000556510	ENSG00000100441	ENSG00000100441	KHNYN	KHNYN	alternative_splicing	gene_expression	ipsc-ppc	ipsc-ppc	0	0	3014	0.000180097	0.01318	0.000209392	0.0143517	0.972079	H4	0.972079	VAR_14_24899364_G_C	0.210389
ipsc-ppc_0_ENST00000556549	ipsc-ppc_0_ENST00000556549	ENST00000556549	ENST00000556549	ENSG00000129566	ENSG00000129566	TEP1	TEP1	alternative_splicing	gene_expression	ipsc-ppc	ipsc-ppc	0	0	4203	4.56152e-14	3.94101e-11	1.15919e-06	1.5079e-06	0.999997	H4	0.999997	VAR_14_20881527_T_C	1
ipsc-ppc_0_ENST00000557163	ipsc-ppc_0_ENST00000557163	ENST00000557163	ENST00000557163	ENSG00000182107	ENSG00000182107	TMEM30B	TMEM30B	alternative_splicing	gene_expression	ipsc-ppc	ipsc-ppc	0	0	2171	0.0447923	0.0687202	0.0312846	0.0471887	0.808014	H4	0.808014	VAR_14_61799771_C_G	0.249276
ipsc-ppc_0_ENST00000557553	ipsc-ppc_0_ENST00000557553	ENST00000557553	ENST00000557553	ENSG00000087302	ENSG00000087302	RTRAF	RTRAF	alternative_splicing	gene_expression	ipsc-ppc	ipsc-ppc	0	0	3714	2.62218e-07	2.53222e-05	0.000137367	0.0122779	0.987559	H4	0.987559	VAR_14_52453791_A_AAAAC	0.119381
ipsc-ppc_0_ENST00000558590	ipsc-ppc_0_ENST00000558590	ENST00000558590	ENST00000558590	ENSG00000166126	ENSG00000166126	AMN	AMN	alternative_splicing	gene_expression	ipsc-ppc	ipsc-ppc	0	0	2692	1.67633e-07	5.419e-08	0.0244815	0.00694546	0.968573	H4	0.968573	VAR_14_103389003_G_C	0.999953
ipsc-ppc_1_ENST00000558590	ipsc-ppc_0_ENST00000558590	ENST00000558590	ENST00000558590	ENSG00000166126	ENSG00000166126	AMN	AMN	alternative_splicing	gene_expression	ipsc-ppc	ipsc-ppc	1	0	2692	8.96294e-08	3.24356e-08	0.0130897	0.00375382	0.983156	H4	0.983156	VAR_14_103389003_G_C	0.999925
ipsc-ppc_0_ENST00000558964	ipsc-ppc_0_ENST00000558964	ENST00000558964	ENST00000558964	ENSG00000067141	ENSG00000067141	NEO1	NEO1	alternative_splicing	gene_expression	ipsc-ppc	ipsc-ppc	0	0	2424	5.32412e-06	6.26951e-05	0.00245998	0.0279985	0.969474	H4	0.969474	VAR_15_73517629_C_T	0.0849488
ipsc-ppc_0_ENST00000559249	ipsc-ppc_0_ENST00000559249	ENST00000559249	ENST00000559249	ENSG00000100664	ENSG00000100664	EIF5	EIF5	alternative_splicing	gene_expression	ipsc-ppc	ipsc-ppc	0	0	2750	0.000186712	0.0520952	0.000393546	0.108966	0.838358	H4	0.838358	VAR_14_103783063_GTCT_G	0.539092
ipsc-ppc_0_ENST00000559668	ipsc-ppc_0_ENST00000559668	ENST00000559668	ENST00000559668	ENSG00000225151	ENSG00000225151	GOLGA2P7	GOLGA2P7	alternative_splicing	gene_expression	ipsc-ppc	ipsc-ppc	0	0	2172	0.00676281	0.00348579	0.0769132	0.0387697	0.874068	H4	0.874068	VAR_15_84811774_A_G	0.289671
ipsc-ppc_0_ENST00000559952	ipsc-ppc_0_ENST00000559952	ENST00000559952	ENST00000559952	ENSG00000259472	ENSG00000259472	RP13-996F3.3	RP13-996F3.3	alternative_splicing	gene_expression	ipsc-ppc	ipsc-ppc	0	0	995	2.38241e-06	1.77702e-06	0.0374049	0.0269643	0.935627	H4	0.935627	VAR_15_83214764_C_CT	0.821756
ipsc-ppc_0_ENST00000560109	ipsc-ppc_0_ENST00000560109	ENST00000560109	ENST00000560109	ENSG00000128891	ENSG00000128891	CCDC32	CCDC32	alternative_splicing	gene_expression	ipsc-ppc	ipsc-ppc	0	0	2468	8.71361e-10	6.49153e-10	0.0505114	0.0367175	0.912771	H4	0.912771	VAR_15_40766974_AC_A	0.281683
ipsc-ppc_0_ENST00000560328	ipsc-ppc_0_ENST00000560328	ENST00000560328	ENST00000560328	ENSG00000067141	ENSG00000067141	NEO1	NEO1	alternative_splicing	gene_expression	ipsc-ppc	ipsc-ppc	0	0	2424	3.1809e-06	8.30887e-05	0.00146972	0.0374297	0.961014	H4	0.961014	VAR_15_73517629_C_T	0.0880846
ipsc-ppc_0_ENST00000560808	ipsc-ppc_0_ENST00000560808	ENST00000560808	ENST00000560808	ENSG00000067141	ENSG00000067141	NEO1	NEO1	alternative_splicing	gene_expression	ipsc-ppc	ipsc-ppc	0	0	2424	8.33199e-14	8.59637e-05	3.84975e-11	0.0387579	0.961156	H4	0.961156	VAR_15_73595089_T_TA	0.522698
ipsc-ppc_0_ENST00000561095	ipsc-ppc_0_ENST00000561095	ENST00000561095	ENST00000561095	ENSG00000140534	ENSG00000140534	TICRR	TICRR	alternative_splicing	gene_expression	ipsc-ppc	ipsc-ppc	0	0	2789	3.78973e-09	0.00294187	6.98496e-08	0.0532787	0.943779	H4	0.943779	VAR_15_90138926_A_G	0.0373389
ipsc-ppc_0_ENST00000561421	ipsc-ppc_0_ENST00000561421	ENST00000561421	ENST00000561421	ENSG00000103876	ENSG00000103876	FAH	FAH	alternative_splicing	gene_expression	ipsc-ppc	ipsc-ppc	0	0	3524	0.000383752	0.00268171	0.00137471	0.00861974	0.98694	H4	0.98694	VAR_15_80445219_G_A	0.349544
ipsc-ppc_0_ENST00000561807	ipsc-ppc_2_ENST00000561807	ENST00000561807	ENST00000561807	ENSG00000140950	ENSG00000140950	MEAK7	MEAK7	alternative_splicing	gene_expression	ipsc-ppc	ipsc-ppc	0	2	5920	1.75208e-06	0.0021052	0.000829627	0.996836	0.00022789	H3	0.996836
ipsc-ppc_0_ENST00000561807	ipsc-ppc_1_ENST00000561807	ENST00000561807	ENST00000561807	ENSG00000140950	ENSG00000140950	MEAK7	MEAK7	alternative_splicing	gene_expression	ipsc-ppc	ipsc-ppc	0	1	5920	3.08087e-05	0.0370181	9.87115e-05	0.117761	0.845091	H4	0.845091	VAR_16_84537616_C_T	0.739528
ipsc-ppc_0_ENST00000561854	ipsc-ppc_0_ENST00000561854	ENST00000561854	ENST00000561854	ENSG00000168434	ENSG00000168434	COG7	COG7	alternative_splicing	gene_expression	ipsc-ppc	ipsc-ppc	0	0	3031	1.10033e-06	0.000434909	0.000106983	0.041327	0.95813	H4	0.95813	VAR_16_23403031_T_A	0.0653608
ipsc-ppc_0_ENST00000562220	ipsc-ppc_0_ENST00000562220	ENST00000562220	ENST00000562220	ENSG00000250120	ENSG00000250120	PCDHA10	PCDHA10	alternative_splicing	gene_expression	ipsc-ppc	ipsc-ppc	0	0	2384	6.72347e-08	0.00275116	2.11809e-06	0.0857582	0.911488	H4	0.911488	VAR_5_140330012_C_T	0.0178352
ipsc-ppc_0_ENST00000562220	ipsc-ppc_1_ENST00000562220	ENST00000562220	ENST00000562220	ENSG00000250120	ENSG00000250120	PCDHA10	PCDHA10	alternative_splicing	gene_expression	ipsc-ppc	ipsc-ppc	0	1	2384	1.86117e-08	0.000761568	2.34626e-05	0.960024	0.0391914	H3	0.960024
ipsc-ppc_0_ENST00000562360	ipsc-ppc_0_ENST00000562360	ENST00000562360	ENST00000562360	ENSG00000182685	ENSG00000182685	BRICD5	BRICD5	alternative_splicing	gene_expression	ipsc-ppc	ipsc-ppc	0	0	2553	2.90415e-06	0.00350786	1.24975e-05	0.0141131	0.982364	H4	0.982364	VAR_16_2260935_G_A	0.6902
ipsc-ppc_0_ENST00000562739	ipsc-ppc_0_ENST00000562739	ENST00000562739	ENST00000562739	ENSG00000261801	ENSG00000261801	LOXL1-AS1	LOXL1-AS1	alternative_splicing	gene_expression	ipsc-ppc	ipsc-ppc	0	0	2220	1.58404e-07	0.00237438	6.88388e-07	0.00933024	0.988295	H4	0.988295	VAR_15_74211548_C_T	0.639832
ipsc-ppc_0_ENST00000562837	ipsc-ppc_0_ENST00000562837	ENST00000562837	ENST00000562837	ENSG00000103479	ENSG00000103479	RBL2	RBL2	alternative_splicing	gene_expression	ipsc-ppc	ipsc-ppc	0	0	2812	3.81273e-08	8.15567e-06	0.00019969	0.0417568	0.958035	H4	0.958035	VAR_16_53429775_G_A	0.199277
ipsc-ppc_0_ENST00000562850	ipsc-ppc_0_ENST00000562850	ENST00000562850	ENST00000562850	ENSG00000103479	ENSG00000103479	RBL2	RBL2	alternative_splicing	gene_expression	ipsc-ppc	ipsc-ppc	0	0	2812	1.91554e-16	1.13541e-05	1.00326e-12	0.0585251	0.941464	H4	0.941464	VAR_16_53537581_A_G	0.064247
ipsc-ppc_0_ENST00000563164	ipsc-ppc_0_ENST00000563164	ENST00000563164	ENST00000563164	ENSG00000168434	ENSG00000168434	COG7	COG7	alternative_splicing	gene_expression	ipsc-ppc	ipsc-ppc	0	0	3031	4.5361e-05	0.000427673	0.00441034	0.0406272	0.954489	H4	0.954489	VAR_16_23410333_GC_G	0.0408181
ipsc-ppc_0_ENST00000563270	ipsc-ppc_0_ENST00000563270	ENST00000563270	ENST00000563270	ENSG00000167526	ENSG00000167526	RPL13	RPL13	alternative_splicing	gene_expression	ipsc-ppc	ipsc-ppc	0	0	3749	5.029e-11	3.93636e-08	3.30138e-05	0.0248659	0.975101	H4	0.975101	VAR_16_89627460_T_G	0.358916
ipsc-ppc_0_ENST00000563587	ipsc-ppc_0_ENST00000563587	ENST00000563587	ENST00000563587	ENSG00000065054	ENSG00000065054	SLC9A3R2	SLC9A3R2	alternative_splicing	gene_expression	ipsc-ppc	ipsc-ppc	0	0	2859	7.24076e-08	5.50276e-07	0.000264212	0.0010092	0.998726	H4	0.998726	VAR_16_2089006_G_A	0.986674
ipsc-ppc_0_ENST00000563612	ipsc-ppc_0_ENST00000563612	ENST00000563612	ENST00000563612	ENSG00000103111	ENSG00000103111	MON1B	MON1B	alternative_splicing	gene_expression	ipsc-ppc	ipsc-ppc	0	0	4495	0.00107055	0.00228129	0.0344172	0.072452	0.889779	H4	0.889779	VAR_16_77234004_G_A	0.209167
ipsc-ppc_0_ENST00000564208	ipsc-ppc_0_ENST00000564208	ENST00000564208	ENST00000564208	ENSG00000103168	ENSG00000103168	TAF1C	TAF1C	alternative_splicing	gene_expression	ipsc-ppc	ipsc-ppc	0	0	5796	1.63113e-09	3.63846e-08	0.000315644	0.00604723	0.993637	H4	0.993637	VAR_16_84208032_T_G	0.208579
ipsc-ppc_0_ENST00000564774	ipsc-ppc_0_ENST00000564774	ENST00000564774	ENST00000564774	ENSG00000103168	ENSG00000103168	TAF1C	TAF1C	alternative_splicing	gene_expression	ipsc-ppc	ipsc-ppc	0	0	5796	1.64418e-14	5.46302e-08	3.18169e-09	0.0095812	0.990419	H4	0.990419	VAR_16_84213965_G_A	0.698
ipsc-ppc_0_ENST00000564878	ipsc-ppc_0_ENST00000564878	ENST00000564878	ENST00000564878	ENSG00000204991	ENSG00000204991	SPIRE2	SPIRE2	alternative_splicing	gene_expression	ipsc-ppc	ipsc-ppc	0	0	2866	1.21375e-07	1.05231e-07	0.0129176	0.0102226	0.97686	H4	0.97686	VAR_16_89883208_T_C	0.32678
ipsc-ppc_0_ENST00000565205	ipsc-ppc_0_ENST00000565205	ENST00000565205	ENST00000565205	ENSG00000167515	ENSG00000167515	TRAPPC2L	TRAPPC2L	alternative_splicing	gene_expression	ipsc-ppc	ipsc-ppc	0	0	3415	4.42259e-09	5.01798e-09	0.0160233	0.0172137	0.966763	H4	0.966763	VAR_16_88925567_T_G	0.448028
ipsc-ppc_0_ENST00000565416	ipsc-ppc_0_ENST00000565416	ENST00000565416	ENST00000565416	ENSG00000261801	ENSG00000261801	LOXL1-AS1	LOXL1-AS1	alternative_splicing	gene_expression	ipsc-ppc	ipsc-ppc	0	0	2220	0.00122659	0.00265597	0.0053305	0.010562	0.980225	H4	0.980225	VAR_15_74211548_C_T	0.484772
ipsc-ppc_0_ENST00000565571	ipsc-ppc_0_ENST00000565571	ENST00000565571	ENST00000565571	ENSG00000167526	ENSG00000167526	RPL13	RPL13	alternative_splicing	gene_expression	ipsc-ppc	ipsc-ppc	0	0	3749	3.09975e-15	1.98202e-08	2.03489e-09	0.0120234	0.987977	H4	0.987977	VAR_16_89627460_T_G	0.783157
ipsc-ppc_0_ENST00000565689	ipsc-ppc_0_ENST00000565689	ENST00000565689	ENST00000565689	ENSG00000261801	ENSG00000261801	LOXL1-AS1	LOXL1-AS1	alternative_splicing	gene_expression	ipsc-ppc	ipsc-ppc	0	0	2220	0.0003288	0.00197608	0.0014289	0.00759895	0.988667	H4	0.988667	VAR_15_74211717_T_C	0.416135
ipsc-ppc_0_ENST00000565756	ipsc-ppc_0_ENST00000565756	ENST00000565756	ENST00000565756	ENSG00000261801	ENSG00000261801	LOXL1-AS1	LOXL1-AS1	alternative_splicing	gene_expression	ipsc-ppc	ipsc-ppc	0	0	2220	1.21982e-07	0.00233557	5.3011e-07	0.0091614	0.988502	H4	0.988502	VAR_15_74211548_C_T	0.569299
ipsc-ppc_0_ENST00000566192	ipsc-ppc_0_ENST00000566192	ENST00000566192	ENST00000566192	ENSG00000103034	ENSG00000103034	NDRG4	NDRG4	alternative_splicing	gene_expression	ipsc-ppc	ipsc-ppc	0	0	3981	0.00103617	0.0204284	0.00706075	0.138371	0.833103	H4	0.833103	VAR_16_58601410_A_G	0.0219084
ipsc-ppc_0_ENST00000566198	ipsc-ppc_0_ENST00000566198	ENST00000566198	ENST00000566198	ENSG00000065054	ENSG00000065054	SLC9A3R2	SLC9A3R2	alternative_splicing	gene_expression	ipsc-ppc	ipsc-ppc	0	0	2859	6.64053e-11	4.18651e-07	2.4231e-07	0.000528168	0.999471	H4	0.999471	VAR_16_2089006_G_A	0.995724
ipsc-ppc_0_ENST00000566265	ipsc-ppc_0_ENST00000566265	ENST00000566265	ENST00000566265	ENSG00000103034	ENSG00000103034	NDRG4	NDRG4	alternative_splicing	gene_expression	ipsc-ppc	ipsc-ppc	0	0	3981	0.00148328	0.0148431	0.0101074	0.100271	0.873295	H4	0.873295	VAR_16_58671099_AAAAT_A	0.340556
ipsc-ppc_0_ENST00000566455	ipsc-ppc_0_ENST00000566455	ENST00000566455	ENST00000566455	ENSG00000103111	ENSG00000103111	MON1B	MON1B	alternative_splicing	gene_expression	ipsc-ppc	ipsc-ppc	0	0	4495	0.00116704	0.00324795	0.0375196	0.103565	0.854501	H4	0.854501	VAR_16_77231593_A_C	0.173005
ipsc-ppc_0_ENST00000566851	ipsc-ppc_0_ENST00000566851	ENST00000566851	ENST00000566851	ENSG00000182841	ENSG00000182841	RRP7BP	RRP7BP	alternative_splicing	gene_expression	ipsc-ppc	ipsc-ppc	0	0	3317	8.44018e-06	0.0142204	3.15217e-05	0.0521758	0.933564	H4	0.933564	VAR_22_42934425_T_C	0.223221
ipsc-ppc_0_ENST00000566995	ipsc-ppc_2_ENST00000566995	ENST00000566995	ENST00000566995	ENSG00000140950	ENSG00000140950	MEAK7	MEAK7	alternative_splicing	gene_expression	ipsc-ppc	ipsc-ppc	0	2	5920	4.42405e-05	0.00205902	0.0209484	0.974967	0.00198101	H3	0.974967
ipsc-ppc_0_ENST00000566995	ipsc-ppc_1_ENST00000566995	ENST00000566995	ENST00000566995	ENSG00000140950	ENSG00000140950	MEAK7	MEAK7	alternative_splicing	gene_expression	ipsc-ppc	ipsc-ppc	0	1	5920	0.000810078	0.0377023	0.0025955	0.11996	0.838932	H4	0.838932	VAR_16_84537616_C_T	0.901166
ipsc-ppc_0_ENST00000567328	ipsc-ppc_0_ENST00000567328	ENST00000567328	ENST00000567328	ENSG00000135709	ENSG00000135709	KIAA0513	KIAA0513	alternative_splicing	gene_expression	ipsc-ppc	ipsc-ppc	0	0	4613	1.84585e-05	0.0162653	0.00111359	0.981281	0.00132145	H3	0.981281
ipsc-ppc_0_ENST00000567815	ipsc-ppc_0_ENST00000567815	ENST00000567815	ENST00000567815	ENSG00000167526	ENSG00000167526	RPL13	RPL13	alternative_splicing	gene_expression	ipsc-ppc	ipsc-ppc	0	0	3749	1.99234e-10	4.07606e-08	0.00013079	0.025784	0.974085	H4	0.974085	VAR_16_89627460_T_G	0.346963
ipsc-ppc_0_ENST00000568087	ipsc-ppc_0_ENST00000568087	ENST00000568087	ENST00000568087	ENSG00000261801	ENSG00000261801	LOXL1-AS1	LOXL1-AS1	alternative_splicing	gene_expression	ipsc-ppc	ipsc-ppc	0	0	2220	0.000199993	0.00229274	0.000869128	0.0089761	0.987662	H4	0.987662	VAR_15_74211717_T_C	0.560543
ipsc-ppc_0_ENST00000568583	ipsc-ppc_0_ENST00000568583	ENST00000568583	ENST00000568583	ENSG00000167515	ENSG00000167515	TRAPPC2L	TRAPPC2L	alternative_splicing	gene_expression	ipsc-ppc	ipsc-ppc	0	0	3415	6.58772e-14	1.40883e-09	2.38677e-07	0.00410839	0.995891	H4	0.995891	VAR_16_88925567_T_G	0.72502
ipsc-ppc_0_ENST00000568916	ipsc-ppc_0_ENST00000568916	ENST00000568916	ENST00000568916	ENSG00000103254	ENSG00000103254	ANTKMT	ANTKMT	alternative_splicing	gene_expression	ipsc-ppc	ipsc-ppc	0	0	3389	0.000126848	0.00248852	0.000977775	0.0182039	0.978203	H4	0.978203	VAR_16_792038_A_G	0.216494
ipsc-ppc_0_ENST00000569529	ipsc-ppc_0_ENST00000569529	ENST00000569529	ENST00000569529	ENSG00000103254	ENSG00000103254	ANTKMT	ANTKMT	alternative_splicing	gene_expression	ipsc-ppc	ipsc-ppc	0	0	3389	8.5603e-10	0.0021974	6.59849e-09	0.0159562	0.981846	H4	0.981846	VAR_16_772141_G_C	0.33256
ipsc-ppc_0_ENST00000570486	ipsc-ppc_0_ENST00000570486	ENST00000570486	ENST00000570486	ENSG00000167840	ENSG00000167840	ZNF232	ZNF232	alternative_splicing	gene_expression	ipsc-ppc	ipsc-ppc	0	0	3384	0.00221409	0.0199722	0.00790848	0.070439	0.899466	H4	0.899466	VAR_17_5015913_A_AT	0.100209
ipsc-ppc_0_ENST00000570618	ipsc-ppc_0_ENST00000570618	ENST00000570618	ENST00000570618	ENSG00000228696	ENSG00000228696	ARL17B	ARL17B	alternative_splicing	gene_expression	ipsc-ppc	ipsc-ppc	0	0	3609	4.50394e-12	1.25226e-10	0.000396416	0.0100323	0.989571	H4	0.989571	VAR_17_44577651_C_CT	0.750866
ipsc-ppc_0_ENST00000570752	ipsc-ppc_0_ENST00000570752	ENST00000570752	ENST00000570752	ENSG00000059122	ENSG00000059122	FLYWCH1	FLYWCH1	alternative_splicing	gene_expression	ipsc-ppc	ipsc-ppc	0	0	2415	4.31958e-20	6.42174e-10	2.46246e-13	0.0026635	0.997336	H4	0.997336	VAR_16_2986323_T_C	0.494869
ipsc-ppc_0_ENST00000570803	ipsc-ppc_0_ENST00000570803	ENST00000570803	ENST00000570803	ENSG00000171298	ENSG00000171298	GAA	GAA	alternative_splicing	gene_expression	ipsc-ppc	ipsc-ppc	0	0	3279	0.000486063	0.00497585	0.00223721	0.021932	0.970369	H4	0.970369	VAR_17_78076005_C_A	0.133353
ipsc-ppc_0_ENST00000572600	ipsc-ppc_0_ENST00000572600	ENST00000572600	ENST00000572600	ENSG00000103351	ENSG00000103351	CLUAP1	CLUAP1	alternative_splicing	gene_expression	ipsc-ppc	ipsc-ppc	0	0	2931	0.00671052	0.0318132	0.00857831	0.0397548	0.913143	H4	0.913143	VAR_16_3667252_G_A	0.203912
ipsc-ppc_1_ENST00000572932	ipsc-ppc_0_ENST00000572932	ENST00000572932	ENST00000572932	ENSG00000103226	ENSG00000103226	NOMO3	NOMO3	alternative_splicing	gene_expression	ipsc-ppc	ipsc-ppc	1	0	2268	0.0287669	0.00863816	0.0777356	0.0224801	0.862379	H4	0.862379	VAR_16_16308675_C_T	0.866328
ipsc-ppc_0_ENST00000572954	ipsc-ppc_0_ENST00000572954	ENST00000572954	ENST00000572954	ENSG00000103363	ENSG00000103363	ELOB	ELOB	alternative_splicing	gene_expression	ipsc-ppc	ipsc-ppc	0	0	2186	0.00277863	0.0149781	0.00144493	0.00681489	0.973983	H4	0.973983	VAR_16_2821988_TC_T	0.932433
ipsc-ppc_0_ENST00000572965	ipsc-ppc_0_ENST00000572965	ENST00000572965	ENST00000572965	ENSG00000181031	ENSG00000181031	RPH3AL	RPH3AL	alternative_splicing	gene_expression	ipsc-ppc	ipsc-ppc	0	0	2180	1.85318e-10	0.00606095	1.27877e-10	0.00319157	0.990747	H4	0.990747	VAR_17_66675_G_A	0.795555
ipsc-ppc_0_ENST00000572991	ipsc-ppc_0_ENST00000572991	ENST00000572991	ENST00000572991	ENSG00000228696	ENSG00000228696	ARL17B	ARL17B	alternative_splicing	gene_expression	ipsc-ppc	ipsc-ppc	0	0	3609	1.56614e-10	4.39629e-10	0.0137844	0.0377457	0.94847	H4	0.94847	VAR_17_44577651_C_CT	0.742456
ipsc-ppc_0_ENST00000573090	ipsc-ppc_0_ENST00000573090	ENST00000573090	ENST00000573090	ENSG00000224877	ENSG00000224877	NDUFAF8	NDUFAF8	alternative_splicing	gene_expression	ipsc-ppc	ipsc-ppc	0	0	3847	1.47917e-26	2.10194e-10	7.14066e-20	1.47242e-05	0.999985	H4	0.999985	VAR_17_79213562_T_C	1
ipsc-ppc_0_ENST00000573173	ipsc-ppc_0_ENST00000573173	ENST00000573173	ENST00000573173	ENSG00000224877	ENSG00000224877	NDUFAF8	NDUFAF8	alternative_splicing	gene_expression	ipsc-ppc	ipsc-ppc	0	0	3847	2.97889e-12	2.12719e-10	1.43805e-05	2.69376e-05	0.999959	H4	0.999959	VAR_17_79213562_T_C	0.999995
ipsc-ppc_0_ENST00000573224	ipsc-ppc_0_ENST00000573224	ENST00000573224	ENST00000573224	ENSG00000108433	ENSG00000108433	GOSR2	GOSR2	alternative_splicing	gene_expression	ipsc-ppc	ipsc-ppc	0	0	1971	5.37738e-12	8.51858e-05	4.65498e-09	0.0728147	0.9271	H4	0.9271	VAR_17_45018463_T_C	0.0897624
ipsc-ppc_0_ENST00000573947	ipsc-ppc_0_ENST00000573947	ENST00000573947	ENST00000573947	ENSG00000072210	ENSG00000072210	ALDH3A2	ALDH3A2	alternative_splicing	gene_expression	ipsc-ppc	ipsc-ppc	0	0	2042	1.85086e-08	0.00185812	4.26125e-07	0.0418232	0.956318	H4	0.956318	VAR_17_19589975_T_C	0.259417
ipsc-ppc_0_ENST00000574035	ipsc-ppc_0_ENST00000574035	ENST00000574035	ENST00000574035	ENSG00000256594	ENSG00000256594	AC010186.2	AC010186.2	alternative_splicing	gene_expression	ipsc-ppc	ipsc-ppc	0	0	3032	2.9946e-23	1.98279e-09	2.03846e-15	0.134105	0.865895	H4	0.865895	VAR_12_9800926_C_T	0.999831
ipsc-ppc_0_ENST00000574255	ipsc-ppc_0_ENST00000574255	ENST00000574255	ENST00000574255	ENSG00000170291	ENSG00000170291	ELP5	ELP5	alternative_splicing	gene_expression	ipsc-ppc	ipsc-ppc	0	0	2929	1.16352e-36	4.44777e-26	1.37123e-13	0.00424602	0.995754	H4	0.995754	VAR_17_7156447_A_G	0.499838
ipsc-ppc_0_ENST00000574735	ipsc-ppc_0_ENST00000574735	ENST00000574735	ENST00000574735	ENSG00000167840	ENSG00000167840	ZNF232	ZNF232	alternative_splicing	gene_expression	ipsc-ppc	ipsc-ppc	0	0	3384	0.0115909	0.0302837	0.0414016	0.107361	0.809363	H4	0.809363	VAR_17_5016253_CA_C	0.318307
ipsc-ppc_0_ENST00000574985	ipsc-ppc_0_ENST00000574985	ENST00000574985	ENST00000574985	ENSG00000059122	ENSG00000059122	FLYWCH1	FLYWCH1	alternative_splicing	gene_expression	ipsc-ppc	ipsc-ppc	0	0	2415	4.19731e-15	7.76312e-09	2.39276e-08	0.0432985	0.956701	H4	0.956701	VAR_16_2986323_T_C	0.495689
ipsc-ppc_0_ENST00000575071	ipsc-ppc_0_ENST00000575071	ENST00000575071	ENST00000575071	ENSG00000183011	ENSG00000183011	NAA38	NAA38	alternative_splicing	gene_expression	ipsc-ppc	ipsc-ppc	0	0	2836	4.38271e-06	0.00154053	6.53453e-05	0.0219927	0.976397	H4	0.976397	VAR_17_7730632_A_ACTTT	0.179691
ipsc-ppc_0_ENST00000575094	ipsc-ppc_0_ENST00000575094	ENST00000575094	ENST00000575094	ENSG00000256594	ENSG00000256594	AC010186.2	AC010186.2	alternative_splicing	gene_expression	ipsc-ppc	ipsc-ppc	0	0	3032	9.13819e-19	1.89258e-09	6.22047e-11	0.127958	0.872042	H4	0.872042	VAR_12_9800926_C_T	0.942246
ipsc-ppc_2_ENST00000575094	ipsc-ppc_1_ENST00000575094	ENST00000575094	ENST00000575094	ENSG00000256594	ENSG00000256594	AC010186.2	AC010186.2	alternative_splicing	gene_expression	ipsc-ppc	ipsc-ppc	2	1	3032	0.0370428	0.0660039	0.0311263	0.0546506	0.811176	H4	0.811176	VAR_12_9536508_G_T	0.480932
ipsc-ppc_0_ENST00000575949	ipsc-ppc_0_ENST00000575949	ENST00000575949	ENST00000575949	ENSG00000108433	ENSG00000108433	GOSR2	GOSR2	alternative_splicing	gene_expression	ipsc-ppc	ipsc-ppc	0	0	1971	1.59523e-09	0.00114318	1.38093e-06	0.989591	0.00926403	H3	0.989591
ipsc-ppc_0_ENST00000576634	ipsc-ppc_0_ENST00000576634	ENST00000576634	ENST00000576634	ENSG00000103351	ENSG00000103351	CLUAP1	CLUAP1	alternative_splicing	gene_expression	ipsc-ppc	ipsc-ppc	0	0	2931	0.000310936	0.0165033	0.000397481	0.0201341	0.962654	H4	0.962654	VAR_16_3667252_G_A	0.691565
ipsc-ppc_0_ENST00000577809	ipsc-ppc_0_ENST00000577809	ENST00000577809	ENST00000577809	ENSG00000108666	ENSG00000108666	C17orf75	C17orf75	alternative_splicing	gene_expression	ipsc-ppc	ipsc-ppc	0	0	2112	2.49993e-12	6.48627e-06	4.86706e-10	0.000263068	0.99973	H4	0.99973	VAR_17_30659006_T_A	0.995635
ipsc-ppc_0_ENST00000578036	ipsc-ppc_0_ENST00000578036	ENST00000578036	ENST00000578036	ENSG00000214176	ENSG00000214176	PLEKHM1P1	PLEKHM1P1	alternative_splicing	gene_expression	ipsc-ppc	ipsc-ppc	0	0	1852	8.15906e-05	0.000108098	0.0270256	0.0348679	0.937917	H4	0.937917	VAR_17_62764047_C_T	0.198564
ipsc-ppc_0_ENST00000578832	ipsc-ppc_0_ENST00000578832	ENST00000578832	ENST00000578832	ENSG00000167733	ENSG00000167733	HSD11B1L	HSD11B1L	alternative_splicing	gene_expression	ipsc-ppc	ipsc-ppc	0	0	3227	5.64291e-05	0.0426555	4.48414e-05	0.0329719	0.924271	H4	0.924271	VAR_19_5684775_G_A	0.236619
ipsc-ppc_0_ENST00000579361	ipsc-ppc_0_ENST00000579361	ENST00000579361	ENST00000579361	ENSG00000133030	ENSG00000133030	MPRIP	MPRIP	alternative_splicing	gene_expression	ipsc-ppc	ipsc-ppc	0	0	2821	4.42771e-10	1.84768e-07	0.000231485	0.0956942	0.904074	H4	0.904074	VAR_17_16979876_A_G	0.0394439
ipsc-ppc_0_ENST00000580919	ipsc-ppc_0_ENST00000580919	ENST00000580919	ENST00000580919	ENSG00000214176	ENSG00000214176	PLEKHM1P1	PLEKHM1P1	alternative_splicing	gene_expression	ipsc-ppc	ipsc-ppc	0	0	1852	8.05128e-07	4.89297e-05	0.000266686	0.0152228	0.984461	H4	0.984461	VAR_17_62773261_A_C	0.092203
ipsc-ppc_0_ENST00000582986	ipsc-ppc_0_ENST00000582986	ENST00000582986	ENST00000582986	ENSG00000214176	ENSG00000214176	PLEKHM1P1	PLEKHM1P1	alternative_splicing	gene_expression	ipsc-ppc	ipsc-ppc	0	0	1852	8.52366e-07	5.00663e-05	0.000282333	0.0155996	0.984067	H4	0.984067	VAR_17_62773261_A_C	0.0979735
ipsc-ppc_0_ENST00000583566	ipsc-ppc_0_ENST00000583566	ENST00000583566	ENST00000583566	ENSG00000187607	ENSG00000187607	ZNF286A	ZNF286A	alternative_splicing	gene_expression	ipsc-ppc	ipsc-ppc	0	0	2096	8.00764e-10	0.123036	4.53382e-10	0.0688536	0.80811	H4	0.80811	VAR_17_15605252_C_T	0.395385
ipsc-ppc_0_ENST00000584259	ipsc-ppc_0_ENST00000584259	ENST00000584259	ENST00000584259	ENSG00000132199	ENSG00000132199	ENOSF1	ENOSF1	alternative_splicing	gene_expression	ipsc-ppc	ipsc-ppc	0	0	4040	1.09578e-13	2.27417e-08	4.81156e-06	0.998586	0.00140947	H3	0.998586
ipsc-ppc_0_ENST00000585482	ipsc-ppc_0_ENST00000585482	ENST00000585482	ENST00000585482	ENSG00000004139	ENSG00000004139	SARM1	SARM1	alternative_splicing	gene_expression	ipsc-ppc	ipsc-ppc	0	0	1496	6.97619e-09	6.82322e-08	0.0921071	0.900867	0.00702597	H3	0.900867
ipsc-ppc_0_ENST00000585519	ipsc-ppc_1_ENST00000585519	ENST00000585519	ENST00000585519	ENSG00000182534	ENSG00000182534	MXRA7	MXRA7	alternative_splicing	gene_expression	ipsc-ppc	ipsc-ppc	0	1	3780	1.08116e-08	0.00175742	6.1383e-06	0.99778	0.000456084	H3	0.99778
ipsc-ppc_0_ENST00000586091	ipsc-ppc_0_ENST00000586091	ENST00000586091	ENST00000586091	ENSG00000166770	ENSG00000166770	ZNF667-AS1	ZNF667-AS1	alternative_splicing	gene_expression	ipsc-ppc	ipsc-ppc	0	0	3719	2.14053e-13	3.79374e-05	8.28167e-11	0.0136916	0.98627	H4	0.98627	VAR_19_56983716_T_C	0.139719
ipsc-ppc_0_ENST00000586169	ipsc-ppc_0_ENST00000586169	ENST00000586169	ENST00000586169	ENSG00000266903	ENSG00000266903	AC243964.3	AC243964.3	alternative_splicing	gene_expression	ipsc-ppc	ipsc-ppc	0	0	3184	1.31886e-07	7.46365e-06	0.000189343	0.00972511	0.990078	H4	0.990078	VAR_19_45221767_C_T	0.629176
ipsc-ppc_0_ENST00000586353	ipsc-ppc_0_ENST00000586353	ENST00000586353	ENST00000586353	ENSG00000198453	ENSG00000198453	ZNF568	ZNF568	alternative_splicing	gene_expression	ipsc-ppc	ipsc-ppc	0	0	2595	4.58465e-09	0.00365578	1.69498e-07	0.134295	0.862049	H4	0.862049	VAR_19_37452213_A_T	0.289715
ipsc-ppc_1_ENST00000586353	ipsc-ppc_0_ENST00000586353	ENST00000586353	ENST00000586353	ENSG00000198453	ENSG00000198453	ZNF568	ZNF568	alternative_splicing	gene_expression	ipsc-ppc	ipsc-ppc	1	0	2595	0.000582336	0.0252496	0.0215294	0.933477	0.019162	H3	0.933477
ipsc-ppc_0_ENST00000586370	ipsc-ppc_0_ENST00000586370	ENST00000586370	ENST00000586370	ENSG00000065000	ENSG00000065000	AP3D1	AP3D1	alternative_splicing	gene_expression	ipsc-ppc	ipsc-ppc	0	0	3841	5.17182e-11	1.82376e-08	2.44904e-05	0.0076438	0.992332	H4	0.992332	VAR_19_2101454_A_ACCACACACGC	0.798484
ipsc-ppc_0_ENST00000586570	ipsc-ppc_0_ENST00000586570	ENST00000586570	ENST00000586570	ENSG00000041353	ENSG00000041353	RAB27B	RAB27B	alternative_splicing	gene_expression	ipsc-ppc	ipsc-ppc	0	0	2327	1.41258e-08	0.0238	3.49737e-08	0.0580074	0.918193	H4	0.918193	VAR_18_52492951_C_G	0.0284175
ipsc-ppc_0_ENST00000586578	ipsc-ppc_0_ENST00000586578	ENST00000586578	ENST00000586578	ENSG00000105278	ENSG00000105278	ZFR2	ZFR2	alternative_splicing	gene_expression	ipsc-ppc	ipsc-ppc	0	0	3310	0.006504	0.00673481	0.00786327	0.00717059	0.971727	H4	0.971727	VAR_19_3855477_T_C	0.68754
ipsc-ppc_0_ENST00000588130	ipsc-ppc_0_ENST00000588130	ENST00000588130	ENST00000588130	ENSG00000055483	ENSG00000055483	USP36	USP36	alternative_splicing	gene_expression	ipsc-ppc	ipsc-ppc	0	0	4042	1.42623e-16	4.86552e-07	2.54098e-11	0.0857705	0.914229	H4	0.914229	VAR_17_76793885_G_A	0.1661
ipsc-ppc_0_ENST00000588184	ipsc-ppc_0_ENST00000588184	ENST00000588184	ENST00000588184	ENSG00000165863	ENSG00000165863	C10orf82	C10orf82	alternative_splicing	gene_expression	ipsc-ppc	ipsc-ppc	0	0	2516	7.05733e-09	0.00777488	1.70477e-07	0.187005	0.80522	H4	0.80522	VAR_10_118423572_G_A	0.99998
ipsc-ppc_0_ENST00000588184	ipsc-ppc_1_ENST00000588184	ENST00000588184	ENST00000588184	ENSG00000165863	ENSG00000165863	C10orf82	C10orf82	alternative_splicing	gene_expression	ipsc-ppc	ipsc-ppc	0	1	2516	1.21471e-08	0.0133822	5.21644e-09	0.00476496	0.981853	H4	0.981853	VAR_10_118423572_G_A	0.999982
ipsc-ppc_0_ENST00000588224	ipsc-ppc_1_ENST00000588224	ENST00000588224	ENST00000588224	ENSG00000165863	ENSG00000165863	C10orf82	C10orf82	alternative_splicing	gene_expression	ipsc-ppc	ipsc-ppc	0	1	2516	5.98709e-07	0.0139531	2.57108e-07	0.00501097	0.981035	H4	0.981035	VAR_10_118423572_G_A	0.996405
ipsc-ppc_0_ENST00000588354	ipsc-ppc_0_ENST00000588354	ENST00000588354	ENST00000588354	ENSG00000196967	ENSG00000196967	ZNF585A	ZNF585A	alternative_splicing	gene_expression	ipsc-ppc	ipsc-ppc	0	0	2411	1.40259e-11	1.9395e-05	1.31512e-08	0.0172027	0.982778	H4	0.982778	VAR_19_37693438_T_C	0.254919
ipsc-ppc_0_ENST00000588994	ipsc-ppc_1_ENST00000588994	ENST00000588994	ENST00000588994	ENSG00000102858	ENSG00000102858	MGRN1	MGRN1	alternative_splicing	gene_expression	ipsc-ppc	ipsc-ppc	0	1	3211	0.00257232	0.00258035	0.0969537	0.096455	0.801439	H4	0.801439	VAR_16_4734513_C_T	0.312598
ipsc-ppc_0_ENST00000589348	ipsc-ppc_0_ENST00000589348	ENST00000589348	ENST00000589348	ENSG00000129354	ENSG00000129354	AP1M2	AP1M2	alternative_splicing	gene_expression	ipsc-ppc	ipsc-ppc	0	0	2762	1.12967e-09	6.36919e-05	1.39711e-07	0.00688401	0.993052	H4	0.993052	VAR_19_10683550_CAG_C	0.806133
ipsc-ppc_0_ENST00000589377	ipsc-ppc_0_ENST00000589377	ENST00000589377	ENST00000589377	ENSG00000153822	ENSG00000153822	KCNJ16	KCNJ16	alternative_splicing	gene_expression	ipsc-ppc	ipsc-ppc	0	0	2773	4.30024e-10	0.00147003	3.32668e-08	0.112837	0.885693	H4	0.885693	VAR_17_68085210_G_A	0.0368942
ipsc-ppc_0_ENST00000589786	ipsc-ppc_0_ENST00000589786	ENST00000589786	ENST00000589786	ENSG00000153885	ENSG00000153885	KCTD15	KCTD15	alternative_splicing	gene_expression	ipsc-ppc	ipsc-ppc	0	0	3095	3.05478e-10	0.00359349	5.08892e-10	0.00499493	0.991412	H4	0.991412	VAR_19_34285951_T_C	0.579141
ipsc-ppc_0_ENST00000590392	ipsc-ppc_0_ENST00000590392	ENST00000590392	ENST00000590392	ENSG00000189042	ENSG00000189042	ZNF567	ZNF567	alternative_splicing	gene_expression	ipsc-ppc	ipsc-ppc	0	0	2720	5.97957e-10	0.00159923	2.91832e-08	0.077129	0.921272	H4	0.921272	VAR_19_37061565_C_A	0.0482436
ipsc-ppc_0_ENST00000590756	ipsc-ppc_0_ENST00000590756	ENST00000590756	ENST00000590756	ENSG00000072958	ENSG00000072958	AP1M1	AP1M1	alternative_splicing	gene_expression	ipsc-ppc	ipsc-ppc	0	0	3934	0.00012304	0.000374328	0.0416298	0.125819	0.832054	H4	0.832054	VAR_19_16308786_T_TCGCTGCCGCCGCCACCGCCCTCGGC	0.287948
ipsc-ppc_0_ENST00000590842	ipsc-ppc_0_ENST00000590842	ENST00000590842	ENST00000590842	ENSG00000134779	ENSG00000134779	TPGS2	TPGS2	alternative_splicing	gene_expression	ipsc-ppc	ipsc-ppc	0	0	2430	0.000102967	0.00988717	0.0101231	0.972036	0.00785117	H3	0.972036
ipsc-ppc_0_ENST00000591213	ipsc-ppc_0_ENST00000591213	ENST00000591213	ENST00000591213	ENSG00000174652	ENSG00000174652	ZNF266	ZNF266	alternative_splicing	gene_expression	ipsc-ppc	ipsc-ppc	0	0	3692	5.12012e-12	5.4382e-09	7.90471e-05	0.0830408	0.91688	H4	0.91688	VAR_19_9477868_C_T	0.0645514
ipsc-ppc_0_ENST00000592146	ipsc-ppc_0_ENST00000592146	ENST00000592146	ENST00000592146	ENSG00000166770	ENSG00000166770	ZNF667-AS1	ZNF667-AS1	alternative_splicing	gene_expression	ipsc-ppc	ipsc-ppc	0	0	3719	0.000116608	0.00014776	0.0451154	0.0562694	0.898351	H4	0.898351	VAR_19_56993261_C_T	0.0967838
ipsc-ppc_0_ENST00000592231	ipsc-ppc_0_ENST00000592231	ENST00000592231	ENST00000592231	ENSG00000055483	ENSG00000055483	USP36	USP36	alternative_splicing	gene_expression	ipsc-ppc	ipsc-ppc	0	0	4042	5.35747e-12	5.72445e-07	9.54494e-07	0.101089	0.89891	H4	0.89891	VAR_17_76661528_G_A	0.122039
ipsc-ppc_0_ENST00000592292	ipsc-ppc_0_ENST00000592292	ENST00000592292	ENST00000592292	ENSG00000174652	ENSG00000174652	ZNF266	ZNF266	alternative_splicing	gene_expression	ipsc-ppc	ipsc-ppc	0	0	3692	1.2696e-11	5.45799e-08	0.000196007	0.842476	0.157328	H3	0.842476
ipsc-ppc_0_ENST00000593786	ipsc-ppc_0_ENST00000593786	ENST00000593786	ENST00000593786	ENSG00000198646	ENSG00000198646	NCOA6	NCOA6	alternative_splicing	gene_expression	ipsc-ppc	ipsc-ppc	0	0	2353	3.81458e-18	0.0027551	3.95471e-17	0.0275935	0.969651	H4	0.969651	VAR_20_33302800_ACAT_A	0.0952886
ipsc-ppc_0_ENST00000594028	ipsc-ppc_0_ENST00000594028	ENST00000594028	ENST00000594028	ENSG00000189190	ENSG00000189190	ZNF600	ZNF600	alternative_splicing	gene_expression	ipsc-ppc	ipsc-ppc	0	0	4573	8.37154e-10	0.0365333	6.1233e-10	0.0257843	0.937682	H4	0.937682	VAR_19_53284720_C_G	1
ipsc-ppc_0_ENST00000594028	ipsc-ppc_1_ENST00000594028	ENST00000594028	ENST00000594028	ENSG00000189190	ENSG00000189190	ZNF600	ZNF600	alternative_splicing	gene_expression	ipsc-ppc	ipsc-ppc	0	1	4573	1.86814e-09	0.0815251	2.68119e-09	0.116204	0.80227	H4	0.80227	VAR_19_53284720_C_G	1
ipsc-ppc_0_ENST00000594268	ipsc-ppc_0_ENST00000594268	ENST00000594268	ENST00000594268	ENSG00000104901	ENSG00000104901	DKKL1	DKKL1	alternative_splicing	gene_expression	ipsc-ppc	ipsc-ppc	0	0	2893	0.000122006	0.0612795	0.00185533	0.931862	0.00488098	H3	0.931862
ipsc-ppc_0_ENST00000594682	ipsc-ppc_0_ENST00000594682	ENST00000594682	ENST00000594682	ENSG00000167766	ENSG00000167766	ZNF83	ZNF83	alternative_splicing	gene_expression	ipsc-ppc	ipsc-ppc	0	0	4686	0.00151319	0.0381819	0.000981078	0.0238198	0.935504	H4	0.935504	VAR_19_53141625_G_A	0.988531
ipsc-ppc_0_ENST00000594791	ipsc-ppc_0_ENST00000594791	ENST00000594791	ENST00000594791	ENSG00000130758	ENSG00000130758	MAP3K10	MAP3K10	alternative_splicing	gene_expression	ipsc-ppc	ipsc-ppc	0	0	2853	0.000838689	0.0011809	0.014371	0.0192705	0.964339	H4	0.964339	VAR_19_40701270_A_C	0.461553
ipsc-ppc_0_ENST00000595108	ipsc-ppc_0_ENST00000595108	ENST00000595108	ENST00000595108	ENSG00000125734	ENSG00000125734	GPR108	GPR108	alternative_splicing	gene_expression	ipsc-ppc	ipsc-ppc	0	0	3957	1.01346e-15	6.8341e-14	0.000140055	0.00845294	0.991407	H4	0.991407	VAR_19_6737239_T_C	0.340342
ipsc-ppc_0_ENST00000595559	ipsc-ppc_0_ENST00000595559	ENST00000595559	ENST00000595559	ENSG00000173480	ENSG00000173480	ZNF417	ZNF417	alternative_splicing	gene_expression	ipsc-ppc	ipsc-ppc	0	0	3098	3.4618e-08	1.87169e-06	0.00135117	0.0721274	0.926519	H4	0.926519	VAR_19_58376484_A_C	0.224376
ipsc-ppc_0_ENST00000595810	ipsc-ppc_0_ENST00000595810	ENST00000595810	ENST00000595810	ENSG00000125648	ENSG00000125648	SLC25A23	SLC25A23	alternative_splicing	gene_expression	ipsc-ppc	ipsc-ppc	0	0	3407	5.4981e-21	1.7727e-08	2.67401e-15	0.00762918	0.992371	H4	0.992371	VAR_19_6436984_C_T	0.144872
ipsc-ppc_0_ENST00000595962	ipsc-ppc_0_ENST00000595962	ENST00000595962	ENST00000595962	ENSG00000198464	ENSG00000198464	ZNF480	ZNF480	alternative_splicing	gene_expression	ipsc-ppc	ipsc-ppc	0	0	4304	2.72211e-23	1.59812e-15	3.99752e-11	0.00134824	0.998652	H4	0.998652	VAR_19_52807532_G_A	0.540997
ipsc-ppc_0_ENST00000596237	ipsc-ppc_0_ENST00000596237	ENST00000596237	ENST00000596237	ENSG00000197013	ENSG00000197013	ZNF429	ZNF429	alternative_splicing	gene_expression	ipsc-ppc	ipsc-ppc	0	0	3652	0.000906391	0.00453017	0.163593	0.817631	0.0133394	H3	0.817631
ipsc-ppc_0_ENST00000596530	ipsc-ppc_0_ENST00000596530	ENST00000596530	ENST00000596530	ENSG00000237440	ENSG00000237440	ZNF737	ZNF737	alternative_splicing	gene_expression	ipsc-ppc	ipsc-ppc	0	0	4175	3.9164e-08	1.17137e-05	0.000206802	0.0609145	0.938867	H4	0.938867	VAR_19_20718837_A_G	0.427765
ipsc-ppc_0_ENST00000596929	ipsc-ppc_0_ENST00000596929	ENST00000596929	ENST00000596929	ENSG00000198131	ENSG00000198131	ZNF544	ZNF544	alternative_splicing	gene_expression	ipsc-ppc	ipsc-ppc	0	0	2469	8.09422e-06	8.65961e-05	0.00138779	0.0138627	0.984655	H4	0.984655	VAR_19_58787977_G_A	0.129496
ipsc-ppc_0_ENST00000597296	ipsc-ppc_0_ENST00000597296	ENST00000597296	ENST00000597296	ENSG00000186230	ENSG00000186230	ZNF749	ZNF749	alternative_splicing	gene_expression	ipsc-ppc	ipsc-ppc	0	0	3330	1.16156e-37	2.67256e-20	6.04485e-21	0.000391209	0.999609	H4	0.999609	VAR_19_57949536_T_C	0.982577
ipsc-ppc_0_ENST00000597334	ipsc-ppc_0_ENST00000597334	ENST00000597334	ENST00000597334	ENSG00000231205	ENSG00000231205	ZNF826P	ZNF826P	alternative_splicing	gene_expression	ipsc-ppc	ipsc-ppc	0	0	4444	8.42666e-08	0.00087721	4.32344e-06	0.0440517	0.955067	H4	0.955067	VAR_19_20597786_A_C	0.439533
ipsc-ppc_0_ENST00000597334	ipsc-ppc_1_ENST00000597334	ENST00000597334	ENST00000597334	ENSG00000231205	ENSG00000231205	ZNF826P	ZNF826P	alternative_splicing	gene_expression	ipsc-ppc	ipsc-ppc	0	1	4444	3.28426e-12	3.41889e-08	2.06774e-06	0.0205456	0.979452	H4	0.979452	VAR_19_20597786_A_C	0.492672
ipsc-ppc_0_ENST00000597492	ipsc-ppc_0_ENST00000597492	ENST00000597492	ENST00000597492	ENSG00000172687	ENSG00000172687	ZNF738	ZNF738	alternative_splicing	gene_expression	ipsc-ppc	ipsc-ppc	0	0	3831	3.72847e-13	4.8391e-07	1.1611e-07	0.149846	0.850153	H4	0.850153	VAR_19_21561508_TCTC_T	0.277964
ipsc-ppc_0_ENST00000597492	ipsc-ppc_1_ENST00000597492	ENST00000597492	ENST00000597492	ENSG00000172687	ENSG00000172687	ZNF738	ZNF738	alternative_splicing	gene_expression	ipsc-ppc	ipsc-ppc	0	1	3831	9.39133e-08	0.121888	6.57428e-07	0.853238	0.0248731	H3	0.853238
ipsc-ppc_0_ENST00000597544	ipsc-ppc_0_ENST00000597544	ENST00000597544	ENST00000597544	ENSG00000197497	ENSG00000197497	ZNF665	ZNF665	alternative_splicing	gene_expression	ipsc-ppc	ipsc-ppc	0	0	4788	2.61008e-16	0.000866291	2.77475e-15	0.00821852	0.990915	H4	0.990915	VAR_19_53682988_T_C	1
ipsc-ppc_0_ENST00000598016	ipsc-ppc_0_ENST00000598016	ENST00000598016	ENST00000598016	ENSG00000198464	ENSG00000198464	ZNF480	ZNF480	alternative_splicing	gene_expression	ipsc-ppc	ipsc-ppc	0	0	4304	2.52209e-25	1.32471e-15	3.70378e-13	0.00094633	0.999054	H4	0.999054	VAR_19_52807532_G_A	0.718996
ipsc-ppc_0_ENST00000598377	ipsc-ppc_0_ENST00000598377	ENST00000598377	ENST00000598377	ENSG00000269001	ENSG00000269001	AC092070.2	AC092070.2	alternative_splicing	gene_expression	ipsc-ppc	ipsc-ppc	0	0	4704	4.07857e-09	0.000371619	5.01446e-07	0.0447345	0.954893	H4	0.954893	VAR_19_53705757_C_CT	0.151565
ipsc-ppc_0_ENST00000600321	ipsc-ppc_0_ENST00000600321	ENST00000600321	ENST00000600321	ENSG00000221923	ENSG00000221923	ZNF880	ZNF880	alternative_splicing	gene_expression	ipsc-ppc	ipsc-ppc	0	0	4193	1.03785e-25	9.73517e-08	1.2732e-20	0.0109537	0.989046	H4	0.989046	VAR_19_52880612_C_T	0.108884
ipsc-ppc_0_ENST00000600412	ipsc-ppc_0_ENST00000600412	ENST00000600412	ENST00000600412	ENSG00000197497	ENSG00000197497	ZNF665	ZNF665	alternative_splicing	gene_expression	ipsc-ppc	ipsc-ppc	0	0	4788	0.000697352	0.00130888	0.00741347	0.0129369	0.977643	H4	0.977643	VAR_19_53682988_T_C	0.984698
ipsc-ppc_0_ENST00000600659	ipsc-ppc_0_ENST00000600659	ENST00000600659	ENST00000600659	ENSG00000233927	ENSG00000233927	RPS28	RPS28	alternative_splicing	gene_expression	ipsc-ppc	ipsc-ppc	0	0	3453	0.00106464	0.0529082	0.00146302	0.0718336	0.872731	H4	0.872731	VAR_19_8401592_C_G	0.325869
ipsc-ppc_0_ENST00000601284	ipsc-ppc_0_ENST00000601284	ENST00000601284	ENST00000601284	ENSG00000105750	ENSG00000105750	ZNF85	ZNF85	alternative_splicing	gene_expression	ipsc-ppc	ipsc-ppc	0	0	4612	1.24813e-05	0.00350968	0.0033043	0.929088	0.0640851	H3	0.929088
ipsc-ppc_0_ENST00000601646	ipsc-ppc_0_ENST00000601646	ENST00000601646	ENST00000601646	ENSG00000176531	ENSG00000176531	PHLDB3	PHLDB3	alternative_splicing	gene_expression	ipsc-ppc	ipsc-ppc	0	0	3434	2.04162e-05	0.00368436	0.00547554	0.988126	0.0026941	H3	0.988126
ipsc-ppc_0_ENST00000601980	ipsc-ppc_0_ENST00000601980	ENST00000601980	ENST00000601980	ENSG00000204604	ENSG00000204604	ZNF468	ZNF468	alternative_splicing	gene_expression	ipsc-ppc	ipsc-ppc	0	0	4586	3.65915e-09	1.56085e-05	0.000190579	0.812749	0.187045	H3	0.812749
ipsc-ppc_0_ENST00000601980	ipsc-ppc_2_ENST00000601980	ENST00000601980	ENST00000601980	ENSG00000204604	ENSG00000204604	ZNF468	ZNF468	alternative_splicing	gene_expression	ipsc-ppc	ipsc-ppc	0	2	4586	5.86561e-06	0.0250204	2.54534e-06	0.00989233	0.965079	H4	0.965079	VAR_19_53357172_C_T	0.999998
ipsc-ppc_0_ENST00000601992	ipsc-ppc_0_ENST00000601992	ENST00000601992	ENST00000601992	ENSG00000231205	ENSG00000231205	ZNF826P	ZNF826P	alternative_splicing	gene_expression	ipsc-ppc	ipsc-ppc	0	0	4444	4.23434e-14	0.000120013	2.1725e-12	0.00516277	0.994717	H4	0.994717	VAR_19_20597786_A_C	0.495176
ipsc-ppc_0_ENST00000601992	ipsc-ppc_1_ENST00000601992	ENST00000601992	ENST00000601992	ENSG00000231205	ENSG00000231205	ZNF826P	ZNF826P	alternative_splicing	gene_expression	ipsc-ppc	ipsc-ppc	0	1	4444	1.4533e-18	4.11907e-09	9.14984e-13	0.00159492	0.998405	H4	0.998405	VAR_19_20597786_A_C	0.499407
ipsc-ppc_0_ENST00000602875	ipsc-ppc_0_ENST00000602875	ENST00000602875	ENST00000602875	ENSG00000213523	ENSG00000213523	SRA1	SRA1	alternative_splicing	gene_expression	ipsc-ppc	ipsc-ppc	0	0	1859	1.06555e-23	2.22464e-05	9.26157e-20	0.192554	0.807424	H4	0.807424	VAR_5_139873598_C_T	0.0427319
ipsc-ppc_0_ENST00000602930	ipsc-ppc_0_ENST00000602930	ENST00000602930	ENST00000602930	ENSG00000174194	ENSG00000174194	AGAP8	AGAP8	alternative_splicing	gene_expression	ipsc-ppc	ipsc-ppc	0	0	1308	8.91333e-06	5.76011e-06	0.11535	0.0737322	0.810903	H4	0.810903	VAR_10_51565548_T_C	0.248231
ipsc-ppc_0_ENST00000602934	ipsc-ppc_0_ENST00000602934	ENST00000602934	ENST00000602934	ENSG00000235142	ENSG00000235142	LINC02532	LINC02532	alternative_splicing	gene_expression	ipsc-ppc	ipsc-ppc	0	0	3770	3.77504e-16	2.13468e-08	1.35373e-10	0.00666162	0.993338	H4	0.993338	VAR_6_107218053_C_T	0.165343
ipsc-ppc_0_ENST00000606074	ipsc-ppc_0_ENST00000606074	ENST00000606074	ENST00000606074	ENSG00000225138	ENSG00000225138	SLC9A3-AS1	SLC9A3-AS1	alternative_splicing	gene_expression	ipsc-ppc	ipsc-ppc	0	0	2549	7.78451e-18	7.89553e-07	9.81759e-12	0.995755	0.00424403	H3	0.995755
ipsc-ppc_0_ENST00000606074	ipsc-ppc_1_ENST00000606074	ENST00000606074	ENST00000606074	ENSG00000225138	ENSG00000225138	SLC9A3-AS1	SLC9A3-AS1	alternative_splicing	gene_expression	ipsc-ppc	ipsc-ppc	0	1	2549	2.17484e-13	0.0220586	9.62715e-12	0.976442	0.00149916	H3	0.976442
ipsc-ppc_0_ENST00000606498	ipsc-ppc_0_ENST00000606498	ENST00000606498	ENST00000606498	ENSG00000162604	ENSG00000162604	TM2D1	TM2D1	alternative_splicing	gene_expression	ipsc-ppc	ipsc-ppc	0	0	3306	0.0152284	0.00735553	0.0137415	0.00567934	0.957995	H4	0.957995	VAR_1_62189541_T_C	0.999205
ipsc-ppc_0_ENST00000606929	ipsc-ppc_0_ENST00000606929	ENST00000606929	ENST00000606929	ENSG00000146243	ENSG00000146243	IRAK1BP1	IRAK1BP1	alternative_splicing	gene_expression	ipsc-ppc	ipsc-ppc	0	0	2908	1.52639e-21	1.81247e-13	7.35205e-10	0.0863859	0.913614	H4	0.913614	VAR_6_79576499_A_G	0.0315171
ipsc-ppc_0_ENST00000609309	ipsc-ppc_0_ENST00000609309	ENST00000609309	ENST00000609309	ENSG00000121716	ENSG00000121716	PILRB	PILRB	alternative_splicing	gene_expression	ipsc-ppc	ipsc-ppc	0	0	1984	3.32372e-14	2.39109e-09	1.48926e-06	0.106244	0.893755	H4	0.893755	VAR_7_99905325_C_T	0.0200432
ipsc-ppc_0_ENST00000609477	ipsc-ppc_0_ENST00000609477	ENST00000609477	ENST00000609477	ENSG00000111906	ENSG00000111906	HDDC2	HDDC2	alternative_splicing	gene_expression	ipsc-ppc	ipsc-ppc	0	0	2275	0.0062607	0.00750258	0.0850341	0.101101	0.800101	H4	0.800101	VAR_6_125587738_A_G	0.134545
ipsc-ppc_0_ENST00000609684	ipsc-ppc_0_ENST00000609684	ENST00000609684	ENST00000609684	ENSG00000272674	ENSG00000272674	PCDHB16	PCDHB16	alternative_splicing	gene_expression	ipsc-ppc	ipsc-ppc	0	0	2188	3.50638e-06	0.00478769	3.66174e-05	0.049052	0.94612	H4	0.94612	VAR_5_140588373_C_T	0.329955
ipsc-ppc_0_ENST00000610722	ipsc-ppc_0_ENST00000610722	ENST00000610722	ENST00000610722	ENSG00000125885	ENSG00000125885	MCM8	MCM8	alternative_splicing	gene_expression	ipsc-ppc	ipsc-ppc	0	0	3758	1.82267e-06	2.00252e-05	0.00339618	0.0363527	0.960229	H4	0.960229	VAR_20_5932104_C_CT	0.244462
ipsc-ppc_0_ENST00000610828	ipsc-ppc_0_ENST00000610828	ENST00000610828	ENST00000610828	ENSG00000136098	ENSG00000136098	NEK3	NEK3	alternative_splicing	gene_expression	ipsc-ppc	ipsc-ppc	0	0	1242	3.47054e-10	5.72535e-05	2.88816e-07	0.0466928	0.95325	H4	0.95325	VAR_13_52715894_C_CT	0.145804
ipsc-ppc_0_ENST00000610959	ipsc-ppc_0_ENST00000610959	ENST00000610959	ENST00000610959	ENSG00000274602	ENSG00000274602	PI4KAP1	PI4KAP1	alternative_splicing	gene_expression	ipsc-ppc	ipsc-ppc	0	0	2004	0.0181116	0.004466	0.039985	0.00893109	0.928506	H4	0.928506	VAR_22_20646988_GA_G	0.999545
ipsc-ppc_0_ENST00000611123	ipsc-ppc_0_ENST00000611123	ENST00000611123	ENST00000611123	ENSG00000189339	ENSG00000189339	SLC35E2B	SLC35E2B	alternative_splicing	gene_expression	ipsc-ppc	ipsc-ppc	0	0	2752	1.1097e-09	4.84227e-06	1.31441e-06	0.00474028	0.995254	H4	0.995254	VAR_1_1597020_C_G	0.60983
ipsc-ppc_0_ENST00000611123	ipsc-ppc_1_ENST00000611123	ENST00000611123	ENST00000611123	ENSG00000189339	ENSG00000189339	SLC35E2B	SLC35E2B	alternative_splicing	gene_expression	ipsc-ppc	ipsc-ppc	0	1	2752	2.3092e-07	0.00100764	0.000228865	0.998675	8.86651e-05	H3	0.998675
ipsc-ppc_0_ENST00000611324	ipsc-ppc_0_ENST00000611324	ENST00000611324	ENST00000611324	ENSG00000099290	ENSG00000099290	WASHC2A	WASHC2A	alternative_splicing	gene_expression	ipsc-ppc	ipsc-ppc	0	0	1576	1.18468e-09	9.60597e-10	0.00553477	0.00349691	0.990968	H4	0.990968	VAR_10_51804949_G_A	0.494373
ipsc-ppc_0_ENST00000611748	ipsc-ppc_0_ENST00000611748	ENST00000611748	ENST00000611748	ENSG00000274602	ENSG00000274602	PI4KAP1	PI4KAP1	alternative_splicing	gene_expression	ipsc-ppc	ipsc-ppc	0	0	2004	0.00925071	0.00221379	0.0204228	0.00392321	0.964189	H4	0.964189	VAR_22_20646988_GA_G	0.999771
ipsc-ppc_0_ENST00000611833	ipsc-ppc_0_ENST00000611833	ENST00000611833	ENST00000611833	ENSG00000136098	ENSG00000136098	NEK3	NEK3	alternative_splicing	gene_expression	ipsc-ppc	ipsc-ppc	0	0	1242	3.4782e-16	4.33755e-05	2.89453e-13	0.035132	0.964825	H4	0.964825	VAR_13_52715894_C_CT	0.189308
ipsc-ppc_0_ENST00000612223	ipsc-ppc_0_ENST00000612223	ENST00000612223	ENST00000612223	ENSG00000275066	ENSG00000275066	SYNRG	SYNRG	alternative_splicing	gene_expression	ipsc-ppc	ipsc-ppc	0	0	2068	0.0110221	0.0622148	0.00858101	0.0475655	0.870617	H4	0.870617	VAR_17_35935556_T_TA	0.427708
ipsc-ppc_0_ENST00000612225	ipsc-ppc_0_ENST00000612225	ENST00000612225	ENST00000612225	ENSG00000079689	ENSG00000079689	SCGN	SCGN	alternative_splicing	gene_expression	ipsc-ppc	ipsc-ppc	0	0	3619	0.000108645	0.000205798	0.0651437	0.122585	0.811957	H4	0.811957	VAR_6_25651664_T_C	0.0658897
ipsc-ppc_0_ENST00000612225	ipsc-ppc_1_ENST00000612225	ENST00000612225	ENST00000612225	ENSG00000079689	ENSG00000079689	SCGN	SCGN	alternative_splicing	gene_expression	ipsc-ppc	ipsc-ppc	0	1	3619	0.00312527	0.00591998	0.0505125	0.0948366	0.845606	H4	0.845606	VAR_6_25643804_C_G	0.0301549
ipsc-ppc_0_ENST00000612809	ipsc-ppc_0_ENST00000612809	ENST00000612809	ENST00000612809	ENSG00000176731	ENSG00000176731	RBIS	RBIS	alternative_splicing	gene_expression	ipsc-ppc	ipsc-ppc	0	0	1572	1.42749e-22	1.0535e-07	1.39871e-17	0.00933203	0.990668	H4	0.990668	VAR_8_86121311_G_T	0.192276
ipsc-ppc_0_ENST00000612977	ipsc-ppc_0_ENST00000612977	ENST00000612977	ENST00000612977	ENSG00000176731	ENSG00000176731	RBIS	RBIS	alternative_splicing	gene_expression	ipsc-ppc	ipsc-ppc	0	0	1572	5.84394e-19	9.96275e-08	5.72614e-14	0.00877071	0.991229	H4	0.991229	VAR_8_86130623_A_G	0.197258
ipsc-ppc_0_ENST00000613142	ipsc-ppc_0_ENST00000613142	ENST00000613142	ENST00000613142	ENSG00000138018	ENSG00000138018	SELENOI	SELENOI	alternative_splicing	gene_expression	ipsc-ppc	ipsc-ppc	0	0	2598	1.343e-06	5.94142e-05	0.0202116	0.894069	0.0856583	H3	0.894069
ipsc-ppc_0_ENST00000613602	ipsc-ppc_0_ENST00000613602	ENST00000613602	ENST00000613602	ENSG00000132436	ENSG00000132436	FIGNL1	FIGNL1	alternative_splicing	gene_expression	ipsc-ppc	ipsc-ppc	0	0	2923	1.04686e-15	2.01136e-15	0.00892038	0.0161641	0.974916	H4	0.974916	VAR_7_50515627_G_A	0.332442
ipsc-ppc_0_ENST00000615084	ipsc-ppc_0_ENST00000615084	ENST00000615084	ENST00000615084	ENSG00000132436	ENSG00000132436	FIGNL1	FIGNL1	alternative_splicing	gene_expression	ipsc-ppc	ipsc-ppc	0	0	2923	1.20576e-19	5.47929e-16	1.02744e-06	0.00367263	0.996326	H4	0.996326	VAR_7_50485073_T_C	0.333152
ipsc-ppc_0_ENST00000615257	ipsc-ppc_0_ENST00000615257	ENST00000615257	ENST00000615257	ENSG00000214435	ENSG00000214435	AS3MT	AS3MT	alternative_splicing	gene_expression	ipsc-ppc	ipsc-ppc	0	0	2520	2.37606e-08	7.97286e-05	2.41213e-05	0.080019	0.919877	H4	0.919877	VAR_10_104621068_A_G	0.183758
ipsc-ppc_0_ENST00000615697	ipsc-ppc_0_ENST00000615697	ENST00000615697	ENST00000615697	ENSG00000176731	ENSG00000176731	RBIS	RBIS	alternative_splicing	gene_expression	ipsc-ppc	ipsc-ppc	0	0	1572	4.19778e-18	1.69665e-07	4.11316e-13	0.0156402	0.98436	H4	0.98436	VAR_8_86130623_A_G	0.151494
ipsc-ppc_0_ENST00000616140	ipsc-ppc_0_ENST00000616140	ENST00000616140	ENST00000616140	ENSG00000071894	ENSG00000071894	CPSF1	CPSF1	alternative_splicing	gene_expression	ipsc-ppc	ipsc-ppc	0	0	1256	1.35041e-20	1.29494e-18	0.0003417	0.0317986	0.96786	H4	0.96786	VAR_8_145587615_A_G	0.278846
ipsc-ppc_0_ENST00000616981	ipsc-ppc_0_ENST00000616981	ENST00000616981	ENST00000616981	ENSG00000173262	ENSG00000173262	SLC2A14	SLC2A14	alternative_splicing	gene_expression	ipsc-ppc	ipsc-ppc	0	0	3643	6.35826e-07	3.22904e-05	0.000373168	0.0179697	0.981624	H4	0.981624	VAR_12_8046979_T_C	0.0607435
ipsc-ppc_0_ENST00000617246	ipsc-ppc_0_ENST00000617246	ENST00000617246	ENST00000617246	ENSG00000145012	ENSG00000145012	LPP	LPP	alternative_splicing	gene_expression	ipsc-ppc	ipsc-ppc	0	0	4626	1.98927e-18	0.000143614	1.47411e-16	0.00965205	0.990204	H4	0.990204	VAR_3_188066953_T_G	0.70998
ipsc-ppc_0_ENST00000617285	ipsc-ppc_0_ENST00000617285	ENST00000617285	ENST00000617285	ENSG00000149428	ENSG00000149428	HYOU1	HYOU1	alternative_splicing	gene_expression	ipsc-ppc	ipsc-ppc	0	0	2526	0.000556852	0.0119442	0.00247478	0.0521497	0.932874	H4	0.932874	VAR_11_118942928_G_A	0.124726
ipsc-ppc_0_ENST00000618621	ipsc-ppc_0_ENST00000618621	ENST00000618621	ENST00000618621	ENSG00000145012	ENSG00000145012	LPP	LPP	alternative_splicing	gene_expression	ipsc-ppc	ipsc-ppc	0	0	4626	5.63146e-17	0.00014324	4.17309e-15	0.00962426	0.990232	H4	0.990232	VAR_3_188066953_T_G	0.489498
ipsc-ppc_0_ENST00000619314	ipsc-ppc_0_ENST00000619314	ENST00000619314	ENST00000619314	ENSG00000244879	ENSG00000244879	GABPB1-AS1	GABPB1-AS1	alternative_splicing	gene_expression	ipsc-ppc	ipsc-ppc	0	0	3175	2.0706e-12	1.43474e-09	2.83083e-05	0.0186338	0.981338	H4	0.981338	VAR_15_50648339_T_C	0.148607
ipsc-ppc_0_ENST00000619594	ipsc-ppc_0_ENST00000619594	ENST00000619594	ENST00000619594	ENSG00000176731	ENSG00000176731	RBIS	RBIS	alternative_splicing	gene_expression	ipsc-ppc	ipsc-ppc	0	0	1572	5.83383e-25	9.52678e-08	5.71624e-20	0.0083431	0.991657	H4	0.991657	VAR_8_86130623_A_G	0.199988
ipsc-ppc_0_ENST00000620890	ipsc-ppc_0_ENST00000620890	ENST00000620890	ENST00000620890	ENSG00000233276	ENSG00000233276	GPX1	GPX1	alternative_splicing	gene_expression	ipsc-ppc	ipsc-ppc	0	0	1676	1.63455e-10	1.86369e-08	0.00110542	0.125164	0.87373	H4	0.87373	VAR_3_49220137_A_G	0.0195066
ipsc-ppc_0_ENST00000622786	ipsc-ppc_0_ENST00000622786	ENST00000622786	ENST00000622786	ENSG00000089737	ENSG00000089737	DDX24	DDX24	alternative_splicing	gene_expression	ipsc-ppc	ipsc-ppc	0	0	3185	1.50345e-12	1.40437e-10	0.000504932	0.0462125	0.953283	H4	0.953283	VAR_14_94512415_T_C	0.0337913
ipsc-ppc_0_ENST00000623001	ipsc-ppc_0_ENST00000623001	ENST00000623001	ENST00000623001	ENSG00000203875	ENSG00000203875	SNHG5	SNHG5	alternative_splicing	gene_expression	ipsc-ppc	ipsc-ppc	0	0	2682	1.2224e-32	3.45328e-30	0.000209441	0.0582257	0.941565	H4	0.941565	VAR_6_86223316_T_C	0.0494729
ipsc-ppc_0_ENST00000625044	ipsc-ppc_0_ENST00000625044	ENST00000625044	ENST00000625044	ENSG00000272674	ENSG00000272674	PCDHB16	PCDHB16	alternative_splicing	gene_expression	ipsc-ppc	ipsc-ppc	0	0	2188	5.97155e-06	0.00490351	6.23613e-05	0.0502629	0.944765	H4	0.944765	VAR_5_140588373_C_T	0.312611
ipsc-ppc_0_ENST00000630288	ipsc-ppc_0_ENST00000630288	ENST00000630288	ENST00000630288	ENSG00000144559	ENSG00000144559	TAMM41	TAMM41	alternative_splicing	gene_expression	ipsc-ppc	ipsc-ppc	0	0	3408	1.82332e-07	5.76714e-06	0.030486	0.964265	0.00524344	H3	0.964265
ipsc-ppc_0_ENST00000634509	ipsc-ppc_0_ENST00000634509	ENST00000634509	ENST00000634509	ENSG00000101000	ENSG00000101000	PROCR	PROCR	alternative_splicing	gene_expression	ipsc-ppc	ipsc-ppc	0	0	2413	2.85827e-06	0.152907	1.53049e-05	0.818723	0.0283519	H3	0.818723
ipsc-ppc_0_ENST00000635408	ipsc-ppc_0_ENST00000635408	ENST00000635408	ENST00000635408	ENSG00000224081	ENSG00000224081	SLC44A3-AS1	SLC44A3-AS1	alternative_splicing	gene_expression	ipsc-ppc	ipsc-ppc	0	0	3401	1.05019e-07	1.03991e-06	0.0910142	0.901229	0.0077561	H3	0.901229
ipsc-ppc_0_ENST00000638711	ipsc-ppc_0_ENST00000638711	ENST00000638711	ENST00000638711	ENSG00000229180	ENSG00000229180	AC006001.3	AC006001.3	alternative_splicing	gene_expression	ipsc-ppc	ipsc-ppc	0	0	3291	0.000222336	0.000409462	0.062662	0.114579	0.822128	H4	0.822128	VAR_7_66061305_ATT_A	0.231295
ipsc-ppc_0_ENST00000639153	ipsc-ppc_0_ENST00000639153	ENST00000639153	ENST00000639153	ENSG00000229180	ENSG00000229180	AC006001.3	AC006001.3	alternative_splicing	gene_expression	ipsc-ppc	ipsc-ppc	0	0	3291	1.26932e-07	0.000514012	3.57738e-05	0.144011	0.855439	H4	0.855439	VAR_7_66061305_ATT_A	0.121108
ipsc-ppc_0_ENST00000640432	ipsc-ppc_0_ENST00000640432	ENST00000640432	ENST00000640432	ENSG00000089737	ENSG00000089737	DDX24	DDX24	alternative_splicing	gene_expression	ipsc-ppc	ipsc-ppc	0	0	3185	3.56111e-20	1.20596e-10	1.196e-11	0.0395417	0.960458	H4	0.960458	VAR_14_94543210_A_G	0.0443502
ipsc-ppc_0_ENST00000640615	ipsc-ppc_0_ENST00000640615	ENST00000640615	ENST00000640615	ENSG00000234745	ENSG00000234745	HLA-B	HLA-B	alternative_splicing	gene_expression	ipsc-ppc	ipsc-ppc	0	0	10637	4.04973e-09	0.00171122	2.36181e-06	0.997986	0.000300716	H3	0.997986
ipsc-ppc_1_ENST00000640615	ipsc-ppc_0_ENST00000640615	ENST00000640615	ENST00000640615	ENSG00000234745	ENSG00000234745	HLA-B	HLA-B	alternative_splicing	gene_expression	ipsc-ppc	ipsc-ppc	1	0	10637	1.33144e-05	0.00167229	0.007765	0.975266	0.0152832	H3	0.975266
ipsc-ppc_0_ENST00000640853	ipsc-ppc_0_ENST00000640853	ENST00000640853	ENST00000640853	ENSG00000145012	ENSG00000145012	LPP	LPP	alternative_splicing	gene_expression	ipsc-ppc	ipsc-ppc	0	0	4626	5.63146e-17	0.00014324	4.17309e-15	0.00962426	0.990232	H4	0.990232	VAR_3_188066953_T_G	0.489498
ipsc-ppc_0_ENST00000643905	ipsc-ppc_0_ENST00000643905	ENST00000643905	ENST00000643905	ENSG00000215790	ENSG00000215790	SLC35E2A	SLC35E2A	alternative_splicing	gene_expression	ipsc-ppc	ipsc-ppc	0	0	2622	8.46667e-10	6.7724e-07	0.0011405	0.912191	0.0866681	H3	0.912191
ipsc-ppc_1_ENST00000643905	ipsc-ppc_0_ENST00000643905	ENST00000643905	ENST00000643905	ENSG00000215790	ENSG00000215790	SLC35E2A	SLC35E2A	alternative_splicing	gene_expression	ipsc-ppc	ipsc-ppc	1	0	2622	5.64418e-08	6.51821e-07	0.0760301	0.877991	0.0459783	H3	0.877991
ipsc-ppc_0_ENST00000643943	ipsc-ppc_0_ENST00000643943	ENST00000643943	ENST00000643943	ENSG00000215790	ENSG00000215790	SLC35E2A	SLC35E2A	alternative_splicing	gene_expression	ipsc-ppc	ipsc-ppc	0	0	2622	1.35843e-09	7.40894e-07	0.00182988	0.998023	0.000146274	H3	0.998023
ipsc-ppc_0_ENST00000648973	ipsc-ppc_0_ENST00000648973	ENST00000648973	ENST00000648973	ENSG00000189190	ENSG00000189190	ZNF600	ZNF600	alternative_splicing	gene_expression	ipsc-ppc	ipsc-ppc	0	0	4573	0.00923309	0.0516991	0.00675347	0.0369195	0.895395	H4	0.895395	VAR_19_53284720_C_G	0.985362
ipsc-ppc_0_ENST00000650503	ipsc-ppc_0_ENST00000650503	ENST00000650503	ENST00000650503	ENSG00000197081	ENSG00000197081	IGF2R	IGF2R	alternative_splicing	gene_expression	ipsc-ppc	ipsc-ppc	0	0	3311	0.00018311	0.00205345	0.000536922	0.005029	0.992198	H4	0.992198	VAR_6_160511354_G_A	0.781727
ipsc-ppc_0_ENST00000650623	ipsc-ppc_1_ENST00000650623	ENST00000650623	ENST00000650623	ENSG00000198825	ENSG00000198825	INPP5F	INPP5F	alternative_splicing	gene_expression	ipsc-ppc	ipsc-ppc	0	1	3419	0.0422647	0.035886	0.0243038	0.019758	0.877787	H4	0.877787	VAR_10_121399231_TAC_T	0.985904
ipsc-ppc_0_ENST00000652272	ipsc-ppc_0_ENST00000652272	ENST00000652272	ENST00000652272	ENSG00000101158	ENSG00000101158	NELFCD	NELFCD	alternative_splicing	gene_expression	ipsc-ppc	ipsc-ppc	0	0	2494	4.75562e-05	0.000159057	0.00562175	0.0178262	0.976345	H4	0.976345	VAR_20_57573319_TAAA_T	0.320754
ipsc-ppc_0_ENST00000652555	ipsc-ppc_0_ENST00000652555	ENST00000652555	ENST00000652555	ENSG00000174989	ENSG00000174989	FBXW8	FBXW8	alternative_splicing	gene_expression	ipsc-ppc	ipsc-ppc	0	0	3373	1.13455e-07	0.000775499	4.58587e-06	0.0303769	0.968843	H4	0.968843	VAR_12_117341429_G_A	0.171348
ipsc-ppc_0_ENST00000652586	ipsc-ppc_0_ENST00000652586	ENST00000652586	ENST00000652586	ENSG00000274602	ENSG00000274602	PI4KAP1	PI4KAP1	alternative_splicing	gene_expression	ipsc-ppc	ipsc-ppc	0	0	2004	0.00322438	0.00108578	0.00711848	0.00140993	0.987161	H4	0.987161	VAR_22_20646988_GA_G	0.999938
ipsc-ppc_0_ENST00000652654	ipsc-ppc_0_ENST00000652654	ENST00000652654	ENST00000652654	ENSG00000142166	ENSG00000142166	IFNAR1	IFNAR1	alternative_splicing	gene_expression	ipsc-ppc	ipsc-ppc	0	0	2669	2.32149e-11	0.0268257	3.52645e-11	0.0398162	0.933358	H4	0.933358	VAR_21_34698741_C_G	0.108351
ipsc-ppc_0_ENST00000653677	ipsc-ppc_0_ENST00000653677	ENST00000653677	ENST00000653677	ENSG00000163597	ENSG00000163597	SNHG16	SNHG16	alternative_splicing	gene_expression	ipsc-ppc	ipsc-ppc	0	0	3506	1.89235e-14	3.72166e-12	0.00504333	0.991863	0.00309348	H3	0.991863
ipsc-ppc_0_ENST00000654183	ipsc-ppc_0_ENST00000654183	ENST00000654183	ENST00000654183	ENSG00000196756	ENSG00000196756	SNHG17	SNHG17	alternative_splicing	gene_expression	ipsc-ppc	ipsc-ppc	0	0	2536	3.36724e-08	5.7971e-07	0.0015273	0.0253211	0.973151	H4	0.973151	VAR_20_37048959_G_A	0.0632554
ipsc-ppc_0_ENST00000654382	ipsc-ppc_0_ENST00000654382	ENST00000654382	ENST00000654382	ENSG00000166770	ENSG00000166770	ZNF667-AS1	ZNF667-AS1	alternative_splicing	gene_expression	ipsc-ppc	ipsc-ppc	0	0	3719	6.44305e-06	6.06994e-05	0.0024928	0.0225095	0.974931	H4	0.974931	VAR_19_56983716_T_C	0.12118
ipsc-ppc_0_ENST00000654948	ipsc-ppc_0_ENST00000654948	ENST00000654948	ENST00000654948	ENSG00000230438	ENSG00000230438	SERPINB9P1	SERPINB9P1	alternative_splicing	gene_expression	ipsc-ppc	ipsc-ppc	0	0	3604	3.31153e-14	8.04034e-14	0.00192132	0.00367052	0.994408	H4	0.994408	VAR_6_2876535_G_A	0.910544
ipsc-ppc_0_ENST00000655766	ipsc-ppc_0_ENST00000655766	ENST00000655766	ENST00000655766	ENSG00000255284	ENSG00000255284	AP006621.3	AP006621.3	alternative_splicing	gene_expression	ipsc-ppc	ipsc-ppc	0	0	3293	3.64749e-09	0.00551046	1.34992e-08	0.0194188	0.975071	H4	0.975071	VAR_11_807149_G_A	0.0994929
ipsc-ppc_0_ENST00000655859	ipsc-ppc_0_ENST00000655859	ENST00000655859	ENST00000655859	ENSG00000233223	ENSG00000233223	AC016876.2	AC016876.2	alternative_splicing	gene_expression	ipsc-ppc	ipsc-ppc	0	0	2655	1.67331e-06	0.000792392	4.64179e-05	0.0210029	0.978157	H4	0.978157	VAR_17_7480547_T_A	0.10467
ipsc-ppc_0_ENST00000656763	ipsc-ppc_0_ENST00000656763	ENST00000656763	ENST00000656763	ENSG00000286619	ENSG00000286619	AC119673.3	AC119673.3	alternative_splicing	gene_expression	ipsc-ppc	ipsc-ppc	0	0	2204	5.5139e-17	2.5765e-16	0.00508656	0.022796	0.972117	H4	0.972117	VAR_1_205782718_A_G	0.49855
ipsc-ppc_1_ENST00000656763	ipsc-ppc_0_ENST00000656763	ENST00000656763	ENST00000656763	ENSG00000286619	ENSG00000286619	AC119673.3	AC119673.3	alternative_splicing	gene_expression	ipsc-ppc	ipsc-ppc	1	0	2204	8.68465e-16	9.91118e-15	0.0801157	0.914298	0.00558588	H3	0.914298
ipsc-ppc_0_ENST00000656962	ipsc-ppc_0_ENST00000656962	ENST00000656962	ENST00000656962	ENSG00000223855	ENSG00000223855	AC147651.1	AC147651.1	alternative_splicing	gene_expression	ipsc-ppc	ipsc-ppc	0	0	3791	1.44074e-07	4.00895e-06	0.00025488	0.00609853	0.993642	H4	0.993642	VAR_7_564581_G_A	0.281169
ipsc-ppc_0_ENST00000657028	ipsc-ppc_0_ENST00000657028	ENST00000657028	ENST00000657028	ENSG00000242516	ENSG00000242516	LINC00960	LINC00960	alternative_splicing	gene_expression	ipsc-ppc	ipsc-ppc	0	0	2316	3.01812e-23	4.62146e-15	7.50032e-11	0.0104953	0.989505	H4	0.989505	VAR_3_75803510_T_G	0.529585
ipsc-ppc_0_ENST00000657028	ipsc-ppc_2_ENST00000657028	ENST00000657028	ENST00000657028	ENSG00000242516	ENSG00000242516	LINC00960	LINC00960	alternative_splicing	gene_expression	ipsc-ppc	ipsc-ppc	0	2	2316	1.11074e-09	0.170081	5.34005e-09	0.817677	0.0122424	H3	0.817677
ipsc-ppc_0_ENST00000657194	ipsc-ppc_0_ENST00000657194	ENST00000657194	ENST00000657194	ENSG00000248275	ENSG00000248275	TRIM52-AS1	TRIM52-AS1	alternative_splicing	gene_expression	ipsc-ppc	ipsc-ppc	0	0	1627	1.55119e-11	8.73239e-11	0.0115108	0.0638751	0.924614	H4	0.924614	VAR_5_180686494_AG_A	0.197211
ipsc-ppc_0_ENST00000659611	ipsc-ppc_0_ENST00000659611	ENST00000659611	ENST00000659611	ENSG00000286619	ENSG00000286619	AC119673.3	AC119673.3	alternative_splicing	gene_expression	ipsc-ppc	ipsc-ppc	0	0	2204	1.91417e-17	1.02156e-16	0.00176582	0.0084341	0.9898	H4	0.9898	VAR_1_205782718_A_G	0.499389
ipsc-ppc_0_ENST00000660885	ipsc-ppc_0_ENST00000660885	ENST00000660885	ENST00000660885	ENSG00000196756	ENSG00000196756	SNHG17	SNHG17	alternative_splicing	gene_expression	ipsc-ppc	ipsc-ppc	0	0	2536	4.56218e-08	2.19633e-05	0.0020693	0.996201	0.00170746	H3	0.996201
ipsc-ppc_0_ENST00000662338	ipsc-ppc_0_ENST00000662338	ENST00000662338	ENST00000662338	ENSG00000242516	ENSG00000242516	LINC00960	LINC00960	alternative_splicing	gene_expression	ipsc-ppc	ipsc-ppc	0	0	2316	3.66326e-14	3.62624e-13	0.0910355	0.901149	0.00781579	H3	0.901149
ipsc-ppc_0_ENST00000662338	ipsc-ppc_2_ENST00000662338	ENST00000662338	ENST00000662338	ENSG00000242516	ENSG00000242516	LINC00960	LINC00960	alternative_splicing	gene_expression	ipsc-ppc	ipsc-ppc	0	2	2316	0.0018933	0.0187417	0.00910233	0.0892224	0.88104	H4	0.88104	VAR_3_76115660_T_C	0.174294
ipsc-ppc_0_ENST00000662926	ipsc-ppc_0_ENST00000662926	ENST00000662926	ENST00000662926	ENSG00000229043	ENSG00000229043	AC091729.3	AC091729.3	alternative_splicing	gene_expression	ipsc-ppc	ipsc-ppc	0	0	3370	8.75197e-21	4.18628e-18	0.000190704	0.0903087	0.909501	H4	0.909501	VAR_7_1204700_C_T	0.015195
ipsc-ppc_0_ENST00000662957	ipsc-ppc_0_ENST00000662957	ENST00000662957	ENST00000662957	ENSG00000223855	ENSG00000223855	AC147651.1	AC147651.1	alternative_splicing	gene_expression	ipsc-ppc	ipsc-ppc	0	0	3791	2.04294e-07	4.15556e-06	0.000361413	0.00635827	0.993276	H4	0.993276	VAR_7_563526_G_A	0.157591
ipsc-ppc_0_ENST00000663680	ipsc-ppc_0_ENST00000663680	ENST00000663680	ENST00000663680	ENSG00000223855	ENSG00000223855	AC147651.1	AC147651.1	alternative_splicing	gene_expression	ipsc-ppc	ipsc-ppc	0	0	3791	7.6652e-09	4.00653e-06	1.35604e-05	0.00609402	0.993888	H4	0.993888	VAR_7_563526_G_A	0.15553
ipsc-ppc_0_ENST00000664327	ipsc-ppc_0_ENST00000664327	ENST00000664327	ENST00000664327	ENSG00000254635	ENSG00000254635	WAC-AS1	WAC-AS1	alternative_splicing	gene_expression	ipsc-ppc	ipsc-ppc	0	0	3993	3.55115e-06	0.000343122	0.00101766	0.0974276	0.901208	H4	0.901208	VAR_10_28801757_G_A	0.0627676
ipsc-ppc_0_ENST00000665209	ipsc-ppc_0_ENST00000665209	ENST00000665209	ENST00000665209	ENSG00000253982	ENSG00000253982	AC100810.1	AC100810.1	alternative_splicing	gene_expression	ipsc-ppc	ipsc-ppc	0	0	4799	2.80027e-13	3.73316e-07	3.42707e-08	0.0447324	0.955267	H4	0.955267	VAR_8_1710632_T_C	0.739456
ipsc-ppc_0_ENST00000665449	ipsc-ppc_0_ENST00000665449	ENST00000665449	ENST00000665449	ENSG00000225733	ENSG00000225733	FGD5-AS1	FGD5-AS1	alternative_splicing	gene_expression	ipsc-ppc	ipsc-ppc	0	0	2773	1.0838e-16	2.71783e-13	2.61176e-06	0.00555498	0.994442	H4	0.994442	VAR_3_14986435_T_C	0.235392
ipsc-ppc_0_ENST00000665966	ipsc-ppc_0_ENST00000665966	ENST00000665966	ENST00000665966	ENSG00000235142	ENSG00000235142	LINC02532	LINC02532	alternative_splicing	gene_expression	ipsc-ppc	ipsc-ppc	0	0	3770	6.48171e-10	4.5718e-08	0.000232434	0.0154101	0.984357	H4	0.984357	VAR_6_107218053_C_T	0.161905
ipsc-ppc_0_ENST00000667376	ipsc-ppc_0_ENST00000667376	ENST00000667376	ENST00000667376	ENSG00000225138	ENSG00000225138	SLC9A3-AS1	SLC9A3-AS1	alternative_splicing	gene_expression	ipsc-ppc	ipsc-ppc	0	0	2549	1.44536e-09	3.13275e-08	0.00182284	0.0385497	0.959627	H4	0.959627	VAR_5_466458_T_C	0.199942
ipsc-ppc_0_ENST00000667609	ipsc-ppc_0_ENST00000667609	ENST00000667609	ENST00000667609	ENSG00000204520	ENSG00000204520	MICA	MICA	alternative_splicing	gene_expression	ipsc-ppc	ipsc-ppc	0	0	9932	7.09331e-18	1.56341e-12	3.9487e-06	0.870188	0.129808	H3	0.870188
ipsc-ppc_0_ENST00000667609	ipsc-ppc_1_ENST00000667609	ENST00000667609	ENST00000667609	ENSG00000204520	ENSG00000204520	MICA	MICA	alternative_splicing	gene_expression	ipsc-ppc	ipsc-ppc	0	1	9932	6.54572e-08	0.0144272	3.76407e-06	0.829467	0.156102	H3	0.829467
ipsc-ppc_1_ENST00000667609	ipsc-ppc_0_ENST00000667609	ENST00000667609	ENST00000667609	ENSG00000204520	ENSG00000204520	MICA	MICA	alternative_splicing	gene_expression	ipsc-ppc	ipsc-ppc	1	0	9932	7.58742e-16	7.24112e-15	0.000422376	0.00303444	0.996543	H4	0.996543	VAR_6_31380449_C_T	0.974113
ipsc-ppc_0_ENST00000668203	ipsc-ppc_0_ENST00000668203	ENST00000668203	ENST00000668203	ENSG00000235142	ENSG00000235142	LINC02532	LINC02532	alternative_splicing	gene_expression	ipsc-ppc	ipsc-ppc	0	0	3770	4.85565e-08	1.06357e-07	0.0174123	0.0371943	0.945393	H4	0.945393	VAR_6_107218053_C_T	0.152082
ipsc-ppc_0_ENST00000669678	ipsc-ppc_0_ENST00000669678	ENST00000669678	ENST00000669678	ENSG00000203875	ENSG00000203875	SNHG5	SNHG5	alternative_splicing	gene_expression	ipsc-ppc	ipsc-ppc	0	0	2682	2.47667e-36	3.11606e-30	4.24345e-08	0.052442	0.947558	H4	0.947558	VAR_6_86232710_G_A	0.0501205
ipsc-ppc_0_ENST00000670019	ipsc-ppc_0_ENST00000670019	ENST00000670019	ENST00000670019	ENSG00000233527	ENSG00000233527	ZNF529-AS1	ZNF529-AS1	alternative_splicing	gene_expression	ipsc-ppc	ipsc-ppc	0	0	2792	5.28405e-08	1.98783e-05	0.00022977	0.0855239	0.914226	H4	0.914226	VAR_19_37125275_T_C	0.0403655
ipsc-ppc_0_ENST00000670900	ipsc-ppc_0_ENST00000670900	ENST00000670900	ENST00000670900	ENSG00000249846	ENSG00000249846	LINC02021	LINC02021	alternative_splicing	gene_expression	ipsc-ppc	ipsc-ppc	0	0	2379	1.05156e-10	1.59924e-10	0.0649809	0.0979879	0.837031	H4	0.837031	VAR_3_129818389_A_G	0.0393935
ipsc-ppc_0_ENST00000671265	ipsc-ppc_0_ENST00000671265	ENST00000671265	ENST00000671265	ENSG00000235142	ENSG00000235142	LINC02532	LINC02532	alternative_splicing	gene_expression	ipsc-ppc	ipsc-ppc	0	0	3770	5.79688e-09	2.77041e-08	0.00207876	0.00894568	0.988976	H4	0.988976	VAR_6_107218053_C_T	0.161278
ipsc-ppc_0_ENST00000671650	ipsc-ppc_0_ENST00000671650	ENST00000671650	ENST00000671650	ENSG00000203875	ENSG00000203875	SNHG5	SNHG5	alternative_splicing	gene_expression	ipsc-ppc	ipsc-ppc	0	0	2682	7.9008e-37	2.39335e-30	1.3537e-08	0.0400469	0.959953	H4	0.959953	VAR_6_86232710_G_A	0.0483934
ipsc-ppc_0_ENST00000673697	ipsc-ppc_0_ENST00000673697	ENST00000673697	ENST00000673697	ENSG00000095397	ENSG00000095397	WHRN	WHRN	alternative_splicing	gene_expression	ipsc-ppc	ipsc-ppc	0	0	3439	2.22733e-14	0.0128973	2.71301e-14	0.0147373	0.972365	H4	0.972365	VAR_9_117267472_G_T	0.247929
ipsc-ppc_0_ENST00000673711	ipsc-ppc_0_ENST00000673711	ENST00000673711	ENST00000673711	ENSG00000021826	ENSG00000021826	CPS1	CPS1	alternative_splicing	gene_expression	ipsc-ppc	ipsc-ppc	0	0	2920	3.83663e-05	0.00531702	0.000420416	0.0573267	0.936897	H4	0.936897	VAR_2_211339463_A_AAAATAAAT	0.14234
ipsc-ppc_0_ENST00000674282	ipsc-ppc_1_ENST00000674282	ENST00000674282	ENST00000674282	ENSG00000144115	ENSG00000144115	THNSL2	THNSL2	alternative_splicing	gene_expression	ipsc-ppc	ipsc-ppc	0	1	1785	3.23576e-07	2.7335e-07	0.0527413	0.0436511	0.903607	H4	0.903607	VAR_2_88432328_T_C	0.167006

## Sheet: iPSC-PPC vs Adult Islets
Colocalization between the 795 shared eGenes between iPSC-PPC and adult islets
eqtl_id.1	eqtl_id.2	transcript_id.1	transcript_id.2	gene_id.1	gene_id.2	gene_name.1	gene_name.2	eqtl_phenotype.1	eqtl_phenotype.2	tissue.1	tissue.2	discovery_order.1	discovery_order.2	nsnps	PP.H0.abf	PP.H1.abf	PP.H2.abf	PP.H3.abf	PP.H4.abf	likely_model	max_model_pp	topsnp	topsnp_pp
ipsc-ppc_0_ENSG00000003249	islet_0_ENSG00000003249	ENSG00000003249	ENSG00000003249	ENSG00000003249	ENSG00000003249	DBNDD1	DBNDD1	gene_expression	gene_expression	ipsc-ppc	islet	0	0	1847	6.76458e-05	4.95235e-05	0.0705278	0.0507548	0.8786	H4	0.8786	VAR_16_90081660_A_G	0.781191
ipsc-ppc_0_ENSG00000004534	islet_0_ENSG00000004534	ENSG00000004534	ENSG00000004534	ENSG00000004534	ENSG00000004534	RBM6	RBM6	gene_expression	gene_expression	ipsc-ppc	islet	0	0	1152	1.48482e-07	6.3694e-07	0.0230944	0.0981885	0.878716	H4	0.878716	VAR_3_50174848_G_A	0.0745992
ipsc-ppc_0_ENSG00000005436	islet_0_ENSG00000005436	ENSG00000005436	ENSG00000005436	ENSG00000005436	ENSG00000005436	GCFC2	GCFC2	gene_expression	gene_expression	ipsc-ppc	islet	0	0	2752	3.54274e-05	0.000112865	0.0144896	0.0452208	0.940141	H4	0.940141	VAR_2_75903170_A_G	0.094256
ipsc-ppc_0_ENSG00000005700	islet_0_ENSG00000005700	ENSG00000005700	ENSG00000005700	ENSG00000005700	ENSG00000005700	IBTK	IBTK	gene_expression	gene_expression	ipsc-ppc	islet	0	0	1856	6.32726e-05	7.98047e-05	0.013101	0.0155528	0.971203	H4	0.971203	VAR_6_82959192_C_G	0.129631
ipsc-ppc_0_ENSG00000006042	islet_0_ENSG00000006042	ENSG00000006042	ENSG00000006042	ENSG00000006042	ENSG00000006042	TMEM98	TMEM98	gene_expression	gene_expression	ipsc-ppc	islet	0	0	1980	1.79215e-09	1.00724e-05	1.54765e-05	0.0860685	0.913906	H4	0.913906	VAR_17_31298767_G_A	0.251962
ipsc-ppc_0_ENSG00000006047	islet_0_ENSG00000006047	ENSG00000006047	ENSG00000006047	ENSG00000006047	ENSG00000006047	YBX2	YBX2	gene_expression	gene_expression	ipsc-ppc	islet	0	0	1969	2.66147e-07	6.4315e-05	1.49396e-05	0.00261287	0.997308	H4	0.997308	VAR_17_7184046_G_A	0.999753
ipsc-ppc_0_ENSG00000006282	islet_0_ENSG00000006282	ENSG00000006282	ENSG00000006282	ENSG00000006282	ENSG00000006282	SPATA20	SPATA20	gene_expression	gene_expression	ipsc-ppc	islet	0	0	1816	3.06341e-57	2.28427e-49	7.71628e-11	0.00475849	0.995242	H4	0.995242	VAR_17_48625928_C_G	0.543382
ipsc-ppc_1_ENSG00000006282	islet_0_ENSG00000006282	ENSG00000006282	ENSG00000006282	ENSG00000006282	ENSG00000006282	SPATA20	SPATA20	gene_expression	gene_expression	ipsc-ppc	islet	1	0	1816	3.80441e-48	3.56156e-47	0.0958274	0.897096	0.00707652	H3	0.897096
ipsc-ppc_0_ENSG00000006607	islet_0_ENSG00000006607	ENSG00000006607	ENSG00000006607	ENSG00000006607	ENSG00000006607	FARP2	FARP2	gene_expression	gene_expression	ipsc-ppc	islet	0	0	3162	0.00604409	0.0143889	0.0492816	0.116508	0.813777	H4	0.813777	VAR_2_242397319_A_C	0.0824032
ipsc-ppc_0_ENSG00000006744	islet_0_ENSG00000006744	ENSG00000006744	ENSG00000006744	ENSG00000006744	ENSG00000006744	ELAC2	ELAC2	gene_expression	gene_expression	ipsc-ppc	islet	0	0	2864	7.11367e-08	2.61151e-08	0.0713971	0.0253074	0.903295	H4	0.903295	VAR_17_12895984_G_C	0.491008
ipsc-ppc_0_ENSG00000007341	islet_0_ENSG00000007341	ENSG00000007341	ENSG00000007341	ENSG00000007341	ENSG00000007341	ST7L	ST7L	gene_expression	gene_expression	ipsc-ppc	islet	0	0	1839	1.46853e-35	2.57672e-34	0.00239447	0.0410573	0.956548	H4	0.956548	VAR_1_113076756_T_C	0.373928
ipsc-ppc_0_ENSG00000011052	islet_0_ENSG00000011052	ENSG00000011052	ENSG00000011052	ENSG00000011052	ENSG00000011052	NME1-NME2	NME1-NME2	gene_expression	gene_expression	ipsc-ppc	islet	0	0	1825	3.40218e-05	0.00018439	0.0271226	0.146172	0.826487	H4	0.826487	VAR_17_49214588_A_C	0.0775872
ipsc-ppc_0_ENSG00000011376	islet_0_ENSG00000011376	ENSG00000011376	ENSG00000011376	ENSG00000011376	ENSG00000011376	LARS2	LARS2	gene_expression	gene_expression	ipsc-ppc	islet	0	0	2576	7.14907e-11	1.05302e-06	2.10077e-06	0.0299731	0.970024	H4	0.970024	VAR_3_45557707_G_A	0.0877992
ipsc-ppc_0_ENSG00000011523	islet_0_ENSG00000011523	ENSG00000011523	ENSG00000011523	ENSG00000011523	ENSG00000011523	CEP68	CEP68	gene_expression	gene_expression	ipsc-ppc	islet	0	0	2250	2.54789e-19	5.38121e-19	0.0175065	0.0360276	0.946466	H4	0.946466	VAR_2_65279805_T_C	0.20581
ipsc-ppc_0_ENSG00000013288	islet_0_ENSG00000013288	ENSG00000013288	ENSG00000013288	ENSG00000013288	ENSG00000013288	MAN2B2	MAN2B2	gene_expression	gene_expression	ipsc-ppc	islet	0	0	2658	1.28341e-16	1.97446e-11	5.18794e-08	0.00698841	0.993012	H4	0.993012	VAR_4_6607830_T_C	0.655193
ipsc-ppc_0_ENSG00000013523	islet_0_ENSG00000013523	ENSG00000013523	ENSG00000013523	ENSG00000013523	ENSG00000013523	ANGEL1	ANGEL1	gene_expression	gene_expression	ipsc-ppc	islet	0	0	2573	1.89804e-11	1.71213e-05	9.78626e-09	0.00783554	0.992147	H4	0.992147	VAR_14_77315657_C_T	0.372146
ipsc-ppc_0_ENSG00000013573	islet_0_ENSG00000013573	ENSG00000013573	ENSG00000013573	ENSG00000013573	ENSG00000013573	DDX11	DDX11	gene_expression	gene_expression	ipsc-ppc	islet	0	0	2246	2.71239e-143	3.10803e-131	4.32397e-14	0.0485955	0.951404	H4	0.951404	VAR_12_31237196_T_C	0.360265
ipsc-ppc_0_ENSG00000014164	islet_0_ENSG00000014164	ENSG00000014164	ENSG00000014164	ENSG00000014164	ENSG00000014164	ZC3H3	ZC3H3	gene_expression	gene_expression	ipsc-ppc	islet	0	0	2446	4.63852e-13	0.00272983	5.44257e-12	0.031064	0.966206	H4	0.966206	VAR_8_144617691_A_G	0.146793
ipsc-ppc_0_ENSG00000018699	islet_0_ENSG00000018699	ENSG00000018699	ENSG00000018699	ENSG00000018699	ENSG00000018699	TTC27	TTC27	gene_expression	gene_expression	ipsc-ppc	islet	0	0	2179	2.1031e-05	1.85493e-05	0.0619782	0.0537804	0.884202	H4	0.884202	VAR_2_32903548_G_A	0.413853
ipsc-ppc_0_ENSG00000021300	islet_0_ENSG00000021300	ENSG00000021300	ENSG00000021300	ENSG00000021300	ENSG00000021300	PLEKHB1	PLEKHB1	gene_expression	gene_expression	ipsc-ppc	islet	0	0	1375	9.31546e-20	2.36544e-11	5.50186e-11	0.0129837	0.987016	H4	0.987016	VAR_11_73346346_G_A	0.127349
ipsc-ppc_0_ENSG00000021826	islet_0_ENSG00000021826	ENSG00000021826	ENSG00000021826	ENSG00000021826	ENSG00000021826	CPS1	CPS1	gene_expression	gene_expression	ipsc-ppc	islet	0	0	2231	4.73679e-05	0.00044863	0.00771218	0.0721238	0.919668	H4	0.919668	VAR_2_211331248_T_C	0.0731352
ipsc-ppc_0_ENSG00000023228	islet_0_ENSG00000023228	ENSG00000023228	ENSG00000023228	ENSG00000023228	ENSG00000023228	NDUFS1	NDUFS1	gene_expression	gene_expression	ipsc-ppc	islet	0	0	1732	4.34609e-05	0.0118855	0.00332047	0.907991	0.0767592	H3	0.907991
ipsc-ppc_0_ENSG00000023608	islet_0_ENSG00000023608	ENSG00000023608	ENSG00000023608	ENSG00000023608	ENSG00000023608	SNAPC1	SNAPC1	gene_expression	gene_expression	ipsc-ppc	islet	0	0	2021	1.59024e-12	3.0321e-10	0.000508842	0.0961173	0.903374	H4	0.903374	VAR_14_62250339_T_C	0.135491
ipsc-ppc_0_ENSG00000027847	islet_0_ENSG00000027847	ENSG00000027847	ENSG00000027847	ENSG00000027847	ENSG00000027847	B4GALT7	B4GALT7	gene_expression	gene_expression	ipsc-ppc	islet	0	0	1040	0.00028441	0.0017044	0.0221682	0.132005	0.843838	H4	0.843838	VAR_5_177013450_T_C	0.151614
ipsc-ppc_0_ENSG00000031691	islet_0_ENSG00000031691	ENSG00000031691	ENSG00000031691	ENSG00000031691	ENSG00000031691	CENPQ	CENPQ	gene_expression	gene_expression	ipsc-ppc	islet	0	0	1929	0.00128699	0.0121864	0.0106286	0.099765	0.876133	H4	0.876133	VAR_6_49456545_G_A	0.0518149
ipsc-ppc_0_ENSG00000035115	islet_0_ENSG00000035115	ENSG00000035115	ENSG00000035115	ENSG00000035115	ENSG00000035115	SH3YL1	SH3YL1	gene_expression	gene_expression	ipsc-ppc	islet	0	0	1720	9.83236e-60	5.60556e-57	7.53103e-05	0.0419775	0.957947	H4	0.957947	VAR_2_258210_T_C	0.0702947
ipsc-ppc_0_ENSG00000036054	islet_0_ENSG00000036054	ENSG00000036054	ENSG00000036054	ENSG00000036054	ENSG00000036054	TBC1D23	TBC1D23	gene_expression	gene_expression	ipsc-ppc	islet	0	0	1510	8.41182e-06	0.0634001	0.000121754	0.917641	0.0188291	H3	0.917641
ipsc-ppc_0_ENSG00000037474	islet_0_ENSG00000037474	ENSG00000037474	ENSG00000037474	ENSG00000037474	ENSG00000037474	NSUN2	NSUN2	gene_expression	gene_expression	ipsc-ppc	islet	0	0	2818	1.82559e-08	5.15416e-05	2.13389e-05	0.059305	0.940622	H4	0.940622	VAR_5_6602544_T_C	0.135607
ipsc-ppc_0_ENSG00000037757	islet_0_ENSG00000037757	ENSG00000037757	ENSG00000037757	ENSG00000037757	ENSG00000037757	MRI1	MRI1	gene_expression	gene_expression	ipsc-ppc	islet	0	0	1944	8.15659e-44	1.67175e-41	3.66033e-05	0.00650862	0.993455	H4	0.993455	VAR_19_13869251_G_A	0.27928
ipsc-ppc_0_ENSG00000038002	islet_0_ENSG00000038002	ENSG00000038002	ENSG00000038002	ENSG00000038002	ENSG00000038002	AGA	AGA	gene_expression	gene_expression	ipsc-ppc	islet	0	0	2326	2.31477e-43	5.17289e-36	3.10634e-09	0.0684871	0.931513	H4	0.931513	VAR_4_178363378_G_A	0.484815
ipsc-ppc_0_ENSG00000039650	islet_0_ENSG00000039650	ENSG00000039650	ENSG00000039650	ENSG00000039650	ENSG00000039650	PNKP	PNKP	gene_expression	gene_expression	ipsc-ppc	islet	0	0	1768	0.00251918	0.00761193	0.0403132	0.120981	0.828574	H4	0.828574	VAR_19_50370066_C_T	0.226878
ipsc-ppc_0_ENSG00000041802	islet_0_ENSG00000041802	ENSG00000041802	ENSG00000041802	ENSG00000041802	ENSG00000041802	LSG1	LSG1	gene_expression	gene_expression	ipsc-ppc	islet	0	0	3508	0.00234473	0.0066761	0.0169377	0.0472996	0.926742	H4	0.926742	VAR_3_194407020_A_G	0.104419
ipsc-ppc_0_ENSG00000042088	islet_0_ENSG00000042088	ENSG00000042088	ENSG00000042088	ENSG00000042088	ENSG00000042088	TDP1	TDP1	gene_expression	gene_expression	ipsc-ppc	islet	0	0	2268	4.8528e-05	5.05112e-05	0.0140908	0.0136945	0.972116	H4	0.972116	VAR_14_90422397_A_G	0.342431
ipsc-ppc_0_ENSG00000042493	islet_0_ENSG00000042493	ENSG00000042493	ENSG00000042493	ENSG00000042493	ENSG00000042493	CAPG	CAPG	gene_expression	gene_expression	ipsc-ppc	islet	0	0	2161	3.86329e-09	4.68459e-07	9.74507e-05	0.0108277	0.989074	H4	0.989074	VAR_2_85656000_A_G	0.581802
ipsc-ppc_0_ENSG00000043514	islet_0_ENSG00000043514	ENSG00000043514	ENSG00000043514	ENSG00000043514	ENSG00000043514	TRIT1	TRIT1	gene_expression	gene_expression	ipsc-ppc	islet	0	0	1875	5.96111e-19	5.88252e-15	8.20499e-07	0.00710392	0.992895	H4	0.992895	VAR_1_40303627_C_T	0.226756
ipsc-ppc_0_ENSG00000046604	islet_0_ENSG00000046604	ENSG00000046604	ENSG00000046604	ENSG00000046604	ENSG00000046604	DSG2	DSG2	gene_expression	gene_expression	ipsc-ppc	islet	0	0	2284	1.32974e-07	3.036e-07	0.0135481	0.0299758	0.956476	H4	0.956476	VAR_18_29083630_G_T	0.218359
ipsc-ppc_0_ENSG00000047188	islet_0_ENSG00000047188	ENSG00000047188	ENSG00000047188	ENSG00000047188	ENSG00000047188	YTHDC2	YTHDC2	gene_expression	gene_expression	ipsc-ppc	islet	0	0	3086	1.63136e-06	0.00230171	0.000119926	0.168376	0.8292	H4	0.8292	VAR_5_112938546_C_A	0.0420777
ipsc-ppc_0_ENSG00000048471	islet_0_ENSG00000048471	ENSG00000048471	ENSG00000048471	ENSG00000048471	ENSG00000048471	SNX29	SNX29	gene_expression	gene_expression	ipsc-ppc	islet	0	0	4825	2.8478e-08	3.08892e-07	0.0833668	0.904239	0.0123942	H3	0.904239
ipsc-ppc_0_ENSG00000048544	islet_0_ENSG00000048544	ENSG00000048544	ENSG00000048544	ENSG00000048544	ENSG00000048544	MRPS10	MRPS10	gene_expression	gene_expression	ipsc-ppc	islet	0	0	1858	2.09601e-19	2.72797e-16	3.94425e-05	0.050385	0.949576	H4	0.949576	VAR_6_42163839_A_T	0.503841
ipsc-ppc_0_ENSG00000049167	islet_0_ENSG00000049167	ENSG00000049167	ENSG00000049167	ENSG00000049167	ENSG00000049167	ERCC8	ERCC8	gene_expression	gene_expression	ipsc-ppc	islet	0	0	1538	0.000991007	0.0696878	0.0116326	0.817909	0.0997797	H3	0.817909
ipsc-ppc_0_ENSG00000049239	islet_0_ENSG00000049239	ENSG00000049239	ENSG00000049239	ENSG00000049239	ENSG00000049239	H6PD	H6PD	gene_expression	gene_expression	ipsc-ppc	islet	0	0	2015	6.86282e-17	5.04907e-12	1.42561e-07	0.00949792	0.990502	H4	0.990502	VAR_1_9295794_G_C	0.764925
ipsc-ppc_0_ENSG00000049449	islet_0_ENSG00000049449	ENSG00000049449	ENSG00000049449	ENSG00000049449	ENSG00000049449	RCN1	RCN1	gene_expression	gene_expression	ipsc-ppc	islet	0	0	1964	2.69075e-16	1.81858e-13	0.00132724	0.896934	0.101738	H3	0.896934
ipsc-ppc_0_ENSG00000054219	islet_0_ENSG00000054219	ENSG00000054219	ENSG00000054219	ENSG00000054219	ENSG00000054219	LY75	LY75	gene_expression	gene_expression	ipsc-ppc	islet	0	0	2387	1.45077e-65	4.78248e-55	1.84713e-13	0.00509418	0.994906	H4	0.994906	VAR_2_160769588_T_C	0.48902
ipsc-ppc_0_ENSG00000054983	islet_0_ENSG00000054983	ENSG00000054983	ENSG00000054983	ENSG00000054983	ENSG00000054983	GALC	GALC	gene_expression	gene_expression	ipsc-ppc	islet	0	0	2575	5.41543e-09	4.74065e-07	0.0105612	0.924463	0.0649753	H3	0.924463
ipsc-ppc_0_ENSG00000055732	islet_0_ENSG00000055732	ENSG00000055732	ENSG00000055732	ENSG00000055732	ENSG00000055732	MCOLN3	MCOLN3	gene_expression	gene_expression	ipsc-ppc	islet	0	0	2327	2.67966e-25	6.1025e-18	1.29774e-09	0.0285826	0.971417	H4	0.971417	VAR_1_85516174_T_C	0.694582
ipsc-ppc_0_ENSG00000057608	islet_0_ENSG00000057608	ENSG00000057608	ENSG00000057608	ENSG00000057608	ENSG00000057608	GDI2	GDI2	gene_expression	gene_expression	ipsc-ppc	islet	0	0	3139	1.10323e-09	2.77375e-07	0.000255636	0.0633361	0.936408	H4	0.936408	VAR_10_5849917_C_G	0.128143
ipsc-ppc_0_ENSG00000058729	islet_0_ENSG00000058729	ENSG00000058729	ENSG00000058729	ENSG00000058729	ENSG00000058729	RIOK2	RIOK2	gene_expression	gene_expression	ipsc-ppc	islet	0	0	2484	2.16396e-05	8.90544e-06	0.0536991	0.021174	0.925096	H4	0.925096	VAR_5_96520606_C_T	0.45444
ipsc-ppc_0_ENSG00000059122	islet_0_ENSG00000059122	ENSG00000059122	ENSG00000059122	ENSG00000059122	ENSG00000059122	FLYWCH1	FLYWCH1	gene_expression	gene_expression	ipsc-ppc	islet	0	0	1724	5.18476e-32	1.34643e-25	4.75426e-10	0.000234872	0.999765	H4	0.999765	VAR_16_2986323_T_C	0.999999
ipsc-ppc_0_ENSG00000059573	islet_0_ENSG00000059573	ENSG00000059573	ENSG00000059573	ENSG00000059573	ENSG00000059573	ALDH18A1	ALDH18A1	gene_expression	gene_expression	ipsc-ppc	islet	0	0	2221	2.80783e-08	4.42679e-06	0.00037368	0.0579723	0.94165	H4	0.94165	VAR_10_97375171_T_C	0.130947
ipsc-ppc_0_ENSG00000060762	islet_0_ENSG00000060762	ENSG00000060762	ENSG00000060762	ENSG00000060762	ENSG00000060762	MPC1	MPC1	gene_expression	gene_expression	ipsc-ppc	islet	0	0	3075	2.65248e-08	6.7609e-06	0.000229336	0.0575132	0.942251	H4	0.942251	VAR_6_166804614_A_C	0.0827929
ipsc-ppc_0_ENSG00000064270	islet_0_ENSG00000064270	ENSG00000064270	ENSG00000064270	ENSG00000064270	ENSG00000064270	ATP2C2	ATP2C2	gene_expression	gene_expression	ipsc-ppc	islet	0	0	4858	1.12884e-38	3.29908e-31	3.42148e-08	0.999936	6.38875e-05	H3	0.999936
ipsc-ppc_0_ENSG00000065457	islet_0_ENSG00000065457	ENSG00000065457	ENSG00000065457	ENSG00000065457	ENSG00000065457	ADAT1	ADAT1	gene_expression	gene_expression	ipsc-ppc	islet	0	0	2224	5.31848e-16	1.13085e-14	0.00732407	0.154891	0.837785	H4	0.837785	VAR_16_75680507_T_G	0.426277
ipsc-ppc_0_ENSG00000065600	islet_0_ENSG00000065600	ENSG00000065600	ENSG00000065600	ENSG00000065600	ENSG00000065600	PACC1	PACC1	gene_expression	gene_expression	ipsc-ppc	islet	0	0	2114	3.64397e-06	3.95629e-06	0.0404857	0.0430392	0.916467	H4	0.916467	VAR_1_212476519_A_G	0.11394
ipsc-ppc_0_ENSG00000065621	islet_0_ENSG00000065621	ENSG00000065621	ENSG00000065621	ENSG00000065621	ENSG00000065621	GSTO2	GSTO2	gene_expression	gene_expression	ipsc-ppc	islet	0	0	1595	5.86657e-16	1.27262e-15	0.0245939	0.052428	0.922978	H4	0.922978	VAR_10_106039185_A_G	0.220631
ipsc-ppc_0_ENSG00000067798	islet_0_ENSG00000067798	ENSG00000067798	ENSG00000067798	ENSG00000067798	ENSG00000067798	NAV3	NAV3	gene_expression	gene_expression	ipsc-ppc	islet	0	0	3813	1.06e-07	4.27661e-05	8.40163e-05	0.0329297	0.966943	H4	0.966943	VAR_12_78000729_A_G	0.0925578
ipsc-ppc_0_ENSG00000068097	islet_0_ENSG00000068097	ENSG00000068097	ENSG00000068097	ENSG00000068097	ENSG00000068097	HEATR6	HEATR6	gene_expression	gene_expression	ipsc-ppc	islet	0	0	818	2.3777e-12	2.17795e-08	1.0829e-06	0.00892818	0.991071	H4	0.991071	VAR_17_58176504_T_C	0.100431
ipsc-ppc_0_ENSG00000068781	islet_0_ENSG00000068781	ENSG00000068781	ENSG00000068781	ENSG00000068781	ENSG00000068781	STON1-GTF2A1L	STON1-GTF2A1L	gene_expression	gene_expression	ipsc-ppc	islet	0	0	3046	5.37209e-11	5.99866e-05	8.55098e-07	0.954788	0.0451513	H3	0.954788
ipsc-ppc_0_ENSG00000070718	islet_0_ENSG00000070718	ENSG00000070718	ENSG00000070718	ENSG00000070718	ENSG00000070718	AP3M2	AP3M2	gene_expression	gene_expression	ipsc-ppc	islet	0	0	1425	5.85403e-11	2.47006e-10	0.009891	0.0407849	0.949324	H4	0.949324	VAR_8_42003224_A_G	0.144808
ipsc-ppc_0_ENSG00000071894	islet_0_ENSG00000071894	ENSG00000071894	ENSG00000071894	ENSG00000071894	ENSG00000071894	CPSF1	CPSF1	gene_expression	gene_expression	ipsc-ppc	islet	0	0	742	2.39391e-46	5.97161e-30	1.11282e-18	0.0267861	0.973214	H4	0.973214	VAR_8_145625283_T_C	0.45729
ipsc-ppc_0_ENSG00000076944	islet_0_ENSG00000076944	ENSG00000076944	ENSG00000076944	ENSG00000076944	ENSG00000076944	STXBP2	STXBP2	gene_expression	gene_expression	ipsc-ppc	islet	0	0	2754	1.03979e-16	2.06999e-12	5.56089e-07	0.0100806	0.989919	H4	0.989919	VAR_19_7711221_T_C	0.157797
ipsc-ppc_0_ENSG00000077380	islet_0_ENSG00000077380	ENSG00000077380	ENSG00000077380	ENSG00000077380	ENSG00000077380	DYNC1I2	DYNC1I2	gene_expression	gene_expression	ipsc-ppc	islet	0	0	2110	2.66842e-14	2.01082e-10	1.2909e-05	0.0963735	0.903614	H4	0.903614	VAR_2_172721808_C_A	0.0450209
ipsc-ppc_0_ENSG00000077616	islet_0_ENSG00000077616	ENSG00000077616	ENSG00000077616	ENSG00000077616	ENSG00000077616	NAALAD2	NAALAD2	gene_expression	gene_expression	ipsc-ppc	islet	0	0	1736	1.0818e-15	4.6462e-13	0.000301406	0.128579	0.87112	H4	0.87112	VAR_11_89907914_C_A	0.0229722
ipsc-ppc_0_ENSG00000079101	islet_0_ENSG00000079101	ENSG00000079101	ENSG00000079101	ENSG00000079101	ENSG00000079101	CLUL1	CLUL1	gene_expression	gene_expression	ipsc-ppc	islet	0	0	3037	1.13196e-07	1.66213e-07	0.0203192	0.0288852	0.950795	H4	0.950795	VAR_18_597146_G_A	0.762446
ipsc-ppc_0_ENSG00000079785	islet_0_ENSG00000079785	ENSG00000079785	ENSG00000079785	ENSG00000079785	ENSG00000079785	DDX1	DDX1	gene_expression	gene_expression	ipsc-ppc	islet	0	0	2406	5.64187e-22	8.12184e-20	0.000448567	0.0636382	0.935913	H4	0.935913	VAR_2_15787775_G_T	0.0951004
ipsc-ppc_0_ENSG00000081803	islet_0_ENSG00000081803	ENSG00000081803	ENSG00000081803	ENSG00000081803	ENSG00000081803	CADPS2	CADPS2	gene_expression	gene_expression	ipsc-ppc	islet	0	0	2523	1.05717e-07	1.00773e-05	0.000286064	0.0262951	0.973409	H4	0.973409	VAR_7_122312809_G_C	0.0806169
ipsc-ppc_0_ENSG00000083099	islet_0_ENSG00000083099	ENSG00000083099	ENSG00000083099	ENSG00000083099	ENSG00000083099	LYRM2	LYRM2	gene_expression	gene_expression	ipsc-ppc	islet	0	0	2085	0.00093729	0.00175813	0.0178278	0.0324937	0.946983	H4	0.946983	VAR_6_90349213_T_G	0.164184
ipsc-ppc_0_ENSG00000083535	islet_0_ENSG00000083535	ENSG00000083535	ENSG00000083535	ENSG00000083535	ENSG00000083535	PIBF1	PIBF1	gene_expression	gene_expression	ipsc-ppc	islet	0	0	2858	6.08013e-06	9.314e-06	0.0149739	0.0219751	0.963036	H4	0.963036	VAR_13_73596617_A_G	0.834208
ipsc-ppc_0_ENSG00000083828	islet_0_ENSG00000083828	ENSG00000083828	ENSG00000083828	ENSG00000083828	ENSG00000083828	ZNF586	ZNF586	gene_expression	gene_expression	ipsc-ppc	islet	0	0	2384	2.36277e-11	2.96753e-11	0.00409888	0.00415625	0.991745	H4	0.991745	VAR_19_58251497_G_A	0.509258
ipsc-ppc_0_ENSG00000083937	islet_0_ENSG00000083937	ENSG00000083937	ENSG00000083937	ENSG00000083937	ENSG00000083937	CHMP2B	CHMP2B	gene_expression	gene_expression	ipsc-ppc	islet	0	0	2459	9.85011e-06	2.20647e-05	0.0212629	0.0466979	0.932007	H4	0.932007	VAR_3_87258681_T_A	0.0732507
ipsc-ppc_0_ENSG00000084072	islet_0_ENSG00000084072	ENSG00000084072	ENSG00000084072	ENSG00000084072	ENSG00000084072	PPIE	PPIE	gene_expression	gene_expression	ipsc-ppc	islet	0	0	1747	4.00644e-18	1.15801e-10	7.55379e-10	0.0208541	0.979146	H4	0.979146	VAR_1_40205326_C_A	0.132292
ipsc-ppc_0_ENSG00000085382	islet_0_ENSG00000085382	ENSG00000085382	ENSG00000085382	ENSG00000085382	ENSG00000085382	HACE1	HACE1	gene_expression	gene_expression	ipsc-ppc	islet	0	0	1982	2.30113e-07	4.82223e-07	0.040606	0.0842185	0.875175	H4	0.875175	VAR_6_105300074_C_G	0.244873
ipsc-ppc_0_ENSG00000085491	islet_0_ENSG00000085491	ENSG00000085491	ENSG00000085491	ENSG00000085491	ENSG00000085491	SLC25A24	SLC25A24	gene_expression	gene_expression	ipsc-ppc	islet	0	0	1880	7.38003e-08	3.1892e-06	0.000421941	0.0172514	0.982323	H4	0.982323	VAR_1_108743178_C_G	0.161706
ipsc-ppc_0_ENSG00000085514	islet_0_ENSG00000085514	ENSG00000085514	ENSG00000085514	ENSG00000085514	ENSG00000085514	PILRA	PILRA	gene_expression	gene_expression	ipsc-ppc	islet	0	0	1193	3.08785e-22	5.85175e-14	4.71962e-10	0.0885294	0.911471	H4	0.911471	VAR_7_99940630_A_C	0.082819
ipsc-ppc_0_ENSG00000086102	islet_0_ENSG00000086102	ENSG00000086102	ENSG00000086102	ENSG00000086102	ENSG00000086102	NFX1	NFX1	gene_expression	gene_expression	ipsc-ppc	islet	0	0	2494	7.87717e-08	3.06334e-05	0.000255998	0.0986536	0.90106	H4	0.90106	VAR_9_33253605_C_G	0.135352
ipsc-ppc_0_ENSG00000086289	islet_0_ENSG00000086289	ENSG00000086289	ENSG00000086289	ENSG00000086289	ENSG00000086289	EPDR1	EPDR1	gene_expression	gene_expression	ipsc-ppc	islet	0	0	3372	3.08185e-15	5.60706e-13	0.00546376	0.994063	0.00047283	H3	0.994063
ipsc-ppc_0_ENSG00000087191	islet_0_ENSG00000087191	ENSG00000087191	ENSG00000087191	ENSG00000087191	ENSG00000087191	PSMC5	PSMC5	gene_expression	gene_expression	ipsc-ppc	islet	0	0	1251	2.66942e-11	3.75791e-06	1.11752e-06	0.156477	0.843518	H4	0.843518	VAR_17_61951836_G_T	0.0543195
ipsc-ppc_0_ENSG00000087338	islet_0_ENSG00000087338	ENSG00000087338	ENSG00000087338	ENSG00000087338	ENSG00000087338	GMCL1	GMCL1	gene_expression	gene_expression	ipsc-ppc	islet	0	0	1654	1.19413e-06	0.000132478	0.000696845	0.0763859	0.922784	H4	0.922784	VAR_2_70076954_A_T	0.101029
ipsc-ppc_0_ENSG00000088298	islet_0_ENSG00000088298	ENSG00000088298	ENSG00000088298	ENSG00000088298	ENSG00000088298	EDEM2	EDEM2	gene_expression	gene_expression	ipsc-ppc	islet	0	0	1539	0.0024663	0.0122479	0.0198001	0.0974614	0.868024	H4	0.868024	VAR_20_33780985_T_C	0.0567447
ipsc-ppc_0_ENSG00000088451	islet_0_ENSG00000088451	ENSG00000088451	ENSG00000088451	ENSG00000088451	ENSG00000088451	TGDS	TGDS	gene_expression	gene_expression	ipsc-ppc	islet	0	0	2419	0.00346029	0.00878444	0.0204821	0.0510806	0.916193	H4	0.916193	VAR_13_95242386_C_G	0.0878079
ipsc-ppc_0_ENSG00000089063	islet_0_ENSG00000089063	ENSG00000089063	ENSG00000089063	ENSG00000089063	ENSG00000089063	TMEM230	TMEM230	gene_expression	gene_expression	ipsc-ppc	islet	0	0	2952	4.07518e-15	0.00135325	2.72423e-13	0.0895548	0.909092	H4	0.909092	VAR_20_5061017_T_C;VAR_20_5061018_C_T	0.208843
ipsc-ppc_0_ENSG00000089335	islet_0_ENSG00000089335	ENSG00000089335	ENSG00000089335	ENSG00000089335	ENSG00000089335	ZNF302	ZNF302	gene_expression	gene_expression	ipsc-ppc	islet	0	0	2202	6.28491e-11	6.19596e-11	0.0485947	0.0470025	0.904403	H4	0.904403	VAR_19_35176555_C_T	0.106185
ipsc-ppc_0_ENSG00000089351	islet_0_ENSG00000089351	ENSG00000089351	ENSG00000089351	ENSG00000089351	ENSG00000089351	GRAMD1A	GRAMD1A	gene_expression	gene_expression	ipsc-ppc	islet	0	0	2682	2.35105e-06	6.96242e-05	0.000499003	0.0137919	0.985637	H4	0.985637	VAR_19_35492129_C_T	0.399664
ipsc-ppc_0_ENSG00000090054	islet_0_ENSG00000090054	ENSG00000090054	ENSG00000090054	ENSG00000090054	ENSG00000090054	SPTLC1	SPTLC1	gene_expression	gene_expression	ipsc-ppc	islet	0	0	2254	2.11838e-08	2.0236e-06	0.000328118	0.0303745	0.969295	H4	0.969295	VAR_9_94856495_C_T	0.0766085
ipsc-ppc_0_ENSG00000090432	islet_0_ENSG00000090432	ENSG00000090432	ENSG00000090432	ENSG00000090432	ENSG00000090432	MUL1	MUL1	gene_expression	gene_expression	ipsc-ppc	islet	0	0	2128	5.46658e-10	5.6857e-08	0.00845512	0.879291	0.112254	H3	0.879291
ipsc-ppc_0_ENSG00000090487	islet_0_ENSG00000090487	ENSG00000090487	ENSG00000090487	ENSG00000090487	ENSG00000090487	SPG21	SPG21	gene_expression	gene_expression	ipsc-ppc	islet	0	0	1298	1.89447e-15	2.57117e-11	2.75617e-06	0.0364431	0.963554	H4	0.963554	VAR_15_65232669_C_T	0.410097
ipsc-ppc_0_ENSG00000092036	islet_0_ENSG00000092036	ENSG00000092036	ENSG00000092036	ENSG00000092036	ENSG00000092036	HAUS4	HAUS4	gene_expression	gene_expression	ipsc-ppc	islet	0	0	2136	3.83142e-20	2.98488e-17	3.01133e-05	0.0224824	0.977487	H4	0.977487	VAR_14_23416252_C_G	0.297521
ipsc-ppc_0_ENSG00000093072	islet_0_ENSG00000093072	ENSG00000093072	ENSG00000093072	ENSG00000093072	ENSG00000093072	ADA2	ADA2	gene_expression	gene_expression	ipsc-ppc	islet	0	0	2741	3.52397e-112	5.10435e-98	6.90734e-18	5.06746e-07	0.999999	H4	0.999999	VAR_22_17680519_A_C	1
ipsc-ppc_0_ENSG00000095209	islet_0_ENSG00000095209	ENSG00000095209	ENSG00000095209	ENSG00000095209	ENSG00000095209	TMEM38B	TMEM38B	gene_expression	gene_expression	ipsc-ppc	islet	0	0	1653	4.23001e-11	2.35491e-09	0.000581025	0.0313786	0.96804	H4	0.96804	VAR_9_108456726_G_C	0.398576
ipsc-ppc_0_ENSG00000095321	islet_0_ENSG00000095321	ENSG00000095321	ENSG00000095321	ENSG00000095321	ENSG00000095321	CRAT	CRAT	gene_expression	gene_expression	ipsc-ppc	islet	0	0	1539	3.28914e-08	0.000157108	2.89214e-05	0.137283	0.862531	H4	0.862531	VAR_9_131880067_C_T	0.0773523
ipsc-ppc_0_ENSG00000095485	islet_0_ENSG00000095485	ENSG00000095485	ENSG00000095485	ENSG00000095485	ENSG00000095485	CWF19L1	CWF19L1	gene_expression	gene_expression	ipsc-ppc	islet	0	0	1832	2.55933e-28	6.30513e-27	0.00101952	0.0241419	0.974839	H4	0.974839	VAR_10_102026559_G_C	0.0752577
ipsc-ppc_0_ENSG00000097046	islet_0_ENSG00000097046	ENSG00000097046	ENSG00000097046	ENSG00000097046	ENSG00000097046	CDC7	CDC7	gene_expression	gene_expression	ipsc-ppc	islet	0	0	2613	2.39978e-11	1.4212e-09	0.000115323	0.00583566	0.994049	H4	0.994049	VAR_1_91983174_G_A	0.779866
ipsc-ppc_0_ENSG00000099260	islet_0_ENSG00000099260	ENSG00000099260	ENSG00000099260	ENSG00000099260	ENSG00000099260	PALMD	PALMD	gene_expression	gene_expression	ipsc-ppc	islet	0	0	1749	2.50002e-06	0.00118797	4.60873e-05	0.0209222	0.977841	H4	0.977841	VAR_1_100024827_A_G	0.110802
ipsc-ppc_1_ENSG00000099282	islet_0_ENSG00000099282	ENSG00000099282	ENSG00000099282	ENSG00000099282	ENSG00000099282	TSPAN15	TSPAN15	gene_expression	gene_expression	ipsc-ppc	islet	1	0	3067	6.77396e-06	3.28488e-06	0.0856692	0.0406697	0.873651	H4	0.873651	VAR_10_71272018_C_T	0.667195
ipsc-ppc_0_ENSG00000099290	islet_0_ENSG00000099290	ENSG00000099290	ENSG00000099290	ENSG00000099290	ENSG00000099290	WASHC2A	WASHC2A	gene_expression	gene_expression	ipsc-ppc	islet	0	0	1207	3.39999e-66	1.56528e-59	1.37042e-08	0.0621534	0.937847	H4	0.937847	VAR_10_51804949_G_A	0.579992
ipsc-ppc_0_ENSG00000099377	islet_0_ENSG00000099377	ENSG00000099377	ENSG00000099377	ENSG00000099377	ENSG00000099377	HSD3B7	HSD3B7	gene_expression	gene_expression	ipsc-ppc	islet	0	0	831	9.16121e-25	9.99152e-20	3.0447e-07	0.0322387	0.967761	H4	0.967761	VAR_16_30987144_G_A	0.123551
ipsc-ppc_0_ENSG00000099769	islet_0_ENSG00000099769	ENSG00000099769	ENSG00000099769	ENSG00000099769	ENSG00000099769	IGFALS	IGFALS	gene_expression	gene_expression	ipsc-ppc	islet	0	0	2585	3.50839e-10	0.00146639	2.27036e-07	0.948887	0.0496467	H3	0.948887
ipsc-ppc_0_ENSG00000099785	islet_0_ENSG00000099785	ENSG00000099785	ENSG00000099785	ENSG00000099785	ENSG00000099785	MARCHF2	MARCHF2	gene_expression	gene_expression	ipsc-ppc	islet	0	0	2349	1.03535e-17	2.01646e-17	0.0111819	0.0208102	0.968008	H4	0.968008	VAR_19_8508391_G_A	0.870115
ipsc-ppc_0_ENSG00000099956	islet_0_ENSG00000099956	ENSG00000099956	ENSG00000099956	ENSG00000099956	ENSG00000099956	SMARCB1	SMARCB1	gene_expression	gene_expression	ipsc-ppc	islet	0	0	2207	2.82476e-05	0.000138503	0.0267326	0.130232	0.842869	H4	0.842869	VAR_22_24176053_G_T	0.0294562
ipsc-ppc_0_ENSG00000099984	islet_0_ENSG00000099984	ENSG00000099984	ENSG00000099984	ENSG00000099984	ENSG00000099984	GSTT2	GSTT2	gene_expression	gene_expression	ipsc-ppc	islet	0	0	1749	1.59035e-70	6.31971e-63	2.25551e-10	0.00797089	0.992029	H4	0.992029	VAR_22_24266867_G_A	0.364281
ipsc-ppc_0_ENSG00000100033	islet_0_ENSG00000100033	ENSG00000100033	ENSG00000100033	ENSG00000100033	ENSG00000100033	PRODH	PRODH	gene_expression	gene_expression	ipsc-ppc	islet	0	0	1888	4.78307e-09	5.91575e-08	0.000679699	0.0074147	0.991906	H4	0.991906	VAR_22_18921223_T_C	0.549118
ipsc-ppc_0_ENSG00000100056	islet_0_ENSG00000100056	ENSG00000100056	ENSG00000100056	ENSG00000100056	ENSG00000100056	ESS2	ESS2	gene_expression	gene_expression	ipsc-ppc	islet	0	0	1752	0.000170001	7.83229e-05	0.0453087	0.0199401	0.934503	H4	0.934503	VAR_22_19132849_T_A	0.14102
ipsc-ppc_0_ENSG00000100092	islet_0_ENSG00000100092	ENSG00000100092	ENSG00000100092	ENSG00000100092	ENSG00000100092	SH3BP1	SH3BP1	gene_expression	gene_expression	ipsc-ppc	islet	0	0	1903	0.00227909	0.0549021	0.0369763	0.890727	0.0151156	H3	0.890727
ipsc-ppc_0_ENSG00000100196	islet_0_ENSG00000100196	ENSG00000100196	ENSG00000100196	ENSG00000100196	ENSG00000100196	KDELR3	KDELR3	gene_expression	gene_expression	ipsc-ppc	islet	0	0	1592	0.000539306	0.000459095	0.0167736	0.01331	0.968918	H4	0.968918	VAR_22_38848204_A_G	0.489398
ipsc-ppc_0_ENSG00000100211	islet_0_ENSG00000100211	ENSG00000100211	ENSG00000100211	ENSG00000100211	ENSG00000100211	CBY1	CBY1	gene_expression	gene_expression	ipsc-ppc	islet	0	0	1765	3.50368e-09	0.000139306	3.72484e-06	0.147246	0.852611	H4	0.852611	VAR_22_39066820_C_T	0.0516501
ipsc-ppc_0_ENSG00000100304	islet_0_ENSG00000100304	ENSG00000100304	ENSG00000100304	ENSG00000100304	ENSG00000100304	TTLL12	TTLL12	gene_expression	gene_expression	ipsc-ppc	islet	0	0	2620	6.76206e-16	3.25612e-14	0.00313007	0.149875	0.846995	H4	0.846995	VAR_22_43576256_T_G	0.407894
ipsc-ppc_0_ENSG00000100347	islet_0_ENSG00000100347	ENSG00000100347	ENSG00000100347	ENSG00000100347	ENSG00000100347	SAMM50	SAMM50	gene_expression	gene_expression	ipsc-ppc	islet	0	0	3017	0.000144659	0.014539	0.000638399	0.0632411	0.921437	H4	0.921437	VAR_22_44351351_T_C	0.277963
ipsc-ppc_0_ENSG00000100376	islet_0_ENSG00000100376	ENSG00000100376	ENSG00000100376	ENSG00000100376	ENSG00000100376	FAM118A	FAM118A	gene_expression	gene_expression	ipsc-ppc	islet	0	0	2879	2.39816e-36	3.50015e-29	4.35242e-09	0.0625867	0.937413	H4	0.937413	VAR_22_45736153_G_A	0.149532
ipsc-ppc_0_ENSG00000100412	islet_0_ENSG00000100412	ENSG00000100412	ENSG00000100412	ENSG00000100412	ENSG00000100412	ACO2	ACO2	gene_expression	gene_expression	ipsc-ppc	islet	0	0	1469	4.47734e-05	0.0998403	0.000385706	0.860046	0.039683	H3	0.860046
ipsc-ppc_0_ENSG00000100417	islet_0_ENSG00000100417	ENSG00000100417	ENSG00000100417	ENSG00000100417	ENSG00000100417	PMM1	PMM1	gene_expression	gene_expression	ipsc-ppc	islet	0	0	1367	0.000205846	0.0266245	0.00726945	0.940216	0.0256843	H3	0.940216
ipsc-ppc_0_ENSG00000100439	islet_0_ENSG00000100439	ENSG00000100439	ENSG00000100439	ENSG00000100439	ENSG00000100439	ABHD4	ABHD4	gene_expression	gene_expression	ipsc-ppc	islet	0	0	2753	2.73406e-20	1.72345e-12	3.89101e-11	0.0014542	0.998546	H4	0.998546	VAR_14_23067931_C_T	0.999151
ipsc-ppc_0_ENSG00000100504	islet_0_ENSG00000100504	ENSG00000100504	ENSG00000100504	ENSG00000100504	ENSG00000100504	PYGL	PYGL	gene_expression	gene_expression	ipsc-ppc	islet	0	0	2345	1.22901e-05	9.28459e-06	0.0342096	0.0249029	0.940866	H4	0.940866	VAR_14_51403027_C_A	0.267099
ipsc-ppc_0_ENSG00000100577	islet_0_ENSG00000100577	ENSG00000100577	ENSG00000100577	ENSG00000100577	ENSG00000100577	GSTZ1	GSTZ1	gene_expression	gene_expression	ipsc-ppc	islet	0	0	2618	1.06237e-11	3.91636e-11	0.0172154	0.0625429	0.920242	H4	0.920242	VAR_14_77780784_G_A	0.269613
ipsc-ppc_0_ENSG00000100612	islet_0_ENSG00000100612	ENSG00000100612	ENSG00000100612	ENSG00000100612	ENSG00000100612	DHRS7	DHRS7	gene_expression	gene_expression	ipsc-ppc	islet	0	0	1418	3.88545e-10	0.00012159	3.29374e-07	0.102176	0.897702	H4	0.897702	VAR_14_60610316_C_T;VAR_14_60611585_T_C;VAR_14_60622312_C_T;VAR_14_60624289_A_C	0.0366491
ipsc-ppc_0_ENSG00000100804	islet_0_ENSG00000100804	ENSG00000100804	ENSG00000100804	ENSG00000100804	ENSG00000100804	PSMB5	PSMB5	gene_expression	gene_expression	ipsc-ppc	islet	0	0	2082	1.69162e-07	3.45373e-05	2.98266e-05	0.00509476	0.994841	H4	0.994841	VAR_14_23494277_A_G;VAR_14_23495048_T_C	0.293942
ipsc-ppc_0_ENSG00000101019	islet_0_ENSG00000101019	ENSG00000101019	ENSG00000101019	ENSG00000101019	ENSG00000101019	UQCC1	UQCC1	gene_expression	gene_expression	ipsc-ppc	islet	0	0	1720	6.34581e-15	1.61794e-12	0.000378484	0.0955949	0.904027	H4	0.904027	VAR_20_33907909_T_C;VAR_20_33913322_G_T	0.0220808
ipsc-ppc_1_ENSG00000101158	islet_0_ENSG00000101158	ENSG00000101158	ENSG00000101158	ENSG00000101158	ENSG00000101158	NELFCD	NELFCD	gene_expression	gene_expression	ipsc-ppc	islet	1	0	1833	1.44838e-08	1.2171e-07	0.0140372	0.117088	0.868875	H4	0.868875	VAR_20_57575594_C_T	0.405108
ipsc-ppc_0_ENSG00000101158	islet_0_ENSG00000101158	ENSG00000101158	ENSG00000101158	ENSG00000101158	ENSG00000101158	NELFCD	NELFCD	gene_expression	gene_expression	ipsc-ppc	islet	0	0	1833	1.1281e-08	8.44537e-07	0.0109331	0.818322	0.170744	H3	0.818322
ipsc-ppc_0_ENSG00000101161	islet_0_ENSG00000101161	ENSG00000101161	ENSG00000101161	ENSG00000101161	ENSG00000101161	PRPF6	PRPF6	gene_expression	gene_expression	ipsc-ppc	islet	0	0	1904	1.49369e-05	6.26664e-06	0.0556517	0.0224262	0.921901	H4	0.921901	VAR_20_62613001_C_G	0.348862
ipsc-ppc_0_ENSG00000101307	islet_0_ENSG00000101307	ENSG00000101307	ENSG00000101307	ENSG00000101307	ENSG00000101307	SIRPB1	SIRPB1	gene_expression	gene_expression	ipsc-ppc	islet	0	0	2489	1.22668e-92	1.86361e-78	1.10854e-16	0.0158572	0.984143	H4	0.984143	VAR_20_1894315_C_T	0.480467
ipsc-ppc_0_ENSG00000101363	islet_0_ENSG00000101363	ENSG00000101363	ENSG00000101363	ENSG00000101363	ENSG00000101363	MANBAL	MANBAL	gene_expression	gene_expression	ipsc-ppc	islet	0	0	1551	7.00001e-09	2.36712e-07	0.0043084	0.144842	0.850849	H4	0.850849	VAR_20_35915021_T_C	0.216704
ipsc-ppc_0_ENSG00000101751	islet_0_ENSG00000101751	ENSG00000101751	ENSG00000101751	ENSG00000101751	ENSG00000101751	POLI	POLI	gene_expression	gene_expression	ipsc-ppc	islet	0	0	2067	4.83119e-29	8.52942e-27	0.000112306	0.0188464	0.981041	H4	0.981041	VAR_18_51825773_C_G	0.129344
ipsc-ppc_0_ENSG00000102606	islet_0_ENSG00000102606	ENSG00000102606	ENSG00000102606	ENSG00000102606	ENSG00000102606	ARHGEF7	ARHGEF7	gene_expression	gene_expression	ipsc-ppc	islet	0	0	2907	7.09818e-08	0.0428425	1.34534e-06	0.811861	0.145295	H3	0.811861
ipsc-ppc_1_ENSG00000102858	islet_0_ENSG00000102858	ENSG00000102858	ENSG00000102858	ENSG00000102858	ENSG00000102858	MGRN1	MGRN1	gene_expression	gene_expression	ipsc-ppc	islet	1	0	2316	0.000171666	0.00588652	0.0260893	0.894541	0.0733115	H3	0.894541
ipsc-ppc_0_ENSG00000102858	islet_0_ENSG00000102858	ENSG00000102858	ENSG00000102858	ENSG00000102858	ENSG00000102858	MGRN1	MGRN1	gene_expression	gene_expression	ipsc-ppc	islet	0	0	2316	1.72308e-06	0.000490792	0.000261867	0.0736633	0.925582	H4	0.925582	VAR_16_4676972_G_A	0.0876361
ipsc-ppc_0_ENSG00000103021	islet_0_ENSG00000103021	ENSG00000103021	ENSG00000103021	ENSG00000103021	ENSG00000103021	CCDC113	CCDC113	gene_expression	gene_expression	ipsc-ppc	islet	0	0	2621	0.00025819	0.00207051	0.017268	0.137635	0.842768	H4	0.842768	VAR_16_58306199_C_T	0.134349
ipsc-ppc_0_ENSG00000103148	islet_0_ENSG00000103148	ENSG00000103148	ENSG00000103148	ENSG00000103148	ENSG00000103148	NPRL3	NPRL3	gene_expression	gene_expression	ipsc-ppc	islet	0	0	1257	3.61041e-12	2.44191e-11	0.00341835	0.0221457	0.974436	H4	0.974436	VAR_16_190968_A_G	0.858566
ipsc-ppc_0_ENSG00000103168	islet_0_ENSG00000103168	ENSG00000103168	ENSG00000103168	ENSG00000103168	ENSG00000103168	TAF1C	TAF1C	gene_expression	gene_expression	ipsc-ppc	islet	0	0	4757	1.98631e-11	3.84101e-06	3.48257e-08	0.00574015	0.994256	H4	0.994256	VAR_16_84208891_G_C	0.256654
ipsc-ppc_0_ENSG00000103199	islet_0_ENSG00000103199	ENSG00000103199	ENSG00000103199	ENSG00000103199	ENSG00000103199	ZNF500	ZNF500	gene_expression	gene_expression	ipsc-ppc	islet	0	0	2109	3.84337e-10	1.3335e-09	0.000346724	0.000203546	0.99945	H4	0.99945	VAR_16_4816102_T_C	0.999995
ipsc-ppc_0_ENSG00000103226	islet_0_ENSG00000103226	ENSG00000103226	ENSG00000103226	ENSG00000103226	ENSG00000103226	NOMO3	NOMO3	gene_expression	gene_expression	ipsc-ppc	islet	0	0	1504	4.68549e-12	6.98635e-12	0.0257897	0.0375172	0.936693	H4	0.936693	VAR_16_16648017_A_G	0.797535
ipsc-ppc_0_ENSG00000103351	islet_0_ENSG00000103351	ENSG00000103351	ENSG00000103351	ENSG00000103351	ENSG00000103351	CLUAP1	CLUAP1	gene_expression	gene_expression	ipsc-ppc	islet	0	0	2066	3.72499e-17	3.54425e-17	0.00880876	0.00739755	0.983794	H4	0.983794	VAR_16_3634746_C_A	0.988627
ipsc-ppc_0_ENSG00000103550	islet_0_ENSG00000103550	ENSG00000103550	ENSG00000103550	ENSG00000103550	ENSG00000103550	KNOP1	KNOP1	gene_expression	gene_expression	ipsc-ppc	islet	0	0	2440	7.04673e-09	0.000117212	5.52755e-06	0.0910342	0.908843	H4	0.908843	VAR_16_19729016_G_C	0.0299042
ipsc-ppc_0_ENSG00000103671	islet_0_ENSG00000103671	ENSG00000103671	ENSG00000103671	ENSG00000103671	ENSG00000103671	TRIP4	TRIP4	gene_expression	gene_expression	ipsc-ppc	islet	0	0	1298	2.45853e-08	5.72524e-07	0.00363179	0.0836616	0.912706	H4	0.912706	VAR_15_64731679_G_A	0.0411819
ipsc-ppc_0_ENSG00000103811	islet_0_ENSG00000103811	ENSG00000103811	ENSG00000103811	ENSG00000103811	ENSG00000103811	CTSH	CTSH	gene_expression	gene_expression	ipsc-ppc	islet	0	0	2487	1.791e-12	8.38132e-13	0.0175885	0.00725569	0.975156	H4	0.975156	VAR_15_79237293_C_T	0.504885
ipsc-ppc_0_ENSG00000103932	islet_0_ENSG00000103932	ENSG00000103932	ENSG00000103932	ENSG00000103932	ENSG00000103932	RPAP1	RPAP1	gene_expression	gene_expression	ipsc-ppc	islet	0	0	1830	8.23634e-18	5.64674e-16	0.000152933	0.00949456	0.990353	H4	0.990353	VAR_15_41819322_C_T	0.299488
ipsc-ppc_0_ENSG00000104312	islet_0_ENSG00000104312	ENSG00000104312	ENSG00000104312	ENSG00000104312	ENSG00000104312	RIPK2	RIPK2	gene_expression	gene_expression	ipsc-ppc	islet	0	0	1816	2.00351e-07	8.64703e-06	0.0224258	0.967876	0.00968935	H3	0.967876
ipsc-ppc_1_ENSG00000104518	islet_0_ENSG00000104518	ENSG00000104518	ENSG00000104518	ENSG00000104518	ENSG00000104518	GSDMD	GSDMD	gene_expression	gene_expression	ipsc-ppc	islet	1	0	2172	9.49631e-11	1.12694e-10	0.0459708	0.0536537	0.900375	H4	0.900375	VAR_8_144640506_G_C	0.313595
ipsc-ppc_0_ENSG00000104518	islet_0_ENSG00000104518	ENSG00000104518	ENSG00000104518	ENSG00000104518	ENSG00000104518	GSDMD	GSDMD	gene_expression	gene_expression	ipsc-ppc	islet	0	0	2172	3.40963e-12	1.878e-09	0.00165057	0.909032	0.0893173	H3	0.909032
ipsc-ppc_0_ENSG00000104537	islet_0_ENSG00000104537	ENSG00000104537	ENSG00000104537	ENSG00000104537	ENSG00000104537	ANXA13	ANXA13	gene_expression	gene_expression	ipsc-ppc	islet	0	0	2046	3.4627e-11	5.65564e-11	0.0108177	0.0166961	0.972486	H4	0.972486	VAR_8_124749704_T_G	0.192106
ipsc-ppc_0_ENSG00000104883	islet_0_ENSG00000104883	ENSG00000104883	ENSG00000104883	ENSG00000104883	ENSG00000104883	PEX11G	PEX11G	gene_expression	gene_expression	ipsc-ppc	islet	0	0	2695	2.27671e-06	4.2105e-05	0.00136263	0.0242258	0.974367	H4	0.974367	VAR_19_7550060_G_T	0.164032
ipsc-ppc_0_ENSG00000104899	islet_0_ENSG00000104899	ENSG00000104899	ENSG00000104899	ENSG00000104899	ENSG00000104899	AMH	AMH	gene_expression	gene_expression	ipsc-ppc	islet	0	0	2600	4.25287e-17	5.00694e-17	0.0134732	0.0148905	0.971636	H4	0.971636	VAR_19_2246652_G_A	0.604635
ipsc-ppc_0_ENSG00000105136	islet_0_ENSG00000105136	ENSG00000105136	ENSG00000105136	ENSG00000105136	ENSG00000105136	ZNF419	ZNF419	gene_expression	gene_expression	ipsc-ppc	islet	0	0	2392	4.05441e-15	2.78205e-13	0.00249649	0.170477	0.827027	H4	0.827027	VAR_19_58010038_T_C	0.160483
ipsc-ppc_0_ENSG00000105146	islet_0_ENSG00000105146	ENSG00000105146	ENSG00000105146	ENSG00000105146	ENSG00000105146	AURKC	AURKC	gene_expression	gene_expression	ipsc-ppc	islet	0	0	2430	9.35825e-07	1.19205e-06	0.0145378	0.0175503	0.96791	H4	0.96791	VAR_19_57742703_A_G	0.224844
ipsc-ppc_0_ENSG00000105750	islet_0_ENSG00000105750	ENSG00000105750	ENSG00000105750	ENSG00000105750	ENSG00000105750	ZNF85	ZNF85	gene_expression	gene_expression	ipsc-ppc	islet	0	0	3529	0.000621262	0.162206	0.00310923	0.811767	0.0222975	H3	0.811767
ipsc-ppc_0_ENSG00000105755	islet_0_ENSG00000105755	ENSG00000105755	ENSG00000105755	ENSG00000105755	ENSG00000105755	ETHE1	ETHE1	gene_expression	gene_expression	ipsc-ppc	islet	0	0	2436	1.9991e-12	2.30003e-10	0.000515974	0.0584234	0.941061	H4	0.941061	VAR_19_44005463_G_A	0.058619
ipsc-ppc_0_ENSG00000105854	islet_0_ENSG00000105854	ENSG00000105854	ENSG00000105854	ENSG00000105854	ENSG00000105854	PON2	PON2	gene_expression	gene_expression	ipsc-ppc	islet	0	0	1861	1.25405e-16	2.8625e-10	3.26778e-09	0.0064655	0.993534	H4	0.993534	VAR_7_95075230_T_A	0.204104
ipsc-ppc_0_ENSG00000106153	islet_0_ENSG00000106153	ENSG00000106153	ENSG00000106153	ENSG00000106153	ENSG00000106153	CHCHD2	CHCHD2	gene_expression	gene_expression	ipsc-ppc	islet	0	0	2200	0.00017403	0.00207408	0.0765386	0.912176	0.00903759	H3	0.912176
ipsc-ppc_0_ENSG00000106733	islet_0_ENSG00000106733	ENSG00000106733	ENSG00000106733	ENSG00000106733	ENSG00000106733	NMRK1	NMRK1	gene_expression	gene_expression	ipsc-ppc	islet	0	0	2354	2.28526e-45	2.05844e-35	2.50687e-13	0.00125932	0.998741	H4	0.998741	VAR_9_77707300_A_T	0.681282
ipsc-ppc_0_ENSG00000106771	islet_0_ENSG00000106771	ENSG00000106771	ENSG00000106771	ENSG00000106771	ENSG00000106771	TMEM245	TMEM245	gene_expression	gene_expression	ipsc-ppc	islet	0	0	2867	2.93483e-19	2.01848e-16	9.59884e-05	0.0650829	0.934821	H4	0.934821	VAR_9_111900677_T_C	0.137123
ipsc-ppc_0_ENSG00000108107	islet_0_ENSG00000108107	ENSG00000108107	ENSG00000108107	ENSG00000108107	ENSG00000108107	RPL28	RPL28	gene_expression	gene_expression	ipsc-ppc	islet	0	0	2654	2.76454e-13	5.05053e-12	6.02192e-05	0.000100303	0.999839	H4	0.999839	VAR_19_55897327_A_G	0.999996
ipsc-ppc_0_ENSG00000108587	islet_0_ENSG00000108587	ENSG00000108587	ENSG00000108587	ENSG00000108587	ENSG00000108587	GOSR1	GOSR1	gene_expression	gene_expression	ipsc-ppc	islet	0	0	1165	0.000161808	0.00219025	0.010365	0.139453	0.84783	H4	0.84783	VAR_17_28865900_A_T	0.0486191
ipsc-ppc_0_ENSG00000108639	islet_0_ENSG00000108639	ENSG00000108639	ENSG00000108639	ENSG00000108639	ENSG00000108639	SYNGR2	SYNGR2	gene_expression	gene_expression	ipsc-ppc	islet	0	0	2825	1.70773e-06	0.000873393	3.31754e-05	0.0159839	0.983108	H4	0.983108	VAR_17_76165048_G_C	0.302572
ipsc-ppc_0_ENSG00000108666	islet_0_ENSG00000108666	ENSG00000108666	ENSG00000108666	ENSG00000108666	ENSG00000108666	C17orf75	C17orf75	gene_expression	gene_expression	ipsc-ppc	islet	0	0	1331	3.98573e-11	7.7443e-09	6.68511e-06	0.000299228	0.999694	H4	0.999694	VAR_17_30659006_T_A	0.990628
ipsc-ppc_0_ENSG00000109072	islet_0_ENSG00000109072	ENSG00000109072	ENSG00000109072	ENSG00000109072	ENSG00000109072	VTN	VTN	gene_expression	gene_expression	ipsc-ppc	islet	0	0	808	0.0055401	0.0172926	0.0193772	0.0595848	0.898205	H4	0.898205	VAR_17_26696482_C_T	0.0253216
ipsc-ppc_0_ENSG00000109436	islet_0_ENSG00000109436	ENSG00000109436	ENSG00000109436	ENSG00000109436	ENSG00000109436	TBC1D9	TBC1D9	gene_expression	gene_expression	ipsc-ppc	islet	0	0	1951	0.000117327	0.0036562	0.00143447	0.0437503	0.951042	H4	0.951042	VAR_4_141586847_C_T	0.34415
ipsc-ppc_0_ENSG00000110074	islet_0_ENSG00000110074	ENSG00000110074	ENSG00000110074	ENSG00000110074	ENSG00000110074	FOXRED1	FOXRED1	gene_expression	gene_expression	ipsc-ppc	islet	0	0	2585	1.94742e-33	3.03678e-26	8.46658e-10	0.0122149	0.987785	H4	0.987785	VAR_11_126093098_G_A	0.136203
ipsc-ppc_0_ENSG00000110435	islet_0_ENSG00000110435	ENSG00000110435	ENSG00000110435	ENSG00000110435	ENSG00000110435	PDHX	PDHX	gene_expression	gene_expression	ipsc-ppc	islet	0	0	3006	1.27763e-06	0.000868996	7.18801e-05	0.0479392	0.951119	H4	0.951119	VAR_11_34930649_G_A	0.0605249
ipsc-ppc_0_ENSG00000110455	islet_0_ENSG00000110455	ENSG00000110455	ENSG00000110455	ENSG00000110455	ENSG00000110455	ACCS	ACCS	gene_expression	gene_expression	ipsc-ppc	islet	0	0	2085	1.25514e-28	3.25509e-19	3.85597e-13	1.0855e-08	1	H4	1	VAR_11_44087989_G_T	1
ipsc-ppc_0_ENSG00000110871	islet_0_ENSG00000110871	ENSG00000110871	ENSG00000110871	ENSG00000110871	ENSG00000110871	COQ5	COQ5	gene_expression	gene_expression	ipsc-ppc	islet	0	0	1846	1.26192e-05	0.000178352	0.00548577	0.0766148	0.917709	H4	0.917709	VAR_12_121020692_G_A	0.0447489
ipsc-ppc_0_ENSG00000111254	islet_0_ENSG00000111254	ENSG00000111254	ENSG00000111254	ENSG00000111254	ENSG00000111254	AKAP3	AKAP3	gene_expression	gene_expression	ipsc-ppc	islet	0	0	2391	3.57293e-18	8.26801e-11	4.73658e-10	0.00997076	0.990029	H4	0.990029	VAR_12_4757896_T_C	0.488168
ipsc-ppc_0_ENSG00000111321	islet_0_ENSG00000111321	ENSG00000111321	ENSG00000111321	ENSG00000111321	ENSG00000111321	LTBR	LTBR	gene_expression	gene_expression	ipsc-ppc	islet	0	0	2153	1.29714e-29	8.46277e-24	1.6221e-09	5.83421e-05	0.999942	H4	0.999942	VAR_12_6493351_A_G	0.999996
ipsc-ppc_0_ENSG00000111554	islet_0_ENSG00000111554	ENSG00000111554	ENSG00000111554	ENSG00000111554	ENSG00000111554	MDM1	MDM1	gene_expression	gene_expression	ipsc-ppc	islet	0	0	1964	0.0240247	0.0117737	0.0526787	0.0249296	0.886593	H4	0.886593	VAR_12_68637384_G_T	0.11769
ipsc-ppc_0_ENSG00000111602	islet_0_ENSG00000111602	ENSG00000111602	ENSG00000111602	ENSG00000111602	ENSG00000111602	TIMELESS	TIMELESS	gene_expression	gene_expression	ipsc-ppc	islet	0	0	943	3.1883e-05	0.000123591	0.016029	0.0612122	0.922603	H4	0.922603	VAR_12_56829336_G_A	0.109041
ipsc-ppc_0_ENSG00000111664	islet_0_ENSG00000111664	ENSG00000111664	ENSG00000111664	ENSG00000111664	ENSG00000111664	GNB3	GNB3	gene_expression	gene_expression	ipsc-ppc	islet	0	0	1727	1.20479e-05	0.0045745	9.01573e-05	0.0332699	0.962053	H4	0.962053	VAR_12_6948692_A_G	0.370773
ipsc-ppc_0_ENSG00000111666	islet_0_ENSG00000111666	ENSG00000111666	ENSG00000111666	ENSG00000111666	ENSG00000111666	CHPT1	CHPT1	gene_expression	gene_expression	ipsc-ppc	islet	0	0	2260	9.4174e-35	4.72293e-33	0.00139259	0.0689101	0.929697	H4	0.929697	VAR_12_102090080_C_T	0.061952
ipsc-ppc_0_ENSG00000111671	islet_0_ENSG00000111671	ENSG00000111671	ENSG00000111671	ENSG00000111671	ENSG00000111671	SPSB2	SPSB2	gene_expression	gene_expression	ipsc-ppc	islet	0	0	1743	3.78521e-37	1.81597e-28	1.35153e-11	0.00548951	0.99451	H4	0.99451	VAR_12_6982347_A_C	0.977341
ipsc-ppc_0_ENSG00000111816	islet_0_ENSG00000111816	ENSG00000111816	ENSG00000111816	ENSG00000111816	ENSG00000111816	FRK	FRK	gene_expression	gene_expression	ipsc-ppc	islet	0	0	1945	3.33949e-22	5.86945e-15	1.74965e-09	0.0297813	0.970219	H4	0.970219	VAR_6_116352750_C_T	0.0679879
ipsc-ppc_0_ENSG00000111843	islet_0_ENSG00000111843	ENSG00000111843	ENSG00000111843	ENSG00000111843	ENSG00000111843	TMEM14C	TMEM14C	gene_expression	gene_expression	ipsc-ppc	islet	0	0	2147	0.000276231	0.000126035	0.00714653	0.00227056	0.990181	H4	0.990181	VAR_6_10723449_A_C	0.999986
ipsc-ppc_0_ENSG00000111906	islet_0_ENSG00000111906	ENSG00000111906	ENSG00000111906	ENSG00000111906	ENSG00000111906	HDDC2	HDDC2	gene_expression	gene_expression	ipsc-ppc	islet	0	0	1723	1.75874e-15	2.32888e-14	0.00540864	0.0706957	0.923896	H4	0.923896	VAR_6_125596957_C_T	0.527216
ipsc-ppc_0_ENSG00000112304	islet_0_ENSG00000112304	ENSG00000112304	ENSG00000112304	ENSG00000112304	ENSG00000112304	ACOT13	ACOT13	gene_expression	gene_expression	ipsc-ppc	islet	0	0	2538	0.000194599	0.0195492	0.00960915	0.96532	0.00532728	H3	0.96532
ipsc-ppc_0_ENSG00000112343	islet_0_ENSG00000112343	ENSG00000112343	ENSG00000112343	ENSG00000112343	ENSG00000112343	TRIM38	TRIM38	gene_expression	gene_expression	ipsc-ppc	islet	0	0	2605	5.99992e-05	0.022505	0.00257257	0.964932	0.0099307	H3	0.964932
ipsc-ppc_0_ENSG00000112599	islet_0_ENSG00000112599	ENSG00000112599	ENSG00000112599	ENSG00000112599	ENSG00000112599	GUCA1B	GUCA1B	gene_expression	gene_expression	ipsc-ppc	islet	0	0	1844	3.77476e-22	1.43495e-05	1.6222e-18	0.0607274	0.939258	H4	0.939258	VAR_6_42174611_G_T	0.0412104
ipsc-ppc_0_ENSG00000112796	islet_0_ENSG00000112796	ENSG00000112796	ENSG00000112796	ENSG00000112796	ENSG00000112796	ENPP5	ENPP5	gene_expression	gene_expression	ipsc-ppc	islet	0	0	1820	4.35512e-16	1.98716e-15	0.0148107	0.0666599	0.918529	H4	0.918529	VAR_6_46074005_C_A	0.0279944
ipsc-ppc_0_ENSG00000112977	islet_0_ENSG00000112977	ENSG00000112977	ENSG00000112977	ENSG00000112977	ENSG00000112977	DAP	DAP	gene_expression	gene_expression	ipsc-ppc	islet	0	0	2630	7.2442e-08	0.000310121	3.50342e-06	0.0140123	0.985674	H4	0.985674	VAR_5_10680547_T_C	0.447604
ipsc-ppc_0_ENSG00000113946	islet_0_ENSG00000113946	ENSG00000113946	ENSG00000113946	ENSG00000113946	ENSG00000113946	CLDN16	CLDN16	gene_expression	gene_expression	ipsc-ppc	islet	0	0	2946	1.21424e-06	1.90125e-06	0.0740258	0.115098	0.810873	H4	0.810873	VAR_3_190043739_G_A	0.129557
ipsc-ppc_0_ENSG00000114054	islet_0_ENSG00000114054	ENSG00000114054	ENSG00000114054	ENSG00000114054	ENSG00000114054	PCCB	PCCB	gene_expression	gene_expression	ipsc-ppc	islet	0	0	1208	8.26814e-15	3.48979e-07	1.63958e-09	0.068271	0.931729	H4	0.931729	VAR_3_136037227_A_C	0.217353
ipsc-ppc_0_ENSG00000114805	islet_0_ENSG00000114805	ENSG00000114805	ENSG00000114805	ENSG00000114805	ENSG00000114805	PLCH1	PLCH1	gene_expression	gene_expression	ipsc-ppc	islet	0	0	2373	2.85173e-05	0.00481809	0.00549629	0.928557	0.0611005	H3	0.928557
ipsc-ppc_0_ENSG00000115364	islet_0_ENSG00000115364	ENSG00000115364	ENSG00000115364	ENSG00000115364	ENSG00000115364	MRPL19	MRPL19	gene_expression	gene_expression	ipsc-ppc	islet	0	0	2733	1.85059e-08	0.0103911	2.90692e-07	0.162398	0.827211	H4	0.827211	VAR_2_75902380_C_T	0.0383779
ipsc-ppc_0_ENSG00000115446	islet_0_ENSG00000115446	ENSG00000115446	ENSG00000115446	ENSG00000115446	ENSG00000115446	UNC50	UNC50	gene_expression	gene_expression	ipsc-ppc	islet	0	0	1461	6.20207e-09	0.00216115	3.74842e-07	0.129748	0.868091	H4	0.868091	VAR_2_99202747_G_C	0.0412268
ipsc-ppc_0_ENSG00000115561	islet_0_ENSG00000115561	ENSG00000115561	ENSG00000115561	ENSG00000115561	ENSG00000115561	CHMP3	CHMP3	gene_expression	gene_expression	ipsc-ppc	islet	0	0	1502	3.49368e-08	6.93862e-05	0.000499486	0.991998	0.00743355	H3	0.991998
ipsc-ppc_0_ENSG00000115590	islet_0_ENSG00000115590	ENSG00000115590	ENSG00000115590	ENSG00000115590	ENSG00000115590	IL1R2	IL1R2	gene_expression	gene_expression	ipsc-ppc	islet	0	0	2448	5.86618e-30	1.72109e-25	3.34367e-07	0.0088189	0.991181	H4	0.991181	VAR_2_102624226_G_A	0.371072
ipsc-ppc_0_ENSG00000115677	islet_0_ENSG00000115677	ENSG00000115677	ENSG00000115677	ENSG00000115677	ENSG00000115677	HDLBP	HDLBP	gene_expression	gene_expression	ipsc-ppc	islet	0	0	2824	3.15554e-05	0.000803123	0.00254465	0.0638317	0.932789	H4	0.932789	VAR_2_242235710_C_A	0.0563312
ipsc-ppc_0_ENSG00000115718	islet_0_ENSG00000115718	ENSG00000115718	ENSG00000115718	ENSG00000115718	ENSG00000115718	PROC	PROC	gene_expression	gene_expression	ipsc-ppc	islet	0	0	2079	1.32512e-07	7.26221e-05	0.000183512	0.0996726	0.900071	H4	0.900071	VAR_2_128160856_G_C	0.253004
ipsc-ppc_0_ENSG00000115750	islet_0_ENSG00000115750	ENSG00000115750	ENSG00000115750	ENSG00000115750	ENSG00000115750	TAF1B	TAF1B	gene_expression	gene_expression	ipsc-ppc	islet	0	0	3047	1.15604e-37	3.39236e-36	0.00655152	0.191449	0.801999	H4	0.801999	VAR_2_9985670_T_C	0.709647
ipsc-ppc_0_ENSG00000115816	islet_0_ENSG00000115816	ENSG00000115816	ENSG00000115816	ENSG00000115816	ENSG00000115816	CEBPZ	CEBPZ	gene_expression	gene_expression	ipsc-ppc	islet	0	0	2303	0.00139034	0.00171048	0.0477717	0.0578804	0.891247	H4	0.891247	VAR_2_37526837_A_C	0.139821
ipsc-ppc_0_ENSG00000115896	islet_0_ENSG00000115896	ENSG00000115896	ENSG00000115896	ENSG00000115896	ENSG00000115896	PLCL1	PLCL1	gene_expression	gene_expression	ipsc-ppc	islet	0	0	1827	5.48606e-25	1.85709e-22	0.000119958	0.0396469	0.960233	H4	0.960233	VAR_2_198795863_T_G	0.402256
ipsc-ppc_0_ENSG00000116157	islet_0_ENSG00000116157	ENSG00000116157	ENSG00000116157	ENSG00000116157	ENSG00000116157	GPX7	GPX7	gene_expression	gene_expression	ipsc-ppc	islet	0	0	1395	2.45021e-65	3.92396e-58	2.12725e-09	0.0331005	0.966899	H4	0.966899	VAR_1_53064034_G_A	0.598559
ipsc-ppc_0_ENSG00000116199	islet_0_ENSG00000116199	ENSG00000116199	ENSG00000116199	ENSG00000116199	ENSG00000116199	FAM20B	FAM20B	gene_expression	gene_expression	ipsc-ppc	islet	0	0	2688	7.56428e-09	5.55075e-07	0.0013832	0.100603	0.898013	H4	0.898013	VAR_1_179016398_C_A	0.123237
ipsc-ppc_0_ENSG00000116213	islet_0_ENSG00000116213	ENSG00000116213	ENSG00000116213	ENSG00000116213	ENSG00000116213	WRAP73	WRAP73	gene_expression	gene_expression	ipsc-ppc	islet	0	0	2622	8.15905e-18	1.21839e-10	5.61813e-10	0.00739694	0.992603	H4	0.992603	VAR_1_3572732_A_G	0.999585
ipsc-ppc_0_ENSG00000116668	islet_0_ENSG00000116668	ENSG00000116668	ENSG00000116668	ENSG00000116668	ENSG00000116668	SWT1	SWT1	gene_expression	gene_expression	ipsc-ppc	islet	0	0	1501	0.00130008	0.00372221	0.0264834	0.0749303	0.893564	H4	0.893564	VAR_1_185171869_A_G	0.0903922
ipsc-ppc_0_ENSG00000116741	islet_0_ENSG00000116741	ENSG00000116741	ENSG00000116741	ENSG00000116741	ENSG00000116741	RGS2	RGS2	gene_expression	gene_expression	ipsc-ppc	islet	0	0	1435	9.71297e-06	9.30203e-05	0.00371935	0.0346583	0.96152	H4	0.96152	VAR_1_192657666_G_A	0.227799
ipsc-ppc_0_ENSG00000116783	islet_0_ENSG00000116783	ENSG00000116783	ENSG00000116783	ENSG00000116783	ENSG00000116783	TNNI3K	TNNI3K	gene_expression	gene_expression	ipsc-ppc	islet	0	0	1968	2.46979e-17	3.74031e-17	0.0227544	0.0335161	0.943729	H4	0.943729	VAR_1_74703758_G_C	0.13593
ipsc-ppc_0_ENSG00000116791	islet_0_ENSG00000116791	ENSG00000116791	ENSG00000116791	ENSG00000116791	ENSG00000116791	CRYZ	CRYZ	gene_expression	gene_expression	ipsc-ppc	islet	0	0	1479	7.52646e-34	1.33069e-28	5.68336e-08	0.00905731	0.990943	H4	0.990943	VAR_1_75217752_C_T	0.159246
ipsc-ppc_1_ENSG00000116857	islet_0_ENSG00000116857	ENSG00000116857	ENSG00000116857	ENSG00000116857	ENSG00000116857	TMEM9	TMEM9	gene_expression	gene_expression	ipsc-ppc	islet	1	0	2597	1.67183e-23	8.66418e-23	0.00102771	0.00433142	0.994641	H4	0.994641	VAR_1_201125326_T_C	0.698185
ipsc-ppc_0_ENSG00000116874	islet_0_ENSG00000116874	ENSG00000116874	ENSG00000116874	ENSG00000116874	ENSG00000116874	WARS2	WARS2	gene_expression	gene_expression	ipsc-ppc	islet	0	0	2262	7.54528e-35	8.56633e-32	0.000152627	0.172454	0.827394	H4	0.827394	VAR_1_119573860_T_C	0.353184
ipsc-ppc_0_ENSG00000117054	islet_0_ENSG00000117054	ENSG00000117054	ENSG00000117054	ENSG00000117054	ENSG00000117054	ACADM	ACADM	gene_expression	gene_expression	ipsc-ppc	islet	0	0	2319	0.0010416	0.0041719	0.022891	0.0908038	0.881092	H4	0.881092	VAR_1_76359308_C_T	0.044177
ipsc-ppc_0_ENSG00000117122	islet_0_ENSG00000117122	ENSG00000117122	ENSG00000117122	ENSG00000117122	ENSG00000117122	MFAP2	MFAP2	gene_expression	gene_expression	ipsc-ppc	islet	0	0	1724	8.37331e-09	1.73264e-07	0.000888058	0.0173944	0.981717	H4	0.981717	VAR_1_17315425_G_A	0.951755
ipsc-ppc_0_ENSG00000117174	islet_0_ENSG00000117174	ENSG00000117174	ENSG00000117174	ENSG00000117174	ENSG00000117174	ZNHIT6	ZNHIT6	gene_expression	gene_expression	ipsc-ppc	islet	0	0	2513	1.10027e-06	0.000621648	7.44356e-05	0.0410976	0.958205	H4	0.958205	VAR_1_86187073_A_T	0.0812449
ipsc-ppc_0_ENSG00000117226	islet_0_ENSG00000117226	ENSG00000117226	ENSG00000117226	ENSG00000117226	ENSG00000117226	GBP3	GBP3	gene_expression	gene_expression	ipsc-ppc	islet	0	0	1545	4.80285e-80	4.6926e-76	8.6891e-06	0.0839804	0.916011	H4	0.916011	VAR_1_89481583_C_T	0.25809
ipsc-ppc_0_ENSG00000117481	islet_0_ENSG00000117481	ENSG00000117481	ENSG00000117481	ENSG00000117481	ENSG00000117481	NSUN4	NSUN4	gene_expression	gene_expression	ipsc-ppc	islet	0	0	1672	1.31834e-25	1.27892e-19	1.75092e-07	0.169026	0.830974	H4	0.830974	VAR_1_46818219_T_G	0.050228
ipsc-ppc_0_ENSG00000117505	islet_0_ENSG00000117505	ENSG00000117505	ENSG00000117505	ENSG00000117505	ENSG00000117505	DR1	DR1	gene_expression	gene_expression	ipsc-ppc	islet	0	0	1704	9.19569e-10	1.70071e-07	0.000399298	0.0729219	0.926679	H4	0.926679	VAR_1_93815490_T_C	0.0576035
ipsc-ppc_0_ENSG00000117593	islet_0_ENSG00000117593	ENSG00000117593	ENSG00000117593	ENSG00000117593	ENSG00000117593	DARS2	DARS2	gene_expression	gene_expression	ipsc-ppc	islet	0	0	1395	1.71072e-05	0.00350422	0.000309871	0.0625401	0.933629	H4	0.933629	VAR_1_173791077_A_G	0.0531978
ipsc-ppc_0_ENSG00000118017	islet_0_ENSG00000118017	ENSG00000118017	ENSG00000118017	ENSG00000118017	ENSG00000118017	A4GNT	A4GNT	gene_expression	gene_expression	ipsc-ppc	islet	0	0	1561	4.47367e-09	5.29308e-05	2.19586e-06	0.0250056	0.974939	H4	0.974939	VAR_3_137854475_A_G	0.104846
ipsc-ppc_0_ENSG00000118096	islet_0_ENSG00000118096	ENSG00000118096	ENSG00000118096	ENSG00000118096	ENSG00000118096	IFT46	IFT46	gene_expression	gene_expression	ipsc-ppc	islet	0	0	1903	9.76343e-09	2.10563e-08	0.0368414	0.0785695	0.884589	H4	0.884589	VAR_11_118421512_G_A	0.168234
ipsc-ppc_0_ENSG00000118197	islet_0_ENSG00000118197	ENSG00000118197	ENSG00000118197	ENSG00000118197	ENSG00000118197	DDX59	DDX59	gene_expression	gene_expression	ipsc-ppc	islet	0	0	2403	6.45662e-20	3.18349e-16	2.56653e-06	0.0116662	0.988331	H4	0.988331	VAR_1_200625043_C_G	0.147814
ipsc-ppc_0_ENSG00000118640	islet_0_ENSG00000118640	ENSG00000118640	ENSG00000118640	ENSG00000118640	ENSG00000118640	VAMP8	VAMP8	gene_expression	gene_expression	ipsc-ppc	islet	0	0	2305	1.96337e-09	2.73349e-06	5.89365e-05	0.0811352	0.918803	H4	0.918803	VAR_2_85760991_C_G	0.0825612
ipsc-ppc_0_ENSG00000118785	islet_0_ENSG00000118785	ENSG00000118785	ENSG00000118785	ENSG00000118785	ENSG00000118785	SPP1	SPP1	gene_expression	gene_expression	ipsc-ppc	islet	0	0	2297	8.0806e-07	0.0254934	2.54011e-05	0.801202	0.173278	H3	0.801202
ipsc-ppc_0_ENSG00000118961	islet_0_ENSG00000118961	ENSG00000118961	ENSG00000118961	ENSG00000118961	ENSG00000118961	LDAH	LDAH	gene_expression	gene_expression	ipsc-ppc	islet	0	0	2496	6.40356e-23	2.65824e-18	1.25949e-07	0.00423264	0.995767	H4	0.995767	VAR_2_20884586_G_C	0.212377
ipsc-ppc_0_ENSG00000119392	islet_0_ENSG00000119392	ENSG00000119392	ENSG00000119392	ENSG00000119392	ENSG00000119392	GLE1	GLE1	gene_expression	gene_expression	ipsc-ppc	islet	0	0	1129	2.4792e-05	9.30814e-06	0.0174848	0.00558777	0.976893	H4	0.976893	VAR_9_131308732_G_A	0.261612
ipsc-ppc_0_ENSG00000119411	islet_0_ENSG00000119411	ENSG00000119411	ENSG00000119411	ENSG00000119411	ENSG00000119411	BSPRY	BSPRY	gene_expression	gene_expression	ipsc-ppc	islet	0	0	2312	0.00441875	0.0106925	0.0405626	0.0973064	0.84702	H4	0.84702	VAR_9_116131771_A_G	0.790805
ipsc-ppc_0_ENSG00000119471	islet_0_ENSG00000119471	ENSG00000119471	ENSG00000119471	ENSG00000119471	ENSG00000119471	HSDL2	HSDL2	gene_expression	gene_expression	ipsc-ppc	islet	0	0	2389	5.44945e-12	1.059e-10	0.000460968	0.00796648	0.991573	H4	0.991573	VAR_9_115140735_A_G	0.401686
ipsc-ppc_0_ENSG00000119599	islet_0_ENSG00000119599	ENSG00000119599	ENSG00000119599	ENSG00000119599	ENSG00000119599	DCAF4	DCAF4	gene_expression	gene_expression	ipsc-ppc	islet	0	0	1844	3.08438e-08	3.86514e-07	0.000733816	0.00820462	0.991061	H4	0.991061	VAR_14_73349613_G_A	0.336161
ipsc-ppc_0_ENSG00000119632	islet_0_ENSG00000119632	ENSG00000119632	ENSG00000119632	ENSG00000119632	ENSG00000119632	IFI27L2	IFI27L2	gene_expression	gene_expression	ipsc-ppc	islet	0	0	2681	1.25814e-15	5.61722e-16	0.0169214	0.0065784	0.9765	H4	0.9765	VAR_14_94595989_T_C	1
ipsc-ppc_0_ENSG00000119673	islet_0_ENSG00000119673	ENSG00000119673	ENSG00000119673	ENSG00000119673	ENSG00000119673	ACOT2	ACOT2	gene_expression	gene_expression	ipsc-ppc	islet	0	0	1890	0.00191469	0.0010764	0.0240035	0.0125338	0.960472	H4	0.960472	VAR_14_74032122_C_T	0.486641
ipsc-ppc_0_ENSG00000119684	islet_0_ENSG00000119684	ENSG00000119684	ENSG00000119684	ENSG00000119684	ENSG00000119684	MLH3	MLH3	gene_expression	gene_expression	ipsc-ppc	islet	0	0	1657	4.19215e-12	1.21859e-10	0.00610171	0.176549	0.817349	H4	0.817349	VAR_14_75607045_G_A	0.102985
ipsc-ppc_0_ENSG00000119977	islet_0_ENSG00000119977	ENSG00000119977	ENSG00000119977	ENSG00000119977	ENSG00000119977	TCTN3	TCTN3	gene_expression	gene_expression	ipsc-ppc	islet	0	0	2144	1.18639e-11	5.93996e-10	0.00280862	0.139763	0.857429	H4	0.857429	VAR_10_97444603_C_T	0.0573691
ipsc-ppc_0_ENSG00000120253	islet_0_ENSG00000120253	ENSG00000120253	ENSG00000120253	ENSG00000120253	ENSG00000120253	NUP43	NUP43	gene_expression	gene_expression	ipsc-ppc	islet	0	0	2391	3.12139e-15	6.01764e-11	1.01922e-05	0.195689	0.804301	H4	0.804301	VAR_6_149967083_T_C	0.0572767
ipsc-ppc_0_ENSG00000120306	islet_0_ENSG00000120306	ENSG00000120306	ENSG00000120306	ENSG00000120306	ENSG00000120306	CYSTM1	CYSTM1	gene_expression	gene_expression	ipsc-ppc	islet	0	0	1309	2.53985e-07	2.39148e-05	0.00102168	0.0952954	0.903659	H4	0.903659	VAR_5_139608926_C_T	0.25399
ipsc-ppc_0_ENSG00000120322	islet_0_ENSG00000120322	ENSG00000120322	ENSG00000120322	ENSG00000120322	ENSG00000120322	PCDHB8	PCDHB8	gene_expression	gene_expression	ipsc-ppc	islet	0	0	1547	1.48742e-64	1.30869e-59	2.06446e-07	0.017181	0.982819	H4	0.982819	VAR_5_140564263_C_T	0.330237
ipsc-ppc_0_ENSG00000120451	islet_0_ENSG00000120451	ENSG00000120451	ENSG00000120451	ENSG00000120451	ENSG00000120451	SNX19	SNX19	gene_expression	gene_expression	ipsc-ppc	islet	0	0	2349	3.17449e-23	1.73569e-15	1.57313e-09	0.0850976	0.914902	H4	0.914902	VAR_11_130765706_A_G	0.0389949
ipsc-ppc_0_ENSG00000120539	islet_0_ENSG00000120539	ENSG00000120539	ENSG00000120539	ENSG00000120539	ENSG00000120539	MASTL	MASTL	gene_expression	gene_expression	ipsc-ppc	islet	0	0	3221	3.0342e-18	1.56392e-16	0.00101149	0.0511877	0.947801	H4	0.947801	VAR_10_27465828_G_A	0.0586107
ipsc-ppc_0_ENSG00000120669	islet_0_ENSG00000120669	ENSG00000120669	ENSG00000120669	ENSG00000120669	ENSG00000120669	SOHLH2	SOHLH2	gene_expression	gene_expression	ipsc-ppc	islet	0	0	2546	1.59689e-28	7.53407e-16	2.11738e-13	0.998968	0.00103168	H3	0.998968
ipsc-ppc_0_ENSG00000120675	islet_0_ENSG00000120675	ENSG00000120675	ENSG00000120675	ENSG00000120675	ENSG00000120675	DNAJC15	DNAJC15	gene_expression	gene_expression	ipsc-ppc	islet	0	0	2270	1.05793e-79	7.82774e-75	9.60136e-08	0.00611024	0.99389	H4	0.99389	VAR_13_43598412_G_A	0.282268
ipsc-ppc_0_ENSG00000120860	islet_0_ENSG00000120860	ENSG00000120860	ENSG00000120860	ENSG00000120860	ENSG00000120860	WASHC3	WASHC3	gene_expression	gene_expression	ipsc-ppc	islet	0	0	1988	1.67645e-10	2.00688e-08	0.00058852	0.0695218	0.92989	H4	0.92989	VAR_12_102555859_G_A	0.263847
ipsc-ppc_0_ENSG00000120915	islet_0_ENSG00000120915	ENSG00000120915	ENSG00000120915	ENSG00000120915	ENSG00000120915	EPHX2	EPHX2	gene_expression	gene_expression	ipsc-ppc	islet	0	0	2828	1.46392e-32	1.77708e-24	8.23568e-09	0.999743	0.000256821	H3	0.999743
ipsc-ppc_0_ENSG00000121350	islet_0_ENSG00000121350	ENSG00000121350	ENSG00000121350	ENSG00000121350	ENSG00000121350	PYROXD1	PYROXD1	gene_expression	gene_expression	ipsc-ppc	islet	0	0	2418	1.53229e-27	1.0928e-24	0.000130134	0.0919004	0.907969	H4	0.907969	VAR_12_21590788_C_A	0.0171679
ipsc-ppc_0_ENSG00000121691	islet_0_ENSG00000121691	ENSG00000121691	ENSG00000121691	ENSG00000121691	ENSG00000121691	CAT	CAT	gene_expression	gene_expression	ipsc-ppc	islet	0	0	2665	1.28417e-21	3.4625e-19	0.00363003	0.978745	0.0176248	H3	0.978745
ipsc-ppc_0_ENSG00000121716	islet_0_ENSG00000121716	ENSG00000121716	ENSG00000121716	ENSG00000121716	ENSG00000121716	PILRB	PILRB	gene_expression	gene_expression	ipsc-ppc	islet	0	0	1164	1.62315e-17	5.72866e-10	1.23078e-09	0.042481	0.957519	H4	0.957519	VAR_7_99940630_A_C	0.0500291
ipsc-ppc_0_ENSG00000121898	islet_0_ENSG00000121898	ENSG00000121898	ENSG00000121898	ENSG00000121898	ENSG00000121898	CPXM2	CPXM2	gene_expression	gene_expression	ipsc-ppc	islet	0	0	3457	7.10351e-05	0.000135295	0.00485499	0.00826023	0.986678	H4	0.986678	VAR_10_125649185_G_A	0.308656
ipsc-ppc_0_ENSG00000122176	islet_0_ENSG00000122176	ENSG00000122176	ENSG00000122176	ENSG00000122176	ENSG00000122176	FMOD	FMOD	gene_expression	gene_expression	ipsc-ppc	islet	0	0	2150	0.00302329	0.00087554	0.0763247	0.0212049	0.898572	H4	0.898572	VAR_1_203321414_A_G	0.487716
ipsc-ppc_0_ENSG00000122335	islet_0_ENSG00000122335	ENSG00000122335	ENSG00000122335	ENSG00000122335	ENSG00000122335	SERAC1	SERAC1	gene_expression	gene_expression	ipsc-ppc	islet	0	0	2869	2.44305e-05	1.29218e-05	0.0999028	0.0519925	0.848067	H4	0.848067	VAR_6_158562976_C_T	0.232714
ipsc-ppc_0_ENSG00000122692	islet_0_ENSG00000122692	ENSG00000122692	ENSG00000122692	ENSG00000122692	ENSG00000122692	SMU1	SMU1	gene_expression	gene_expression	ipsc-ppc	islet	0	0	2209	7.45381e-15	1.05052e-09	1.7787e-07	0.0240926	0.975907	H4	0.975907	VAR_9_32950891_T_A	0.223406
ipsc-ppc_0_ENSG00000122696	islet_0_ENSG00000122696	ENSG00000122696	ENSG00000122696	ENSG00000122696	ENSG00000122696	SLC25A51	SLC25A51	gene_expression	gene_expression	ipsc-ppc	islet	0	0	2350	8.48437e-06	5.3817e-05	0.00275032	0.0164647	0.980723	H4	0.980723	VAR_9_37782967_C_G	0.205469
ipsc-ppc_0_ENSG00000122778	islet_0_ENSG00000122778	ENSG00000122778	ENSG00000122778	ENSG00000122778	ENSG00000122778	KIAA1549	KIAA1549	gene_expression	gene_expression	ipsc-ppc	islet	0	0	2423	0.000134035	0.00800162	0.000801387	0.0468969	0.944166	H4	0.944166	VAR_7_138671020_G_C	0.360417
ipsc-ppc_1_ENSG00000123146	islet_0_ENSG00000123146	ENSG00000123146	ENSG00000123146	ENSG00000123146	ENSG00000123146	ADGRE5	ADGRE5	gene_expression	gene_expression	ipsc-ppc	islet	1	0	2121	5.08897e-07	2.26972e-05	0.0209096	0.93254	0.0465274	H3	0.93254
ipsc-ppc_0_ENSG00000123179	islet_0_ENSG00000123179	ENSG00000123179	ENSG00000123179	ENSG00000123179	ENSG00000123179	EBPL	EBPL	gene_expression	gene_expression	ipsc-ppc	islet	0	0	2041	1.11689e-12	1.16438e-11	0.012982	0.134487	0.852531	H4	0.852531	VAR_13_50266574_A_C	0.451169
ipsc-ppc_0_ENSG00000123219	islet_0_ENSG00000123219	ENSG00000123219	ENSG00000123219	ENSG00000123219	ENSG00000123219	CENPK	CENPK	gene_expression	gene_expression	ipsc-ppc	islet	0	0	1918	4.1498e-06	0.000145006	0.000873491	0.0295529	0.969424	H4	0.969424	VAR_5_64910844_C_A	0.116599
ipsc-ppc_0_ENSG00000123297	islet_0_ENSG00000123297	ENSG00000123297	ENSG00000123297	ENSG00000123297	ENSG00000123297	TSFM	TSFM	gene_expression	gene_expression	ipsc-ppc	islet	0	0	1372	4.22867e-14	2.35923e-11	8.20154e-05	0.0448024	0.955116	H4	0.955116	VAR_12_58173466_T_C	0.0537821
ipsc-ppc_0_ENSG00000123415	islet_0_ENSG00000123415	ENSG00000123415	ENSG00000123415	ENSG00000123415	ENSG00000123415	SMUG1	SMUG1	gene_expression	gene_expression	ipsc-ppc	islet	0	0	1835	5.26829e-10	8.94897e-10	0.00084192	0.000431399	0.998727	H4	0.998727	VAR_12_54575800_C_A	0.999949
ipsc-ppc_0_ENSG00000123427	islet_0_ENSG00000123427	ENSG00000123427	ENSG00000123427	ENSG00000123427	ENSG00000123427	EEF1AKMT3	EEF1AKMT3	gene_expression	gene_expression	ipsc-ppc	islet	0	0	1338	9.15258e-24	1.57387e-22	0.00324579	0.0548724	0.941882	H4	0.941882	VAR_12_58167788_A_G	0.0715471
ipsc-ppc_0_ENSG00000123453	islet_0_ENSG00000123453	ENSG00000123453	ENSG00000123453	ENSG00000123453	ENSG00000123453	SARDH	SARDH	gene_expression	gene_expression	ipsc-ppc	islet	0	0	3010	3.95493e-38	2.39061e-37	0.00503939	0.0294959	0.965465	H4	0.965465	VAR_9_136599868_T_C	0.480281
ipsc-ppc_0_ENSG00000123609	islet_0_ENSG00000123609	ENSG00000123609	ENSG00000123609	ENSG00000123609	ENSG00000123609	NMI	NMI	gene_expression	gene_expression	ipsc-ppc	islet	0	0	2069	0.000888852	0.00182674	0.0489548	0.0997618	0.848568	H4	0.848568	VAR_2_152147365_A_G	0.0295968
ipsc-ppc_0_ENSG00000123643	islet_0_ENSG00000123643	ENSG00000123643	ENSG00000123643	ENSG00000123643	ENSG00000123643	SLC36A1	SLC36A1	gene_expression	gene_expression	ipsc-ppc	islet	0	0	2645	1.31988e-13	3.70923e-12	7.4279e-05	0.00108862	0.998837	H4	0.998837	VAR_5_150798334_G_A	0.797964
ipsc-ppc_0_ENSG00000124207	islet_0_ENSG00000124207	ENSG00000124207	ENSG00000124207	ENSG00000124207	ENSG00000124207	CSE1L	CSE1L	gene_expression	gene_expression	ipsc-ppc	islet	0	0	2209	1.05905e-17	3.20571e-15	0.000300107	0.0899322	0.909768	H4	0.909768	VAR_20_47701589_T_C	0.134646
ipsc-ppc_0_ENSG00000124508	islet_0_ENSG00000124508	ENSG00000124508	ENSG00000124508	ENSG00000124508	ENSG00000124508	BTN2A2	BTN2A2	gene_expression	gene_expression	ipsc-ppc	islet	0	0	1949	5.22728e-07	0.000192822	0.00269047	0.992449	0.00466691	H3	0.992449
ipsc-ppc_0_ENSG00000124568	islet_0_ENSG00000124568	ENSG00000124568	ENSG00000124568	ENSG00000124568	ENSG00000124568	SLC17A1	SLC17A1	gene_expression	gene_expression	ipsc-ppc	islet	0	0	2821	1.97781e-06	0.000311477	0.00630316	0.99266	0.000723738	H3	0.99266
ipsc-ppc_0_ENSG00000124587	islet_0_ENSG00000124587	ENSG00000124587	ENSG00000124587	ENSG00000124587	ENSG00000124587	PEX6	PEX6	gene_expression	gene_expression	ipsc-ppc	islet	0	0	1470	3.48206e-70	7.26649e-51	6.40186e-22	0.012372	0.987628	H4	0.987628	VAR_6_42931261_C_G	0.311002
ipsc-ppc_0_ENSG00000124588	islet_0_ENSG00000124588	ENSG00000124588	ENSG00000124588	ENSG00000124588	ENSG00000124588	NQO2	NQO2	gene_expression	gene_expression	ipsc-ppc	islet	0	0	2767	8.33048e-19	5.1856e-19	0.0230797	0.0134032	0.963517	H4	0.963517	VAR_6_2999701_C_G	0.78628
ipsc-ppc_0_ENSG00000124614	islet_0_ENSG00000124614	ENSG00000124614	ENSG00000124614	ENSG00000124614	ENSG00000124614	RPS10	RPS10	gene_expression	gene_expression	ipsc-ppc	islet	0	0	2072	2.3219e-07	0.000274707	5.99995e-06	0.00610499	0.993614	H4	0.993614	VAR_6_34372804_A_G	0.238189
ipsc-ppc_0_ENSG00000124767	islet_0_ENSG00000124767	ENSG00000124767	ENSG00000124767	ENSG00000124767	ENSG00000124767	GLO1	GLO1	gene_expression	gene_expression	ipsc-ppc	islet	0	0	2423	0.00043541	0.00769637	0.0528528	0.934229	0.0047865	H3	0.934229
ipsc-ppc_0_ENSG00000125124	islet_0_ENSG00000125124	ENSG00000125124	ENSG00000125124	ENSG00000125124	ENSG00000125124	BBS2	BBS2	gene_expression	gene_expression	ipsc-ppc	islet	0	0	2351	4.28562e-19	3.04335e-18	0.0060568	0.0420592	0.951884	H4	0.951884	VAR_16_56498493_T_C	0.122423
ipsc-ppc_0_ENSG00000125166	islet_0_ENSG00000125166	ENSG00000125166	ENSG00000125166	ENSG00000125166	ENSG00000125166	GOT2	GOT2	gene_expression	gene_expression	ipsc-ppc	islet	0	0	2762	2.18731e-10	1.77891e-09	0.00858883	0.0689292	0.922482	H4	0.922482	VAR_16_58750604_G_A	0.23611
ipsc-ppc_0_ENSG00000125445	islet_0_ENSG00000125445	ENSG00000125445	ENSG00000125445	ENSG00000125445	ENSG00000125445	MRPS7	MRPS7	gene_expression	gene_expression	ipsc-ppc	islet	0	0	1839	4.78746e-08	2.4064e-06	0.000254297	0.0117942	0.987949	H4	0.987949	VAR_17_73232058_A_G	0.464362
ipsc-ppc_0_ENSG00000125534	islet_0_ENSG00000125534	ENSG00000125534	ENSG00000125534	ENSG00000125534	ENSG00000125534	PPDPF	PPDPF	gene_expression	gene_expression	ipsc-ppc	islet	0	0	2918	4.64285e-11	1.17075e-07	1.58355e-06	0.00299611	0.997002	H4	0.997002	VAR_20_62148912_C_T	0.426657
ipsc-ppc_0_ENSG00000125734	islet_0_ENSG00000125734	ENSG00000125734	ENSG00000125734	ENSG00000125734	ENSG00000125734	GPR108	GPR108	gene_expression	gene_expression	ipsc-ppc	islet	0	0	2785	1.54068e-17	2.12913e-06	6.49974e-14	0.00799028	0.992008	H4	0.992008	VAR_19_6737239_T_C	0.537243
ipsc-ppc_0_ENSG00000125877	islet_0_ENSG00000125877	ENSG00000125877	ENSG00000125877	ENSG00000125877	ENSG00000125877	ITPA	ITPA	gene_expression	gene_expression	ipsc-ppc	islet	0	0	2204	1.7633e-20	4.68757e-18	3.7153e-05	0.0088857	0.991077	H4	0.991077	VAR_20_3193893_A_C	0.718904
ipsc-ppc_0_ENSG00000125885	islet_0_ENSG00000125885	ENSG00000125885	ENSG00000125885	ENSG00000125885	ENSG00000125885	MCM8	MCM8	gene_expression	gene_expression	ipsc-ppc	islet	0	0	2741	2.65109e-06	0.00300747	3.84564e-05	0.0426718	0.95428	H4	0.95428	VAR_20_5938207_G_A	0.230143
ipsc-ppc_0_ENSG00000126267	islet_0_ENSG00000126267	ENSG00000126267	ENSG00000126267	ENSG00000126267	ENSG00000126267	COX6B1	COX6B1	gene_expression	gene_expression	ipsc-ppc	islet	0	0	2201	4.97358e-05	0.00161114	0.000335596	0.00988318	0.98812	H4	0.98812	VAR_19_36157167_G_A	0.630014
ipsc-ppc_0_ENSG00000126878	islet_0_ENSG00000126878	ENSG00000126878	ENSG00000126878	ENSG00000126878	ENSG00000126878	AIF1L	AIF1L	gene_expression	gene_expression	ipsc-ppc	islet	0	0	2007	7.27984e-10	3.81082e-10	0.0424106	0.0212646	0.936325	H4	0.936325	VAR_9_133975199_C_T	0.526287
ipsc-ppc_0_ENSG00000127311	islet_0_ENSG00000127311	ENSG00000127311	ENSG00000127311	ENSG00000127311	ENSG00000127311	HELB	HELB	gene_expression	gene_expression	ipsc-ppc	islet	0	0	1990	9.17732e-21	1.26486e-20	0.0575891	0.0785078	0.863903	H4	0.863903	VAR_12_66696255_T_C	0.344459
ipsc-ppc_0_ENSG00000127463	islet_0_ENSG00000127463	ENSG00000127463	ENSG00000127463	ENSG00000127463	ENSG00000127463	EMC1	EMC1	gene_expression	gene_expression	ipsc-ppc	islet	0	0	2725	1.89282e-07	2.69589e-05	0.000934637	0.132251	0.866787	H4	0.866787	VAR_1_19572813_A_G	0.185738
ipsc-ppc_0_ENSG00000127870	islet_0_ENSG00000127870	ENSG00000127870	ENSG00000127870	ENSG00000127870	ENSG00000127870	RNF6	RNF6	gene_expression	gene_expression	ipsc-ppc	islet	0	0	2446	3.74945e-11	9.30091e-10	0.0348566	0.864556	0.100587	H3	0.864556
ipsc-ppc_1_ENSG00000127952	islet_0_ENSG00000127952	ENSG00000127952	ENSG00000127952	ENSG00000127952	ENSG00000127952	STYXL1	STYXL1	gene_expression	gene_expression	ipsc-ppc	islet	1	0	1912	6.59255e-15	6.30703e-13	0.0103324	0.988489	0.0011788	H3	0.988489
ipsc-ppc_0_ENSG00000128039	islet_0_ENSG00000128039	ENSG00000128039	ENSG00000128039	ENSG00000128039	ENSG00000128039	SRD5A3	SRD5A3	gene_expression	gene_expression	ipsc-ppc	islet	0	0	2333	3.98764e-23	1.25714e-21	0.000223387	0.00604875	0.993728	H4	0.993728	VAR_4_56204865_C_A	0.989013
ipsc-ppc_0_ENSG00000128274	islet_0_ENSG00000128274	ENSG00000128274	ENSG00000128274	ENSG00000128274	ENSG00000128274	A4GALT	A4GALT	gene_expression	gene_expression	ipsc-ppc	islet	0	0	2560	2.26956e-13	5.58604e-12	0.00718444	0.176013	0.816802	H4	0.816802	VAR_22_43114551_G_A	0.281284
ipsc-ppc_0_ENSG00000128829	islet_0_ENSG00000128829	ENSG00000128829	ENSG00000128829	ENSG00000128829	ENSG00000128829	EIF2AK4	EIF2AK4	gene_expression	gene_expression	ipsc-ppc	islet	0	0	2116	1.31541e-06	1.10099e-06	0.0339756	0.0274989	0.938523	H4	0.938523	VAR_15_40300214_G_C	0.8371
ipsc-ppc_0_ENSG00000128891	islet_0_ENSG00000128891	ENSG00000128891	ENSG00000128891	ENSG00000128891	ENSG00000128891	CCDC32	CCDC32	gene_expression	gene_expression	ipsc-ppc	islet	0	0	1619	4.41843e-48	1.75181e-40	2.47368e-08	0.980741	0.0192589	H3	0.980741
ipsc-ppc_0_ENSG00000128928	islet_0_ENSG00000128928	ENSG00000128928	ENSG00000128928	ENSG00000128928	ENSG00000128928	IVD	IVD	gene_expression	gene_expression	ipsc-ppc	islet	0	0	1830	5.30844e-11	3.0757e-09	0.0164237	0.951553	0.0320231	H3	0.951553
ipsc-ppc_0_ENSG00000128944	islet_0_ENSG00000128944	ENSG00000128944	ENSG00000128944	ENSG00000128944	ENSG00000128944	KNSTRN	KNSTRN	gene_expression	gene_expression	ipsc-ppc	islet	0	0	1823	1.30998e-50	7.57998e-51	0.0756474	0.0428905	0.881462	H4	0.881462	VAR_15_40674920_T_C	0.115419
ipsc-ppc_0_ENSG00000129055	islet_0_ENSG00000129055	ENSG00000129055	ENSG00000129055	ENSG00000129055	ENSG00000129055	ANAPC13	ANAPC13	gene_expression	gene_expression	ipsc-ppc	islet	0	0	2183	5.02151e-54	1.30137e-44	4.57619e-11	0.117713	0.882287	H4	0.882287	VAR_3_134238753_T_C	0.019846
ipsc-ppc_0_ENSG00000129226	islet_0_ENSG00000129226	ENSG00000129226	ENSG00000129226	ENSG00000129226	ENSG00000129226	CD68	CD68	gene_expression	gene_expression	ipsc-ppc	islet	0	0	1810	2.3357e-09	0.000267724	1.20498e-07	0.0128248	0.986907	H4	0.986907	VAR_17_7530271_C_T	0.223263
ipsc-ppc_0_ENSG00000129347	islet_0_ENSG00000129347	ENSG00000129347	ENSG00000129347	ENSG00000129347	ENSG00000129347	KRI1	KRI1	gene_expression	gene_expression	ipsc-ppc	islet	0	0	1731	5.60812e-08	6.07689e-07	0.00148311	0.0150873	0.983429	H4	0.983429	VAR_19_10676537_C_A	0.729551
ipsc-ppc_0_ENSG00000129460	islet_0_ENSG00000129460	ENSG00000129460	ENSG00000129460	ENSG00000129460	ENSG00000129460	NGDN	NGDN	gene_expression	gene_expression	ipsc-ppc	islet	0	0	1973	8.96973e-20	3.30045e-18	0.00158767	0.0574782	0.940934	H4	0.940934	VAR_14_23917655_G_T	0.0748974
ipsc-ppc_0_ENSG00000129566	islet_0_ENSG00000129566	ENSG00000129566	ENSG00000129566	ENSG00000129566	ENSG00000129566	TEP1	TEP1	gene_expression	gene_expression	ipsc-ppc	islet	0	0	3195	5.62057e-11	0.00142832	6.2738e-11	0.000596348	0.997975	H4	0.997975	VAR_14_20881527_T_C	1
ipsc-ppc_0_ENSG00000129596	islet_0_ENSG00000129596	ENSG00000129596	ENSG00000129596	ENSG00000129596	ENSG00000129596	CDO1	CDO1	gene_expression	gene_expression	ipsc-ppc	islet	0	0	2875	4.07274e-26	1.1069e-18	2.77149e-09	0.0743985	0.925602	H4	0.925602	VAR_5_115162792_C_G	0.400577
ipsc-ppc_0_ENSG00000130177	islet_0_ENSG00000130177	ENSG00000130177	ENSG00000130177	ENSG00000130177	ENSG00000130177	CDC16	CDC16	gene_expression	gene_expression	ipsc-ppc	islet	0	0	1287	1.40204e-09	1.13133e-09	0.0842626	0.0671443	0.848593	H4	0.848593	VAR_13_115000317_T_C	0.0672345
ipsc-ppc_0_ENSG00000130312	islet_0_ENSG00000130312	ENSG00000130312	ENSG00000130312	ENSG00000130312	ENSG00000130312	MRPL34	MRPL34	gene_expression	gene_expression	ipsc-ppc	islet	0	0	2466	4.35422e-13	1.4257e-09	5.8275e-06	0.0180991	0.981895	H4	0.981895	VAR_19_17414786_T_G	0.149191
ipsc-ppc_0_ENSG00000130313	islet_0_ENSG00000130313	ENSG00000130313	ENSG00000130313	ENSG00000130313	ENSG00000130313	PGLS	PGLS	gene_expression	gene_expression	ipsc-ppc	islet	0	0	2525	2.28833e-06	2.80108e-05	0.00595346	0.0719526	0.922064	H4	0.922064	VAR_19_17632427_G_A	0.627236
ipsc-ppc_0_ENSG00000130332	islet_0_ENSG00000130332	ENSG00000130332	ENSG00000130332	ENSG00000130332	ENSG00000130332	LSM7	LSM7	gene_expression	gene_expression	ipsc-ppc	islet	0	0	2595	0.000625637	0.00270289	0.00629159	0.0262168	0.964163	H4	0.964163	VAR_19_2356475_A_G	0.125373
ipsc-ppc_0_ENSG00000130414	islet_0_ENSG00000130414	ENSG00000130414	ENSG00000130414	ENSG00000130414	ENSG00000130414	NDUFA10	NDUFA10	gene_expression	gene_expression	ipsc-ppc	islet	0	0	3518	2.87682e-20	1.78308e-18	0.000764564	0.0464357	0.9528	H4	0.9528	VAR_2_240890391_C_T	0.183017
ipsc-ppc_0_ENSG00000130518	islet_0_ENSG00000130518	ENSG00000130518	ENSG00000130518	ENSG00000130518	ENSG00000130518	IQCN	IQCN	gene_expression	gene_expression	ipsc-ppc	islet	0	0	2212	6.84895e-05	0.00142371	0.00239113	0.0487577	0.947359	H4	0.947359	VAR_19_18402050_C_T	0.187432
ipsc-ppc_0_ENSG00000130528	islet_0_ENSG00000130528	ENSG00000130528	ENSG00000130528	ENSG00000130528	ENSG00000130528	HRC	HRC	gene_expression	gene_expression	ipsc-ppc	islet	0	0	2107	3.71438e-06	0.000171111	6.31971e-05	0.00191346	0.997849	H4	0.997849	VAR_19_49658390_T_C	0.953182
ipsc-ppc_0_ENSG00000130653	islet_0_ENSG00000130653	ENSG00000130653	ENSG00000130653	ENSG00000130653	ENSG00000130653	PNPLA7	PNPLA7	gene_expression	gene_expression	ipsc-ppc	islet	0	0	1571	1.91836e-07	0.00155477	7.75185e-07	0.00528948	0.993155	H4	0.993155	VAR_9_140444078_T_C	0.901933
ipsc-ppc_0_ENSG00000130731	islet_0_ENSG00000130731	ENSG00000130731	ENSG00000130731	ENSG00000130731	ENSG00000130731	METTL26	METTL26	gene_expression	gene_expression	ipsc-ppc	islet	0	0	2644	1.35562e-11	4.73956e-07	1.88303e-06	0.0648998	0.935098	H4	0.935098	VAR_16_686337_G_A	0.679116
ipsc-ppc_0_ENSG00000130768	islet_0_ENSG00000130768	ENSG00000130768	ENSG00000130768	ENSG00000130768	ENSG00000130768	SMPDL3B	SMPDL3B	gene_expression	gene_expression	ipsc-ppc	islet	0	0	1211	1.04408e-14	2.29514e-09	4.54876e-06	0.999932	6.34737e-05	H3	0.999932
ipsc-ppc_0_ENSG00000132600	islet_0_ENSG00000132600	ENSG00000132600	ENSG00000132600	ENSG00000132600	ENSG00000132600	PRMT7	PRMT7	gene_expression	gene_expression	ipsc-ppc	islet	0	0	1424	1.09988e-11	1.94682e-11	0.047545	0.0832868	0.869168	H4	0.869168	VAR_16_68387341_C_T	0.18875
ipsc-ppc_0_ENSG00000132740	islet_0_ENSG00000132740	ENSG00000132740	ENSG00000132740	ENSG00000132740	ENSG00000132740	IGHMBP2	IGHMBP2	gene_expression	gene_expression	ipsc-ppc	islet	0	0	1969	4.37771e-16	1.62005e-12	2.22937e-05	0.0815832	0.918395	H4	0.918395	VAR_11_68653232_C_T	0.102704
ipsc-ppc_0_ENSG00000132793	islet_0_ENSG00000132793	ENSG00000132793	ENSG00000132793	ENSG00000132793	ENSG00000132793	LPIN3	LPIN3	gene_expression	gene_expression	ipsc-ppc	islet	0	0	1634	0.000526361	0.0165454	0.0271531	0.853416	0.10236	H3	0.853416
ipsc-ppc_0_ENSG00000133104	islet_0_ENSG00000133104	ENSG00000133104	ENSG00000133104	ENSG00000133104	ENSG00000133104	SPART	SPART	gene_expression	gene_expression	ipsc-ppc	islet	0	0	2363	3.50038e-14	1.89899e-12	0.000356856	0.0183785	0.981265	H4	0.981265	VAR_13_36937156_T_A	0.993769
ipsc-ppc_0_ENSG00000133433	islet_0_ENSG00000133433	ENSG00000133433	ENSG00000133433	ENSG00000133433	ENSG00000133433	GSTT2B	GSTT2B	gene_expression	gene_expression	ipsc-ppc	islet	0	0	1798	1.71926e-51	4.68883e-42	1.07041e-11	0.0282209	0.971779	H4	0.971779	VAR_22_24266867_G_A	0.39736
ipsc-ppc_0_ENSG00000133739	islet_0_ENSG00000133739	ENSG00000133739	ENSG00000133739	ENSG00000133739	ENSG00000133739	LRRCC1	LRRCC1	gene_expression	gene_expression	ipsc-ppc	islet	0	0	1187	0.000216889	0.00210243	0.00626951	0.0598425	0.931569	H4	0.931569	VAR_8_86055413_T_C	0.284288
ipsc-ppc_0_ENSG00000134014	islet_0_ENSG00000134014	ENSG00000134014	ENSG00000134014	ENSG00000134014	ENSG00000134014	ELP3	ELP3	gene_expression	gene_expression	ipsc-ppc	islet	0	0	2585	6.51076e-15	8.23419e-09	6.31401e-08	0.0789326	0.921067	H4	0.921067	VAR_8_27985498_T_C	0.27003
ipsc-ppc_0_ENSG00000134201	islet_0_ENSG00000134201	ENSG00000134201	ENSG00000134201	ENSG00000134201	ENSG00000134201	GSTM5	GSTM5	gene_expression	gene_expression	ipsc-ppc	islet	0	0	1633	1.7585e-07	0.000661555	3.22445e-05	0.120426	0.87888	H4	0.87888	VAR_1_110259016_G_T	0.476525
ipsc-ppc_0_ENSG00000134202	islet_0_ENSG00000134202	ENSG00000134202	ENSG00000134202	ENSG00000134202	ENSG00000134202	GSTM3	GSTM3	gene_expression	gene_expression	ipsc-ppc	islet	0	0	1503	4.11562e-100	4.18967e-94	2.01286e-09	0.00105013	0.99895	H4	0.99895	VAR_1_110283785_C_T	0.999707
ipsc-ppc_0_ENSG00000134330	islet_0_ENSG00000134330	ENSG00000134330	ENSG00000134330	ENSG00000134330	ENSG00000134330	IAH1	IAH1	gene_expression	gene_expression	ipsc-ppc	islet	0	0	2317	5.55769e-06	3.73352e-05	0.0101003	0.0669284	0.922928	H4	0.922928	VAR_2_9637403_A_G	0.0790044
ipsc-ppc_0_ENSG00000134343	islet_0_ENSG00000134343	ENSG00000134343	ENSG00000134343	ENSG00000134343	ENSG00000134343	ANO3	ANO3	gene_expression	gene_expression	ipsc-ppc	islet	0	0	4264	5.62447e-19	1.85709e-14	6.25736e-08	0.00106712	0.998933	H4	0.998933	VAR_11_26495265_G_A	0.949673
ipsc-ppc_0_ENSG00000134575	islet_0_ENSG00000134575	ENSG00000134575	ENSG00000134575	ENSG00000134575	ENSG00000134575	ACP2	ACP2	gene_expression	gene_expression	ipsc-ppc	islet	0	0	1139	4.92159e-12	7.49762e-11	0.00374952	0.0561806	0.94007	H4	0.94007	VAR_11_47339425_G_A	0.0837421
ipsc-ppc_0_ENSG00000134697	islet_0_ENSG00000134697	ENSG00000134697	ENSG00000134697	ENSG00000134697	ENSG00000134697	GNL2	GNL2	gene_expression	gene_expression	ipsc-ppc	islet	0	0	2213	5.99425e-10	1.07327e-07	0.000121358	0.02075	0.979129	H4	0.979129	VAR_1_38028374_G_T	0.133213
ipsc-ppc_0_ENSG00000134809	islet_0_ENSG00000134809	ENSG00000134809	ENSG00000134809	ENSG00000134809	ENSG00000134809	TIMM10	TIMM10	gene_expression	gene_expression	ipsc-ppc	islet	0	0	1539	8.79385e-22	2.26946e-10	4.04658e-13	0.103535	0.896465	H4	0.896465	VAR_11_57327567_C_T	0.318183
ipsc-ppc_0_ENSG00000134824	islet_0_ENSG00000134824	ENSG00000134824	ENSG00000134824	ENSG00000134824	ENSG00000134824	FADS2	FADS2	gene_expression	gene_expression	ipsc-ppc	islet	0	0	1802	1.14272e-05	3.22479e-05	0.00683327	0.0183089	0.974814	H4	0.974814	VAR_11_61595564_C_T	0.390895
ipsc-ppc_0_ENSG00000134864	islet_0_ENSG00000134864	ENSG00000134864	ENSG00000134864	ENSG00000134864	ENSG00000134864	GGACT	GGACT	gene_expression	gene_expression	ipsc-ppc	islet	0	0	2087	0.013402	0.0834533	0.00481921	0.0291397	0.869186	H4	0.869186	VAR_13_101189131_T_C	0.156702
ipsc-ppc_0_ENSG00000134905	islet_0_ENSG00000134905	ENSG00000134905	ENSG00000134905	ENSG00000134905	ENSG00000134905	CARS2	CARS2	gene_expression	gene_expression	ipsc-ppc	islet	0	0	3245	1.99106e-06	0.000301204	0.000263221	0.0388589	0.960575	H4	0.960575	VAR_13_111352354_C_T	0.220777
ipsc-ppc_0_ENSG00000135390	islet_0_ENSG00000135390	ENSG00000135390	ENSG00000135390	ENSG00000135390	ENSG00000135390	ATP5MC2	ATP5MC2	gene_expression	gene_expression	ipsc-ppc	islet	0	0	1587	2.05504e-09	0.00588539	7.22772e-09	0.0197249	0.97439	H4	0.97439	VAR_12_54057912_G_A	0.25244
ipsc-ppc_0_ENSG00000135437	islet_0_ENSG00000135437	ENSG00000135437	ENSG00000135437	ENSG00000135437	ENSG00000135437	RDH5	RDH5	gene_expression	gene_expression	ipsc-ppc	islet	0	0	1224	5.46017e-09	1.06434e-09	0.0799991	0.0146888	0.905312	H4	0.905312	VAR_12_56115585_C_T	0.527505
ipsc-ppc_0_ENSG00000135506	islet_0_ENSG00000135506	ENSG00000135506	ENSG00000135506	ENSG00000135506	ENSG00000135506	OS9	OS9	gene_expression	gene_expression	ipsc-ppc	islet	0	0	1263	1.18654e-12	0.00108425	7.16418e-11	0.0645308	0.934385	H4	0.934385	VAR_12_58085198_T_C	0.409913
ipsc-ppc_0_ENSG00000135587	islet_0_ENSG00000135587	ENSG00000135587	ENSG00000135587	ENSG00000135587	ENSG00000135587	SMPD2	SMPD2	gene_expression	gene_expression	ipsc-ppc	islet	0	0	1913	1.89202e-06	3.50612e-05	0.00495469	0.0909117	0.904097	H4	0.904097	VAR_6_109800874_C_T	0.0400062
ipsc-ppc_0_ENSG00000135778	islet_0_ENSG00000135778	ENSG00000135778	ENSG00000135778	ENSG00000135778	ENSG00000135778	NTPCR	NTPCR	gene_expression	gene_expression	ipsc-ppc	islet	0	0	2465	1.16765e-23	1.91521e-12	6.09674e-12	1	1.55637e-10	H3	1
ipsc-ppc_0_ENSG00000136098	islet_0_ENSG00000136098	ENSG00000136098	ENSG00000136098	ENSG00000136098	ENSG00000136098	NEK3	NEK3	gene_expression	gene_expression	ipsc-ppc	islet	0	0	778	1.19278e-19	8.66115e-17	5.21276e-05	0.0368885	0.963059	H4	0.963059	VAR_13_52714837_C_A	0.343517
ipsc-ppc_0_ENSG00000136108	islet_0_ENSG00000136108	ENSG00000136108	ENSG00000136108	ENSG00000136108	ENSG00000136108	CKAP2	CKAP2	gene_expression	gene_expression	ipsc-ppc	islet	0	0	1053	2.88234e-27	1.06658e-23	2.25764e-06	0.00736157	0.992636	H4	0.992636	VAR_13_53019433_A_G	0.504444
ipsc-ppc_0_ENSG00000136143	islet_0_ENSG00000136143	ENSG00000136143	ENSG00000136143	ENSG00000136143	ENSG00000136143	SUCLA2	SUCLA2	gene_expression	gene_expression	ipsc-ppc	islet	0	0	2625	1.66348e-07	0.000498221	1.69086e-05	0.0496923	0.949792	H4	0.949792	VAR_13_48567216_A_C	0.0607744
ipsc-ppc_0_ENSG00000136147	islet_0_ENSG00000136147	ENSG00000136147	ENSG00000136147	ENSG00000136147	ENSG00000136147	PHF11	PHF11	gene_expression	gene_expression	ipsc-ppc	islet	0	0	1982	0.000681384	0.00162002	0.0251563	0.0588965	0.913646	H4	0.913646	VAR_13_50057996_C_T	0.105575
ipsc-ppc_0_ENSG00000137054	islet_0_ENSG00000137054	ENSG00000137054	ENSG00000137054	ENSG00000137054	ENSG00000137054	POLR1E	POLR1E	gene_expression	gene_expression	ipsc-ppc	islet	0	0	1957	1.0286e-12	6.49288e-10	0.000183759	0.11511	0.884706	H4	0.884706	VAR_9_37520102_G_C	0.09859
ipsc-ppc_0_ENSG00000137106	islet_0_ENSG00000137106	ENSG00000137106	ENSG00000137106	ENSG00000137106	ENSG00000137106	GRHPR	GRHPR	gene_expression	gene_expression	ipsc-ppc	islet	0	0	2029	5.05721e-40	9.19506e-35	2.21356e-08	0.00302774	0.996972	H4	0.996972	VAR_9_37422656_C_T	0.44541
ipsc-ppc_0_ENSG00000137124	islet_0_ENSG00000137124	ENSG00000137124	ENSG00000137124	ENSG00000137124	ENSG00000137124	ALDH1B1	ALDH1B1	gene_expression	gene_expression	ipsc-ppc	islet	0	0	1948	8.16006e-24	4.4154e-19	1.85405e-08	3.22649e-06	0.999997	H4	0.999997	VAR_9_38381308_G_T	1
ipsc-ppc_0_ENSG00000137168	islet_0_ENSG00000137168	ENSG00000137168	ENSG00000137168	ENSG00000137168	ENSG00000137168	PPIL1	PPIL1	gene_expression	gene_expression	ipsc-ppc	islet	0	0	2263	2.84447e-20	2.07485e-16	2.61757e-05	0.190125	0.809849	H4	0.809849	VAR_6_36825430_A_G	0.161356
ipsc-ppc_0_ENSG00000137310	islet_0_ENSG00000137310	ENSG00000137310	ENSG00000137310	ENSG00000137310	ENSG00000137310	TCF19	TCF19	gene_expression	gene_expression	ipsc-ppc	islet	0	0	8185	9.42166e-06	4.86387e-05	0.160169	0.826847	0.0129259	H3	0.826847
ipsc-ppc_0_ENSG00000137411	islet_0_ENSG00000137411	ENSG00000137411	ENSG00000137411	ENSG00000137411	ENSG00000137411	VARS2	VARS2	gene_expression	gene_expression	ipsc-ppc	islet	0	0	7584	2.73555e-14	1.10263e-10	4.34897e-05	0.17447	0.825487	H4	0.825487	VAR_6_30894759_G_A	0.256871
ipsc-ppc_0_ENSG00000137500	islet_0_ENSG00000137500	ENSG00000137500	ENSG00000137500	ENSG00000137500	ENSG00000137500	CCDC90B	CCDC90B	gene_expression	gene_expression	ipsc-ppc	islet	0	0	1755	1.7505e-10	3.67616e-06	3.39901e-06	0.0704518	0.929541	H4	0.929541	VAR_11_82967963_T_C	0.0693301
ipsc-ppc_0_ENSG00000137513	islet_0_ENSG00000137513	ENSG00000137513	ENSG00000137513	ENSG00000137513	ENSG00000137513	NARS2	NARS2	gene_expression	gene_expression	ipsc-ppc	islet	0	0	2056	7.75388e-27	2.52748e-21	6.97799e-08	0.0217675	0.978232	H4	0.978232	VAR_11_78283454_T_C	0.274177
ipsc-ppc_0_ENSG00000137944	islet_0_ENSG00000137944	ENSG00000137944	ENSG00000137944	ENSG00000137944	ENSG00000137944	KYAT3	KYAT3	gene_expression	gene_expression	ipsc-ppc	islet	0	0	1622	1.93896e-55	1.12903e-36	8.37846e-21	0.0478345	0.952165	H4	0.952165	VAR_1_89426902_G_A	0.103336
ipsc-ppc_0_ENSG00000137968	islet_0_ENSG00000137968	ENSG00000137968	ENSG00000137968	ENSG00000137968	ENSG00000137968	SLC44A5	SLC44A5	gene_expression	gene_expression	ipsc-ppc	islet	0	0	2705	1.34402e-33	3.16801e-24	4.24247e-10	1	5.95485e-11	H3	1
ipsc-ppc_0_ENSG00000138028	islet_0_ENSG00000138028	ENSG00000138028	ENSG00000138028	ENSG00000138028	ENSG00000138028	CGREF1	CGREF1	gene_expression	gene_expression	ipsc-ppc	islet	0	0	1182	3.7408e-06	1.71787e-05	0.0310864	0.14193	0.826963	H4	0.826963	VAR_2_27336827_C_A	0.572444
ipsc-ppc_0_ENSG00000138095	islet_0_ENSG00000138095	ENSG00000138095	ENSG00000138095	ENSG00000138095	ENSG00000138095	LRPPRC	LRPPRC	gene_expression	gene_expression	ipsc-ppc	islet	0	0	2834	1.09385e-12	1.82698e-10	0.000131257	0.0209441	0.978925	H4	0.978925	VAR_2_44151808_C_T	0.373779
ipsc-ppc_0_ENSG00000138175	islet_0_ENSG00000138175	ENSG00000138175	ENSG00000138175	ENSG00000138175	ENSG00000138175	ARL3	ARL3	gene_expression	gene_expression	ipsc-ppc	islet	0	0	1615	0.000954309	0.00757759	0.00481532	0.0372862	0.949367	H4	0.949367	VAR_10_104464763_G_A	0.188778
ipsc-ppc_0_ENSG00000138303	islet_0_ENSG00000138303	ENSG00000138303	ENSG00000138303	ENSG00000138303	ENSG00000138303	ASCC1	ASCC1	gene_expression	gene_expression	ipsc-ppc	islet	0	0	2016	6.20409e-05	0.000327016	0.00905806	0.0468011	0.943752	H4	0.943752	VAR_10_73853478_C_T	0.130903
ipsc-ppc_0_ENSG00000138363	islet_0_ENSG00000138363	ENSG00000138363	ENSG00000138363	ENSG00000138363	ENSG00000138363	ATIC	ATIC	gene_expression	gene_expression	ipsc-ppc	islet	0	0	1893	6.68088e-10	1.30223e-06	0.000512355	0.998673	0.0008134	H3	0.998673
ipsc-ppc_0_ENSG00000138381	islet_0_ENSG00000138381	ENSG00000138381	ENSG00000138381	ENSG00000138381	ENSG00000138381	ASNSD1	ASNSD1	gene_expression	gene_expression	ipsc-ppc	islet	0	0	1150	7.95697e-15	3.0092e-12	0.000154687	0.0575577	0.942288	H4	0.942288	VAR_2_190528187_C_T	0.152444
ipsc-ppc_0_ENSG00000138744	islet_0_ENSG00000138744	ENSG00000138744	ENSG00000138744	ENSG00000138744	ENSG00000138744	NAAA	NAAA	gene_expression	gene_expression	ipsc-ppc	islet	0	0	2507	1.543e-35	1.57219e-33	0.00971197	0.989567	0.000721009	H3	0.989567
ipsc-ppc_0_ENSG00000139190	islet_0_ENSG00000139190	ENSG00000139190	ENSG00000139190	ENSG00000139190	ENSG00000139190	VAMP1	VAMP1	gene_expression	gene_expression	ipsc-ppc	islet	0	0	2052	7.39638e-18	2.14966e-16	0.00582654	0.168515	0.825658	H4	0.825658	VAR_12_6583099_T_A	0.337257
ipsc-ppc_0_ENSG00000139200	islet_0_ENSG00000139200	ENSG00000139200	ENSG00000139200	ENSG00000139200	ENSG00000139200	PIANP	PIANP	gene_expression	gene_expression	ipsc-ppc	islet	0	0	1637	0.00163184	0.00147423	0.00855525	0.00674735	0.981591	H4	0.981591	VAR_12_6764030_A_C	0.684999
ipsc-ppc_0_ENSG00000139537	islet_0_ENSG00000139537	ENSG00000139537	ENSG00000139537	ENSG00000139537	ENSG00000139537	CCDC65	CCDC65	gene_expression	gene_expression	ipsc-ppc	islet	0	0	1534	2.39934e-18	4.2545e-14	5.66306e-06	0.0995166	0.900478	H4	0.900478	VAR_12_49353601_T_C	0.23505
ipsc-ppc_0_ENSG00000139620	islet_0_ENSG00000139620	ENSG00000139620	ENSG00000139620	ENSG00000139620	ENSG00000139620	KANSL2	KANSL2	gene_expression	gene_expression	ipsc-ppc	islet	0	0	1638	7.63982e-13	0.124433	5.33307e-12	0.868616	0.00695075	H3	0.868616
ipsc-ppc_0_ENSG00000139835	islet_0_ENSG00000139835	ENSG00000139835	ENSG00000139835	ENSG00000139835	ENSG00000139835	GRTP1	GRTP1	gene_expression	gene_expression	ipsc-ppc	islet	0	0	2159	3.10649e-08	2.79203e-07	0.00138755	0.0114838	0.987128	H4	0.987128	VAR_13_114016802_A_T	0.237692
ipsc-ppc_0_ENSG00000139899	islet_0_ENSG00000139899	ENSG00000139899	ENSG00000139899	ENSG00000139899	ENSG00000139899	CBLN3	CBLN3	gene_expression	gene_expression	ipsc-ppc	islet	0	0	2397	1.69193e-11	8.80585e-09	1.88672e-05	0.00882853	0.991153	H4	0.991153	VAR_14_24898751_G_A	0.193297
ipsc-ppc_0_ENSG00000140104	islet_0_ENSG00000140104	ENSG00000140104	ENSG00000140104	ENSG00000140104	ENSG00000140104	CLBA1	CLBA1	gene_expression	gene_expression	ipsc-ppc	islet	0	0	1973	1.40696e-13	2.0267e-13	0.0117306	0.0159255	0.972344	H4	0.972344	VAR_14_105448233_G_C	0.312792
ipsc-ppc_0_ENSG00000140474	islet_0_ENSG00000140474	ENSG00000140474	ENSG00000140474	ENSG00000140474	ENSG00000140474	ULK3	ULK3	gene_expression	gene_expression	ipsc-ppc	islet	0	0	1406	0.000151441	0.000379332	0.013556	0.0330023	0.952911	H4	0.952911	VAR_15_75131661_A_G	0.389999
ipsc-ppc_0_ENSG00000140545	islet_0_ENSG00000140545	ENSG00000140545	ENSG00000140545	ENSG00000140545	ENSG00000140545	MFGE8	MFGE8	gene_expression	gene_expression	ipsc-ppc	islet	0	0	2052	1.58181e-10	2.23697e-05	3.04338e-08	0.00330723	0.99667	H4	0.99667	VAR_15_89455768_C_G	0.564094
ipsc-ppc_0_ENSG00000140575	islet_0_ENSG00000140575	ENSG00000140575	ENSG00000140575	ENSG00000140575	ENSG00000140575	IQGAP1	IQGAP1	gene_expression	gene_expression	ipsc-ppc	islet	0	0	2528	5.42467e-21	2.35368e-20	0.00056601	0.00145786	0.997976	H4	0.997976	VAR_15_91009484_G_A	0.999576
ipsc-ppc_0_ENSG00000140931	islet_0_ENSG00000140931	ENSG00000140931	ENSG00000140931	ENSG00000140931	ENSG00000140931	CMTM3	CMTM3	gene_expression	gene_expression	ipsc-ppc	islet	0	0	1283	7.42269e-11	0.00488707	6.31066e-11	0.00316297	0.99195	H4	0.99195	VAR_16_66729193_T_C	0.542167
ipsc-ppc_0_ENSG00000140950	islet_0_ENSG00000140950	ENSG00000140950	ENSG00000140950	ENSG00000140950	ENSG00000140950	MEAK7	MEAK7	gene_expression	gene_expression	ipsc-ppc	islet	0	0	4774	3.62204e-06	0.00449381	4.50134e-05	0.0549069	0.940551	H4	0.940551	VAR_16_84537644_T_A	0.966789
ipsc-ppc_0_ENSG00000141295	islet_0_ENSG00000141295	ENSG00000141295	ENSG00000141295	ENSG00000141295	ENSG00000141295	SCRN2	SCRN2	gene_expression	gene_expression	ipsc-ppc	islet	0	0	1565	1.10272e-05	4.27873e-05	0.00768439	0.0288532	0.963409	H4	0.963409	VAR_17_45912302_C_T	0.358101
ipsc-ppc_0_ENSG00000141458	islet_0_ENSG00000141458	ENSG00000141458	ENSG00000141458	ENSG00000141458	ENSG00000141458	NPC1	NPC1	gene_expression	gene_expression	ipsc-ppc	islet	0	0	1548	1.77791e-16	5.1421e-14	0.000137932	0.0389319	0.96093	H4	0.96093	VAR_18_21085355_T_G	0.332683
ipsc-ppc_0_ENSG00000141698	islet_0_ENSG00000141698	ENSG00000141698	ENSG00000141698	ENSG00000141698	ENSG00000141698	NT5C3B	NT5C3B	gene_expression	gene_expression	ipsc-ppc	islet	0	0	1635	2.97502e-31	2.27324e-21	5.15024e-12	0.0383919	0.961608	H4	0.961608	VAR_17_39993222_G_A	0.0675709
ipsc-ppc_0_ENSG00000141994	islet_0_ENSG00000141994	ENSG00000141994	ENSG00000141994	ENSG00000141994	ENSG00000141994	DUS3L	DUS3L	gene_expression	gene_expression	ipsc-ppc	islet	0	0	2107	8.65046e-22	5.75139e-21	0.0130352	0.0857652	0.9012	H4	0.9012	VAR_19_5791167_T_C	0.211957
ipsc-ppc_0_ENSG00000142082	islet_0_ENSG00000142082	ENSG00000142082	ENSG00000142082	ENSG00000142082	ENSG00000142082	SIRT3	SIRT3	gene_expression	gene_expression	ipsc-ppc	islet	0	0	1658	0.00200371	0.00447856	0.00752731	0.0158544	0.970136	H4	0.970136	VAR_11_220243_T_C	0.574883
ipsc-ppc_0_ENSG00000142089	islet_0_ENSG00000142089	ENSG00000142089	ENSG00000142089	ENSG00000142089	ENSG00000142089	IFITM3	IFITM3	gene_expression	gene_expression	ipsc-ppc	islet	0	0	1807	1.94553e-15	0.000122881	2.95058e-14	0.00086459	0.999013	H4	0.999013	VAR_11_320394_C_T	0.999802
ipsc-ppc_0_ENSG00000142494	islet_0_ENSG00000142494	ENSG00000142494	ENSG00000142494	ENSG00000142494	ENSG00000142494	SLC47A1	SLC47A1	gene_expression	gene_expression	ipsc-ppc	islet	0	0	1161	4.45069e-05	2.09101e-05	0.0522067	0.0236035	0.924124	H4	0.924124	VAR_17_19427601_C_A	0.413806
ipsc-ppc_0_ENSG00000142621	islet_0_ENSG00000142621	ENSG00000142621	ENSG00000142621	ENSG00000142621	ENSG00000142621	FHAD1	FHAD1	gene_expression	gene_expression	ipsc-ppc	islet	0	0	3024	8.63067e-20	1.43769e-15	3.5579e-06	0.0583256	0.941671	H4	0.941671	VAR_1_15580334_G_T	0.0322189
ipsc-ppc_0_ENSG00000142684	islet_0_ENSG00000142684	ENSG00000142684	ENSG00000142684	ENSG00000142684	ENSG00000142684	ZNF593	ZNF593	gene_expression	gene_expression	ipsc-ppc	islet	0	0	1747	5.97763e-16	9.34501e-13	6.49287e-06	0.00915966	0.990834	H4	0.990834	VAR_1_26501245_C_G	0.433242
ipsc-ppc_0_ENSG00000142794	islet_0_ENSG00000142794	ENSG00000142794	ENSG00000142794	ENSG00000142794	ENSG00000142794	NBPF3	NBPF3	gene_expression	gene_expression	ipsc-ppc	islet	0	0	2082	3.32108e-50	3.14659e-44	1.75283e-08	0.015623	0.984377	H4	0.984377	VAR_1_21803664_A_G	0.298686
ipsc-ppc_0_ENSG00000143149	islet_0_ENSG00000143149	ENSG00000143149	ENSG00000143149	ENSG00000143149	ENSG00000143149	ALDH9A1	ALDH9A1	gene_expression	gene_expression	ipsc-ppc	islet	0	0	2308	2.84844e-13	9.35614e-12	0.000239208	0.00686428	0.992897	H4	0.992897	VAR_1_165667781_T_G	0.999763
ipsc-ppc_0_ENSG00000143156	islet_0_ENSG00000143156	ENSG00000143156	ENSG00000143156	ENSG00000143156	ENSG00000143156	NME7	NME7	gene_expression	gene_expression	ipsc-ppc	islet	0	0	3588	2.80609e-10	3.75251e-07	5.4332e-05	0.0717286	0.928217	H4	0.928217	VAR_1_169308424_A_G	0.053664
ipsc-ppc_0_ENSG00000143198	islet_0_ENSG00000143198	ENSG00000143198	ENSG00000143198	ENSG00000143198	ENSG00000143198	MGST3	MGST3	gene_expression	gene_expression	ipsc-ppc	islet	0	0	2371	2.28084e-21	2.28219e-07	8.28864e-17	0.00730086	0.992699	H4	0.992699	VAR_1_165599858_G_A	0.295628
ipsc-ppc_0_ENSG00000143353	islet_0_ENSG00000143353	ENSG00000143353	ENSG00000143353	ENSG00000143353	ENSG00000143353	LYPLAL1	LYPLAL1	gene_expression	gene_expression	ipsc-ppc	islet	0	0	2378	9.74552e-06	4.03641e-05	0.0116988	0.0475134	0.940738	H4	0.940738	VAR_1_219299794_T_C	0.0493475
ipsc-ppc_0_ENSG00000143801	islet_0_ENSG00000143801	ENSG00000143801	ENSG00000143801	ENSG00000143801	ENSG00000143801	PSEN2	PSEN2	gene_expression	gene_expression	ipsc-ppc	islet	0	0	2821	3.86864e-07	3.21373e-05	0.000385343	0.0310424	0.96854	H4	0.96854	VAR_1_227086937_T_C	0.107885
ipsc-ppc_0_ENSG00000144115	islet_0_ENSG00000144115	ENSG00000144115	ENSG00000144115	ENSG00000144115	ENSG00000144115	THNSL2	THNSL2	gene_expression	gene_expression	ipsc-ppc	islet	0	0	1181	6.87231e-73	1.99643e-65	4.15022e-10	0.0110676	0.988932	H4	0.988932	VAR_2_88465998_C_G	0.172293
ipsc-ppc_1_ENSG00000144115	islet_0_ENSG00000144115	ENSG00000144115	ENSG00000144115	ENSG00000144115	ENSG00000144115	THNSL2	THNSL2	gene_expression	gene_expression	ipsc-ppc	islet	1	0	1181	1.14286e-68	1.65588e-63	6.90178e-06	0.999993	4.97433e-07	H3	0.999993
ipsc-ppc_0_ENSG00000144199	islet_0_ENSG00000144199	ENSG00000144199	ENSG00000144199	ENSG00000144199	ENSG00000144199	FAHD2B	FAHD2B	gene_expression	gene_expression	ipsc-ppc	islet	0	0	599	0.0227895	0.0193141	0.0854064	0.071581	0.800909	H4	0.800909	VAR_2_97754165_G_A	0.194588
ipsc-ppc_0_ENSG00000144455	islet_0_ENSG00000144455	ENSG00000144455	ENSG00000144455	ENSG00000144455	ENSG00000144455	SUMF1	SUMF1	gene_expression	gene_expression	ipsc-ppc	islet	0	0	4151	4.26221e-07	0.00010369	5.41594e-05	0.0121881	0.987654	H4	0.987654	VAR_3_4403537_C_T	0.384904
ipsc-ppc_0_ENSG00000144559	islet_0_ENSG00000144559	ENSG00000144559	ENSG00000144559	ENSG00000144559	ENSG00000144559	TAMM41	TAMM41	gene_expression	gene_expression	ipsc-ppc	islet	0	0	2492	4.33118e-12	7.20798e-07	6.00882e-06	0.999991	2.35373e-06	H3	0.999991
ipsc-ppc_0_ENSG00000144567	islet_0_ENSG00000144567	ENSG00000144567	ENSG00000144567	ENSG00000144567	ENSG00000144567	RETREG2	RETREG2	gene_expression	gene_expression	ipsc-ppc	islet	0	0	1244	1.95115e-12	2.4367e-05	1.91134e-09	0.0228927	0.977083	H4	0.977083	VAR_2_220052089_A_G	0.0865246
ipsc-ppc_0_ENSG00000144895	islet_0_ENSG00000144895	ENSG00000144895	ENSG00000144895	ENSG00000144895	ENSG00000144895	EIF2A	EIF2A	gene_expression	gene_expression	ipsc-ppc	islet	0	0	2081	0.00447985	0.015554	0.00831999	0.0279432	0.943703	H4	0.943703	VAR_3_150270822_A_G	0.115248
ipsc-ppc_0_ENSG00000145882	islet_0_ENSG00000145882	ENSG00000145882	ENSG00000145882	ENSG00000145882	ENSG00000145882	PCYOX1L	PCYOX1L	gene_expression	gene_expression	ipsc-ppc	islet	0	0	2151	2.07384e-10	5.92329e-07	8.16604e-07	0.00133372	0.998665	H4	0.998665	VAR_5_148726146_A_G	0.991306
ipsc-ppc_0_ENSG00000145911	islet_0_ENSG00000145911	ENSG00000145911	ENSG00000145911	ENSG00000145911	ENSG00000145911	N4BP3	N4BP3	gene_expression	gene_expression	ipsc-ppc	islet	0	0	1866	5.19571e-07	0.00124133	1.43446e-05	0.0333058	0.965438	H4	0.965438	VAR_5_177548085_C_A	0.386674
ipsc-ppc_0_ENSG00000146039	islet_0_ENSG00000146039	ENSG00000146039	ENSG00000146039	ENSG00000146039	ENSG00000146039	SLC17A4	SLC17A4	gene_expression	gene_expression	ipsc-ppc	islet	0	0	2716	7.70102e-08	8.73525e-05	0.000131199	0.147966	0.851815	H4	0.851815	VAR_6_25727718_C_A	0.0154082
ipsc-ppc_0_ENSG00000146085	islet_0_ENSG00000146085	ENSG00000146085	ENSG00000146085	ENSG00000146085	ENSG00000146085	MMUT	MMUT	gene_expression	gene_expression	ipsc-ppc	islet	0	0	1969	2.15663e-54	3.66264e-50	2.62338e-06	0.0435969	0.956401	H4	0.956401	VAR_6_49430974_T_A	0.0582712
ipsc-ppc_0_ENSG00000146243	islet_0_ENSG00000146243	ENSG00000146243	ENSG00000146243	ENSG00000146243	ENSG00000146243	IRAK1BP1	IRAK1BP1	gene_expression	gene_expression	ipsc-ppc	islet	0	0	2309	1.15905e-48	5.17144e-37	1.95363e-13	0.0862531	0.913747	H4	0.913747	VAR_6_79584141_T_G	0.0610337
ipsc-ppc_0_ENSG00000146250	islet_0_ENSG00000146250	ENSG00000146250	ENSG00000146250	ENSG00000146250	ENSG00000146250	PRSS35	PRSS35	gene_expression	gene_expression	ipsc-ppc	islet	0	0	1309	9.69199e-06	1.26027e-05	0.00309985	0.00303698	0.993841	H4	0.993841	VAR_6_84222177_C_T	0.999394
ipsc-ppc_0_ENSG00000146267	islet_0_ENSG00000146267	ENSG00000146267	ENSG00000146267	ENSG00000146267	ENSG00000146267	FAXC	FAXC	gene_expression	gene_expression	ipsc-ppc	islet	0	0	2519	1.59194e-06	7.12685e-05	0.000618689	0.0267252	0.972583	H4	0.972583	VAR_6_99793615_G_A	0.421058
ipsc-ppc_0_ENSG00000146530	islet_0_ENSG00000146530	ENSG00000146530	ENSG00000146530	ENSG00000146530	ENSG00000146530	VWDE	VWDE	gene_expression	gene_expression	ipsc-ppc	islet	0	0	4270	4.42435e-44	7.1585e-34	5.29349e-11	0.856331	0.143669	H3	0.856331
ipsc-ppc_0_ENSG00000146574	islet_0_ENSG00000146574	ENSG00000146574	ENSG00000146574	ENSG00000146574	ENSG00000146574	CCZ1B	CCZ1B	gene_expression	gene_expression	ipsc-ppc	islet	0	0	2837	1.97856e-45	3.22277e-45	0.0147605	0.0230805	0.962159	H4	0.962159	VAR_7_6870635_G_A	0.642606
ipsc-ppc_1_ENSG00000146707	islet_0_ENSG00000146707	ENSG00000146707	ENSG00000146707	ENSG00000146707	ENSG00000146707	POMZP3	POMZP3	gene_expression	gene_expression	ipsc-ppc	islet	1	0	934	1.77908e-52	8.726e-49	0.000203838	0.999782	1.45734e-05	H3	0.999782
ipsc-ppc_0_ENSG00000146707	islet_0_ENSG00000146707	ENSG00000146707	ENSG00000146707	ENSG00000146707	ENSG00000146707	POMZP3	POMZP3	gene_expression	gene_expression	ipsc-ppc	islet	0	0	934	6.98313e-61	2.94876e-51	8.00092e-13	0.00238092	0.997619	H4	0.997619	VAR_7_76224198_A_G	0.982229
ipsc-ppc_0_ENSG00000147408	islet_0_ENSG00000147408	ENSG00000147408	ENSG00000147408	ENSG00000147408	ENSG00000147408	CSGALNACT1	CSGALNACT1	gene_expression	gene_expression	ipsc-ppc	islet	0	0	4190	0.00425214	0.0106654	0.0153413	0.0375475	0.932194	H4	0.932194	VAR_8_19538535_C_T	0.161828
ipsc-ppc_0_ENSG00000147813	islet_0_ENSG00000147813	ENSG00000147813	ENSG00000147813	ENSG00000147813	ENSG00000147813	NAPRT	NAPRT	gene_expression	gene_expression	ipsc-ppc	islet	0	0	2120	1.15632e-46	6.79642e-36	1.2376e-13	0.00628041	0.99372	H4	0.99372	VAR_8_144684215_A_G	0.333993
ipsc-ppc_0_ENSG00000148290	islet_0_ENSG00000148290	ENSG00000148290	ENSG00000148290	ENSG00000148290	ENSG00000148290	SURF1	SURF1	gene_expression	gene_expression	ipsc-ppc	islet	0	0	2658	2.66963e-37	1.33321e-30	3.19334e-09	0.0149625	0.985038	H4	0.985038	VAR_9_136218590_C_A	0.255941
ipsc-ppc_1_ENSG00000148290	islet_0_ENSG00000148290	ENSG00000148290	ENSG00000148290	ENSG00000148290	ENSG00000148290	SURF1	SURF1	gene_expression	gene_expression	ipsc-ppc	islet	1	0	2658	4.27416e-30	7.14099e-29	0.0511262	0.85409	0.0947842	H3	0.85409
ipsc-ppc_0_ENSG00000148296	islet_0_ENSG00000148296	ENSG00000148296	ENSG00000148296	ENSG00000148296	ENSG00000148296	SURF6	SURF6	gene_expression	gene_expression	ipsc-ppc	islet	0	0	2643	0.00312437	0.00514702	0.0294121	0.0475382	0.914778	H4	0.914778	VAR_9_136197135_C_T	0.135524
ipsc-ppc_0_ENSG00000148943	islet_0_ENSG00000148943	ENSG00000148943	ENSG00000148943	ENSG00000148943	ENSG00000148943	LIN7C	LIN7C	gene_expression	gene_expression	ipsc-ppc	islet	0	0	1720	2.23775e-05	0.00391069	0.000353582	0.0608572	0.934856	H4	0.934856	VAR_11_27525124_A_C	0.116302
ipsc-ppc_0_ENSG00000149054	islet_0_ENSG00000149054	ENSG00000149054	ENSG00000149054	ENSG00000149054	ENSG00000149054	ZNF215	ZNF215	gene_expression	gene_expression	ipsc-ppc	islet	0	0	2951	2.12243e-19	9.22889e-16	1.19489e-06	0.00419992	0.995799	H4	0.995799	VAR_11_6954539_G_C	0.324722
ipsc-ppc_0_ENSG00000149084	islet_0_ENSG00000149084	ENSG00000149084	ENSG00000149084	ENSG00000149084	ENSG00000149084	HSD17B12	HSD17B12	gene_expression	gene_expression	ipsc-ppc	islet	0	0	2327	7.45412e-57	1.30214e-41	2.02728e-18	0.00254395	0.997456	H4	0.997456	VAR_11_43878459_G_A	0.463263
ipsc-ppc_0_ENSG00000149089	islet_0_ENSG00000149089	ENSG00000149089	ENSG00000149089	ENSG00000149089	ENSG00000149089	APIP	APIP	gene_expression	gene_expression	ipsc-ppc	islet	0	0	2988	4.22658e-22	2.73317e-19	0.000187274	0.120223	0.87959	H4	0.87959	VAR_11_34924669_C_T	0.0233011
ipsc-ppc_0_ENSG00000149196	islet_0_ENSG00000149196	ENSG00000149196	ENSG00000149196	ENSG00000149196	ENSG00000149196	HIKESHI	HIKESHI	gene_expression	gene_expression	ipsc-ppc	islet	0	0	2349	0.0240071	0.0419196	0.0273685	0.0469293	0.859776	H4	0.859776	VAR_11_86057542_G_T	0.117609
ipsc-ppc_0_ENSG00000149679	islet_0_ENSG00000149679	ENSG00000149679	ENSG00000149679	ENSG00000149679	ENSG00000149679	CABLES2	CABLES2	gene_expression	gene_expression	ipsc-ppc	islet	0	0	2478	1.46823e-08	3.57921e-05	0.000402449	0.981062	0.0184994	H3	0.981062
ipsc-ppc_0_ENSG00000150316	islet_0_ENSG00000150316	ENSG00000150316	ENSG00000150316	ENSG00000150316	ENSG00000150316	CWC15	CWC15	gene_expression	gene_expression	ipsc-ppc	islet	0	0	1618	1.46408e-06	7.6602e-07	0.0374488	0.0186497	0.943899	H4	0.943899	VAR_11_94729492_T_C	0.118084
ipsc-ppc_0_ENSG00000151208	islet_0_ENSG00000151208	ENSG00000151208	ENSG00000151208	ENSG00000151208	ENSG00000151208	DLG5	DLG5	gene_expression	gene_expression	ipsc-ppc	islet	0	0	2366	4.0098e-11	1.38793e-10	0.0336808	0.11573	0.850589	H4	0.850589	VAR_10_79537965_C_T	0.117709
ipsc-ppc_0_ENSG00000151470	islet_0_ENSG00000151470	ENSG00000151470	ENSG00000151470	ENSG00000151470	ENSG00000151470	C4orf33	C4orf33	gene_expression	gene_expression	ipsc-ppc	islet	0	0	2009	2.17348e-23	8.83124e-22	0.00172661	0.0692262	0.929047	H4	0.929047	VAR_4_129888787_G_T	0.122798
ipsc-ppc_0_ENSG00000151640	islet_0_ENSG00000151640	ENSG00000151640	ENSG00000151640	ENSG00000151640	ENSG00000151640	DPYSL4	DPYSL4	gene_expression	gene_expression	ipsc-ppc	islet	0	0	2392	1.34214e-16	2.77693e-14	0.00019009	0.0383687	0.961441	H4	0.961441	VAR_10_134018001_G_A	0.734702
ipsc-ppc_0_ENSG00000151725	islet_0_ENSG00000151725	ENSG00000151725	ENSG00000151725	ENSG00000151725	ENSG00000151725	CENPU	CENPU	gene_expression	gene_expression	ipsc-ppc	islet	0	0	3117	1.01317e-22	3.15124e-10	5.31473e-15	0.0155457	0.984454	H4	0.984454	VAR_4_185652147_G_A	0.193385
ipsc-ppc_0_ENSG00000151806	islet_0_ENSG00000151806	ENSG00000151806	ENSG00000151806	ENSG00000151806	ENSG00000151806	GUF1	GUF1	gene_expression	gene_expression	ipsc-ppc	islet	0	0	2678	1.0527e-10	0.00127521	7.88964e-08	0.955685	0.0430398	H3	0.955685
ipsc-ppc_0_ENSG00000151893	islet_0_ENSG00000151893	ENSG00000151893	ENSG00000151893	ENSG00000151893	ENSG00000151893	CACUL1	CACUL1	gene_expression	gene_expression	ipsc-ppc	islet	0	0	2396	0.014696	0.00907669	0.092314	0.0561881	0.827725	H4	0.827725	VAR_10_120497181_C_T	0.129335
ipsc-ppc_0_ENSG00000152465	islet_0_ENSG00000152465	ENSG00000152465	ENSG00000152465	ENSG00000152465	ENSG00000152465	NMT2	NMT2	gene_expression	gene_expression	ipsc-ppc	islet	0	0	2909	2.2207e-08	2.52117e-08	0.0068232	0.00676	0.986417	H4	0.986417	VAR_10_15206991_T_C	0.73491
ipsc-ppc_0_ENSG00000152749	islet_0_ENSG00000152749	ENSG00000152749	ENSG00000152749	ENSG00000152749	ENSG00000152749	GPR180	GPR180	gene_expression	gene_expression	ipsc-ppc	islet	0	0	2407	6.05096e-10	0.000553375	7.45656e-08	0.0672599	0.932187	H4	0.932187	VAR_13_95250102_G_A	0.115843
ipsc-ppc_0_ENSG00000152778	islet_0_ENSG00000152778	ENSG00000152778	ENSG00000152778	ENSG00000152778	ENSG00000152778	IFIT5	IFIT5	gene_expression	gene_expression	ipsc-ppc	islet	0	0	2398	2.28718e-17	4.7179e-08	2.73827e-12	0.00465304	0.995347	H4	0.995347	VAR_10_91165833_C_T	0.880508
ipsc-ppc_0_ENSG00000153291	islet_0_ENSG00000153291	ENSG00000153291	ENSG00000153291	ENSG00000153291	ENSG00000153291	SLC25A27	SLC25A27	gene_expression	gene_expression	ipsc-ppc	islet	0	0	1839	3.60617e-07	1.07189e-06	0.0045847	0.0126446	0.982769	H4	0.982769	VAR_6_46640992_C_G	0.271581
ipsc-ppc_0_ENSG00000153406	islet_0_ENSG00000153406	ENSG00000153406	ENSG00000153406	ENSG00000153406	ENSG00000153406	NMRAL1	NMRAL1	gene_expression	gene_expression	ipsc-ppc	islet	0	0	2235	1.24501e-11	5.65738e-08	1.33585e-05	0.0597615	0.940225	H4	0.940225	VAR_16_4510426_T_C	0.28346
ipsc-ppc_0_ENSG00000153832	islet_0_ENSG00000153832	ENSG00000153832	ENSG00000153832	ENSG00000153832	ENSG00000153832	FBXO36	FBXO36	gene_expression	gene_expression	ipsc-ppc	islet	0	0	2483	0.003421	0.00675811	0.0388736	0.0759189	0.875028	H4	0.875028	VAR_2_230771113_A_T	0.339046
ipsc-ppc_0_ENSG00000154079	islet_0_ENSG00000154079	ENSG00000154079	ENSG00000154079	ENSG00000154079	ENSG00000154079	SDHAF4	SDHAF4	gene_expression	gene_expression	ipsc-ppc	islet	0	0	2150	1.45644e-09	2.10051e-09	0.0461435	0.0656611	0.888195	H4	0.888195	VAR_6_71298813_G_A	0.0863641
ipsc-ppc_0_ENSG00000154328	islet_0_ENSG00000154328	ENSG00000154328	ENSG00000154328	ENSG00000154328	ENSG00000154328	NEIL2	NEIL2	gene_expression	gene_expression	ipsc-ppc	islet	0	0	2537	0.000104027	8.84843e-05	0.0818914	0.0688069	0.849109	H4	0.849109	VAR_8_11627214_C_A	0.698824
ipsc-ppc_0_ENSG00000154330	islet_0_ENSG00000154330	ENSG00000154330	ENSG00000154330	ENSG00000154330	ENSG00000154330	PGM5	PGM5	gene_expression	gene_expression	ipsc-ppc	islet	0	0	1084	5.62518e-27	1.98676e-24	1.47688e-05	0.00422045	0.995765	H4	0.995765	VAR_9_70990396_C_T	0.300744
ipsc-ppc_0_ENSG00000154719	islet_0_ENSG00000154719	ENSG00000154719	ENSG00000154719	ENSG00000154719	ENSG00000154719	MRPL39	MRPL39	gene_expression	gene_expression	ipsc-ppc	islet	0	0	1881	2.71029e-52	1.82082e-41	1.51889e-12	0.101143	0.898857	H4	0.898857	VAR_21_26996330_C_G	0.492844
ipsc-ppc_0_ENSG00000154803	islet_0_ENSG00000154803	ENSG00000154803	ENSG00000154803	ENSG00000154803	ENSG00000154803	FLCN	FLCN	gene_expression	gene_expression	ipsc-ppc	islet	0	0	1902	6.28644e-12	2.4481e-09	7.23481e-05	0.0272015	0.972726	H4	0.972726	VAR_17_17131869_T_C	0.177295
ipsc-ppc_0_ENSG00000155085	islet_0_ENSG00000155085	ENSG00000155085	ENSG00000155085	ENSG00000155085	ENSG00000155085	AK9	AK9	gene_expression	gene_expression	ipsc-ppc	islet	0	0	2191	4.15519e-14	1.27274e-09	3.83369e-06	0.116543	0.883453	H4	0.883453	VAR_6_109956050_C_T	0.067385
ipsc-ppc_0_ENSG00000155254	islet_0_ENSG00000155254	ENSG00000155254	ENSG00000155254	ENSG00000155254	ENSG00000155254	MARVELD1	MARVELD1	gene_expression	gene_expression	ipsc-ppc	islet	0	0	1568	3.03137e-09	1.35387e-06	5.51256e-05	0.0236439	0.9763	H4	0.9763	VAR_10_99481018_T_C	0.226742
ipsc-ppc_0_ENSG00000155542	islet_0_ENSG00000155542	ENSG00000155542	ENSG00000155542	ENSG00000155542	ENSG00000155542	SETD9	SETD9	gene_expression	gene_expression	ipsc-ppc	islet	0	0	2191	6.67137e-76	3.7735e-62	2.83002e-16	0.0150224	0.984978	H4	0.984978	VAR_5_56237135_T_A	0.236584
ipsc-ppc_0_ENSG00000155957	islet_0_ENSG00000155957	ENSG00000155957	ENSG00000155957	ENSG00000155957	ENSG00000155957	TMBIM4	TMBIM4	gene_expression	gene_expression	ipsc-ppc	islet	0	0	1967	3.31549e-18	6.39935e-14	5.18069e-05	0.999943	5.29975e-06	H3	0.999943
ipsc-ppc_0_ENSG00000156171	islet_0_ENSG00000156171	ENSG00000156171	ENSG00000156171	ENSG00000156171	ENSG00000156171	DRAM2	DRAM2	gene_expression	gene_expression	ipsc-ppc	islet	0	0	2644	5.07016e-13	4.84122e-09	3.27607e-06	0.0303117	0.969685	H4	0.969685	VAR_1_111682118_C_T	0.217385
ipsc-ppc_0_ENSG00000156239	islet_0_ENSG00000156239	ENSG00000156239	ENSG00000156239	ENSG00000156239	ENSG00000156239	N6AMT1	N6AMT1	gene_expression	gene_expression	ipsc-ppc	islet	0	0	2291	9.88042e-11	5.87911e-07	1.27313e-05	0.0748293	0.925157	H4	0.925157	VAR_21_30229011_C_T	0.0968381
ipsc-ppc_0_ENSG00000156253	islet_0_ENSG00000156253	ENSG00000156253	ENSG00000156253	ENSG00000156253	ENSG00000156253	RWDD2B	RWDD2B	gene_expression	gene_expression	ipsc-ppc	islet	0	0	2135	2.5936e-11	9.5541e-07	3.97335e-07	0.0136504	0.986348	H4	0.986348	VAR_21_30389622_A_G	0.200995
ipsc-ppc_0_ENSG00000156261	islet_0_ENSG00000156261	ENSG00000156261	ENSG00000156261	ENSG00000156261	ENSG00000156261	CCT8	CCT8	gene_expression	gene_expression	ipsc-ppc	islet	0	0	2065	2.37266e-09	3.08222e-06	9.91998e-06	0.0118985	0.988088	H4	0.988088	VAR_21_30445948_G_A	0.471386
ipsc-ppc_0_ENSG00000156398	islet_0_ENSG00000156398	ENSG00000156398	ENSG00000156398	ENSG00000156398	ENSG00000156398	SFXN2	SFXN2	gene_expression	gene_expression	ipsc-ppc	islet	0	0	1610	1.56258e-06	4.59086e-06	0.000868355	0.00155366	0.997572	H4	0.997572	VAR_10_104487382_C_T	0.997579
ipsc-ppc_0_ENSG00000156966	islet_0_ENSG00000156966	ENSG00000156966	ENSG00000156966	ENSG00000156966	ENSG00000156966	B3GNT7	B3GNT7	gene_expression	gene_expression	ipsc-ppc	islet	0	0	1932	3.33375e-05	0.000142863	0.00816386	0.0340274	0.957633	H4	0.957633	VAR_2_232284439_G_A	0.1104
ipsc-ppc_0_ENSG00000156990	islet_0_ENSG00000156990	ENSG00000156990	ENSG00000156990	ENSG00000156990	ENSG00000156990	RPUSD3	RPUSD3	gene_expression	gene_expression	ipsc-ppc	islet	0	0	1917	0.00144647	0.000324709	0.153732	0.0336996	0.810797	H4	0.810797	VAR_3_9888113_C_T	0.281535
ipsc-ppc_0_ENSG00000157315	islet_0_ENSG00000157315	ENSG00000157315	ENSG00000157315	ENSG00000157315	ENSG00000157315	TMED6	TMED6	gene_expression	gene_expression	ipsc-ppc	islet	0	0	1412	2.15825e-68	5.32314e-63	4.23351e-09	4.42057e-05	0.999956	H4	0.999956	VAR_16_69377553_A_G	1
ipsc-ppc_3_ENSG00000157379	islet_0_ENSG00000157379	ENSG00000157379	ENSG00000157379	ENSG00000157379	ENSG00000157379	DHRS1	DHRS1	gene_expression	gene_expression	ipsc-ppc	islet	3	0	2301	2.65453e-11	1.07336e-10	0.00203258	0.00722798	0.990739	H4	0.990739	VAR_14_24772829_A_T	0.644691
ipsc-ppc_0_ENSG00000157578	islet_0_ENSG00000157578	ENSG00000157578	ENSG00000157578	ENSG00000157578	ENSG00000157578	LCA5L	LCA5L	gene_expression	gene_expression	ipsc-ppc	islet	0	0	3133	1.08572e-07	1.72019e-07	0.0737103	0.115975	0.810315	H4	0.810315	VAR_21_40817507_C_A	0.0944458
ipsc-ppc_0_ENSG00000157637	islet_0_ENSG00000157637	ENSG00000157637	ENSG00000157637	ENSG00000157637	ENSG00000157637	SLC38A10	SLC38A10	gene_expression	gene_expression	ipsc-ppc	islet	0	0	3018	0.0029509	0.00696693	0.0144863	0.033259	0.942337	H4	0.942337	VAR_17_79259417_C_T	0.42829
ipsc-ppc_0_ENSG00000157823	islet_0_ENSG00000157823	ENSG00000157823	ENSG00000157823	ENSG00000157823	ENSG00000157823	AP3S2	AP3S2	gene_expression	gene_expression	ipsc-ppc	islet	0	0	2346	1.22768e-52	2.17523e-48	1.35014e-06	0.022945	0.977054	H4	0.977054	VAR_15_90420673_G_A	0.416845
ipsc-ppc_0_ENSG00000158023	islet_0_ENSG00000158023	ENSG00000158023	ENSG00000158023	ENSG00000158023	ENSG00000158023	WDR66	WDR66	gene_expression	gene_expression	ipsc-ppc	islet	0	0	1743	0.000228063	6.5916e-05	0.0280991	0.00715688	0.96445	H4	0.96445	VAR_12_122372815_A_C	0.988112
ipsc-ppc_0_ENSG00000158623	islet_0_ENSG00000158623	ENSG00000158623	ENSG00000158623	ENSG00000158623	ENSG00000158623	COPG2	COPG2	gene_expression	gene_expression	ipsc-ppc	islet	0	0	2027	5.75281e-19	6.91268e-15	1.05172e-05	0.125502	0.874487	H4	0.874487	VAR_7_130143420_T_C	0.868133
ipsc-ppc_0_ENSG00000158717	islet_0_ENSG00000158717	ENSG00000158717	ENSG00000158717	ENSG00000158717	ENSG00000158717	RNF166	RNF166	gene_expression	gene_expression	ipsc-ppc	islet	0	0	2718	3.52164e-11	3.62597e-09	5.15891e-05	0.00431611	0.995632	H4	0.995632	VAR_16_88774921_C_T	0.88727
ipsc-ppc_0_ENSG00000159884	islet_0_ENSG00000159884	ENSG00000159884	ENSG00000159884	ENSG00000159884	ENSG00000159884	CCDC107	CCDC107	gene_expression	gene_expression	ipsc-ppc	islet	0	0	1565	0.00718341	0.00454775	0.0567502	0.0350316	0.896487	H4	0.896487	VAR_9_35672236_C_T	0.648637
ipsc-ppc_0_ENSG00000160213	islet_0_ENSG00000160213	ENSG00000160213	ENSG00000160213	ENSG00000160213	ENSG00000160213	CSTB	CSTB	gene_expression	gene_expression	ipsc-ppc	islet	0	0	2158	2.03791e-12	4.3369e-09	4.91001e-06	0.00945852	0.990537	H4	0.990537	VAR_21_45201832_G_A	0.999443
ipsc-ppc_0_ENSG00000160229	islet_0_ENSG00000160229	ENSG00000160229	ENSG00000160229	ENSG00000160229	ENSG00000160229	ZNF66	ZNF66	gene_expression	gene_expression	ipsc-ppc	islet	0	0	3319	2.33419e-10	1.87205e-07	3.53005e-05	0.0273389	0.972626	H4	0.972626	VAR_19_21000095_C_T	0.055146
ipsc-ppc_0_ENSG00000160953	islet_0_ENSG00000160953	ENSG00000160953	ENSG00000160953	ENSG00000160953	ENSG00000160953	PWWP3A	PWWP3A	gene_expression	gene_expression	ipsc-ppc	islet	0	0	2422	0.0037114	0.00194871	0.0679196	0.0347703	0.89165	H4	0.89165	VAR_19_1364855_T_C	0.194994
ipsc-ppc_0_ENSG00000161036	islet_0_ENSG00000161036	ENSG00000161036	ENSG00000161036	ENSG00000161036	ENSG00000161036	LRWD1	LRWD1	gene_expression	gene_expression	ipsc-ppc	islet	0	0	1229	9.03396e-19	1.44684e-10	4.44511e-11	0.00612522	0.993875	H4	0.993875	VAR_7_102111183_C_T	0.380355
ipsc-ppc_0_ENSG00000161265	islet_0_ENSG00000161265	ENSG00000161265	ENSG00000161265	ENSG00000161265	ENSG00000161265	U2AF1L4	U2AF1L4	gene_expression	gene_expression	ipsc-ppc	islet	0	0	2007	1.1027e-18	4.59109e-15	6.30641e-06	0.025282	0.974712	H4	0.974712	VAR_19_36216043_A_G	0.0970607
ipsc-ppc_0_ENSG00000161395	islet_0_ENSG00000161395	ENSG00000161395	ENSG00000161395	ENSG00000161395	ENSG00000161395	PGAP3	PGAP3	gene_expression	gene_expression	ipsc-ppc	islet	0	0	1262	9.73908e-22	3.52753e-18	1.40701e-05	0.0500123	0.949974	H4	0.949974	VAR_17_37832735_T_C	0.178697
ipsc-ppc_0_ENSG00000161513	islet_0_ENSG00000161513	ENSG00000161513	ENSG00000161513	ENSG00000161513	ENSG00000161513	FDXR	FDXR	gene_expression	gene_expression	ipsc-ppc	islet	0	0	1889	1.50831e-07	0.000143684	4.45135e-06	0.00324382	0.996608	H4	0.996608	VAR_17_72869078_A_G	0.997222
ipsc-ppc_0_ENSG00000161618	islet_0_ENSG00000161618	ENSG00000161618	ENSG00000161618	ENSG00000161618	ENSG00000161618	ALDH16A1	ALDH16A1	gene_expression	gene_expression	ipsc-ppc	islet	0	0	1769	7.06366e-15	1.16294e-09	2.05792e-07	0.032914	0.967086	H4	0.967086	VAR_19_49965653_A_G	0.151685
ipsc-ppc_0_ENSG00000161904	islet_0_ENSG00000161904	ENSG00000161904	ENSG00000161904	ENSG00000161904	ENSG00000161904	LEMD2	LEMD2	gene_expression	gene_expression	ipsc-ppc	islet	0	0	2629	1.9839e-05	0.00260947	0.00667661	0.878077	0.112617	H3	0.878077
ipsc-ppc_0_ENSG00000161981	islet_0_ENSG00000161981	ENSG00000161981	ENSG00000161981	ENSG00000161981	ENSG00000161981	SNRNP25	SNRNP25	gene_expression	gene_expression	ipsc-ppc	islet	0	0	1065	2.21039e-06	8.24042e-07	0.0986074	0.0358957	0.865494	H4	0.865494	VAR_16_90538_T_C	0.227685
ipsc-ppc_0_ENSG00000162078	islet_0_ENSG00000162078	ENSG00000162078	ENSG00000162078	ENSG00000162078	ENSG00000162078	ZG16B	ZG16B	gene_expression	gene_expression	ipsc-ppc	islet	0	0	1523	9.53653e-43	1.16554e-33	2.94678e-12	0.00260411	0.997396	H4	0.997396	VAR_16_2880105_C_T	0.932123
ipsc-ppc_0_ENSG00000162384	islet_0_ENSG00000162384	ENSG00000162384	ENSG00000162384	ENSG00000162384	ENSG00000162384	CZIB	CZIB	gene_expression	gene_expression	ipsc-ppc	islet	0	0	2250	4.0067e-10	2.00371e-08	0.000621951	0.0301339	0.969244	H4	0.969244	VAR_1_53693930_T_C	0.0957373
ipsc-ppc_0_ENSG00000162836	islet_0_ENSG00000162836	ENSG00000162836	ENSG00000162836	ENSG00000162836	ENSG00000162836	ACP6	ACP6	gene_expression	gene_expression	ipsc-ppc	islet	0	0	1744	5.08208e-21	2.95844e-20	0.00292086	0.0160222	0.981057	H4	0.981057	VAR_1_147131465_T_C	0.27005
ipsc-ppc_1_ENSG00000162882	islet_0_ENSG00000162882	ENSG00000162882	ENSG00000162882	ENSG00000162882	ENSG00000162882	HAAO	HAAO	gene_expression	gene_expression	ipsc-ppc	islet	1	0	2388	0.00298244	0.000808575	0.122923	0.032485	0.840801	H4	0.840801	VAR_2_43022821_C_G	0.406686
ipsc-ppc_0_ENSG00000162885	islet_0_ENSG00000162885	ENSG00000162885	ENSG00000162885	ENSG00000162885	ENSG00000162885	B3GALNT2	B3GALNT2	gene_expression	gene_expression	ipsc-ppc	islet	0	0	1847	1.05339e-07	3.35218e-06	0.0282689	0.899524	0.0722039	H3	0.899524
ipsc-ppc_0_ENSG00000163257	islet_0_ENSG00000163257	ENSG00000163257	ENSG00000163257	ENSG00000163257	ENSG00000163257	DCAF16	DCAF16	gene_expression	gene_expression	ipsc-ppc	islet	0	0	2075	4.31271e-05	0.000334064	0.00115727	0.00797373	0.990492	H4	0.990492	VAR_4_17792869_A_C	0.260383
ipsc-ppc_0_ENSG00000163293	islet_0_ENSG00000163293	ENSG00000163293	ENSG00000163293	ENSG00000163293	ENSG00000163293	NIPAL1	NIPAL1	gene_expression	gene_expression	ipsc-ppc	islet	0	0	2445	1.16009e-09	8.00804e-09	0.116938	0.807137	0.0759248	H3	0.807137
ipsc-ppc_0_ENSG00000163382	islet_0_ENSG00000163382	ENSG00000163382	ENSG00000163382	ENSG00000163382	ENSG00000163382	NAXE	NAXE	gene_expression	gene_expression	ipsc-ppc	islet	0	0	1530	1.03745e-07	5.17198e-05	2.41399e-05	0.0110455	0.988879	H4	0.988879	VAR_1_156572159_A_G	0.333837
ipsc-ppc_0_ENSG00000163682	islet_0_ENSG00000163682	ENSG00000163682	ENSG00000163682	ENSG00000163682	ENSG00000163682	RPL9	RPL9	gene_expression	gene_expression	ipsc-ppc	islet	0	0	2164	1.17009e-88	3.52981e-74	4.66688e-17	0.0130916	0.986908	H4	0.986908	VAR_4_39446549_G_A	0.129018
ipsc-ppc_0_ENSG00000163702	islet_0_ENSG00000163702	ENSG00000163702	ENSG00000163702	ENSG00000163702	ENSG00000163702	IL17RC	IL17RC	gene_expression	gene_expression	ipsc-ppc	islet	0	0	1973	2.95652e-15	2.86092e-13	0.000284537	0.0265605	0.973155	H4	0.973155	VAR_3_9960070_C_T	0.35175
ipsc-ppc_0_ENSG00000163807	islet_0_ENSG00000163807	ENSG00000163807	ENSG00000163807	ENSG00000163807	ENSG00000163807	KIAA1143	KIAA1143	gene_expression	gene_expression	ipsc-ppc	islet	0	0	1658	4.90282e-08	9.54602e-07	0.00196969	0.0373902	0.960639	H4	0.960639	VAR_3_44771128_C_T	0.0703029
ipsc-ppc_0_ENSG00000163956	islet_0_ENSG00000163956	ENSG00000163956	ENSG00000163956	ENSG00000163956	ENSG00000163956	LRPAP1	LRPAP1	gene_expression	gene_expression	ipsc-ppc	islet	0	0	2116	8.11602e-17	2.7419e-13	3.84206e-06	0.0119919	0.988004	H4	0.988004	VAR_4_3521939_T_A	0.450732
ipsc-ppc_0_ENSG00000163964	islet_0_ENSG00000163964	ENSG00000163964	ENSG00000163964	ENSG00000163964	ENSG00000163964	PIGX	PIGX	gene_expression	gene_expression	ipsc-ppc	islet	0	0	2429	1.30373e-06	9.42909e-06	0.00700952	0.0497524	0.943227	H4	0.943227	VAR_3_196443996_G_C	0.0557351
ipsc-ppc_0_ENSG00000164307	islet_0_ENSG00000164307	ENSG00000164307	ENSG00000164307	ENSG00000164307	ENSG00000164307	ERAP1	ERAP1	gene_expression	gene_expression	ipsc-ppc	islet	0	0	2542	1.0984e-33	5.17167e-30	3.41942e-05	0.160159	0.839806	H4	0.839806	VAR_5_96123160_T_C	0.167094
ipsc-ppc_1_ENSG00000164307	islet_0_ENSG00000164307	ENSG00000164307	ENSG00000164307	ENSG00000164307	ENSG00000164307	ERAP1	ERAP1	gene_expression	gene_expression	ipsc-ppc	islet	1	0	2542	1.73803e-31	3.19221e-29	0.00541065	0.993765	0.000823848	H3	0.993765
ipsc-ppc_0_ENSG00000164308	islet_0_ENSG00000164308	ENSG00000164308	ENSG00000164308	ENSG00000164308	ENSG00000164308	ERAP2	ERAP2	gene_expression	gene_expression	ipsc-ppc	islet	0	0	2692	3.8737e-99	1.39271e-92	1.24986e-09	0.00349712	0.996503	H4	0.996503	VAR_5_96252589_T_C	0.539784
ipsc-ppc_0_ENSG00000164346	islet_0_ENSG00000164346	ENSG00000164346	ENSG00000164346	ENSG00000164346	ENSG00000164346	NSA2	NSA2	gene_expression	gene_expression	ipsc-ppc	islet	0	0	2158	4.33669e-31	1.59694e-26	1.65636e-06	0.0600536	0.939945	H4	0.939945	VAR_5_74055209_T_C	0.0468984
ipsc-ppc_0_ENSG00000164488	islet_0_ENSG00000164488	ENSG00000164488	ENSG00000164488	ENSG00000164488	ENSG00000164488	DACT2	DACT2	gene_expression	gene_expression	ipsc-ppc	islet	0	0	3251	3.04887e-08	0.000190903	2.06385e-05	0.128355	0.871434	H4	0.871434	VAR_6_168740147_C_T	0.051296
ipsc-ppc_0_ENSG00000164587	islet_0_ENSG00000164587	ENSG00000164587	ENSG00000164587	ENSG00000164587	ENSG00000164587	RPS14	RPS14	gene_expression	gene_expression	ipsc-ppc	islet	0	0	1883	9.19222e-12	1.3119e-08	3.36814e-05	0.0471168	0.95285	H4	0.95285	VAR_5_149822331_A_G	0.055261
ipsc-ppc_0_ENSG00000164615	islet_0_ENSG00000164615	ENSG00000164615	ENSG00000164615	ENSG00000164615	ENSG00000164615	CAMLG	CAMLG	gene_expression	gene_expression	ipsc-ppc	islet	0	0	1152	0.0115026	0.00819559	0.0979175	0.0689527	0.813432	H4	0.813432	VAR_5_134080856_G_A	0.0727982
ipsc-ppc_0_ENSG00000164647	islet_0_ENSG00000164647	ENSG00000164647	ENSG00000164647	ENSG00000164647	ENSG00000164647	STEAP1	STEAP1	gene_expression	gene_expression	ipsc-ppc	islet	0	0	2580	1.55732e-07	0.00634395	1.98563e-05	0.80869	0.184946	H3	0.80869
ipsc-ppc_0_ENSG00000164695	islet_0_ENSG00000164695	ENSG00000164695	ENSG00000164695	ENSG00000164695	ENSG00000164695	CHMP4C	CHMP4C	gene_expression	gene_expression	ipsc-ppc	islet	0	0	2065	3.77774e-17	4.4724e-16	0.000635016	0.00652499	0.99284	H4	0.99284	VAR_8_82670771_G_A	0.378383
ipsc-ppc_0_ENSG00000164880	islet_0_ENSG00000164880	ENSG00000164880	ENSG00000164880	ENSG00000164880	ENSG00000164880	INTS1	INTS1	gene_expression	gene_expression	ipsc-ppc	islet	0	0	2594	2.50015e-10	0.00149822	1.30725e-08	0.0774165	0.921085	H4	0.921085	VAR_7_1522157_T_C	0.0724357
ipsc-ppc_0_ENSG00000164919	islet_0_ENSG00000164919	ENSG00000164919	ENSG00000164919	ENSG00000164919	ENSG00000164919	COX6C	COX6C	gene_expression	gene_expression	ipsc-ppc	islet	0	0	1147	2.22354e-18	5.71027e-15	1.18823e-05	0.0295444	0.970444	H4	0.970444	VAR_8_100896323_G_A	0.0847572
ipsc-ppc_0_ENSG00000164978	islet_0_ENSG00000164978	ENSG00000164978	ENSG00000164978	ENSG00000164978	ENSG00000164978	NUDT2	NUDT2	gene_expression	gene_expression	ipsc-ppc	islet	0	0	1905	1.47026e-35	2.04741e-31	4.86874e-06	0.0668666	0.933129	H4	0.933129	VAR_9_34151463_C_T	0.435771
ipsc-ppc_1_ENSG00000164978	islet_0_ENSG00000164978	ENSG00000164978	ENSG00000164978	ENSG00000164978	ENSG00000164978	NUDT2	NUDT2	gene_expression	gene_expression	ipsc-ppc	islet	1	0	1905	8.10382e-36	2.29246e-31	2.68357e-06	0.0749896	0.925008	H4	0.925008	VAR_9_34340533_T_A	0.324687
ipsc-ppc_0_ENSG00000165171	islet_0_ENSG00000165171	ENSG00000165171	ENSG00000165171	ENSG00000165171	ENSG00000165171	METTL27	METTL27	gene_expression	gene_expression	ipsc-ppc	islet	0	0	1326	5.16117e-70	1.17491e-57	2.37733e-14	0.0531716	0.946828	H4	0.946828	VAR_7_73249299_G_C	0.0737907
ipsc-ppc_0_ENSG00000165490	islet_0_ENSG00000165490	ENSG00000165490	ENSG00000165490	ENSG00000165490	ENSG00000165490	DDIAS	DDIAS	gene_expression	gene_expression	ipsc-ppc	islet	0	0	2077	8.43522e-08	2.24494e-06	0.00449845	0.118845	0.876655	H4	0.876655	VAR_11_82593525_C_T	0.0757026
ipsc-ppc_0_ENSG00000165502	islet_0_ENSG00000165502	ENSG00000165502	ENSG00000165502	ENSG00000165502	ENSG00000165502	RPL36AL	RPL36AL	gene_expression	gene_expression	ipsc-ppc	islet	0	0	1634	3.11574e-17	9.02868e-11	1.14946e-08	0.032341	0.967659	H4	0.967659	VAR_14_50100683_C_G	0.0909471
ipsc-ppc_0_ENSG00000165730	islet_0_ENSG00000165730	ENSG00000165730	ENSG00000165730	ENSG00000165730	ENSG00000165730	STOX1	STOX1	gene_expression	gene_expression	ipsc-ppc	islet	0	0	2341	1.42816e-25	7.7745e-26	0.0527226	0.0277812	0.919496	H4	0.919496	VAR_10_70586459_T_C	0.777333
ipsc-ppc_0_ENSG00000165948	islet_0_ENSG00000165948	ENSG00000165948	ENSG00000165948	ENSG00000165948	ENSG00000165948	IFI27L1	IFI27L1	gene_expression	gene_expression	ipsc-ppc	islet	0	0	2650	3.04357e-16	1.10215e-10	4.93243e-08	0.0168783	0.983122	H4	0.983122	VAR_14_94567032_C_T	0.90825
ipsc-ppc_1_ENSG00000165948	islet_0_ENSG00000165948	ENSG00000165948	ENSG00000165948	ENSG00000165948	ENSG00000165948	IFI27L1	IFI27L1	gene_expression	gene_expression	ipsc-ppc	islet	1	0	2650	2.20815e-10	5.52446e-09	0.0357855	0.895228	0.0689862	H3	0.895228
ipsc-ppc_0_ENSG00000166037	islet_0_ENSG00000166037	ENSG00000166037	ENSG00000166037	ENSG00000166037	ENSG00000166037	CEP57	CEP57	gene_expression	gene_expression	ipsc-ppc	islet	0	0	2171	3.37782e-05	9.25834e-05	0.0514692	0.140265	0.80814	H4	0.80814	VAR_11_95596873_C_T	0.040104
ipsc-ppc_0_ENSG00000166130	islet_0_ENSG00000166130	ENSG00000166130	ENSG00000166130	ENSG00000166130	ENSG00000166130	IKBIP	IKBIP	gene_expression	gene_expression	ipsc-ppc	islet	0	0	1893	2.96741e-20	3.11803e-20	0.0212462	0.0213672	0.957387	H4	0.957387	VAR_12_99044920_C_T	0.367776
ipsc-ppc_0_ENSG00000166340	islet_0_ENSG00000166340	ENSG00000166340	ENSG00000166340	ENSG00000166340	ENSG00000166340	TPP1	TPP1	gene_expression	gene_expression	ipsc-ppc	islet	0	0	2484	1.92205e-11	5.52405e-09	0.00345255	0.992274	0.00427374	H3	0.992274
ipsc-ppc_0_ENSG00000166394	islet_0_ENSG00000166394	ENSG00000166394	ENSG00000166394	ENSG00000166394	ENSG00000166394	CYB5R2	CYB5R2	gene_expression	gene_expression	ipsc-ppc	islet	0	0	2932	2.3435e-06	3.8491e-05	0.00234369	0.0375341	0.960081	H4	0.960081	VAR_11_7677651_G_C	0.195559
ipsc-ppc_0_ENSG00000166435	islet_0_ENSG00000166435	ENSG00000166435	ENSG00000166435	ENSG00000166435	ENSG00000166435	XRRA1	XRRA1	gene_expression	gene_expression	ipsc-ppc	islet	0	0	2020	2.73134e-82	3.97402e-65	1.38993e-19	0.0192423	0.980758	H4	0.980758	VAR_11_74659302_A_T	0.210724
ipsc-ppc_0_ENSG00000166436	islet_0_ENSG00000166436	ENSG00000166436	ENSG00000166436	ENSG00000166436	ENSG00000166436	TRIM66	TRIM66	gene_expression	gene_expression	ipsc-ppc	islet	0	0	2231	6.09339e-34	6.54889e-28	1.07851e-08	0.010602	0.989398	H4	0.989398	VAR_11_8701836_C_T	0.417515
ipsc-ppc_0_ENSG00000166529	islet_0_ENSG00000166529	ENSG00000166529	ENSG00000166529	ENSG00000166529	ENSG00000166529	ZSCAN21	ZSCAN21	gene_expression	gene_expression	ipsc-ppc	islet	0	0	999	2.12598e-14	1.58518e-09	1.2961e-05	0.966367	0.03362	H3	0.966367
ipsc-ppc_0_ENSG00000166750	islet_0_ENSG00000166750	ENSG00000166750	ENSG00000166750	ENSG00000166750	ENSG00000166750	SLFN5	SLFN5	gene_expression	gene_expression	ipsc-ppc	islet	0	0	1874	1.11949e-13	9.01038e-11	6.98142e-05	0.0552462	0.944684	H4	0.944684	VAR_17_33563119_A_T	0.0870631
ipsc-ppc_0_ENSG00000166788	islet_0_ENSG00000166788	ENSG00000166788	ENSG00000166788	ENSG00000166788	ENSG00000166788	SAAL1	SAAL1	gene_expression	gene_expression	ipsc-ppc	islet	0	0	2126	1.89523e-24	6.08737e-18	6.5716e-09	0.0201278	0.979872	H4	0.979872	VAR_11_18122931_G_A	0.106474
ipsc-ppc_0_ENSG00000166847	islet_0_ENSG00000166847	ENSG00000166847	ENSG00000166847	ENSG00000166847	ENSG00000166847	DCTN5	DCTN5	gene_expression	gene_expression	ipsc-ppc	islet	0	0	1902	1.43794e-24	8.26375e-22	5.75175e-05	0.0320872	0.967855	H4	0.967855	VAR_16_23653979_T_A	0.137193
ipsc-ppc_0_ENSG00000166896	islet_0_ENSG00000166896	ENSG00000166896	ENSG00000166896	ENSG00000166896	ENSG00000166896	ATP23	ATP23	gene_expression	gene_expression	ipsc-ppc	islet	0	0	1699	2.25802e-49	1.5092e-43	2.06404e-08	0.0128083	0.987192	H4	0.987192	VAR_12_58315338_C_T	0.206756
ipsc-ppc_0_ENSG00000166897	islet_0_ENSG00000166897	ENSG00000166897	ENSG00000166897	ENSG00000166897	ENSG00000166897	ELFN2	ELFN2	gene_expression	gene_expression	ipsc-ppc	islet	0	0	2349	2.66241e-89	5.75246e-88	0.0441033	0.952901	0.0029956	H3	0.952901
ipsc-ppc_0_ENSG00000166913	islet_0_ENSG00000166913	ENSG00000166913	ENSG00000166913	ENSG00000166913	ENSG00000166913	YWHAB	YWHAB	gene_expression	gene_expression	ipsc-ppc	islet	0	0	1604	0.000143517	0.00798194	0.000622964	0.0336896	0.957562	H4	0.957562	VAR_20_43538597_G_T	0.0784903
ipsc-ppc_0_ENSG00000166938	islet_0_ENSG00000166938	ENSG00000166938	ENSG00000166938	ENSG00000166938	ENSG00000166938	DIS3L	DIS3L	gene_expression	gene_expression	ipsc-ppc	islet	0	0	2426	1.07234e-08	2.57649e-08	0.013045	0.0303865	0.956569	H4	0.956569	VAR_15_66552066_G_C	0.439976
ipsc-ppc_0_ENSG00000166949	islet_0_ENSG00000166949	ENSG00000166949	ENSG00000166949	ENSG00000166949	ENSG00000166949	SMAD3	SMAD3	gene_expression	gene_expression	ipsc-ppc	islet	0	0	2507	0.000564338	0.00125581	0.0118791	0.0254736	0.960827	H4	0.960827	VAR_15_67464291_A_G	0.216039
ipsc-ppc_0_ENSG00000167136	islet_0_ENSG00000167136	ENSG00000167136	ENSG00000167136	ENSG00000167136	ENSG00000167136	ENDOG	ENDOG	gene_expression	gene_expression	ipsc-ppc	islet	0	0	1174	5.47239e-08	7.0423e-07	0.00244056	0.0304399	0.967119	H4	0.967119	VAR_9_131579338_G_C	0.0863143
ipsc-ppc_0_ENSG00000167183	islet_0_ENSG00000167183	ENSG00000167183	ENSG00000167183	ENSG00000167183	ENSG00000167183	PRR15L	PRR15L	gene_expression	gene_expression	ipsc-ppc	islet	0	0	1567	0.000406667	0.0800988	0.00413664	0.814668	0.10069	H3	0.814668
ipsc-ppc_0_ENSG00000167202	islet_0_ENSG00000167202	ENSG00000167202	ENSG00000167202	ENSG00000167202	ENSG00000167202	TBC1D2B	TBC1D2B	gene_expression	gene_expression	ipsc-ppc	islet	0	0	2412	9.47816e-09	0.000183683	7.27322e-06	0.140092	0.859717	H4	0.859717	VAR_15_78282533_G_A	0.0899202
ipsc-ppc_0_ENSG00000167220	islet_0_ENSG00000167220	ENSG00000167220	ENSG00000167220	ENSG00000167220	ENSG00000167220	HDHD2	HDHD2	gene_expression	gene_expression	ipsc-ppc	islet	0	0	2200	5.40756e-14	7.95252e-14	0.0693192	0.101113	0.829567	H4	0.829567	VAR_18_44679781_T_C	0.0447862
ipsc-ppc_0_ENSG00000167468	islet_0_ENSG00000167468	ENSG00000167468	ENSG00000167468	ENSG00000167468	ENSG00000167468	GPX4	GPX4	gene_expression	gene_expression	ipsc-ppc	islet	0	0	2744	2.11926e-10	8.62014e-09	0.00302193	0.122043	0.874935	H4	0.874935	VAR_19_1103465_A_G	0.394284
ipsc-ppc_0_ENSG00000167543	islet_0_ENSG00000167543	ENSG00000167543	ENSG00000167543	ENSG00000167543	ENSG00000167543	TP53I13	TP53I13	gene_expression	gene_expression	ipsc-ppc	islet	0	0	1052	2.28435e-06	0.00262893	1.51541e-05	0.0164592	0.980894	H4	0.980894	VAR_17_27907313_A_G	0.266106
ipsc-ppc_0_ENSG00000167644	islet_0_ENSG00000167644	ENSG00000167644	ENSG00000167644	ENSG00000167644	ENSG00000167644	C19orf33	C19orf33	gene_expression	gene_expression	ipsc-ppc	islet	0	0	1919	5.77825e-09	8.90024e-08	0.00603994	0.0921313	0.901829	H4	0.901829	VAR_19_38794895_T_C	0.318391
ipsc-ppc_0_ENSG00000167695	islet_0_ENSG00000167695	ENSG00000167695	ENSG00000167695	ENSG00000167695	ENSG00000167695	TLCD3A	TLCD3A	gene_expression	gene_expression	ipsc-ppc	islet	0	0	2511	4.25581e-10	2.087e-08	0.0196825	0.965192	0.0151258	H3	0.965192
ipsc-ppc_0_ENSG00000167720	islet_0_ENSG00000167720	ENSG00000167720	ENSG00000167720	ENSG00000167720	ENSG00000167720	SRR	SRR	gene_expression	gene_expression	ipsc-ppc	islet	0	0	2133	2.7098e-26	1.68075e-20	1.12735e-08	0.00599838	0.994002	H4	0.994002	VAR_17_2207425_C_T	0.492117
ipsc-ppc_0_ENSG00000167723	islet_0_ENSG00000167723	ENSG00000167723	ENSG00000167723	ENSG00000167723	ENSG00000167723	TRPV3	TRPV3	gene_expression	gene_expression	ipsc-ppc	islet	0	0	2653	5.27706e-06	4.1291e-05	0.11215	0.877518	0.0102855	H3	0.877518
ipsc-ppc_0_ENSG00000167747	islet_0_ENSG00000167747	ENSG00000167747	ENSG00000167747	ENSG00000167747	ENSG00000167747	C19orf48	C19orf48	gene_expression	gene_expression	ipsc-ppc	islet	0	0	2304	9.39521e-08	0.000953969	6.50165e-06	0.0650824	0.933957	H4	0.933957	VAR_19_51293004_G_C	0.0966433
ipsc-ppc_0_ENSG00000167904	islet_0_ENSG00000167904	ENSG00000167904	ENSG00000167904	ENSG00000167904	ENSG00000167904	TMEM68	TMEM68	gene_expression	gene_expression	ipsc-ppc	islet	0	0	2122	1.50115e-08	2.42746e-08	0.0635633	0.101952	0.834485	H4	0.834485	VAR_8_56718673_A_G	0.0971779
ipsc-ppc_0_ENSG00000167930	islet_0_ENSG00000167930	ENSG00000167930	ENSG00000167930	ENSG00000167930	ENSG00000167930	FAM234A	FAM234A	gene_expression	gene_expression	ipsc-ppc	islet	0	0	1551	0.000398582	0.00198753	0.0094825	0.0463426	0.941789	H4	0.941789	VAR_16_295117_A_G	0.154586
ipsc-ppc_0_ENSG00000168028	islet_0_ENSG00000168028	ENSG00000168028	ENSG00000168028	ENSG00000168028	ENSG00000168028	RPSA	RPSA	gene_expression	gene_expression	ipsc-ppc	islet	0	0	1993	2.13514e-39	5.07228e-37	0.000507297	0.119635	0.879858	H4	0.879858	VAR_3_39447294_A_C	0.241788
ipsc-ppc_0_ENSG00000168056	islet_0_ENSG00000168056	ENSG00000168056	ENSG00000168056	ENSG00000168056	ENSG00000168056	LTBP3	LTBP3	gene_expression	gene_expression	ipsc-ppc	islet	0	0	1341	2.11414e-05	1.1023e-05	0.0614268	0.0311201	0.907421	H4	0.907421	VAR_11_65327655_G_A	0.181518
ipsc-ppc_1_ENSG00000168056	islet_0_ENSG00000168056	ENSG00000168056	ENSG00000168056	ENSG00000168056	ENSG00000168056	LTBP3	LTBP3	gene_expression	gene_expression	ipsc-ppc	islet	1	0	1341	1.94737e-05	3.19409e-05	0.0565812	0.0919534	0.851414	H4	0.851414	VAR_11_65336158_C_T	0.250211
ipsc-ppc_0_ENSG00000168291	islet_0_ENSG00000168291	ENSG00000168291	ENSG00000168291	ENSG00000168291	ENSG00000168291	PDHB	PDHB	gene_expression	gene_expression	ipsc-ppc	islet	0	0	2152	1.56365e-11	5.60385e-07	2.41364e-05	0.864874	0.135102	H3	0.864874
ipsc-ppc_1_ENSG00000168291	islet_0_ENSG00000168291	ENSG00000168291	ENSG00000168291	ENSG00000168291	ENSG00000168291	PDHB	PDHB	gene_expression	gene_expression	ipsc-ppc	islet	1	0	2152	7.2499e-08	5.63174e-07	0.111909	0.869295	0.0187955	H3	0.869295
ipsc-ppc_0_ENSG00000168385	islet_0_ENSG00000168385	ENSG00000168385	ENSG00000168385	ENSG00000168385	ENSG00000168385	SEPTIN2	SEPTIN2	gene_expression	gene_expression	ipsc-ppc	islet	0	0	2755	6.38203e-14	1.46007e-13	0.0114112	0.025143	0.963446	H4	0.963446	VAR_2_242191689_G_A	0.335437
ipsc-ppc_0_ENSG00000168411	islet_0_ENSG00000168411	ENSG00000168411	ENSG00000168411	ENSG00000168411	ENSG00000168411	RFWD3	RFWD3	gene_expression	gene_expression	ipsc-ppc	islet	0	0	2041	2.09952e-24	2.60213e-22	0.00734932	0.910786	0.0818645	H3	0.910786
ipsc-ppc_0_ENSG00000168434	islet_0_ENSG00000168434	ENSG00000168434	ENSG00000168434	ENSG00000168434	ENSG00000168434	COG7	COG7	gene_expression	gene_expression	ipsc-ppc	islet	0	0	2028	2.04487e-07	1.65655e-05	0.000406414	0.0319561	0.967621	H4	0.967621	VAR_16_23403031_T_A	0.0991589
ipsc-ppc_0_ENSG00000168653	islet_0_ENSG00000168653	ENSG00000168653	ENSG00000168653	ENSG00000168653	ENSG00000168653	NDUFS5	NDUFS5	gene_expression	gene_expression	ipsc-ppc	islet	0	0	1562	2.05805e-68	5.58552e-50	5.0405e-21	0.0126925	0.987307	H4	0.987307	VAR_1_39492462_C_T	0.72041
ipsc-ppc_1_ENSG00000168653	islet_0_ENSG00000168653	ENSG00000168653	ENSG00000168653	ENSG00000168653	ENSG00000168653	NDUFS5	NDUFS5	gene_expression	gene_expression	ipsc-ppc	islet	1	0	1562	4.38346e-49	3.61443e-48	0.107358	0.885223	0.00741859	H3	0.885223
ipsc-ppc_0_ENSG00000168765	islet_0_ENSG00000168765	ENSG00000168765	ENSG00000168765	ENSG00000168765	ENSG00000168765	GSTM4	GSTM4	gene_expression	gene_expression	ipsc-ppc	islet	0	0	1579	6.31241e-28	1.19297e-25	3.54613e-05	0.00570749	0.994257	H4	0.994257	VAR_1_110193645_T_G	0.924875
ipsc-ppc_0_ENSG00000169169	islet_0_ENSG00000169169	ENSG00000169169	ENSG00000169169	ENSG00000169169	ENSG00000169169	CPT1C	CPT1C	gene_expression	gene_expression	ipsc-ppc	islet	0	0	1614	3.41672e-11	1.4432e-11	0.00561826	0.00138011	0.993002	H4	0.993002	VAR_19_50196451_C_T	0.990289
ipsc-ppc_0_ENSG00000169220	islet_0_ENSG00000169220	ENSG00000169220	ENSG00000169220	ENSG00000169220	ENSG00000169220	RGS14	RGS14	gene_expression	gene_expression	ipsc-ppc	islet	0	0	1093	9.2229e-51	5.84462e-41	3.18293e-12	0.0191896	0.98081	H4	0.98081	VAR_5_176799992_T_C	1
ipsc-ppc_0_ENSG00000169371	islet_0_ENSG00000169371	ENSG00000169371	ENSG00000169371	ENSG00000169371	ENSG00000169371	SNUPN	SNUPN	gene_expression	gene_expression	ipsc-ppc	islet	0	0	1037	7.48479e-06	0.000844337	0.00747588	0.843183	0.148489	H3	0.843183
ipsc-ppc_0_ENSG00000169609	islet_0_ENSG00000169609	ENSG00000169609	ENSG00000169609	ENSG00000169609	ENSG00000169609	C15orf40	C15orf40	gene_expression	gene_expression	ipsc-ppc	islet	0	0	1165	3.15125e-08	1.43913e-07	0.0284826	0.129234	0.842284	H4	0.842284	VAR_15_83671826_C_A	0.446013
ipsc-ppc_0_ENSG00000169629	islet_0_ENSG00000169629	ENSG00000169629	ENSG00000169629	ENSG00000169629	ENSG00000169629	RGPD8	RGPD8	gene_expression	gene_expression	ipsc-ppc	islet	0	0	1809	9.52713e-38	4.40961e-36	0.00351306	0.161766	0.834721	H4	0.834721	VAR_2_113192136_G_A	0.481124
ipsc-ppc_0_ENSG00000169689	islet_0_ENSG00000169689	ENSG00000169689	ENSG00000169689	ENSG00000169689	ENSG00000169689	CENPX	CENPX	gene_expression	gene_expression	ipsc-ppc	islet	0	0	2220	1.52557e-14	2.1356e-14	0.00288932	0.00305063	0.99406	H4	0.99406	VAR_17_79972901_C_T	0.7322
ipsc-ppc_0_ENSG00000169857	islet_0_ENSG00000169857	ENSG00000169857	ENSG00000169857	ENSG00000169857	ENSG00000169857	AVEN	AVEN	gene_expression	gene_expression	ipsc-ppc	islet	0	0	2634	1.25998e-07	3.88401e-07	0.0148586	0.0448629	0.940278	H4	0.940278	VAR_15_34335230_C_G	0.174858
ipsc-ppc_0_ENSG00000170248	islet_0_ENSG00000170248	ENSG00000170248	ENSG00000170248	ENSG00000170248	ENSG00000170248	PDCD6IP	PDCD6IP	gene_expression	gene_expression	ipsc-ppc	islet	0	0	1697	1.97937e-06	0.00744692	2.38498e-05	0.0888258	0.903701	H4	0.903701	VAR_3_33859855_T_C	0.125872
ipsc-ppc_0_ENSG00000170266	islet_0_ENSG00000170266	ENSG00000170266	ENSG00000170266	ENSG00000170266	ENSG00000170266	GLB1	GLB1	gene_expression	gene_expression	ipsc-ppc	islet	0	0	2005	4.3155e-09	0.00312048	1.37831e-06	0.996637	0.000240975	H3	0.996637
ipsc-ppc_0_ENSG00000170291	islet_0_ENSG00000170291	ENSG00000170291	ENSG00000170291	ENSG00000170291	ENSG00000170291	ELP5	ELP5	gene_expression	gene_expression	ipsc-ppc	islet	0	0	2006	2.30638e-37	2.71792e-14	5.18127e-26	0.00511091	0.994889	H4	0.994889	VAR_17_7158203_T_G	0.500033
ipsc-ppc_0_ENSG00000170458	islet_0_ENSG00000170458	ENSG00000170458	ENSG00000170458	ENSG00000170458	ENSG00000170458	CD14	CD14	gene_expression	gene_expression	ipsc-ppc	islet	0	0	1257	1.81141e-07	0.000319265	2.64035e-05	0.0455828	0.954071	H4	0.954071	VAR_5_140005918_A_G	0.176529
ipsc-ppc_0_ENSG00000170846	islet_0_ENSG00000170846	ENSG00000170846	ENSG00000170846	ENSG00000170846	ENSG00000170846	AC093323.1	AC093323.1	gene_expression	gene_expression	ipsc-ppc	islet	0	0	2711	2.56231e-12	2.30452e-08	1.32147e-07	0.000188707	0.999811	H4	0.999811	VAR_4_6678234_G_T	0.999992
ipsc-ppc_0_ENSG00000170906	islet_0_ENSG00000170906	ENSG00000170906	ENSG00000170906	ENSG00000170906	ENSG00000170906	NDUFA3	NDUFA3	gene_expression	gene_expression	ipsc-ppc	islet	0	0	2873	5.25024e-14	2.19265e-11	2.27826e-05	0.0085232	0.991454	H4	0.991454	VAR_19_54611734_A_G	0.90248
ipsc-ppc_0_ENSG00000170955	islet_0_ENSG00000170955	ENSG00000170955	ENSG00000170955	ENSG00000170955	ENSG00000170955	CAVIN3	CAVIN3	gene_expression	gene_expression	ipsc-ppc	islet	0	0	2566	0.00226405	0.00105498	0.0622821	0.0281154	0.906284	H4	0.906284	VAR_11_6341365_C_T	0.34067
ipsc-ppc_0_ENSG00000171103	islet_0_ENSG00000171103	ENSG00000171103	ENSG00000171103	ENSG00000171103	ENSG00000171103	TRMT61B	TRMT61B	gene_expression	gene_expression	ipsc-ppc	islet	0	0	2271	3.26484e-43	1.59165e-34	8.19415e-11	0.0389864	0.961014	H4	0.961014	VAR_2_29092850_G_T	0.12177
ipsc-ppc_0_ENSG00000171109	islet_0_ENSG00000171109	ENSG00000171109	ENSG00000171109	ENSG00000171109	ENSG00000171109	MFN1	MFN1	gene_expression	gene_expression	ipsc-ppc	islet	0	0	1839	1.13133e-09	1.11857e-09	0.0752075	0.0735077	0.851285	H4	0.851285	VAR_3_179070454_C_T	0.16499
ipsc-ppc_0_ENSG00000171130	islet_0_ENSG00000171130	ENSG00000171130	ENSG00000171130	ENSG00000171130	ENSG00000171130	ATP6V0E2	ATP6V0E2	gene_expression	gene_expression	ipsc-ppc	islet	0	0	1515	1.50757e-13	1.24328e-08	3.00407e-07	0.023798	0.976202	H4	0.976202	VAR_7_149582747_T_C	0.1716
ipsc-ppc_0_ENSG00000171298	islet_0_ENSG00000171298	ENSG00000171298	ENSG00000171298	ENSG00000171298	ENSG00000171298	GAA	GAA	gene_expression	gene_expression	ipsc-ppc	islet	0	0	2447	1.94721e-12	6.27629e-12	0.00351489	0.0103431	0.986142	H4	0.986142	VAR_17_78076592_A_C	0.999964
ipsc-ppc_0_ENSG00000171574	islet_0_ENSG00000171574	ENSG00000171574	ENSG00000171574	ENSG00000171574	ENSG00000171574	ZNF584	ZNF584	gene_expression	gene_expression	ipsc-ppc	islet	0	0	1468	6.34169e-28	7.19899e-26	0.000565948	0.0633094	0.936125	H4	0.936125	VAR_19_58929222_G_A	0.0505695
ipsc-ppc_0_ENSG00000171700	islet_0_ENSG00000171700	ENSG00000171700	ENSG00000171700	ENSG00000171700	ENSG00000171700	RGS19	RGS19	gene_expression	gene_expression	ipsc-ppc	islet	0	0	1594	1.00107e-18	3.02089e-19	0.124452	0.0367165	0.838832	H4	0.838832	VAR_20_62712053_T_C	0.419158
ipsc-ppc_0_ENSG00000171714	islet_0_ENSG00000171714	ENSG00000171714	ENSG00000171714	ENSG00000171714	ENSG00000171714	ANO5	ANO5	gene_expression	gene_expression	ipsc-ppc	islet	0	0	3428	4.14116e-11	0.000383281	5.9758e-09	0.0543631	0.945254	H4	0.945254	VAR_11_22276277_C_T	0.0772211
ipsc-ppc_0_ENSG00000172006	islet_0_ENSG00000172006	ENSG00000172006	ENSG00000172006	ENSG00000172006	ENSG00000172006	ZNF554	ZNF554	gene_expression	gene_expression	ipsc-ppc	islet	0	0	3058	6.34561e-09	1.05576e-08	0.0276139	0.0450155	0.927371	H4	0.927371	VAR_19_2786397_C_G	0.0977533
ipsc-ppc_0_ENSG00000172113	islet_0_ENSG00000172113	ENSG00000172113	ENSG00000172113	ENSG00000172113	ENSG00000172113	NME6	NME6	gene_expression	gene_expression	ipsc-ppc	islet	0	0	737	9.28468e-09	1.57303e-05	7.82324e-05	0.131674	0.868232	H4	0.868232	VAR_3_48335857_C_T	0.021277
ipsc-ppc_0_ENSG00000172500	islet_0_ENSG00000172500	ENSG00000172500	ENSG00000172500	ENSG00000172500	ENSG00000172500	FIBP	FIBP	gene_expression	gene_expression	ipsc-ppc	islet	0	0	1383	1.09572e-08	0.0173448	2.57861e-08	0.0398754	0.94278	H4	0.94278	VAR_11_65656564_C_T	0.762839
ipsc-ppc_1_ENSG00000172500	islet_0_ENSG00000172500	ENSG00000172500	ENSG00000172500	ENSG00000172500	ENSG00000172500	FIBP	FIBP	gene_expression	gene_expression	ipsc-ppc	islet	1	0	1383	0.0229438	0.0187688	0.0539945	0.0433085	0.860984	H4	0.860984	VAR_11_65647105_A_G	0.995049
ipsc-ppc_0_ENSG00000172548	islet_0_ENSG00000172548	ENSG00000172548	ENSG00000172548	ENSG00000172548	ENSG00000172548	NIPAL4	NIPAL4	gene_expression	gene_expression	ipsc-ppc	islet	0	0	2634	4.3457e-24	9.24363e-24	0.0193937	0.0403117	0.940295	H4	0.940295	VAR_5_156886698_C_T	0.356292
ipsc-ppc_0_ENSG00000172594	islet_0_ENSG00000172594	ENSG00000172594	ENSG00000172594	ENSG00000172594	ENSG00000172594	SMPDL3A	SMPDL3A	gene_expression	gene_expression	ipsc-ppc	islet	0	0	2181	0.000335039	0.000136908	0.00533905	0.0011887	0.993	H4	0.993	VAR_6_123125411_T_C	0.999858
ipsc-ppc_1_ENSG00000172687	islet_0_ENSG00000172687	ENSG00000172687	ENSG00000172687	ENSG00000172687	ENSG00000172687	ZNF738	ZNF738	gene_expression	gene_expression	ipsc-ppc	islet	1	0	2856	1.9159e-15	9.94887e-15	0.156883	0.814632	0.0284845	H3	0.814632
ipsc-ppc_0_ENSG00000172687	islet_0_ENSG00000172687	ENSG00000172687	ENSG00000172687	ENSG00000172687	ENSG00000172687	ZNF738	ZNF738	gene_expression	gene_expression	ipsc-ppc	islet	0	0	2856	7.89535e-21	1.96975e-15	6.46509e-07	0.160453	0.839546	H4	0.839546	VAR_19_21571691_A_G	0.107717
ipsc-ppc_0_ENSG00000172992	islet_0_ENSG00000172992	ENSG00000172992	ENSG00000172992	ENSG00000172992	ENSG00000172992	DCAKD	DCAKD	gene_expression	gene_expression	ipsc-ppc	islet	0	0	1727	5.48938e-05	0.0071159	0.00021091	0.0263741	0.966244	H4	0.966244	VAR_17_43132719_A_C	0.405923
ipsc-ppc_0_ENSG00000173156	islet_0_ENSG00000173156	ENSG00000173156	ENSG00000173156	ENSG00000173156	ENSG00000173156	RHOD	RHOD	gene_expression	gene_expression	ipsc-ppc	islet	0	0	554	3.32974e-05	3.78796e-06	0.0877529	0.00907975	0.90313	H4	0.90313	VAR_11_66840299_C_T	0.38878
ipsc-ppc_0_ENSG00000173214	islet_0_ENSG00000173214	ENSG00000173214	ENSG00000173214	ENSG00000173214	ENSG00000173214	MFSD4B	MFSD4B	gene_expression	gene_expression	ipsc-ppc	islet	0	0	2274	4.11101e-16	4.31621e-11	1.92342e-08	0.00102044	0.99898	H4	0.99898	VAR_6_111582885_A_G	0.590251
ipsc-ppc_0_ENSG00000173226	islet_0_ENSG00000173226	ENSG00000173226	ENSG00000173226	ENSG00000173226	ENSG00000173226	IQCB1	IQCB1	gene_expression	gene_expression	ipsc-ppc	islet	0	0	2186	1.51613e-47	3.01199e-36	5.03364e-12	1	2.15483e-11	H3	1
ipsc-ppc_1_ENSG00000173226	islet_0_ENSG00000173226	ENSG00000173226	ENSG00000173226	ENSG00000173226	ENSG00000173226	IQCB1	IQCB1	gene_expression	gene_expression	ipsc-ppc	islet	1	0	2186	2.92833e-37	1.70332e-37	0.0972223	0.0557042	0.847074	H4	0.847074	VAR_3_121480038_G_A	1
ipsc-ppc_0_ENSG00000173262	islet_0_ENSG00000173262	ENSG00000173262	ENSG00000173262	ENSG00000173262	ENSG00000173262	SLC2A14	SLC2A14	gene_expression	gene_expression	ipsc-ppc	islet	0	0	2432	6.12275e-08	3.32924e-05	4.2664e-05	0.0222208	0.977703	H4	0.977703	VAR_12_8057987_T_A	0.0934469
ipsc-ppc_0_ENSG00000173517	islet_0_ENSG00000173517	ENSG00000173517	ENSG00000173517	ENSG00000173517	ENSG00000173517	PEAK1	PEAK1	gene_expression	gene_expression	ipsc-ppc	islet	0	0	2233	0.000982777	0.00834452	0.103441	0.878285	0.00894664	H3	0.878285
ipsc-ppc_0_ENSG00000173567	islet_0_ENSG00000173567	ENSG00000173567	ENSG00000173567	ENSG00000173567	ENSG00000173567	ADGRF3	ADGRF3	gene_expression	gene_expression	ipsc-ppc	islet	0	0	1713	3.63238e-07	0.00966548	5.74067e-06	0.151916	0.838412	H4	0.838412	VAR_2_26573452_G_A	0.121023
ipsc-ppc_1_ENSG00000173567	islet_0_ENSG00000173567	ENSG00000173567	ENSG00000173567	ENSG00000173567	ENSG00000173567	ADGRF3	ADGRF3	gene_expression	gene_expression	ipsc-ppc	islet	1	0	1713	0.00316058	0.00594682	0.0499502	0.0931366	0.847806	H4	0.847806	VAR_2_26562616_T_C	0.425195
ipsc-ppc_0_ENSG00000174080	islet_0_ENSG00000174080	ENSG00000174080	ENSG00000174080	ENSG00000174080	ENSG00000174080	CTSF	CTSF	gene_expression	gene_expression	ipsc-ppc	islet	0	0	900	2.00383e-09	3.30932e-09	0.0253218	0.0408852	0.933793	H4	0.933793	VAR_11_66340968_A_G	0.186616
ipsc-ppc_0_ENSG00000174194	islet_0_ENSG00000174194	ENSG00000174194	ENSG00000174194	ENSG00000174194	ENSG00000174194	AGAP8	AGAP8	gene_expression	gene_expression	ipsc-ppc	islet	0	0	919	2.40464e-24	2.98108e-20	1.72974e-06	0.0204643	0.979534	H4	0.979534	VAR_10_51585752_C_T	0.343234
ipsc-ppc_0_ENSG00000174327	islet_0_ENSG00000174327	ENSG00000174327	ENSG00000174327	ENSG00000174327	ENSG00000174327	SLC16A13	SLC16A13	gene_expression	gene_expression	ipsc-ppc	islet	0	0	2126	0.0150652	0.00812396	0.0848919	0.0449311	0.846988	H4	0.846988	VAR_17_6948887_G_T	0.262364
ipsc-ppc_0_ENSG00000174358	islet_0_ENSG00000174358	ENSG00000174358	ENSG00000174358	ENSG00000174358	ENSG00000174358	SLC6A19	SLC6A19	gene_expression	gene_expression	ipsc-ppc	islet	0	0	2185	3.26924e-11	1.99204e-10	0.139241	0.848423	0.0123355	H3	0.848423
ipsc-ppc_0_ENSG00000174514	islet_0_ENSG00000174514	ENSG00000174514	ENSG00000174514	ENSG00000174514	ENSG00000174514	MFSD4A	MFSD4A	gene_expression	gene_expression	ipsc-ppc	islet	0	0	1891	6.00469e-06	3.22082e-06	0.0122807	0.00560505	0.982105	H4	0.982105	VAR_1_205562202_G_A	0.707092
ipsc-ppc_0_ENSG00000174780	islet_0_ENSG00000174780	ENSG00000174780	ENSG00000174780	ENSG00000174780	ENSG00000174780	SRP72	SRP72	gene_expression	gene_expression	ipsc-ppc	islet	0	0	2674	1.74858e-12	1.33599e-12	0.0606803	0.0454684	0.893851	H4	0.893851	VAR_4_57334142_C_G	0.0583349
ipsc-ppc_0_ENSG00000174899	islet_0_ENSG00000174899	ENSG00000174899	ENSG00000174899	ENSG00000174899	ENSG00000174899	SLC66A1L	SLC66A1L	gene_expression	gene_expression	ipsc-ppc	islet	0	0	2335	3.36436e-13	1.49581e-12	0.00626567	0.0268905	0.966844	H4	0.966844	VAR_3_157286709_G_A	0.28254
ipsc-ppc_0_ENSG00000175106	islet_0_ENSG00000175106	ENSG00000175106	ENSG00000175106	ENSG00000175106	ENSG00000175106	TVP23C	TVP23C	gene_expression	gene_expression	ipsc-ppc	islet	0	0	1825	2.56116e-18	1.13041e-12	7.9469e-09	0.00251002	0.99749	H4	0.99749	VAR_17_15452308_C_T	0.727009
ipsc-ppc_0_ENSG00000175287	islet_0_ENSG00000175287	ENSG00000175287	ENSG00000175287	ENSG00000175287	ENSG00000175287	PHYHD1	PHYHD1	gene_expression	gene_expression	ipsc-ppc	islet	0	0	1327	1.79516e-20	1.12385e-17	9.34097e-05	0.0575363	0.94237	H4	0.94237	VAR_9_131685015_A_G	0.0801845
ipsc-ppc_0_ENSG00000175344	islet_0_ENSG00000175344	ENSG00000175344	ENSG00000175344	ENSG00000175344	ENSG00000175344	CHRNA7	CHRNA7	gene_expression	gene_expression	ipsc-ppc	islet	0	0	1418	3.02682e-06	0.00040441	0.000140092	0.0177358	0.981717	H4	0.981717	VAR_15_32349964_T_C	0.238258
ipsc-ppc_0_ENSG00000175575	islet_0_ENSG00000175575	ENSG00000175575	ENSG00000175575	ENSG00000175575	ENSG00000175575	PAAF1	PAAF1	gene_expression	gene_expression	ipsc-ppc	islet	0	0	1391	1.24518e-07	3.71147e-07	0.0464469	0.137627	0.815926	H4	0.815926	VAR_11_73669310_C_A	0.318289
ipsc-ppc_0_ENSG00000175634	islet_0_ENSG00000175634	ENSG00000175634	ENSG00000175634	ENSG00000175634	ENSG00000175634	RPS6KB2	RPS6KB2	gene_expression	gene_expression	ipsc-ppc	islet	0	0	1132	1.23948e-05	0.000565745	0.000785423	0.0348858	0.963751	H4	0.963751	VAR_11_67253564_T_C	0.0626949
ipsc-ppc_0_ENSG00000175643	islet_0_ENSG00000175643	ENSG00000175643	ENSG00000175643	ENSG00000175643	ENSG00000175643	RMI2	RMI2	gene_expression	gene_expression	ipsc-ppc	islet	0	0	3302	1.28242e-23	2.43082e-22	0.0494817	0.937913	0.0126048	H3	0.937913
ipsc-ppc_0_ENSG00000176125	islet_0_ENSG00000176125	ENSG00000176125	ENSG00000176125	ENSG00000176125	ENSG00000176125	UFSP1	UFSP1	gene_expression	gene_expression	ipsc-ppc	islet	0	0	1485	0.000884503	0.00302923	0.0207062	0.0700091	0.905371	H4	0.905371	VAR_7_100505792_A_G	0.0711681
ipsc-ppc_0_ENSG00000176148	islet_0_ENSG00000176148	ENSG00000176148	ENSG00000176148	ENSG00000176148	ENSG00000176148	TCP11L1	TCP11L1	gene_expression	gene_expression	ipsc-ppc	islet	0	0	1826	1.47218e-08	1.25068e-07	0.019587	0.165584	0.814829	H4	0.814829	VAR_11_33077466_T_C	0.99469
ipsc-ppc_0_ENSG00000176209	islet_0_ENSG00000176209	ENSG00000176209	ENSG00000176209	ENSG00000176209	ENSG00000176209	SMIM19	SMIM19	gene_expression	gene_expression	ipsc-ppc	islet	0	0	1060	7.7793e-23	6.13973e-18	1.49135e-06	0.11682	0.883178	H4	0.883178	VAR_8_42384331_C_T	0.482469
ipsc-ppc_0_ENSG00000176531	islet_0_ENSG00000176531	ENSG00000176531	ENSG00000176531	ENSG00000176531	ENSG00000176531	PHLDB3	PHLDB3	gene_expression	gene_expression	ipsc-ppc	islet	0	0	2477	6.21647e-08	1.60555e-05	0.00359717	0.928984	0.0674028	H3	0.928984
ipsc-ppc_0_ENSG00000176595	islet_0_ENSG00000176595	ENSG00000176595	ENSG00000176595	ENSG00000176595	ENSG00000176595	KBTBD11	KBTBD11	gene_expression	gene_expression	ipsc-ppc	islet	0	0	3782	8.25914e-06	1.13327e-05	0.0239926	0.0319771	0.944011	H4	0.944011	VAR_8_1920411_G_A	0.531527
ipsc-ppc_0_ENSG00000176623	islet_0_ENSG00000176623	ENSG00000176623	ENSG00000176623	ENSG00000176623	ENSG00000176623	RMDN1	RMDN1	gene_expression	gene_expression	ipsc-ppc	islet	0	0	2286	4.64845e-25	4.00415e-09	9.07371e-18	0.0772376	0.922762	H4	0.922762	VAR_8_87515156_C_T	0.0400022
ipsc-ppc_1_ENSG00000176681	islet_0_ENSG00000176681	ENSG00000176681	ENSG00000176681	ENSG00000176681	ENSG00000176681	LRRC37A	LRRC37A	gene_expression	gene_expression	ipsc-ppc	islet	1	0	2535	1.64949e-26	4.19239e-25	0.0370606	0.941919	0.0210204	H3	0.941919
ipsc-ppc_0_ENSG00000176681	islet_0_ENSG00000176681	ENSG00000176681	ENSG00000176681	ENSG00000176681	ENSG00000176681	LRRC37A	LRRC37A	gene_expression	gene_expression	ipsc-ppc	islet	0	0	2535	2.40712e-27	4.4251e-25	0.00540827	0.994223	0.000368678	H3	0.994223
ipsc-ppc_0_ENSG00000176920	islet_0_ENSG00000176920	ENSG00000176920	ENSG00000176920	ENSG00000176920	ENSG00000176920	FUT2	FUT2	gene_expression	gene_expression	ipsc-ppc	islet	0	0	2257	9.55434e-46	2.37888e-37	1.11486e-10	0.026785	0.973215	H4	0.973215	VAR_19_49206108_C_G	0.179373
ipsc-ppc_0_ENSG00000177042	islet_0_ENSG00000177042	ENSG00000177042	ENSG00000177042	ENSG00000177042	ENSG00000177042	TMEM80	TMEM80	gene_expression	gene_expression	ipsc-ppc	islet	0	0	2665	6.39177e-31	2.75058e-26	1.44861e-06	0.0613998	0.938599	H4	0.938599	VAR_11_658050_G_A	0.29885
ipsc-ppc_0_ENSG00000177302	islet_0_ENSG00000177302	ENSG00000177302	ENSG00000177302	ENSG00000177302	ENSG00000177302	TOP3A	TOP3A	gene_expression	gene_expression	ipsc-ppc	islet	0	0	977	2.67991e-05	8.62438e-05	0.0458493	0.146743	0.807295	H4	0.807295	VAR_17_18241531_G_A	0.159384
ipsc-ppc_0_ENSG00000177370	islet_0_ENSG00000177370	ENSG00000177370	ENSG00000177370	ENSG00000177370	ENSG00000177370	TIMM22	TIMM22	gene_expression	gene_expression	ipsc-ppc	islet	0	0	2831	8.6735e-12	1.99889e-08	1.61665e-06	0.00272846	0.99727	H4	0.99727	VAR_17_907315_C_T	0.814242
ipsc-ppc_0_ENSG00000177570	islet_0_ENSG00000177570	ENSG00000177570	ENSG00000177570	ENSG00000177570	ENSG00000177570	SAMD12	SAMD12	gene_expression	gene_expression	ipsc-ppc	islet	0	0	3106	1.52315e-08	5.13567e-08	0.0098613	0.0322919	0.957847	H4	0.957847	VAR_8_119650260_G_A	0.134959
ipsc-ppc_0_ENSG00000177697	islet_0_ENSG00000177697	ENSG00000177697	ENSG00000177697	ENSG00000177697	ENSG00000177697	CD151	CD151	gene_expression	gene_expression	ipsc-ppc	islet	0	0	2368	1.56993e-33	1.01843e-30	0.000131335	0.0842827	0.915586	H4	0.915586	VAR_11_838110_C_T	0.151299
ipsc-ppc_0_ENSG00000177706	islet_0_ENSG00000177706	ENSG00000177706	ENSG00000177706	ENSG00000177706	ENSG00000177706	FAM20C	FAM20C	gene_expression	gene_expression	ipsc-ppc	islet	0	0	1547	9.97924e-05	0.0401315	9.62992e-05	0.0378048	0.921868	H4	0.921868	VAR_7_194947_T_C	0.408734
ipsc-ppc_0_ENSG00000177990	islet_0_ENSG00000177990	ENSG00000177990	ENSG00000177990	ENSG00000177990	ENSG00000177990	DPY19L2	DPY19L2	gene_expression	gene_expression	ipsc-ppc	islet	0	0	2065	3.37737e-28	5.5341e-28	0.0739392	0.12035	0.805711	H4	0.805711	VAR_12_64062466_C_A	0.132747
ipsc-ppc_0_ENSG00000178028	islet_0_ENSG00000178028	ENSG00000178028	ENSG00000178028	ENSG00000178028	ENSG00000178028	DMAP1	DMAP1	gene_expression	gene_expression	ipsc-ppc	islet	0	0	1519	1.60524e-05	4.48922e-06	0.115075	0.0313285	0.853576	H4	0.853576	VAR_1_44686322_T_C	0.233604
ipsc-ppc_0_ENSG00000178209	islet_0_ENSG00000178209	ENSG00000178209	ENSG00000178209	ENSG00000178209	ENSG00000178209	PLEC	PLEC	gene_expression	gene_expression	ipsc-ppc	islet	0	0	1374	9.48333e-15	8.45387e-09	1.56722e-07	0.138848	0.861152	H4	0.861152	VAR_8_145050336_A_C	0.0773767
ipsc-ppc_0_ENSG00000178381	islet_0_ENSG00000178381	ENSG00000178381	ENSG00000178381	ENSG00000178381	ENSG00000178381	ZFAND2A	ZFAND2A	gene_expression	gene_expression	ipsc-ppc	islet	0	0	2564	6.68302e-25	1.03351e-12	2.01959e-14	0.0302628	0.969737	H4	0.969737	VAR_7_1199912_A_G	0.20954
ipsc-ppc_0_ENSG00000178852	islet_0_ENSG00000178852	ENSG00000178852	ENSG00000178852	ENSG00000178852	ENSG00000178852	EFCAB13	EFCAB13	gene_expression	gene_expression	ipsc-ppc	islet	0	0	1797	7.66376e-30	2.21686e-25	5.22429e-07	0.0141262	0.985873	H4	0.985873	VAR_17_45374994_G_A	0.633464
ipsc-ppc_0_ENSG00000178922	islet_0_ENSG00000178922	ENSG00000178922	ENSG00000178922	ENSG00000178922	ENSG00000178922	HYI	HYI	gene_expression	gene_expression	ipsc-ppc	islet	0	0	1578	6.61023e-07	2.12524e-06	0.00321905	0.00936207	0.987416	H4	0.987416	VAR_1_43903695_A_G	0.612488
ipsc-ppc_0_ENSG00000178927	islet_0_ENSG00000178927	ENSG00000178927	ENSG00000178927	ENSG00000178927	ENSG00000178927	CYBC1	CYBC1	gene_expression	gene_expression	ipsc-ppc	islet	0	0	2414	0.000198728	0.000487488	0.0134208	0.0319679	0.953925	H4	0.953925	VAR_17_80439925_T_C	0.683228
ipsc-ppc_0_ENSG00000178952	islet_0_ENSG00000178952	ENSG00000178952	ENSG00000178952	ENSG00000178952	ENSG00000178952	TUFM	TUFM	gene_expression	gene_expression	ipsc-ppc	islet	0	0	941	8.89622e-09	2.11782e-07	0.00798972	0.189399	0.802611	H4	0.802611	VAR_16_28868695_G_A	0.206212
ipsc-ppc_0_ENSG00000179023	islet_0_ENSG00000179023	ENSG00000179023	ENSG00000179023	ENSG00000179023	ENSG00000179023	KLHDC7A	KLHDC7A	gene_expression	gene_expression	ipsc-ppc	islet	0	0	2758	2.37735e-35	1.18495e-25	7.59301e-12	0.0368829	0.963117	H4	0.963117	VAR_1_18807897_C_G	0.2052
ipsc-ppc_0_ENSG00000179119	islet_0_ENSG00000179119	ENSG00000179119	ENSG00000179119	ENSG00000179119	ENSG00000179119	SPTY2D1	SPTY2D1	gene_expression	gene_expression	ipsc-ppc	islet	0	0	2680	4.87386e-17	5.4442e-11	1.1124e-08	0.0114371	0.988563	H4	0.988563	VAR_11_18645843_C_A	0.118634
ipsc-ppc_0_ENSG00000179344	islet_0_ENSG00000179344	ENSG00000179344	ENSG00000179344	ENSG00000179344	ENSG00000179344	HLA-DQB1	HLA-DQB1	gene_expression	gene_expression	ipsc-ppc	islet	0	0	10326	2.06208e-94	1.32683e-77	2.26261e-18	0.144731	0.855269	H4	0.855269	VAR_6_32635205_C_T	0.548134
ipsc-ppc_0_ENSG00000179750	islet_0_ENSG00000179750	ENSG00000179750	ENSG00000179750	ENSG00000179750	ENSG00000179750	APOBEC3B	APOBEC3B	gene_expression	gene_expression	ipsc-ppc	islet	0	0	1914	2.1483e-08	0.000844786	3.38476e-08	0.000332184	0.998823	H4	0.998823	VAR_22_39358037_A_C	1
ipsc-ppc_0_ENSG00000180155	islet_0_ENSG00000180155	ENSG00000180155	ENSG00000180155	ENSG00000180155	ENSG00000180155	LYNX1	LYNX1	gene_expression	gene_expression	ipsc-ppc	islet	0	0	2612	2.81184e-54	2.44827e-45	2.06419e-11	0.0169899	0.98301	H4	0.98301	VAR_8_143867905_C_T	0.240412
ipsc-ppc_0_ENSG00000180185	islet_0_ENSG00000180185	ENSG00000180185	ENSG00000180185	ENSG00000180185	ENSG00000180185	FAHD1	FAHD1	gene_expression	gene_expression	ipsc-ppc	islet	0	0	2509	1.12287e-67	1.03865e-59	1.16305e-09	0.106689	0.893311	H4	0.893311	VAR_16_1878032_C_T	0.0522989
ipsc-ppc_0_ENSG00000180902	islet_0_ENSG00000180902	ENSG00000180902	ENSG00000180902	ENSG00000180902	ENSG00000180902	D2HGDH	D2HGDH	gene_expression	gene_expression	ipsc-ppc	islet	0	0	2291	1.66528e-18	3.01871e-16	0.0006141	0.110431	0.888955	H4	0.888955	VAR_2_242700960_G_A	0.204615
ipsc-ppc_0_ENSG00000180992	islet_0_ENSG00000180992	ENSG00000180992	ENSG00000180992	ENSG00000180992	ENSG00000180992	MRPL14	MRPL14	gene_expression	gene_expression	ipsc-ppc	islet	0	0	2144	8.42294e-12	4.92948e-05	5.31729e-09	0.0301494	0.969801	H4	0.969801	VAR_6_44093742_C_T	0.0438098
ipsc-ppc_0_ENSG00000181135	islet_0_ENSG00000181135	ENSG00000181135	ENSG00000181135	ENSG00000181135	ENSG00000181135	ZNF707	ZNF707	gene_expression	gene_expression	ipsc-ppc	islet	0	0	1915	0.000965806	0.00110656	0.0244599	0.0270783	0.946389	H4	0.946389	VAR_8_144770089_G_A	0.324549
ipsc-ppc_0_ENSG00000181240	islet_0_ENSG00000181240	ENSG00000181240	ENSG00000181240	ENSG00000181240	ENSG00000181240	SLC25A41	SLC25A41	gene_expression	gene_expression	ipsc-ppc	islet	0	0	2261	9.29565e-47	9.68538e-35	1.12528e-14	0.0107353	0.989265	H4	0.989265	VAR_19_6436196_A_G	0.338163
ipsc-ppc_0_ENSG00000181458	islet_0_ENSG00000181458	ENSG00000181458	ENSG00000181458	ENSG00000181458	ENSG00000181458	TMEM45A	TMEM45A	gene_expression	gene_expression	ipsc-ppc	islet	0	0	1905	1.2854e-54	3.22827e-54	0.00811529	0.0194091	0.972476	H4	0.972476	VAR_3_100211294_A_G	0.605956
ipsc-ppc_0_ENSG00000181885	islet_0_ENSG00000181885	ENSG00000181885	ENSG00000181885	ENSG00000181885	ENSG00000181885	CLDN7	CLDN7	gene_expression	gene_expression	ipsc-ppc	islet	0	0	1980	2.00051e-20	2.51727e-16	6.6854e-07	0.00741978	0.99258	H4	0.99258	VAR_17_7158203_T_G	0.174654
ipsc-ppc_0_ENSG00000182013	islet_0_ENSG00000182013	ENSG00000182013	ENSG00000182013	ENSG00000182013	ENSG00000182013	PNMA8A	PNMA8A	gene_expression	gene_expression	ipsc-ppc	islet	0	0	2029	4.8515e-53	3.33516e-39	1.65114e-16	0.0103611	0.989639	H4	0.989639	VAR_19_46974781_G_A	0.442976
ipsc-ppc_0_ENSG00000182107	islet_0_ENSG00000182107	ENSG00000182107	ENSG00000182107	ENSG00000182107	ENSG00000182107	TMEM30B	TMEM30B	gene_expression	gene_expression	ipsc-ppc	islet	0	0	1511	0.0139501	0.00788824	0.0584942	0.0321887	0.887479	H4	0.887479	VAR_14_61796211_C_T	0.298534
ipsc-ppc_0_ENSG00000182141	islet_0_ENSG00000182141	ENSG00000182141	ENSG00000182141	ENSG00000182141	ENSG00000182141	ZNF708	ZNF708	gene_expression	gene_expression	ipsc-ppc	islet	0	0	3194	0.000201161	0.0420787	0.00442718	0.926047	0.0272459	H3	0.926047
[truncated: 234 more rows]

## Sheet: Graph Input egQTL
7,893 significantly colocalized pairs used for egQTL network analysis
[truncated: 7,894 more rows]

[truncated: 1 more sheets: Graph Input eASQTL]
