# Supplementary material for: eQTL mapping in fetal-like pancreatic progenitor cells reveals early developmental insights into diabetes risk
Source: Nat Commun. 2023 Oct 30;14:6928. doi: 10.1038/s41467-023-42560-4 (PMC10616100; doi:10.1038/s41467-023-42560-4)
Supplement: Supplementary file 13 — Supplementary Data 10 [file 41467_2023_42560_MOESM13_ESM.xlsx]

## Sheet: Table_S10_eQTL_Annotations
eqtl_id	transcript_id	gene_id	gene_name	tissue	eqtl_phenotype	eqtl_type	module_id	expressed_ipsc_ppc	expressed_islet	expressed_pancreas	LD_ipsc_ppc	LD_islet	LD_pancreas	islet_egene_overlap	pancreas_egene_overlap	module_pass	category_annotation	notes
ipsc-ppc_0_ENST00000003583	ENST00000003583	ENSG00000001460	STPG1	ipsc-ppc	alternative_splicing	combinatorial	AS_1_1	TRUE	TRUE	TRUE	FALSE	TRUE	FALSE			FALSE	module_failed	Failed module requirements
ipsc-ppc_0_ENST00000337248	ENST00000337248	ENSG00000001460	STPG1	ipsc-ppc	alternative_splicing	combinatorial	AS_1_1	TRUE	TRUE	TRUE	FALSE	TRUE	FALSE			FALSE	module_failed	Failed module requirements
ipsc-ppc_0_ENST00000294753	ENST00000294753	ENSG00000162714	ZNF496	ipsc-ppc	alternative_splicing	combinatorial	AS_1_10	TRUE	TRUE	TRUE	FALSE	FALSE	TRUE			TRUE	ambiguous	In LD with an eQTL in adult whole pancreas and/or adult islets
ipsc-ppc_0_ENST00000461277	ENST00000461277	ENSG00000162714	ZNF496	ipsc-ppc	alternative_splicing	combinatorial	AS_1_10	TRUE	TRUE	TRUE	FALSE	FALSE	TRUE			TRUE	ambiguous	In LD with an eQTL in adult whole pancreas and/or adult islets
islet_0_ENSG00000186197.8_236557578_236557805	ENSG00000186197.8_236557578_236557805	ENSG00000186197	EDARADD	islet	alternative_splicing	combinatorial	AS_1_100	TRUE	TRUE	TRUE	FALSE	FALSE	FALSE			TRUE	islet-unique	N/A
islet_0_ENSG00000186197.8_236572516_236572574	ENSG00000186197.8_236572516_236572574	ENSG00000186197	EDARADD	islet	alternative_splicing	combinatorial	AS_1_100	TRUE	TRUE	TRUE	FALSE	TRUE	FALSE			TRUE	islet-unique	N/A
islet_0_ENSG00000215790.2_1670361_1670496	ENSG00000215790.2_1670361_1670496	ENSG00000215790	SLC35E2A	islet	alternative_splicing	combinatorial	AS_1_101	TRUE	TRUE	TRUE	TRUE	TRUE	FALSE			TRUE	ambiguous	In LD with an eQTL in iPSC-PPC and/or adult whole pancreas
islet_0_ENSG00000189339.7_1606902_1607029	ENSG00000189339.7_1606902_1607029	ENSG00000189339	SLC35E2B	islet	alternative_splicing	combinatorial	AS_1_101	TRUE	TRUE	TRUE	TRUE	TRUE	FALSE			TRUE	ambiguous	In LD with an eQTL in iPSC-PPC and/or adult whole pancreas
islet_0_ENSG00000198756.6_183938403_183938607	ENSG00000198756.6_183938403_183938607	ENSG00000198756	COLGALT2	islet	alternative_splicing	combinatorial	AS_1_102	TRUE	TRUE	TRUE	FALSE	FALSE	FALSE			TRUE	islet-unique	N/A
islet_0_ENSG00000198756.6_183904971_183908171	ENSG00000198756.6_183904971_183908171	ENSG00000198756	COLGALT2	islet	alternative_splicing	combinatorial	AS_1_102	TRUE	TRUE	TRUE	FALSE	FALSE	FALSE			TRUE	islet-unique	N/A
pancreas_0_chr1:1487914:1489204:clu_41416:ENSG00000160072.19	chr1:1487914:1489204:clu_41416:ENSG00000160072.19	ENSG00000160072	ATAD3B	pancreas	alternative_splicing	combinatorial	AS_1_103	TRUE	TRUE	TRUE	TRUE	TRUE	TRUE			TRUE	ambiguous	In LD with an eQTL in iPSC-PPC and/or adult islets
pancreas_0_chr1:1487914:1489204:clu_41416:ENSG00000215915.9	chr1:1487914:1489204:clu_41416:ENSG00000215915.9	ENSG00000215915	ATAD3C	pancreas	alternative_splicing	combinatorial	AS_1_103	TRUE	TRUE	TRUE	TRUE	TRUE	TRUE			TRUE	ambiguous	In LD with an eQTL in iPSC-PPC and/or adult islets
pancreas_0_chr1:16649525:16649607:clu_41966:ENSG00000186301.8	chr1:16649525:16649607:clu_41966:ENSG00000186301.8	ENSG00000186301	MST1P2	pancreas	alternative_splicing	combinatorial	AS_1_104	TRUE	TRUE	TRUE	FALSE	TRUE	TRUE			TRUE	ambiguous	In LD with an eQTL in iPSC-PPC and/or adult islets
pancreas_0_chr1:16758586:16758675:clu_41976:ENSG00000186715.10	chr1:16758586:16758675:clu_41976:ENSG00000186715.10	ENSG00000186715	MST1L	pancreas	alternative_splicing	combinatorial	AS_1_104	TRUE	TRUE	TRUE	FALSE	TRUE	TRUE			TRUE	ambiguous	In LD with an eQTL in iPSC-PPC and/or adult islets
pancreas_0_chr1:19285114:19285888:clu_42063:ENSG00000162482.4	chr1:19285114:19285888:clu_42063:ENSG00000162482.4	ENSG00000162482	AKR7A3	pancreas	alternative_splicing	combinatorial	AS_1_105	TRUE	TRUE	TRUE	FALSE	FALSE	TRUE			TRUE	whole pancreas-unique	N/A
pancreas_0_chr1:19285114:19285888:clu_42063:ENSG00000211454.13	chr1:19285114:19285888:clu_42063:ENSG00000211454.13	ENSG00000211454	AKR7L	pancreas	alternative_splicing	combinatorial	AS_1_105	FALSE	TRUE	TRUE	FALSE	FALSE	TRUE			TRUE	whole pancreas-unique	N/A
pancreas_0_chr1:201520650:201521908:clu_45413:ENSG00000223396.2	chr1:201520650:201521908:clu_45413:ENSG00000223396.2	ENSG00000223396	RPS10P7	pancreas	alternative_splicing	combinatorial	AS_1_106	FALSE	TRUE	TRUE	FALSE	FALSE	TRUE			TRUE	whole pancreas-unique	N/A
pancreas_0_chr1:201520650:201521908:clu_45413:ENSG00000224536.2	chr1:201520650:201521908:clu_45413:ENSG00000224536.2	ENSG00000224536	AC096677.1	pancreas	alternative_splicing	combinatorial	AS_1_106	FALSE	FALSE	TRUE	FALSE	FALSE	TRUE			TRUE	whole pancreas-unique	N/A
pancreas_0_chr1:204198496:204199195:clu_45507:ENSG00000174567.7	chr1:204198496:204199195:clu_45507:ENSG00000174567.7	ENSG00000174567	GOLT1A	pancreas	alternative_splicing	combinatorial	AS_1_107	TRUE	TRUE	TRUE	FALSE	FALSE	TRUE			TRUE	whole pancreas-unique	N/A
pancreas_0_chr1:204198496:204199195:clu_45507:ENSG00000170498.8	chr1:204198496:204199195:clu_45507:ENSG00000170498.8	ENSG00000170498	KISS1	pancreas	alternative_splicing	combinatorial	AS_1_107	TRUE	TRUE	TRUE	FALSE	FALSE	TRUE			TRUE	whole pancreas-unique	N/A
pancreas_0_chr1:21978454:22005447:clu_42129:ENSG00000142789.19	chr1:21978454:22005447:clu_42129:ENSG00000142789.19	ENSG00000142789	CELA3A	pancreas	alternative_splicing	combinatorial	AS_1_108	TRUE	TRUE	TRUE	FALSE	TRUE	TRUE			TRUE	ambiguous	In LD with an eQTL in iPSC-PPC and/or adult islets
pancreas_0_chr1:21978454:22005447:clu_42129:ENSG00000219073.7	chr1:21978454:22005447:clu_42129:ENSG00000219073.7	ENSG00000219073	CELA3B	pancreas	alternative_splicing	combinatorial	AS_1_108	FALSE	TRUE	TRUE	FALSE	TRUE	TRUE			TRUE	ambiguous	In LD with an eQTL in iPSC-PPC and/or adult islets
pancreas_0_chr1:25565207:25566848:clu_42303:ENSG00000157978.11	chr1:25565207:25566848:clu_42303:ENSG00000157978.11	ENSG00000157978	LDLRAP1	pancreas	alternative_splicing	combinatorial	AS_1_109	TRUE	TRUE	TRUE	FALSE	TRUE	TRUE			TRUE	ambiguous	In LD with an eQTL in iPSC-PPC and/or adult islets
pancreas_0_chr1:25565207:25566848:clu_42303:ENSG00000225643.1	chr1:25565207:25566848:clu_42303:ENSG00000225643.1	ENSG00000225643	AL606491.1	pancreas	alternative_splicing	combinatorial	AS_1_109	FALSE	TRUE	TRUE	FALSE	TRUE	TRUE			TRUE	ambiguous	In LD with an eQTL in iPSC-PPC and/or adult islets
pancreas_0_chr1:155260659:155262086:clu_44680:ENSG00000116521.10	chr1:155260659:155262086:clu_44680:ENSG00000116521.10	ENSG00000116521	SCAMP3	pancreas	alternative_splicing	combinatorial	AS_1_11	TRUE	TRUE	TRUE	TRUE	TRUE	TRUE	zero	same	TRUE	ambiguous	In LD with an eQTL in adult islets
ipsc-ppc_0_ENST00000302631	ENST00000302631	ENSG00000116521	SCAMP3	ipsc-ppc	alternative_splicing	combinatorial	AS_1_11	TRUE	TRUE	TRUE	TRUE	TRUE	TRUE	zero	same	TRUE	ambiguous	In LD with an eQTL in adult islets
ipsc-ppc_0_ENST00000355379	ENST00000355379	ENSG00000116521	SCAMP3	ipsc-ppc	alternative_splicing	combinatorial	AS_1_11	TRUE	TRUE	TRUE	TRUE	TRUE	TRUE	zero	same	TRUE	ambiguous	In LD with an eQTL in adult islets
islet_0_ENSG00000271810.1_113247722_113247790	ENSG00000271810.1_113247722_113247790	ENSG00000271810	AL603832.3	islet	alternative_splicing	combinatorial	AS_1_110	FALSE	TRUE	FALSE	FALSE	FALSE	TRUE	different	same	TRUE	fetal-adult	N/A
ipsc-ppc_0_ENST00000339083	ENST00000339083	ENSG00000155366	RHOC	ipsc-ppc	alternative_splicing	combinatorial	AS_1_110	TRUE	TRUE	TRUE	FALSE	TRUE	TRUE	different	same	TRUE	fetal-adult	N/A
pancreas_0_chr1:112703806:112707078:clu_44001:ENSG00000155366.16	chr1:112703806:112707078:clu_44001:ENSG00000155366.16	ENSG00000155366	RHOC	pancreas	alternative_splicing	combinatorial	AS_1_110	TRUE	TRUE	TRUE	FALSE	TRUE	FALSE	different	same	TRUE	fetal-adult	N/A
ipsc-ppc_0_ENST00000340850	ENST00000340850	ENSG00000171680	PLEKHG5	ipsc-ppc	alternative_splicing	combinatorial	AS_1_111	TRUE	TRUE	TRUE	TRUE	TRUE	FALSE	same	zero	TRUE	fetal-islet	N/A
islet_0_ENSG00000171680.16_6526152_6527632	ENSG00000171680.16_6526152_6527632	ENSG00000171680	PLEKHG5	islet	alternative_splicing	combinatorial	AS_1_111	TRUE	TRUE	TRUE	TRUE	FALSE	FALSE	same	zero	TRUE	fetal-islet	N/A
ipsc-ppc_0_ENST00000372697	ENST00000372697	ENSG00000117010	ZNF684	ipsc-ppc	alternative_splicing	combinatorial	AS_1_112	TRUE	TRUE	TRUE	FALSE	TRUE	TRUE	same	zero	TRUE	ambiguous	In LD with an eQTL in adult whole pancreas
islet_0_ENSG00000117010.11_41010069_41010709	ENSG00000117010.11_41010069_41010709	ENSG00000117010	ZNF684	islet	alternative_splicing	combinatorial	AS_1_112	TRUE	TRUE	TRUE	FALSE	FALSE	TRUE	same	zero	TRUE	ambiguous	In LD with an eQTL in adult whole pancreas
islet_0_ENSG00000214193.5_36789371_36790484	ENSG00000214193.5_36789371_36790484	ENSG00000214193	SH3D21	islet	alternative_splicing	combinatorial	AS_1_113	TRUE	TRUE	TRUE	FALSE	FALSE	FALSE	same	zero	TRUE	fetal-islet	N/A
ipsc-ppc_0_ENST00000373137	ENST00000373137	ENSG00000214193	SH3D21	ipsc-ppc	alternative_splicing	combinatorial	AS_1_113	TRUE	TRUE	TRUE	FALSE	TRUE	FALSE	same	zero	TRUE	fetal-islet	N/A
islet_0_ENSG00000178585.10_9908334_9910834	ENSG00000178585.10_9908334_9910834	ENSG00000178585	CTNNBIP1	islet	alternative_splicing	combinatorial	AS_1_114	TRUE	TRUE	TRUE	TRUE	FALSE	TRUE	same	zero	TRUE	ambiguous	In LD with an eQTL in adult whole pancreas
ipsc-ppc_0_ENST00000400904	ENST00000400904	ENSG00000178585	CTNNBIP1	ipsc-ppc	alternative_splicing	combinatorial	AS_1_114	TRUE	TRUE	TRUE	TRUE	TRUE	FALSE	same	zero	TRUE	ambiguous	In LD with an eQTL in adult whole pancreas
islet_0_ENSG00000171729.9_15479028_15479280	ENSG00000171729.9_15479028_15479280	ENSG00000171729	TMEM51	islet	alternative_splicing	combinatorial	AS_1_115	TRUE	TRUE	TRUE	TRUE	FALSE	TRUE	same	zero	TRUE	ambiguous	In LD with an eQTL in adult whole pancreas
ipsc-ppc_0_ENST00000428417	ENST00000428417	ENSG00000171729	TMEM51	ipsc-ppc	alternative_splicing	combinatorial	AS_1_115	TRUE	TRUE	TRUE	TRUE	TRUE	TRUE	same	zero	TRUE	ambiguous	In LD with an eQTL in adult whole pancreas
ipsc-ppc_0_ENST00000466161	ENST00000466161	ENSG00000198799	LRIG2	ipsc-ppc	alternative_splicing	combinatorial	AS_1_116	TRUE	TRUE	TRUE	FALSE	TRUE	FALSE	different	zero	TRUE	fetal-islet	N/A
islet_0_ENSG00000238198.1_113554309_113556461	ENSG00000238198.1_113554309_113556461	ENSG00000238198	LRIG2-DT	islet	alternative_splicing	combinatorial	AS_1_116	FALSE	TRUE	TRUE	FALSE	FALSE	FALSE	different	zero	TRUE	fetal-islet	N/A
pancreas_0_chr1:6825210:6871757:clu_41641:ENSG00000171735.18	chr1:6825210:6871757:clu_41641:ENSG00000171735.18	ENSG00000171735	CAMTA1	pancreas	alternative_splicing	combinatorial	AS_1_117	TRUE	TRUE	TRUE	FALSE	TRUE	FALSE	different	different	TRUE	fetal-adult	N/A
ipsc-ppc_0_ENST00000477679	ENST00000477679	ENSG00000187017	ESPN	ipsc-ppc	alternative_splicing	combinatorial	AS_1_117	TRUE	TRUE	TRUE	TRUE	TRUE	TRUE	different	different	TRUE	fetal-adult	N/A
islet_0_ENSG00000171735.14_6947714_6948261	ENSG00000171735.14_6947714_6948261	ENSG00000171735	CAMTA1	islet	alternative_splicing	combinatorial	AS_1_117	TRUE	TRUE	TRUE	TRUE	TRUE	TRUE	different	different	TRUE	fetal-adult	N/A
islet_0_ENSG00000171735.14_6913108_6913249	ENSG00000171735.14_6913108_6913249	ENSG00000171735	CAMTA1	islet	alternative_splicing	combinatorial	AS_1_117	TRUE	TRUE	TRUE	FALSE	TRUE	TRUE	different	different	TRUE	fetal-adult	N/A
ipsc-ppc_0_ENST00000481652	ENST00000481652	ENSG00000116793	PHTF1	ipsc-ppc	alternative_splicing	combinatorial	AS_1_118	TRUE	TRUE	TRUE	TRUE	TRUE	FALSE	different	zero	TRUE	ambiguous	In LD with an eQTL in adult whole pancreas
islet_0_ENSG00000134262.8_114443858_114444005	ENSG00000134262.8_114443858_114444005	ENSG00000134262	AP4B1	islet	alternative_splicing	combinatorial	AS_1_118	TRUE	TRUE	TRUE	FALSE	FALSE	TRUE	different	zero	TRUE	ambiguous	In LD with an eQTL in adult whole pancreas
ipsc-ppc_0_ENST00000488433	ENST00000488433	ENSG00000178028	DMAP1	ipsc-ppc	alternative_splicing	combinatorial	AS_1_119	TRUE	TRUE	TRUE	TRUE	TRUE	FALSE	same	zero	TRUE	fetal-islet	N/A
islet_0_ENSG00000178028.9_44684728_44684913	ENSG00000178028.9_44684728_44684913	ENSG00000178028	DMAP1	islet	alternative_splicing	combinatorial	AS_1_119	TRUE	TRUE	TRUE	TRUE	FALSE	FALSE	same	zero	TRUE	fetal-islet	N/A
ipsc-ppc_0_ENST00000366839	ENST00000366839	ENSG00000143742	SRP9	ipsc-ppc	alternative_splicing	combinatorial	AS_1_12	TRUE	TRUE	TRUE	FALSE	TRUE	FALSE	zero	same	TRUE	ambiguous	In LD with an eQTL in adult islets
pancreas_0_chr1:225783368:225789240:clu_45911:ENSG00000143742.12	chr1:225783368:225789240:clu_45911:ENSG00000143742.12	ENSG00000143742	SRP9	pancreas	alternative_splicing	combinatorial	AS_1_12	TRUE	TRUE	TRUE	FALSE	TRUE	FALSE	zero	same	TRUE	ambiguous	In LD with an eQTL in adult islets
ipsc-ppc_0_ENST00000304786	ENST00000304786	ENSG00000143742	SRP9	ipsc-ppc	alternative_splicing	combinatorial	AS_1_12	TRUE	TRUE	TRUE	FALSE	TRUE	FALSE	zero	same	TRUE	ambiguous	In LD with an eQTL in adult islets
ipsc-ppc_0_ENST00000572242	ENST00000572242	ENSG00000224870	MRPL20-AS1	ipsc-ppc	alternative_splicing	combinatorial	AS_1_120	TRUE	TRUE	TRUE	TRUE	TRUE	FALSE	different	zero	TRUE	fetal-islet	N/A
islet_0_ENSG00000235098.4_1353800_1354929	ENSG00000235098.4_1353800_1354929	ENSG00000235098	ANKRD65	islet	alternative_splicing	combinatorial	AS_1_120	TRUE	TRUE	TRUE	TRUE	TRUE	FALSE	different	zero	TRUE	fetal-islet	N/A
ipsc-ppc_0_ENST00000525790	ENST00000525790	ENSG00000182134	TDRKH	ipsc-ppc	alternative_splicing	combinatorial	AS_1_121	TRUE	TRUE	TRUE	TRUE	FALSE	TRUE	zero	same	TRUE	fetal-whole-pancreas	N/A
pancreas_0_chr1:151770562:151774413:clu_44480:ENSG00000182134.15	chr1:151770562:151774413:clu_44480:ENSG00000182134.15	ENSG00000182134	TDRKH	pancreas	alternative_splicing	combinatorial	AS_1_121	TRUE	TRUE	TRUE	TRUE	FALSE	FALSE	zero	same	TRUE	fetal-whole-pancreas	N/A
pancreas_0_chr1:154212624:154214457:clu_44566:ENSG00000143612.19	chr1:154212624:154214457:clu_44566:ENSG00000143612.19	ENSG00000143612	C1orf43	pancreas	alternative_splicing	combinatorial	AS_1_122	TRUE	TRUE	TRUE	FALSE	FALSE	FALSE	zero	same	TRUE	fetal-whole-pancreas	N/A
ipsc-ppc_0_ENST00000368521	ENST00000368521	ENSG00000143612	C1orf43	ipsc-ppc	alternative_splicing	combinatorial	AS_1_122	TRUE	TRUE	TRUE	FALSE	FALSE	TRUE	zero	same	TRUE	fetal-whole-pancreas	N/A
ipsc-ppc_0_ENST00000447866	ENST00000447866	ENSG00000160752	FDPS	ipsc-ppc	alternative_splicing	combinatorial	AS_1_123	TRUE	TRUE	TRUE	TRUE	TRUE	TRUE	zero	partial	TRUE	ambiguous	In LD with an eQTL in adult islets
pancreas_0_chr1:155319688:155320409:clu_44695:ENSG00000160752.14	chr1:155319688:155320409:clu_44695:ENSG00000160752.14	ENSG00000160752	FDPS	pancreas	alternative_splicing	combinatorial	AS_1_123	TRUE	TRUE	TRUE	TRUE	TRUE	TRUE	zero	partial	TRUE	ambiguous	In LD with an eQTL in adult islets
pancreas_0_chr1:156137743:156138488:clu_44784:ENSG00000160789.19	chr1:156137743:156138488:clu_44784:ENSG00000160789.19	ENSG00000160789	LMNA	pancreas	alternative_splicing	combinatorial	AS_1_123	TRUE	TRUE	TRUE	FALSE	TRUE	FALSE	zero	partial	TRUE	ambiguous	In LD with an eQTL in adult islets
pancreas_0_chr1:156738764:156741053:clu_44831:ENSG00000143314.12	chr1:156738764:156741053:clu_44831:ENSG00000143314.12	ENSG00000143314	MRPL24	pancreas	alternative_splicing	combinatorial	AS_1_124	TRUE	TRUE	TRUE	FALSE	FALSE	TRUE	zero	same	TRUE	fetal-whole-pancreas	N/A
ipsc-ppc_0_ENST00000368211	ENST00000368211	ENSG00000143314	MRPL24	ipsc-ppc	alternative_splicing	combinatorial	AS_1_124	TRUE	TRUE	TRUE	FALSE	FALSE	TRUE	zero	same	TRUE	fetal-whole-pancreas	N/A
pancreas_0_chr1:236536790:236536947:clu_46143:ENSG00000230325.1	chr1:236536790:236536947:clu_46143:ENSG00000230325.1	ENSG00000230325	AL359921.1	pancreas	alternative_splicing	combinatorial	AS_1_125	FALSE	FALSE	TRUE	FALSE	TRUE	TRUE	zero	different	TRUE	ambiguous	In LD with an eQTL in adult islets
ipsc-ppc_0_ENST00000450372	ENST00000450372	ENSG00000116977	LGALS8	ipsc-ppc	alternative_splicing	combinatorial	AS_1_125	TRUE	TRUE	TRUE	FALSE	TRUE	TRUE	zero	different	TRUE	ambiguous	In LD with an eQTL in adult islets
ipsc-ppc_0_ENST00000526634	ENST00000526634	ENSG00000116977	LGALS8	ipsc-ppc	alternative_splicing	combinatorial	AS_1_125	TRUE	TRUE	TRUE	FALSE	TRUE	TRUE	zero	different	TRUE	ambiguous	In LD with an eQTL in adult islets
pancreas_0_chr1:25491584:25498264:clu_42300:ENSG00000204178.9	chr1:25491584:25498264:clu_42300:ENSG00000204178.9	ENSG00000204178	MACO1	pancreas	alternative_splicing	combinatorial	AS_1_126	TRUE	TRUE	TRUE	TRUE	TRUE	FALSE	zero	different	TRUE	ambiguous	In LD with an eQTL in adult islets
ipsc-ppc_0_ENST00000374358	ENST00000374358	ENSG00000183726	TMEM50A	ipsc-ppc	alternative_splicing	combinatorial	AS_1_126	TRUE	TRUE	TRUE	TRUE	TRUE	TRUE	zero	different	TRUE	ambiguous	In LD with an eQTL in adult islets
pancreas_0_chr1:26788268:26790759:clu_42368:ENSG00000060642.10	chr1:26788268:26790759:clu_42368:ENSG00000060642.10	ENSG00000060642	PIGV	pancreas	alternative_splicing	combinatorial	AS_1_127	TRUE	TRUE	TRUE	TRUE	TRUE	FALSE	zero	same	TRUE	ambiguous	In LD with an eQTL in adult islets
ipsc-ppc_0_ENST00000674202	ENST00000674202	ENSG00000060642	PIGV	ipsc-ppc	alternative_splicing	combinatorial	AS_1_127	TRUE	TRUE	TRUE	TRUE	TRUE	TRUE	zero	same	TRUE	ambiguous	In LD with an eQTL in adult islets
pancreas_0_chr1:27935244:27945232:clu_42445:ENSG00000130768.14	chr1:27935244:27945232:clu_42445:ENSG00000130768.14	ENSG00000130768	SMPDL3B	pancreas	alternative_splicing	combinatorial	AS_1_128	TRUE	TRUE	TRUE	TRUE	FALSE	FALSE	different	same	TRUE	fetal-adult	N/A
islet_0_ENSG00000117748.5_28220801_28220908	ENSG00000117748.5_28220801_28220908	ENSG00000117748	RPA2	islet	alternative_splicing	combinatorial	AS_1_128	TRUE	TRUE	TRUE	TRUE	FALSE	TRUE	different	same	TRUE	fetal-adult	N/A
ipsc-ppc_0_ENST00000373894	ENST00000373894	ENSG00000130768	SMPDL3B	ipsc-ppc	alternative_splicing	combinatorial	AS_1_128	TRUE	TRUE	TRUE	TRUE	FALSE	TRUE	different	same	TRUE	fetal-adult	N/A
pancreas_0_chr1:59297150:59339958:clu_43324:ENSG00000172456.17	chr1:59297150:59339958:clu_43324:ENSG00000172456.17	ENSG00000172456	FGGY	pancreas	alternative_splicing	combinatorial	AS_1_129	TRUE	TRUE	TRUE	FALSE	TRUE	FALSE	zero	same	TRUE	ambiguous	In LD with an eQTL in adult islets
ipsc-ppc_0_ENST00000413489	ENST00000413489	ENSG00000172456	FGGY	ipsc-ppc	alternative_splicing	combinatorial	AS_1_129	TRUE	TRUE	TRUE	FALSE	TRUE	TRUE	zero	same	TRUE	ambiguous	In LD with an eQTL in adult islets
islet_0_ENSG00000272512.1_931346_933431	ENSG00000272512.1_931346_933431	ENSG00000272512	AL645608.7	islet	alternative_splicing	combinatorial	AS_1_13	TRUE	TRUE	TRUE	TRUE	TRUE	FALSE	different	zero	TRUE	ambiguous	In LD with an eQTL in adult whole pancreas
ipsc-ppc_0_ENST00000304952	ENST00000304952	ENSG00000188290	HES4	ipsc-ppc	alternative_splicing	combinatorial	AS_1_13	TRUE	TRUE	TRUE	TRUE	TRUE	TRUE	different	zero	TRUE	ambiguous	In LD with an eQTL in adult whole pancreas
ipsc-ppc_0_ENST00000428771	ENST00000428771	ENSG00000188290	HES4	ipsc-ppc	alternative_splicing	combinatorial	AS_1_13	TRUE	TRUE	TRUE	TRUE	TRUE	TRUE	different	zero	TRUE	ambiguous	In LD with an eQTL in adult whole pancreas
ipsc-ppc_0_ENST00000481869	ENST00000481869	ENSG00000188290	HES4	ipsc-ppc	alternative_splicing	combinatorial	AS_1_13	TRUE	TRUE	TRUE	TRUE	TRUE	FALSE	different	zero	TRUE	ambiguous	In LD with an eQTL in adult whole pancreas
pancreas_0_chr1:75724817:75732644:clu_43500:ENSG00000117054.13	chr1:75724817:75732644:clu_43500:ENSG00000117054.13	ENSG00000117054	ACADM	pancreas	alternative_splicing	combinatorial	AS_1_130	TRUE	TRUE	TRUE	FALSE	TRUE	FALSE	zero	same	TRUE	ambiguous	In LD with an eQTL in adult islets
ipsc-ppc_0_ENST00000526196	ENST00000526196	ENSG00000117054	ACADM	ipsc-ppc	alternative_splicing	combinatorial	AS_1_130	TRUE	TRUE	TRUE	FALSE	TRUE	TRUE	zero	same	TRUE	ambiguous	In LD with an eQTL in adult islets
ipsc-ppc_0_ENST00000316005	ENST00000316005	ENSG00000065243	PKN2	ipsc-ppc	alternative_splicing	combinatorial	AS_1_131	TRUE	TRUE	TRUE	FALSE	TRUE	TRUE	zero	same	TRUE	ambiguous	In LD with an eQTL in adult islets
pancreas_0_chr1:88806017:88807313:clu_43627:ENSG00000065243.19	chr1:88806017:88807313:clu_43627:ENSG00000065243.19	ENSG00000065243	PKN2	pancreas	alternative_splicing	combinatorial	AS_1_131	TRUE	TRUE	TRUE	FALSE	TRUE	TRUE	zero	same	TRUE	ambiguous	In LD with an eQTL in adult islets
pancreas_0_chr1:109214128:109214547:clu_43877:ENSG00000031698.12	chr1:109214128:109214547:clu_43877:ENSG00000031698.12	ENSG00000031698	SARS1	pancreas	alternative_splicing	combinatorial	AS_1_132	TRUE	TRUE	TRUE	FALSE	FALSE	TRUE			TRUE	adult-shared	N/A
islet_0_ENSG00000031698.8_109757169_109757775	ENSG00000031698.8_109757169_109757775	ENSG00000031698	SARS1	islet	alternative_splicing	combinatorial	AS_1_132	TRUE	TRUE	TRUE	FALSE	FALSE	TRUE			TRUE	adult-shared	N/A
pancreas_0_chr1:39850261:39852731:clu_42796:ENSG00000043514.15	chr1:39850261:39852731:clu_42796:ENSG00000043514.15	ENSG00000043514	TRIT1	pancreas	alternative_splicing	combinatorial	AS_1_133	TRUE	TRUE	TRUE	TRUE	TRUE	FALSE			TRUE	ambiguous	In LD with an eQTL in iPSC-PPC
islet_0_ENSG00000043514.11_40306723_40307585	ENSG00000043514.11_40306723_40307585	ENSG00000043514	TRIT1	islet	alternative_splicing	combinatorial	AS_1_133	TRUE	TRUE	TRUE	TRUE	FALSE	TRUE			TRUE	ambiguous	In LD with an eQTL in iPSC-PPC
pancreas_0_chr1:236243495:236252050:clu_46137:ENSG00000086619.13	chr1:236243495:236252050:clu_46137:ENSG00000086619.13	ENSG00000086619	ERO1B	pancreas	alternative_splicing	combinatorial	AS_1_134	TRUE	TRUE	TRUE	FALSE	TRUE	FALSE			TRUE	adult-shared	N/A
islet_0_ENSG00000086619.9_236413185_236413267	ENSG00000086619.9_236413185_236413267	ENSG00000086619	ERO1B	islet	alternative_splicing	combinatorial	AS_1_134	TRUE	TRUE	TRUE	FALSE	FALSE	TRUE			TRUE	adult-shared	N/A
islet_0_ENSG00000116199.7_179041048_179045697	ENSG00000116199.7_179041048_179045697	ENSG00000116199	FAM20B	islet	alternative_splicing	combinatorial	AS_1_135	TRUE	TRUE	TRUE	FALSE	TRUE	TRUE			TRUE	adult-shared	N/A
pancreas_0_chr1:179083053:179087911:clu_45210:ENSG00000186283.13	chr1:179083053:179087911:clu_45210:ENSG00000186283.13	ENSG00000186283	TOR3A	pancreas	alternative_splicing	combinatorial	AS_1_135	TRUE	TRUE	TRUE	FALSE	TRUE	FALSE			TRUE	adult-shared	N/A
pancreas_0_chr1:54216344:54225125:clu_43257:ENSG00000116221.15	chr1:54216344:54225125:clu_43257:ENSG00000116221.15	ENSG00000116221	MRPL37	pancreas	alternative_splicing	combinatorial	AS_1_136	TRUE	TRUE	TRUE	FALSE	TRUE	FALSE			FALSE	module_failed	Failed module requirements
islet_0_ENSG00000116221.11_54690798_54691137	ENSG00000116221.11_54690798_54691137	ENSG00000116221	MRPL37	islet	alternative_splicing	combinatorial	AS_1_136	TRUE	TRUE	TRUE	FALSE	FALSE	TRUE			FALSE	module_failed	Failed module requirements
islet_0_ENSG00000116299.12_109727667_109727755	ENSG00000116299.12_109727667_109727755	ENSG00000116299	KIAA1324	islet	alternative_splicing	combinatorial	AS_1_137	TRUE	TRUE	TRUE	FALSE	FALSE	TRUE			TRUE	adult-shared	N/A
pancreas_0_chr1:109173837:109188177:clu_43870:ENSG00000116299.16	chr1:109173837:109188177:clu_43870:ENSG00000116299.16	ENSG00000116299	KIAA1324	pancreas	alternative_splicing	combinatorial	AS_1_137	TRUE	TRUE	TRUE	FALSE	TRUE	TRUE			TRUE	adult-shared	N/A
pancreas_0_chr1:236554752:236555296:clu_46146:ENSG00000119285.10	chr1:236554752:236555296:clu_46146:ENSG00000119285.10	ENSG00000119285	HEATR1	pancreas	alternative_splicing	combinatorial	AS_1_138	TRUE	TRUE	TRUE	TRUE	TRUE	TRUE			TRUE	ambiguous	In LD with an eQTL in iPSC-PPC
islet_0_ENSG00000116977.14_236688724_236688845	ENSG00000116977.14_236688724_236688845	ENSG00000116977	LGALS8	islet	alternative_splicing	combinatorial	AS_1_138	TRUE	TRUE	TRUE	TRUE	TRUE	TRUE			TRUE	ambiguous	In LD with an eQTL in iPSC-PPC
pancreas_0_chr1:236542787:236543560:clu_46144:ENSG00000116977.18	chr1:236542787:236543560:clu_46144:ENSG00000116977.18	ENSG00000116977	LGALS8	pancreas	alternative_splicing	combinatorial	AS_1_139	TRUE	TRUE	TRUE	FALSE	TRUE	FALSE			TRUE	adult-shared	N/A
islet_0_ENSG00000116977.14_236705631_236706948	ENSG00000116977.14_236705631_236706948	ENSG00000116977	LGALS8	islet	alternative_splicing	combinatorial	AS_1_139	TRUE	TRUE	TRUE	FALSE	FALSE	TRUE			TRUE	adult-shared	N/A
ipsc-ppc_0_ENST00000310955	ENST00000310955	ENSG00000117399	CDC20	ipsc-ppc	alternative_splicing	combinatorial	AS_1_14	TRUE	TRUE	TRUE	FALSE	TRUE	FALSE	different	zero	TRUE	fetal-islet	N/A
islet_0_ENSG00000159479.12_43851344_43852341	ENSG00000159479.12_43851344_43852341	ENSG00000159479	MED8	islet	alternative_splicing	combinatorial	AS_1_14	TRUE	TRUE	TRUE	FALSE	FALSE	FALSE	different	zero	TRUE	fetal-islet	N/A
ipsc-ppc_0_ENST00000478882	ENST00000478882	ENSG00000117399	CDC20	ipsc-ppc	alternative_splicing	combinatorial	AS_1_14	TRUE	TRUE	TRUE	FALSE	TRUE	FALSE	different	zero	TRUE	fetal-islet	N/A
islet_0_ENSG00000117143.9_162562522_162562572	ENSG00000117143.9_162562522_162562572	ENSG00000117143	UAP1	islet	alternative_splicing	combinatorial	AS_1_140	TRUE	TRUE	TRUE	FALSE	FALSE	TRUE			TRUE	adult-shared	N/A
pancreas_0_chr1:162590511:162597792:clu_45000:ENSG00000117143.13	chr1:162590511:162597792:clu_45000:ENSG00000117143.13	ENSG00000117143	UAP1	pancreas	alternative_splicing	combinatorial	AS_1_140	TRUE	TRUE	TRUE	FALSE	TRUE	FALSE			TRUE	adult-shared	N/A
pancreas_0_chr1:85657971:85677236:clu_43603:ENSG00000117174.10	chr1:85657971:85677236:clu_43603:ENSG00000117174.10	ENSG00000117174	ZNHIT6	pancreas	alternative_splicing	combinatorial	AS_1_141	TRUE	TRUE	TRUE	FALSE	TRUE	FALSE			TRUE	adult-shared	N/A
islet_0_ENSG00000117174.6_86115106_86119781	ENSG00000117174.6_86115106_86119781	ENSG00000117174	ZNHIT6	islet	alternative_splicing	combinatorial	AS_1_141	TRUE	TRUE	TRUE	FALSE	FALSE	TRUE			TRUE	adult-shared	N/A
islet_0_ENSG00000117505.8_93826050_93835055	ENSG00000117505.8_93826050_93835055	ENSG00000117505	DR1	islet	alternative_splicing	combinatorial	AS_1_142	TRUE	TRUE	TRUE	FALSE	FALSE	TRUE			TRUE	adult-shared	N/A
pancreas_0_chr1:93346865:93353908:clu_43707:ENSG00000117505.12	chr1:93346865:93353908:clu_43707:ENSG00000117505.12	ENSG00000117505	DR1	pancreas	alternative_splicing	combinatorial	AS_1_142	TRUE	TRUE	TRUE	FALSE	TRUE	FALSE			TRUE	adult-shared	N/A
pancreas_0_chr1:99970162:99993537:clu_43770:ENSG00000117620.14	chr1:99970162:99993537:clu_43770:ENSG00000117620.14	ENSG00000117620	SLC35A3	pancreas	alternative_splicing	combinatorial	AS_1_143	TRUE	TRUE	TRUE	FALSE	TRUE	FALSE			TRUE	adult-shared	N/A
islet_0_ENSG00000117620.8_100440527_100440625	ENSG00000117620.8_100440527_100440625	ENSG00000117620	SLC35A3	islet	alternative_splicing	combinatorial	AS_1_143	TRUE	TRUE	TRUE	FALSE	TRUE	TRUE			TRUE	adult-shared	N/A
pancreas_0_chr1:180430262:180492269:clu_45241:ENSG00000230124.6	chr1:180430262:180492269:clu_45241:ENSG00000230124.6	ENSG00000230124	ACBD6	pancreas	alternative_splicing	combinatorial	AS_1_144	TRUE	FALSE	TRUE	FALSE	TRUE	FALSE			TRUE	adult-shared	N/A
islet_0_ENSG00000121454.4_180240970_180241141	ENSG00000121454.4_180240970_180241141	ENSG00000121454	LHX4	islet	alternative_splicing	combinatorial	AS_1_144	FALSE	TRUE	TRUE	FALSE	FALSE	TRUE			TRUE	adult-shared	N/A
islet_0_ENSG00000126091.15_44290403_44290564	ENSG00000126091.15_44290403_44290564	ENSG00000126091	ST3GAL3	islet	alternative_splicing	combinatorial	AS_1_145	TRUE	TRUE	TRUE	FALSE	FALSE	FALSE			TRUE	adult-shared	N/A
pancreas_0_chr1:43814933:43838219:clu_42948:ENSG00000126091.19	chr1:43814933:43838219:clu_42948:ENSG00000126091.19	ENSG00000126091	ST3GAL3	pancreas	alternative_splicing	combinatorial	AS_1_145	TRUE	TRUE	TRUE	FALSE	TRUE	FALSE			TRUE	adult-shared	N/A
pancreas_0_chr1:45329437:45330516:clu_43027:ENSG00000132781.17	chr1:45329437:45330516:clu_43027:ENSG00000132781.17	ENSG00000132781	MUTYH	pancreas	alternative_splicing	combinatorial	AS_1_146	TRUE	TRUE	TRUE	TRUE	TRUE	TRUE			TRUE	ambiguous	In LD with an eQTL in iPSC-PPC
islet_0_ENSG00000132781.13_45798063_45798160	ENSG00000132781.13_45798063_45798160	ENSG00000132781	MUTYH	islet	alternative_splicing	combinatorial	AS_1_146	TRUE	TRUE	TRUE	TRUE	TRUE	TRUE			TRUE	ambiguous	In LD with an eQTL in iPSC-PPC
pancreas_0_chr1:37582936:37583867:clu_42723:ENSG00000134697.12	chr1:37582936:37583867:clu_42723:ENSG00000134697.12	ENSG00000134697	GNL2	pancreas	alternative_splicing	combinatorial	AS_1_147	TRUE	TRUE	TRUE	TRUE	TRUE	TRUE			TRUE	ambiguous	In LD with an eQTL in iPSC-PPC
islet_0_ENSG00000134697.8_38049468_38049534	ENSG00000134697.8_38049468_38049534	ENSG00000134697	GNL2	islet	alternative_splicing	combinatorial	AS_1_147	TRUE	TRUE	TRUE	FALSE	TRUE	TRUE			TRUE	ambiguous	In LD with an eQTL in iPSC-PPC
islet_0_ENSG00000135778.7_233091303_233091465	ENSG00000135778.7_233091303_233091465	ENSG00000135778	NTPCR	islet	alternative_splicing	combinatorial	AS_1_148	TRUE	TRUE	TRUE	TRUE	FALSE	TRUE			TRUE	ambiguous	In LD with an eQTL in iPSC-PPC
pancreas_0_chr1:232950744:232956347:clu_46062:ENSG00000135778.11	chr1:232950744:232956347:clu_46062:ENSG00000135778.11	ENSG00000135778	NTPCR	pancreas	alternative_splicing	combinatorial	AS_1_148	TRUE	TRUE	TRUE	TRUE	TRUE	FALSE			TRUE	ambiguous	In LD with an eQTL in iPSC-PPC
pancreas_0_chr1:172394410:172399819:clu_45121:ENSG00000135845.9	chr1:172394410:172399819:clu_45121:ENSG00000135845.9	ENSG00000135845	PIGC	pancreas	alternative_splicing	combinatorial	AS_1_149	TRUE	TRUE	TRUE	FALSE	TRUE	FALSE			TRUE	adult-shared	N/A
islet_0_ENSG00000135845.5_172362274_172363550	ENSG00000135845.5_172362274_172363550	ENSG00000135845	PIGC	islet	alternative_splicing	combinatorial	AS_1_149	TRUE	TRUE	TRUE	FALSE	FALSE	TRUE			TRUE	adult-shared	N/A
pancreas_0_chr1:86354859:86358787:clu_43606:ENSG00000122417.15	chr1:86354859:86358787:clu_43606:ENSG00000122417.15	ENSG00000122417	ODF2L	pancreas	alternative_splicing	combinatorial	AS_1_15	TRUE	TRUE	TRUE	FALSE	TRUE	FALSE	same	same	FALSE	module_failed	Failed module requirements
ipsc-ppc_0_ENST00000317336	ENST00000317336	ENSG00000122417	ODF2L	ipsc-ppc	alternative_splicing	combinatorial	AS_1_15	TRUE	TRUE	TRUE	FALSE	TRUE	TRUE	same	same	FALSE	module_failed	Failed module requirements
ipsc-ppc_0_ENST00000370566	ENST00000370566	ENSG00000122417	ODF2L	ipsc-ppc	alternative_splicing	combinatorial	AS_1_15	TRUE	TRUE	TRUE	FALSE	TRUE	TRUE	same	same	FALSE	module_failed	Failed module requirements
ipsc-ppc_0_ENST00000460698	ENST00000460698	ENSG00000122417	ODF2L	ipsc-ppc	alternative_splicing	combinatorial	AS_1_15	TRUE	TRUE	TRUE	FALSE	TRUE	TRUE	same	same	FALSE	module_failed	Failed module requirements
islet_0_ENSG00000122417.11_86822127_86822285	ENSG00000122417.11_86822127_86822285	ENSG00000122417	ODF2L	islet	alternative_splicing	combinatorial	AS_1_15	TRUE	TRUE	TRUE	FALSE	FALSE	TRUE	same	same	FALSE	module_failed	Failed module requirements
islet_0_ENSG00000142733.10_27689342_27689512	ENSG00000142733.10_27689342_27689512	ENSG00000142733	MAP3K6	islet	alternative_splicing	combinatorial	AS_1_150	TRUE	TRUE	TRUE	FALSE	TRUE	TRUE			TRUE	adult-shared	N/A
islet_0_ENSG00000142733.10_27686349_27686485	ENSG00000142733.10_27686349_27686485	ENSG00000142733	MAP3K6	islet	alternative_splicing	combinatorial	AS_1_150	TRUE	TRUE	TRUE	FALSE	TRUE	TRUE			TRUE	adult-shared	N/A
pancreas_0_chr1:27357876:27358181:clu_42406:ENSG00000142733.14	chr1:27357876:27358181:clu_42406:ENSG00000142733.14	ENSG00000142733	MAP3K6	pancreas	alternative_splicing	combinatorial	AS_1_150	TRUE	TRUE	TRUE	FALSE	TRUE	FALSE			TRUE	adult-shared	N/A
pancreas_0_chr1:31579267:31580288:clu_42528:ENSG00000142910.15	chr1:31579267:31580288:clu_42528:ENSG00000142910.15	ENSG00000142910	TINAGL1	pancreas	alternative_splicing	combinatorial	AS_1_151	TRUE	TRUE	TRUE	FALSE	FALSE	FALSE			TRUE	adult-shared	N/A
islet_0_ENSG00000142910.11_32045889_32046561	ENSG00000142910.11_32045889_32046561	ENSG00000142910	TINAGL1	islet	alternative_splicing	combinatorial	AS_1_151	TRUE	TRUE	TRUE	FALSE	FALSE	FALSE			TRUE	adult-shared	N/A
islet_0_ENSG00000143198.8_165601468_165601511	ENSG00000143198.8_165601468_165601511	ENSG00000143198	MGST3	islet	alternative_splicing	combinatorial	AS_1_152	TRUE	TRUE	TRUE	FALSE	TRUE	TRUE			TRUE	adult-shared	N/A
pancreas_0_chr1:165631293:165649841:clu_45014:ENSG00000143198.12	chr1:165631293:165649841:clu_45014:ENSG00000143198.12	ENSG00000143198	MGST3	pancreas	alternative_splicing	combinatorial	AS_1_152	TRUE	TRUE	TRUE	FALSE	TRUE	FALSE			TRUE	adult-shared	N/A
islet_0_ENSG00000153207.10_247005996_247006078	ENSG00000153207.10_247005996_247006078	ENSG00000153207	AHCTF1	islet	alternative_splicing	combinatorial	AS_1_153	TRUE	TRUE	TRUE	FALSE	FALSE	TRUE			TRUE	adult-shared	N/A
pancreas_0_chr1:246842776:246843795:clu_46235:ENSG00000153207.14	chr1:246842776:246843795:clu_46235:ENSG00000153207.14	ENSG00000153207	AHCTF1	pancreas	alternative_splicing	combinatorial	AS_1_153	TRUE	TRUE	TRUE	FALSE	TRUE	TRUE			TRUE	adult-shared	N/A
pancreas_0_chr1:31634943:31635222:clu_42533:ENSG00000162517.12	chr1:31634943:31635222:clu_42533:ENSG00000162517.12	ENSG00000162517	PEF1	pancreas	alternative_splicing	combinatorial	AS_1_154	TRUE	TRUE	TRUE	FALSE	TRUE	FALSE			TRUE	adult-shared	N/A
islet_0_ENSG00000162517.8_32098096_32098239	ENSG00000162517.8_32098096_32098239	ENSG00000162517	PEF1	islet	alternative_splicing	combinatorial	AS_1_154	TRUE	TRUE	TRUE	FALSE	TRUE	TRUE			TRUE	adult-shared	N/A
islet_0_ENSG00000162714.8_247471777_247477154	ENSG00000162714.8_247471777_247477154	ENSG00000162714	ZNF496	islet	alternative_splicing	combinatorial	AS_1_155	TRUE	TRUE	TRUE	FALSE	FALSE	TRUE			TRUE	adult-shared	N/A
pancreas_0_chr1:247301276:247308475:clu_46247:ENSG00000162714.12	chr1:247301276:247308475:clu_46247:ENSG00000162714.12	ENSG00000162714	ZNF496	pancreas	alternative_splicing	combinatorial	AS_1_155	TRUE	TRUE	TRUE	FALSE	TRUE	TRUE			TRUE	adult-shared	N/A
pancreas_0_chr1:37540755:37552645:clu_42720:ENSG00000163877.10	chr1:37540755:37552645:clu_42720:ENSG00000163877.10	ENSG00000163877	SNIP1	pancreas	alternative_splicing	combinatorial	AS_1_156	TRUE	TRUE	TRUE	TRUE	TRUE	TRUE			TRUE	ambiguous	In LD with an eQTL in iPSC-PPC
islet_0_ENSG00000163877.9_38014422_38014588	ENSG00000163877.9_38014422_38014588	ENSG00000163877	SNIP1	islet	alternative_splicing	combinatorial	AS_1_156	TRUE	TRUE	TRUE	TRUE	TRUE	TRUE			TRUE	ambiguous	In LD with an eQTL in iPSC-PPC
islet_0_ENSG00000173660.7_46774773_46775345	ENSG00000173660.7_46774773_46775345	ENSG00000173660	UQCRH	islet	alternative_splicing	combinatorial	AS_1_157	TRUE	TRUE	TRUE	TRUE	TRUE	TRUE			TRUE	ambiguous	In LD with an eQTL in iPSC-PPC
pancreas_0_chr1:46303820:46310155:clu_43073:ENSG00000173660.11	chr1:46303820:46310155:clu_43073:ENSG00000173660.11	ENSG00000173660	UQCRH	pancreas	alternative_splicing	combinatorial	AS_1_157	TRUE	TRUE	TRUE	TRUE	TRUE	FALSE			TRUE	ambiguous	In LD with an eQTL in iPSC-PPC
islet_0_ENSG00000203667.5_245005497_245005560	ENSG00000203667.5_245005497_245005560	ENSG00000203667	COX20	islet	alternative_splicing	combinatorial	AS_1_158	TRUE	TRUE	TRUE	FALSE	FALSE	TRUE			TRUE	adult-shared	N/A
pancreas_0_chr1:244835756:244842195:clu_46213:ENSG00000203667.9	chr1:244835756:244842195:clu_46213:ENSG00000203667.9	ENSG00000203667	COX20	pancreas	alternative_splicing	combinatorial	AS_1_158	TRUE	TRUE	TRUE	FALSE	TRUE	FALSE			TRUE	adult-shared	N/A
ipsc-ppc_0_ENST00000318249	ENST00000318249	ENSG00000142794	NBPF3	ipsc-ppc	alternative_splicing	combinatorial	AS_1_16	TRUE	TRUE	TRUE	FALSE	TRUE	FALSE			TRUE	ambiguous	In LD with an eQTL in adult whole pancreas and/or adult islets
ipsc-ppc_0_ENST00000619554	ENST00000619554	ENSG00000142794	NBPF3	ipsc-ppc	alternative_splicing	combinatorial	AS_1_16	TRUE	TRUE	TRUE	FALSE	TRUE	FALSE			TRUE	ambiguous	In LD with an eQTL in adult whole pancreas and/or adult islets
ipsc-ppc_0_ENST00000319084	ENST00000319084	ENSG00000204859	ZBTB48	ipsc-ppc	alternative_splicing	combinatorial	AS_1_17	TRUE	TRUE	TRUE	FALSE	FALSE	FALSE			TRUE	ipsc_ppc-unique	N/A
ipsc-ppc_0_ENST00000435905	ENST00000435905	ENSG00000204859	ZBTB48	ipsc-ppc	alternative_splicing	combinatorial	AS_1_17	TRUE	TRUE	TRUE	FALSE	FALSE	FALSE			TRUE	ipsc_ppc-unique	N/A
ipsc-ppc_0_ENST00000327535	ENST00000327535	ENSG00000185436	IFNLR1	ipsc-ppc	alternative_splicing	combinatorial	AS_1_18	TRUE	TRUE	TRUE	FALSE	FALSE	FALSE			TRUE	ipsc_ppc-unique	N/A
ipsc-ppc_0_ENST00000374418	ENST00000374418	ENSG00000185436	IFNLR1	ipsc-ppc	alternative_splicing	combinatorial	AS_1_18	TRUE	TRUE	TRUE	FALSE	FALSE	FALSE			TRUE	ipsc_ppc-unique	N/A
ipsc-ppc_0_ENST00000334351	ENST00000334351	ENSG00000189266	PNRC2	ipsc-ppc	alternative_splicing	combinatorial	AS_1_19	TRUE	TRUE	TRUE	FALSE	TRUE	FALSE			TRUE	ambiguous	In LD with an eQTL in adult whole pancreas and/or adult islets
ipsc-ppc_0_ENST00000343255	ENST00000343255	ENSG00000188529	SRSF10	ipsc-ppc	alternative_splicing	combinatorial	AS_1_19	TRUE	TRUE	TRUE	FALSE	TRUE	FALSE			TRUE	ambiguous	In LD with an eQTL in adult whole pancreas and/or adult islets
islet_0_ENSG00000116874.7_119573839_119576011	ENSG00000116874.7_119573839_119576011	ENSG00000116874	WARS2	islet	alternative_splicing	combinatorial	AS_1_2	TRUE	TRUE	TRUE	FALSE	FALSE	TRUE	same	different	TRUE	fetal-adult	N/A
ipsc-ppc_0_ENST00000235521	ENST00000235521	ENSG00000116874	WARS2	ipsc-ppc	alternative_splicing	combinatorial	AS_1_2	TRUE	TRUE	TRUE	FALSE	TRUE	TRUE	same	different	TRUE	fetal-adult	N/A
pancreas_0_chr1:119146836:119146953:clu_44116:ENSG00000231365.5	chr1:119146836:119146953:clu_44116:ENSG00000231365.5	ENSG00000231365	WARS2-AS1	pancreas	alternative_splicing	combinatorial	AS_1_2	TRUE	FALSE	TRUE	FALSE	TRUE	FALSE	same	different	TRUE	fetal-adult	N/A
ipsc-ppc_0_ENST00000495746	ENST00000495746	ENSG00000116874	WARS2	ipsc-ppc	alternative_splicing	combinatorial	AS_1_2	TRUE	TRUE	TRUE	FALSE	TRUE	TRUE	same	different	TRUE	fetal-adult	N/A
ipsc-ppc_0_ENST00000348259	ENST00000348259	ENSG00000162910	MRPL55	ipsc-ppc	alternative_splicing	combinatorial	AS_1_20	TRUE	TRUE	TRUE	FALSE	FALSE	TRUE			TRUE	ambiguous	In LD with an eQTL in adult whole pancreas and/or adult islets
ipsc-ppc_0_ENST00000336520	ENST00000336520	ENSG00000162910	MRPL55	ipsc-ppc	alternative_splicing	combinatorial	AS_1_20	TRUE	TRUE	TRUE	FALSE	FALSE	TRUE			TRUE	ambiguous	In LD with an eQTL in adult whole pancreas and/or adult islets
pancreas_0_chr1:7961793:7962763:clu_41656:ENSG00000116288.12	chr1:7961793:7962763:clu_41656:ENSG00000116288.12	ENSG00000116288	PARK7	pancreas	alternative_splicing	combinatorial	AS_1_21	TRUE	TRUE	TRUE	FALSE	TRUE	FALSE	same	same	TRUE	fetal-adult	N/A
ipsc-ppc_0_ENST00000493678	ENST00000493678	ENSG00000116288	PARK7	ipsc-ppc	alternative_splicing	combinatorial	AS_1_21	TRUE	TRUE	TRUE	FALSE	FALSE	FALSE	same	same	TRUE	fetal-adult	N/A
islet_0_ENSG00000116288.8_8044924_8045565	ENSG00000116288.8_8044924_8045565	ENSG00000116288	PARK7	islet	alternative_splicing	combinatorial	AS_1_21	TRUE	TRUE	TRUE	FALSE	FALSE	TRUE	same	same	TRUE	fetal-adult	N/A
ipsc-ppc_0_ENST00000338639	ENST00000338639	ENSG00000116288	PARK7	ipsc-ppc	alternative_splicing	combinatorial	AS_1_21	TRUE	TRUE	TRUE	FALSE	TRUE	TRUE	same	same	TRUE	fetal-adult	N/A
ipsc-ppc_0_ENST00000472531	ENST00000472531	ENSG00000196418	ZNF124	ipsc-ppc	alternative_splicing	combinatorial	AS_1_22	TRUE	TRUE	TRUE	FALSE	TRUE	TRUE	same	zero	TRUE	ambiguous	In LD with an eQTL in adult whole pancreas
islet_0_ENSG00000196418.8_247285277_247287173	ENSG00000196418.8_247285277_247287173	ENSG00000196418	ZNF124	islet	alternative_splicing	combinatorial	AS_1_22	TRUE	TRUE	TRUE	FALSE	TRUE	TRUE	same	zero	TRUE	ambiguous	In LD with an eQTL in adult whole pancreas
ipsc-ppc_0_ENST00000340684	ENST00000340684	ENSG00000196418	ZNF124	ipsc-ppc	alternative_splicing	combinatorial	AS_1_22	TRUE	TRUE	TRUE	FALSE	TRUE	TRUE	same	zero	TRUE	ambiguous	In LD with an eQTL in adult whole pancreas
ipsc-ppc_0_ENST00000612039	ENST00000612039	ENSG00000143811	PYCR2	ipsc-ppc	alternative_splicing	combinatorial	AS_1_23	TRUE	TRUE	TRUE	FALSE	TRUE	FALSE			TRUE	ambiguous	In LD with an eQTL in adult whole pancreas and/or adult islets
ipsc-ppc_0_ENST00000343818	ENST00000343818	ENSG00000143811	PYCR2	ipsc-ppc	alternative_splicing	combinatorial	AS_1_23	TRUE	TRUE	TRUE	FALSE	TRUE	FALSE			TRUE	ambiguous	In LD with an eQTL in adult whole pancreas and/or adult islets
ipsc-ppc_0_ENST00000344548	ENST00000344548	ENSG00000070831	CDC42	ipsc-ppc	alternative_splicing	combinatorial	AS_1_24	TRUE	TRUE	TRUE	TRUE	TRUE	FALSE			TRUE	ambiguous	In LD with an eQTL in adult whole pancreas and/or adult islets
ipsc-ppc_0_ENST00000400259	ENST00000400259	ENSG00000070831	CDC42	ipsc-ppc	alternative_splicing	combinatorial	AS_1_24	TRUE	TRUE	TRUE	TRUE	TRUE	FALSE			TRUE	ambiguous	In LD with an eQTL in adult whole pancreas and/or adult islets
ipsc-ppc_0_ENST00000415567	ENST00000415567	ENSG00000162552	WNT4	ipsc-ppc	alternative_splicing	combinatorial	AS_1_24	TRUE	TRUE	TRUE	TRUE	TRUE	FALSE			TRUE	ambiguous	In LD with an eQTL in adult whole pancreas and/or adult islets
pancreas_0_chr1:207767195:207770321:clu_45634:ENSG00000117335.19	chr1:207767195:207770321:clu_45634:ENSG00000117335.19	ENSG00000117335	CD46	pancreas	alternative_splicing	combinatorial	AS_1_25	TRUE	TRUE	TRUE	FALSE	FALSE	TRUE	zero	same	TRUE	fetal-whole-pancreas	N/A
ipsc-ppc_0_ENST00000357714	ENST00000357714	ENSG00000117335	CD46	ipsc-ppc	alternative_splicing	combinatorial	AS_1_25	TRUE	TRUE	TRUE	FALSE	FALSE	TRUE	zero	same	TRUE	fetal-whole-pancreas	N/A
ipsc-ppc_0_ENST00000367042	ENST00000367042	ENSG00000117335	CD46	ipsc-ppc	alternative_splicing	combinatorial	AS_1_25	TRUE	TRUE	TRUE	FALSE	FALSE	TRUE	zero	same	TRUE	fetal-whole-pancreas	N/A
ipsc-ppc_0_ENST00000354848	ENST00000354848	ENSG00000117335	CD46	ipsc-ppc	alternative_splicing	combinatorial	AS_1_25	TRUE	TRUE	TRUE	FALSE	FALSE	TRUE	zero	same	TRUE	fetal-whole-pancreas	N/A
ipsc-ppc_0_ENST00000360218	ENST00000360218	ENSG00000196188	CTSE	ipsc-ppc	alternative_splicing	combinatorial	AS_1_26	TRUE	TRUE	TRUE	FALSE	FALSE	TRUE			TRUE	ambiguous	In LD with an eQTL in adult whole pancreas and/or adult islets
ipsc-ppc_0_ENST00000358184	ENST00000358184	ENSG00000196188	CTSE	ipsc-ppc	alternative_splicing	combinatorial	AS_1_26	TRUE	TRUE	TRUE	FALSE	FALSE	TRUE			TRUE	ambiguous	In LD with an eQTL in adult whole pancreas and/or adult islets
ipsc-ppc_0_ENST00000622703	ENST00000622703	ENSG00000198715	GLMP	ipsc-ppc	alternative_splicing	combinatorial	AS_1_27	TRUE	TRUE	TRUE	FALSE	TRUE	FALSE			TRUE	ambiguous	In LD with an eQTL in adult whole pancreas and/or adult islets
ipsc-ppc_0_ENST00000362007	ENST00000362007	ENSG00000198715	GLMP	ipsc-ppc	alternative_splicing	combinatorial	AS_1_27	TRUE	TRUE	TRUE	FALSE	TRUE	FALSE			TRUE	ambiguous	In LD with an eQTL in adult whole pancreas and/or adult islets
ipsc-ppc_0_ENST00000479589	ENST00000479589	ENSG00000117691	NENF	ipsc-ppc	alternative_splicing	combinatorial	AS_1_28	TRUE	TRUE	TRUE	FALSE	FALSE	FALSE			TRUE	ipsc_ppc-unique	N/A
ipsc-ppc_0_ENST00000366988	ENST00000366988	ENSG00000117691	NENF	ipsc-ppc	alternative_splicing	combinatorial	AS_1_28	TRUE	TRUE	TRUE	FALSE	FALSE	FALSE			TRUE	ipsc_ppc-unique	N/A
ipsc-ppc_0_ENST00000367021	ENST00000367021	ENSG00000117595	IRF6	ipsc-ppc	alternative_splicing	combinatorial	AS_1_29	TRUE	TRUE	TRUE	FALSE	TRUE	FALSE			TRUE	ambiguous	In LD with an eQTL in adult whole pancreas and/or adult islets
ipsc-ppc_0_ENST00000456314	ENST00000456314	ENSG00000117595	IRF6	ipsc-ppc	alternative_splicing	combinatorial	AS_1_29	TRUE	TRUE	TRUE	FALSE	TRUE	FALSE			TRUE	ambiguous	In LD with an eQTL in adult whole pancreas and/or adult islets
ipsc-ppc_0_ENST00000354267	ENST00000354267	ENSG00000116885	OSCP1	ipsc-ppc	alternative_splicing	combinatorial	AS_1_3	TRUE	TRUE	TRUE	FALSE	TRUE	TRUE	same	same	TRUE	fetal-adult	N/A
ipsc-ppc_0_ENST00000235532	ENST00000235532	ENSG00000116885	OSCP1	ipsc-ppc	alternative_splicing	combinatorial	AS_1_3	TRUE	TRUE	TRUE	FALSE	TRUE	TRUE	same	same	TRUE	fetal-adult	N/A
pancreas_0_chr1:36423466:36431802:clu_42707:ENSG00000116885.18	chr1:36423466:36431802:clu_42707:ENSG00000116885.18	ENSG00000116885	OSCP1	pancreas	alternative_splicing	combinatorial	AS_1_3	TRUE	TRUE	TRUE	FALSE	TRUE	FALSE	same	same	TRUE	fetal-adult	N/A
islet_0_ENSG00000116885.14_36893900_36894076	ENSG00000116885.14_36893900_36894076	ENSG00000116885	OSCP1	islet	alternative_splicing	combinatorial	AS_1_3	TRUE	TRUE	TRUE	FALSE	FALSE	TRUE	same	same	TRUE	fetal-adult	N/A
islet_0_ENSG00000117280.8_205737114_205739581	ENSG00000117280.8_205737114_205739581	ENSG00000117280	RAB29	islet	alternative_splicing	combinatorial	AS_1_30	TRUE	TRUE	TRUE	TRUE	FALSE	TRUE	same	zero	TRUE	ambiguous	In LD with an eQTL in adult whole pancreas
ipsc-ppc_0_ENST00000367139	ENST00000367139	ENSG00000117280	RAB29	ipsc-ppc	alternative_splicing	combinatorial	AS_1_30	TRUE	TRUE	TRUE	TRUE	TRUE	FALSE	same	zero	TRUE	ambiguous	In LD with an eQTL in adult whole pancreas
ipsc-ppc_0_ENST00000414729	ENST00000414729	ENSG00000117280	RAB29	ipsc-ppc	alternative_splicing	combinatorial	AS_1_30	TRUE	TRUE	TRUE	TRUE	TRUE	FALSE	same	zero	TRUE	ambiguous	In LD with an eQTL in adult whole pancreas
ipsc-ppc_0_ENST00000460934	ENST00000460934	ENSG00000158715	SLC45A3	ipsc-ppc	alternative_splicing	combinatorial	AS_1_31	TRUE	TRUE	TRUE	FALSE	FALSE	FALSE			TRUE	ambiguous	In LD with an eQTL in adult whole pancreas and/or adult islets
ipsc-ppc_0_ENST00000367145	ENST00000367145	ENSG00000158715	SLC45A3	ipsc-ppc	alternative_splicing	combinatorial	AS_1_31	TRUE	TRUE	TRUE	TRUE	TRUE	TRUE			TRUE	ambiguous	In LD with an eQTL in adult whole pancreas and/or adult islets
ipsc-ppc_0_ENST00000467810	ENST00000467810	ENSG00000047410	TPR	ipsc-ppc	alternative_splicing	combinatorial	AS_1_32	TRUE	TRUE	TRUE	FALSE	FALSE	FALSE			TRUE	ipsc_ppc-unique	N/A
ipsc-ppc_0_ENST00000367478	ENST00000367478	ENSG00000047410	TPR	ipsc-ppc	alternative_splicing	combinatorial	AS_1_32	TRUE	TRUE	TRUE	FALSE	FALSE	FALSE			TRUE	ipsc_ppc-unique	N/A
ipsc-ppc_0_ENST00000507469	ENST00000507469	ENSG00000116698	SMG7	ipsc-ppc	alternative_splicing	combinatorial	AS_1_33	TRUE	TRUE	TRUE	FALSE	FALSE	FALSE	same	zero	TRUE	fetal-islet	N/A
ipsc-ppc_0_ENST00000367537	ENST00000367537	ENSG00000116698	SMG7	ipsc-ppc	alternative_splicing	combinatorial	AS_1_33	TRUE	TRUE	TRUE	FALSE	TRUE	FALSE	same	zero	TRUE	fetal-islet	N/A
islet_0_ENSG00000116698.16_183520953_183523328	ENSG00000116698.16_183520953_183523328	ENSG00000116698	SMG7	islet	alternative_splicing	combinatorial	AS_1_33	TRUE	TRUE	TRUE	FALSE	FALSE	FALSE	same	zero	TRUE	fetal-islet	N/A
ipsc-ppc_0_ENST00000368108	ENST00000368108	ENSG00000158716	DUSP23	ipsc-ppc	alternative_splicing	combinatorial	AS_1_34	TRUE	TRUE	TRUE	FALSE	FALSE	FALSE			TRUE	ipsc_ppc-unique	N/A
ipsc-ppc_0_ENST00000368107	ENST00000368107	ENSG00000158716	DUSP23	ipsc-ppc	alternative_splicing	combinatorial	AS_1_34	TRUE	TRUE	TRUE	FALSE	FALSE	FALSE			TRUE	ipsc_ppc-unique	N/A
ipsc-ppc_0_ENST00000368814	ENST00000368814	ENSG00000159445	THEM4	ipsc-ppc	alternative_splicing	combinatorial	AS_1_35	TRUE	TRUE	TRUE	TRUE	TRUE	TRUE	zero	same	TRUE	ambiguous	In LD with an eQTL in adult islets
pancreas_0_chr1:151889373:151895008:clu_44492:ENSG00000159445.12	chr1:151889373:151895008:clu_44492:ENSG00000159445.12	ENSG00000159445	THEM4	pancreas	alternative_splicing	combinatorial	AS_1_35	TRUE	TRUE	TRUE	FALSE	TRUE	FALSE	zero	same	TRUE	ambiguous	In LD with an eQTL in adult islets
ipsc-ppc_0_ENST00000471464	ENST00000471464	ENSG00000159445	THEM4	ipsc-ppc	alternative_splicing	combinatorial	AS_1_35	TRUE	TRUE	TRUE	FALSE	TRUE	TRUE	zero	same	TRUE	ambiguous	In LD with an eQTL in adult islets
ipsc-ppc_0_ENST00000369099	ENST00000369099	ENSG00000118292	C1orf54	ipsc-ppc	alternative_splicing	combinatorial	AS_1_36	TRUE	TRUE	TRUE	TRUE	TRUE	FALSE			TRUE	ambiguous	In LD with an eQTL in adult whole pancreas and/or adult islets
ipsc-ppc_0_ENST00000369098	ENST00000369098	ENSG00000118292	C1orf54	ipsc-ppc	alternative_splicing	combinatorial	AS_1_36	TRUE	TRUE	TRUE	TRUE	TRUE	FALSE			TRUE	ambiguous	In LD with an eQTL in adult whole pancreas and/or adult islets
ipsc-ppc_0_ENST00000369483	ENST00000369483	ENSG00000143061	IGSF3	ipsc-ppc	alternative_splicing	combinatorial	AS_1_37	TRUE	TRUE	TRUE	FALSE	FALSE	FALSE			TRUE	ipsc_ppc-unique	N/A
ipsc-ppc_0_ENST00000369486	ENST00000369486	ENSG00000143061	IGSF3	ipsc-ppc	alternative_splicing	combinatorial	AS_1_37	TRUE	TRUE	TRUE	FALSE	FALSE	FALSE			TRUE	ipsc_ppc-unique	N/A
ipsc-ppc_0_ENST00000369737	ENST00000369737	ENSG00000173947	PIFO	ipsc-ppc	alternative_splicing	combinatorial	AS_1_38	TRUE	TRUE	TRUE	FALSE	FALSE	FALSE			TRUE	ipsc_ppc-unique	N/A
ipsc-ppc_0_ENST00000369738	ENST00000369738	ENSG00000173947	PIFO	ipsc-ppc	alternative_splicing	combinatorial	AS_1_38	TRUE	TRUE	TRUE	FALSE	FALSE	FALSE			TRUE	ipsc_ppc-unique	N/A
ipsc-ppc_0_ENST00000370113	ENST00000370113	ENSG00000162694	EXTL2	ipsc-ppc	alternative_splicing	combinatorial	AS_1_39	TRUE	TRUE	TRUE	FALSE	FALSE	FALSE			TRUE	ipsc_ppc-unique	N/A
ipsc-ppc_0_ENST00000370114	ENST00000370114	ENSG00000162694	EXTL2	ipsc-ppc	alternative_splicing	combinatorial	AS_1_39	TRUE	TRUE	TRUE	FALSE	FALSE	FALSE			TRUE	ipsc_ppc-unique	N/A
ipsc-ppc_0_ENST00000236051	ENST00000236051	ENSG00000117395	EBNA1BP2	ipsc-ppc	alternative_splicing	combinatorial	AS_1_4	TRUE	TRUE	TRUE	FALSE	TRUE	FALSE			TRUE	ambiguous	In LD with an eQTL in adult whole pancreas and/or adult islets
ipsc-ppc_0_ENST00000431635	ENST00000431635	ENSG00000117395	EBNA1BP2	ipsc-ppc	alternative_splicing	combinatorial	AS_1_4	TRUE	TRUE	TRUE	FALSE	TRUE	FALSE			TRUE	ambiguous	In LD with an eQTL in adult whole pancreas and/or adult islets
ipsc-ppc_0_ENST00000615724	ENST00000615724	ENSG00000023909	GCLM	ipsc-ppc	alternative_splicing	combinatorial	AS_1_40	TRUE	TRUE	TRUE	FALSE	TRUE	FALSE			TRUE	ambiguous	In LD with an eQTL in adult whole pancreas and/or adult islets
ipsc-ppc_0_ENST00000370238	ENST00000370238	ENSG00000023909	GCLM	ipsc-ppc	alternative_splicing	combinatorial	AS_1_40	TRUE	TRUE	TRUE	FALSE	TRUE	FALSE			TRUE	ambiguous	In LD with an eQTL in adult whole pancreas and/or adult islets
ipsc-ppc_0_ENST00000372967	ENST00000372967	ENSG00000168653	NDUFS5	ipsc-ppc	alternative_splicing	combinatorial	AS_1_41	TRUE	TRUE	TRUE	FALSE	FALSE	TRUE	zero	same	TRUE	ambiguous	In LD with an eQTL in adult islets
ipsc-ppc_0_ENST00000372969	ENST00000372969	ENSG00000168653	NDUFS5	ipsc-ppc	alternative_splicing	combinatorial	AS_1_41	TRUE	TRUE	TRUE	FALSE	TRUE	TRUE	zero	same	TRUE	ambiguous	In LD with an eQTL in adult islets
pancreas_0_chr1:39026398:39028723:clu_42757:ENSG00000168653.10	chr1:39026398:39028723:clu_42757:ENSG00000168653.10	ENSG00000168653	NDUFS5	pancreas	alternative_splicing	combinatorial	AS_1_41	TRUE	TRUE	TRUE	FALSE	TRUE	FALSE	zero	same	TRUE	ambiguous	In LD with an eQTL in adult islets
ipsc-ppc_0_ENST00000373921	ENST00000373921	ENSG00000130775	THEMIS2	ipsc-ppc	alternative_splicing	combinatorial	AS_1_42	TRUE	TRUE	TRUE	TRUE	FALSE	FALSE			TRUE	ipsc_ppc-unique	N/A
ipsc-ppc_0_ENST00000373927	ENST00000373927	ENSG00000130775	THEMIS2	ipsc-ppc	alternative_splicing	combinatorial	AS_1_42	TRUE	TRUE	TRUE	TRUE	FALSE	FALSE			TRUE	ipsc_ppc-unique	N/A
ipsc-ppc_0_ENST00000630065	ENST00000630065	ENSG00000162430	SELENON	ipsc-ppc	alternative_splicing	combinatorial	AS_1_43	TRUE	TRUE	TRUE	FALSE	FALSE	TRUE			TRUE	ambiguous	In LD with an eQTL in adult whole pancreas and/or adult islets
ipsc-ppc_0_ENST00000374315	ENST00000374315	ENSG00000162430	SELENON	ipsc-ppc	alternative_splicing	combinatorial	AS_1_43	TRUE	TRUE	TRUE	FALSE	FALSE	TRUE			TRUE	ambiguous	In LD with an eQTL in adult whole pancreas and/or adult islets
ipsc-ppc_0_ENST00000375766	ENST00000375766	ENSG00000162458	FBLIM1	ipsc-ppc	alternative_splicing	combinatorial	AS_1_44	TRUE	TRUE	TRUE	FALSE	FALSE	FALSE	zero	same	TRUE	fetal-whole-pancreas	N/A
ipsc-ppc_0_ENST00000431771	ENST00000431771	ENSG00000162458	FBLIM1	ipsc-ppc	alternative_splicing	combinatorial	AS_1_44	TRUE	TRUE	TRUE	FALSE	FALSE	TRUE	zero	same	TRUE	fetal-whole-pancreas	N/A
pancreas_0_chr1:15764547:15764964:clu_41893:ENSG00000162458.12	chr1:15764547:15764964:clu_41893:ENSG00000162458.12	ENSG00000162458	FBLIM1	pancreas	alternative_splicing	combinatorial	AS_1_44	TRUE	TRUE	TRUE	TRUE	FALSE	FALSE	zero	same	TRUE	fetal-whole-pancreas	N/A
ipsc-ppc_1_ENST00000375766	ENST00000375766	ENSG00000162458	FBLIM1	ipsc-ppc	alternative_splicing	combinatorial	AS_1_44	TRUE	TRUE	TRUE	FALSE	FALSE	TRUE	zero	same	TRUE	fetal-whole-pancreas	N/A
pancreas_0_chr1:1054551:1054824:clu_41334:ENSG00000188157.14	chr1:1054551:1054824:clu_41334:ENSG00000188157.14	ENSG00000188157	AGRN	pancreas	alternative_splicing	combinatorial	AS_1_45	TRUE	TRUE	TRUE	FALSE	FALSE	FALSE	different	different	TRUE	fetal-adult	N/A
ipsc-ppc_0_ENST00000379325	ENST00000379325	ENSG00000131591	C1orf159	ipsc-ppc	alternative_splicing	combinatorial	AS_1_45	TRUE	TRUE	TRUE	TRUE	TRUE	FALSE	different	different	TRUE	fetal-adult	N/A
ipsc-ppc_0_ENST00000451054	ENST00000451054	ENSG00000217801	AL390719.1	ipsc-ppc	alternative_splicing	combinatorial	AS_1_45	TRUE	FALSE	TRUE	TRUE	TRUE	FALSE	different	different	TRUE	fetal-adult	N/A
islet_0_ENSG00000273443.1_998441_998668	ENSG00000273443.1_998441_998668	ENSG00000273443	AL645608.8	islet	alternative_splicing	combinatorial	AS_1_45	FALSE	TRUE	TRUE	TRUE	TRUE	FALSE	different	different	TRUE	fetal-adult	N/A
ipsc-ppc_0_ENST00000421241	ENST00000421241	ENSG00000131591	C1orf159	ipsc-ppc	alternative_splicing	combinatorial	AS_1_45	TRUE	TRUE	TRUE	TRUE	TRUE	FALSE	different	different	TRUE	fetal-adult	N/A
ipsc-ppc_0_ENST00000456409	ENST00000456409	ENSG00000217801	AL390719.1	ipsc-ppc	alternative_splicing	combinatorial	AS_1_45	TRUE	FALSE	TRUE	TRUE	TRUE	FALSE	different	different	TRUE	fetal-adult	N/A
ipsc-ppc_0_ENST00000433695	ENST00000433695	ENSG00000217801	AL390719.1	ipsc-ppc	alternative_splicing	combinatorial	AS_1_45	TRUE	FALSE	TRUE	TRUE	TRUE	TRUE	different	different	TRUE	fetal-adult	N/A
ipsc-ppc_0_ENST00000427998	ENST00000427998	ENSG00000217801	AL390719.1	ipsc-ppc	alternative_splicing	combinatorial	AS_1_45	TRUE	FALSE	TRUE	TRUE	TRUE	FALSE	different	different	TRUE	fetal-adult	N/A
ipsc-ppc_0_ENST00000604938	ENST00000604938	ENSG00000152042	NBPF11	ipsc-ppc	alternative_splicing	combinatorial	AS_1_46	TRUE	TRUE	FALSE	TRUE	TRUE	TRUE			FALSE	module_failed	Failed module requirements
ipsc-ppc_0_ENST00000401010	ENST00000401010	ENSG00000152042	NBPF11	ipsc-ppc	alternative_splicing	combinatorial	AS_1_46	TRUE	TRUE	FALSE	TRUE	TRUE	TRUE			FALSE	module_failed	Failed module requirements
ipsc-ppc_0_ENST00000605317	ENST00000605317	ENSG00000152042	NBPF11	ipsc-ppc	alternative_splicing	combinatorial	AS_1_46	TRUE	TRUE	FALSE	TRUE	TRUE	TRUE			FALSE	module_failed	Failed module requirements
ipsc-ppc_0_ENST00000425295	ENST00000425295	ENSG00000228288	PCAT6	ipsc-ppc	alternative_splicing	combinatorial	AS_1_47	TRUE	TRUE	TRUE	FALSE	FALSE	FALSE			FALSE	module_failed	Failed module requirements
ipsc-ppc_0_ENST00000660963	ENST00000660963	ENSG00000228288	PCAT6	ipsc-ppc	alternative_splicing	combinatorial	AS_1_47	TRUE	TRUE	TRUE	FALSE	FALSE	FALSE			FALSE	module_failed	Failed module requirements
ipsc-ppc_0_ENST00000491285	ENST00000491285	ENSG00000232637	WI2-3658N16.1	ipsc-ppc	alternative_splicing	combinatorial	AS_1_48	TRUE	FALSE	FALSE	FALSE	FALSE	TRUE			TRUE	ambiguous	In LD with an eQTL in adult whole pancreas and/or adult islets
ipsc-ppc_0_ENST00000429672	ENST00000429672	ENSG00000232637	WI2-3658N16.1	ipsc-ppc	alternative_splicing	combinatorial	AS_1_48	TRUE	FALSE	FALSE	FALSE	FALSE	TRUE			TRUE	ambiguous	In LD with an eQTL in adult whole pancreas and/or adult islets
ipsc-ppc_0_ENST00000443294	ENST00000443294	ENSG00000214796	AC098934.1	ipsc-ppc	alternative_splicing	combinatorial	AS_1_49	TRUE	TRUE	TRUE	FALSE	FALSE	FALSE			TRUE	ipsc_ppc-unique	N/A
ipsc-ppc_0_ENST00000430114	ENST00000430114	ENSG00000214796	AC098934.1	ipsc-ppc	alternative_splicing	combinatorial	AS_1_49	TRUE	TRUE	TRUE	FALSE	FALSE	FALSE			TRUE	ipsc_ppc-unique	N/A
ipsc-ppc_0_ENST00000492639	ENST00000492639	ENSG00000122481	RWDD3	ipsc-ppc	alternative_splicing	combinatorial	AS_1_5	TRUE	TRUE	TRUE	FALSE	TRUE	TRUE	partial	zero	TRUE	ambiguous	In LD with an eQTL in adult whole pancreas
ipsc-ppc_0_ENST00000263893	ENST00000263893	ENSG00000122481	RWDD3	ipsc-ppc	alternative_splicing	combinatorial	AS_1_5	TRUE	TRUE	TRUE	FALSE	TRUE	TRUE	partial	zero	TRUE	ambiguous	In LD with an eQTL in adult whole pancreas
islet_0_ENSG00000122481.12_95709767_95711058	ENSG00000122481.12_95709767_95711058	ENSG00000122481	RWDD3	islet	alternative_splicing	combinatorial	AS_1_5	TRUE	TRUE	TRUE	FALSE	TRUE	FALSE	partial	zero	TRUE	ambiguous	In LD with an eQTL in adult whole pancreas
islet_0_ENSG00000271092.1_95709767_95710511	ENSG00000271092.1_95709767_95710511	ENSG00000271092	TLCD4-RWDD3	islet	alternative_splicing	combinatorial	AS_1_5	TRUE	TRUE	FALSE	FALSE	TRUE	FALSE	partial	zero	TRUE	ambiguous	In LD with an eQTL in adult whole pancreas
ipsc-ppc_0_ENST00000435319	ENST00000435319	ENSG00000143337	TOR1AIP1	ipsc-ppc	alternative_splicing	combinatorial	AS_1_50	TRUE	TRUE	TRUE	FALSE	TRUE	TRUE	zero	same	TRUE	ambiguous	In LD with an eQTL in adult islets
ipsc-ppc_0_ENST00000528443	ENST00000528443	ENSG00000143337	TOR1AIP1	ipsc-ppc	alternative_splicing	combinatorial	AS_1_50	TRUE	TRUE	TRUE	FALSE	TRUE	TRUE	zero	same	TRUE	ambiguous	In LD with an eQTL in adult islets
pancreas_0_chr1:179884769:179889313:clu_45222:ENSG00000143337.18	chr1:179884769:179889313:clu_45222:ENSG00000143337.18	ENSG00000143337	TOR1AIP1	pancreas	alternative_splicing	combinatorial	AS_1_50	TRUE	TRUE	TRUE	FALSE	TRUE	FALSE	zero	same	TRUE	ambiguous	In LD with an eQTL in adult islets
ipsc-ppc_0_ENST00000444870	ENST00000444870	ENSG00000235169	SMIM1	ipsc-ppc	alternative_splicing	combinatorial	AS_1_51	TRUE	TRUE	TRUE	FALSE	TRUE	FALSE			TRUE	ambiguous	In LD with an eQTL in adult whole pancreas and/or adult islets
ipsc-ppc_0_ENST00000642557	ENST00000642557	ENSG00000235169	SMIM1	ipsc-ppc	alternative_splicing	combinatorial	AS_1_51	TRUE	TRUE	TRUE	FALSE	TRUE	FALSE			TRUE	ambiguous	In LD with an eQTL in adult whole pancreas and/or adult islets
ipsc-ppc_0_ENST00000446120	ENST00000446120	ENSG00000143036	SLC44A3	ipsc-ppc	alternative_splicing	combinatorial	AS_1_52	TRUE	TRUE	TRUE	FALSE	TRUE	TRUE	partial	zero	TRUE	ambiguous	In LD with an eQTL in adult whole pancreas
islet_0_ENSG00000224081.3_95144981_95145163	ENSG00000224081.3_95144981_95145163	ENSG00000224081	SLC44A3-AS1	islet	alternative_splicing	combinatorial	AS_1_52	TRUE	TRUE	TRUE	FALSE	TRUE	TRUE	partial	zero	TRUE	ambiguous	In LD with an eQTL in adult whole pancreas
ipsc-ppc_0_ENST00000529450	ENST00000529450	ENSG00000143036	SLC44A3	ipsc-ppc	alternative_splicing	combinatorial	AS_1_52	TRUE	TRUE	TRUE	FALSE	FALSE	TRUE	partial	zero	TRUE	ambiguous	In LD with an eQTL in adult whole pancreas
ipsc-ppc_0_ENST00000532670	ENST00000532670	ENSG00000143036	SLC44A3	ipsc-ppc	alternative_splicing	combinatorial	AS_1_52	TRUE	TRUE	TRUE	FALSE	FALSE	TRUE	partial	zero	TRUE	ambiguous	In LD with an eQTL in adult whole pancreas
islet_0_ENSG00000143036.12_95292995_95293199	ENSG00000143036.12_95292995_95293199	ENSG00000143036	SLC44A3	islet	alternative_splicing	combinatorial	AS_1_52	TRUE	TRUE	TRUE	FALSE	TRUE	TRUE	partial	zero	TRUE	ambiguous	In LD with an eQTL in adult whole pancreas
islet_0_ENSG00000143036.12_95305504_95305593	ENSG00000143036.12_95305504_95305593	ENSG00000143036	SLC44A3	islet	alternative_splicing	combinatorial	AS_1_52	TRUE	TRUE	TRUE	FALSE	TRUE	TRUE	partial	zero	TRUE	ambiguous	In LD with an eQTL in adult whole pancreas
ipsc-ppc_0_ENST00000450589	ENST00000450589	ENSG00000234741	GAS5	ipsc-ppc	alternative_splicing	combinatorial	AS_1_53	TRUE	TRUE	TRUE	FALSE	TRUE	TRUE	zero	same	TRUE	ambiguous	In LD with an eQTL in adult islets
pancreas_0_chr1:173865282:173865471:clu_45142:ENSG00000234741.7	chr1:173865282:173865471:clu_45142:ENSG00000234741.7	ENSG00000234741	GAS5	pancreas	alternative_splicing	combinatorial	AS_1_53	TRUE	TRUE	TRUE	FALSE	TRUE	TRUE	zero	same	TRUE	ambiguous	In LD with an eQTL in adult islets
ipsc-ppc_0_ENST00000448718	ENST00000448718	ENSG00000234741	GAS5	ipsc-ppc	alternative_splicing	combinatorial	AS_1_53	TRUE	TRUE	TRUE	FALSE	TRUE	TRUE	zero	same	TRUE	ambiguous	In LD with an eQTL in adult islets
ipsc-ppc_0_ENST00000476978	ENST00000476978	ENSG00000204219	TCEA3	ipsc-ppc	alternative_splicing	combinatorial	AS_1_54	TRUE	TRUE	TRUE	TRUE	TRUE	TRUE			TRUE	ambiguous	In LD with an eQTL in adult whole pancreas and/or adult islets
ipsc-ppc_0_ENST00000450454	ENST00000450454	ENSG00000204219	TCEA3	ipsc-ppc	alternative_splicing	combinatorial	AS_1_54	TRUE	TRUE	TRUE	TRUE	TRUE	TRUE			TRUE	ambiguous	In LD with an eQTL in adult whole pancreas and/or adult islets
islet_0_ENSG00000117481.6_46810454_46811046	ENSG00000117481.6_46810454_46811046	ENSG00000117481	NSUN4	islet	alternative_splicing	combinatorial	AS_1_55	TRUE	TRUE	TRUE	TRUE	TRUE	TRUE	partial	partial	TRUE	fetal-adult	N/A
ipsc-ppc_0_ENST00000469918	ENST00000469918	ENSG00000117481	NSUN4	ipsc-ppc	alternative_splicing	combinatorial	AS_1_55	TRUE	TRUE	TRUE	TRUE	TRUE	TRUE	partial	partial	TRUE	fetal-adult	N/A
pancreas_0_chr1:46410854:46411612:clu_43083:ENSG00000117480.15	chr1:46410854:46411612:clu_43083:ENSG00000117480.15	ENSG00000117480	FAAH	pancreas	alternative_splicing	combinatorial	AS_1_55	TRUE	TRUE	TRUE	TRUE	TRUE	TRUE	partial	partial	TRUE	fetal-adult	N/A
pancreas_0_chr1:46340919:46344801:clu_43074:ENSG00000117481.10	chr1:46340919:46344801:clu_43074:ENSG00000117481.10	ENSG00000117481	NSUN4	pancreas	alternative_splicing	combinatorial	AS_1_55	TRUE	TRUE	TRUE	TRUE	TRUE	TRUE	partial	partial	TRUE	fetal-adult	N/A
ipsc-ppc_0_ENST00000474844	ENST00000474844	ENSG00000117481	NSUN4	ipsc-ppc	alternative_splicing	combinatorial	AS_1_55	TRUE	TRUE	TRUE	TRUE	TRUE	TRUE	partial	partial	TRUE	fetal-adult	N/A
ipsc-ppc_0_ENST00000486270	ENST00000486270	ENSG00000117481	NSUN4	ipsc-ppc	alternative_splicing	combinatorial	AS_1_55	TRUE	TRUE	TRUE	TRUE	TRUE	TRUE	partial	partial	TRUE	fetal-adult	N/A
islet_0_ENSG00000117480.11_46871044_46871177	ENSG00000117480.11_46871044_46871177	ENSG00000117480	FAAH	islet	alternative_splicing	combinatorial	AS_1_55	TRUE	TRUE	TRUE	TRUE	TRUE	TRUE	partial	partial	TRUE	fetal-adult	N/A
islet_0_ENSG00000135778.7_233113909_233119628	ENSG00000135778.7_233113909_233119628	ENSG00000135778	NTPCR	islet	alternative_splicing	combinatorial	AS_1_56	TRUE	TRUE	TRUE	FALSE	FALSE	FALSE	same	zero	TRUE	ambiguous	In LD with an eQTL in adult whole pancreas
ipsc-ppc_0_ENST00000479125	ENST00000479125	ENSG00000135778	NTPCR	ipsc-ppc	alternative_splicing	combinatorial	AS_1_56	TRUE	TRUE	TRUE	FALSE	TRUE	TRUE	same	zero	TRUE	ambiguous	In LD with an eQTL in adult whole pancreas
ipsc-ppc_0_ENST00000490807	ENST00000490807	ENSG00000135778	NTPCR	ipsc-ppc	alternative_splicing	combinatorial	AS_1_56	TRUE	TRUE	TRUE	FALSE	TRUE	TRUE	same	zero	TRUE	ambiguous	In LD with an eQTL in adult whole pancreas
ipsc-ppc_0_ENST00000494689	ENST00000494689	ENSG00000135778	NTPCR	ipsc-ppc	alternative_splicing	combinatorial	AS_1_56	TRUE	TRUE	TRUE	FALSE	TRUE	TRUE	same	zero	TRUE	ambiguous	In LD with an eQTL in adult whole pancreas
ipsc-ppc_0_ENST00000643905	ENST00000643905	ENSG00000215790	SLC35E2A	ipsc-ppc	alternative_splicing	combinatorial	AS_1_57	TRUE	TRUE	TRUE	FALSE	TRUE	FALSE	partial	partial	TRUE	fetal-adult	N/A
pancreas_0_chr1:1732523:1734690:clu_41448:ENSG00000215790.6	chr1:1732523:1734690:clu_41448:ENSG00000215790.6	ENSG00000215790	SLC35E2A	pancreas	alternative_splicing	combinatorial	AS_1_57	TRUE	TRUE	TRUE	TRUE	TRUE	TRUE	partial	partial	TRUE	fetal-adult	N/A
islet_0_ENSG00000248333.3_1572770_1572875	ENSG00000248333.3_1572770_1572875	ENSG00000248333	CDK11B	islet	alternative_splicing	combinatorial	AS_1_57	TRUE	TRUE	TRUE	FALSE	TRUE	TRUE	partial	partial	TRUE	fetal-adult	N/A
pancreas_0_chr1:1704655:1704904:clu_41438:ENSG00000008128.22	chr1:1704655:1704904:clu_41438:ENSG00000008128.22	ENSG00000008128	CDK11A	pancreas	alternative_splicing	combinatorial	AS_1_57	TRUE	TRUE	TRUE	TRUE	TRUE	TRUE	partial	partial	TRUE	fetal-adult	N/A
ipsc-ppc_0_ENST00000643943	ENST00000643943	ENSG00000215790	SLC35E2A	ipsc-ppc	alternative_splicing	combinatorial	AS_1_57	TRUE	TRUE	TRUE	FALSE	TRUE	FALSE	partial	partial	TRUE	fetal-adult	N/A
islet_0_ENSG00000189339.7_1622415_1622832	ENSG00000189339.7_1622415_1622832	ENSG00000189339	SLC35E2B	islet	alternative_splicing	combinatorial	AS_1_57	TRUE	TRUE	TRUE	TRUE	TRUE	TRUE	partial	partial	TRUE	fetal-adult	N/A
pancreas_0_chr1:1704655:1704904:clu_41438:ENSG00000248333.8	chr1:1704655:1704904:clu_41438:ENSG00000248333.8	ENSG00000248333	CDK11B	pancreas	alternative_splicing	combinatorial	AS_1_57	TRUE	TRUE	TRUE	TRUE	TRUE	TRUE	partial	partial	TRUE	fetal-adult	N/A
ipsc-ppc_0_ENST00000480991	ENST00000480991	ENSG00000189339	SLC35E2B	ipsc-ppc	alternative_splicing	combinatorial	AS_1_57	TRUE	TRUE	TRUE	FALSE	TRUE	FALSE	partial	partial	TRUE	fetal-adult	N/A
islet_0_ENSG00000215790.2_1675690_1676107	ENSG00000215790.2_1675690_1676107	ENSG00000215790	SLC35E2A	islet	alternative_splicing	combinatorial	AS_1_57	TRUE	TRUE	TRUE	TRUE	TRUE	TRUE	partial	partial	TRUE	fetal-adult	N/A
ipsc-ppc_0_ENST00000611123	ENST00000611123	ENSG00000189339	SLC35E2B	ipsc-ppc	alternative_splicing	combinatorial	AS_1_57	TRUE	TRUE	TRUE	FALSE	TRUE	FALSE	partial	partial	TRUE	fetal-adult	N/A
islet_0_ENSG00000008128.18_1635478_1636464	ENSG00000008128.18_1635478_1636464	ENSG00000008128	CDK11A	islet	alternative_splicing	combinatorial	AS_1_57	TRUE	TRUE	TRUE	TRUE	TRUE	TRUE	partial	partial	TRUE	fetal-adult	N/A
ipsc-ppc_0_ENST00000617444	ENST00000617444	ENSG00000189339	SLC35E2B	ipsc-ppc	alternative_splicing	combinatorial	AS_1_57	TRUE	TRUE	TRUE	TRUE	TRUE	TRUE	partial	partial	TRUE	fetal-adult	N/A
ipsc-ppc_1_ENST00000643905	ENST00000643905	ENSG00000215790	SLC35E2A	ipsc-ppc	alternative_splicing	combinatorial	AS_1_57	TRUE	TRUE	TRUE	TRUE	TRUE	TRUE	partial	partial	TRUE	fetal-adult	N/A
ipsc-ppc_0_ENST00000674435	ENST00000674435	ENSG00000159658	EFCAB14	ipsc-ppc	alternative_splicing	combinatorial	AS_1_58	TRUE	TRUE	TRUE	TRUE	TRUE	TRUE	same	same	TRUE	fetal-adult	N/A
islet_0_ENSG00000159658.6_47154025_47154216	ENSG00000159658.6_47154025_47154216	ENSG00000159658	EFCAB14	islet	alternative_splicing	combinatorial	AS_1_58	TRUE	TRUE	TRUE	TRUE	TRUE	TRUE	same	same	TRUE	fetal-adult	N/A
pancreas_0_chr1:46686870:46689587:clu_43102:ENSG00000159658.10	chr1:46686870:46689587:clu_43102:ENSG00000159658.10	ENSG00000159658	EFCAB14	pancreas	alternative_splicing	combinatorial	AS_1_58	TRUE	TRUE	TRUE	TRUE	TRUE	FALSE	same	same	TRUE	fetal-adult	N/A
ipsc-ppc_0_ENST00000574428	ENST00000574428	ENSG00000123472	ATPAF1	ipsc-ppc	alternative_splicing	combinatorial	AS_1_58	TRUE	TRUE	TRUE	TRUE	TRUE	TRUE	same	same	TRUE	fetal-adult	N/A
ipsc-ppc_0_ENST00000576409	ENST00000576409	ENSG00000123472	ATPAF1	ipsc-ppc	alternative_splicing	combinatorial	AS_1_58	TRUE	TRUE	TRUE	TRUE	TRUE	TRUE	same	same	TRUE	fetal-adult	N/A
ipsc-ppc_0_ENST00000578189	ENST00000578189	ENSG00000286219	NOTCH2NLC	ipsc-ppc	alternative_splicing	combinatorial	AS_1_59	TRUE	FALSE	FALSE	TRUE	TRUE	TRUE			TRUE	ambiguous	In LD with an eQTL in adult whole pancreas and/or adult islets
ipsc-ppc_0_ENST00000650865	ENST00000650865	ENSG00000286219	NOTCH2NLC	ipsc-ppc	alternative_splicing	combinatorial	AS_1_59	TRUE	FALSE	FALSE	TRUE	TRUE	TRUE			TRUE	ambiguous	In LD with an eQTL in adult whole pancreas and/or adult islets
ipsc-ppc_0_ENST00000366595	ENST00000366595	ENSG00000116962	NID1	ipsc-ppc	alternative_splicing	combinatorial	AS_1_6	TRUE	TRUE	TRUE	FALSE	FALSE	FALSE			TRUE	ipsc_ppc-unique	N/A
ipsc-ppc_0_ENST00000264187	ENST00000264187	ENSG00000116962	NID1	ipsc-ppc	alternative_splicing	combinatorial	AS_1_6	TRUE	TRUE	TRUE	FALSE	FALSE	FALSE			TRUE	ipsc_ppc-unique	N/A
ipsc-ppc_0_ENST00000581066	ENST00000581066	ENSG00000266472	MRPS21	ipsc-ppc	alternative_splicing	combinatorial	AS_1_60	TRUE	FALSE	TRUE	TRUE	TRUE	FALSE			TRUE	ambiguous	In LD with an eQTL in adult whole pancreas and/or adult islets
ipsc-ppc_0_ENST00000614145	ENST00000614145	ENSG00000266472	MRPS21	ipsc-ppc	alternative_splicing	combinatorial	AS_1_60	TRUE	FALSE	TRUE	TRUE	TRUE	FALSE			TRUE	ambiguous	In LD with an eQTL in adult whole pancreas and/or adult islets
ipsc-ppc_0_ENST00000612778	ENST00000612778	ENSG00000185499	MUC1	ipsc-ppc	alternative_splicing	combinatorial	AS_1_61	TRUE	TRUE	TRUE	TRUE	TRUE	TRUE			TRUE	ambiguous	In LD with an eQTL in adult whole pancreas and/or adult islets
ipsc-ppc_0_ENST00000620103	ENST00000620103	ENSG00000185499	MUC1	ipsc-ppc	alternative_splicing	combinatorial	AS_1_61	TRUE	TRUE	TRUE	TRUE	TRUE	TRUE			TRUE	ambiguous	In LD with an eQTL in adult whole pancreas and/or adult islets
pancreas_0_chr1:205811087:205812808:clu_45569:ENSG00000133065.10	chr1:205811087:205812808:clu_45569:ENSG00000133065.10	ENSG00000133065	SLC41A1	pancreas	alternative_splicing	combinatorial	AS_1_62	TRUE	TRUE	TRUE	TRUE	TRUE	TRUE	different	different	TRUE	fetal-adult	N/A
pancreas_0_chr1:205811087:205812808:clu_45569:ENSG00000162877.12	chr1:205811087:205812808:clu_45569:ENSG00000162877.12	ENSG00000162877	PM20D1	pancreas	alternative_splicing	combinatorial	AS_1_62	FALSE	TRUE	TRUE	TRUE	TRUE	TRUE	different	different	TRUE	fetal-adult	N/A
islet_0_ENSG00000133065.6_205782823_205782876	ENSG00000133065.6_205782823_205782876	ENSG00000133065	SLC41A1	islet	alternative_splicing	combinatorial	AS_1_62	TRUE	TRUE	TRUE	TRUE	TRUE	TRUE	different	different	TRUE	fetal-adult	N/A
ipsc-ppc_0_ENST00000656763	ENST00000656763	ENSG00000286619	AC119673.3	ipsc-ppc	alternative_splicing	combinatorial	AS_1_62	TRUE	FALSE	FALSE	TRUE	TRUE	TRUE	different	different	TRUE	fetal-adult	N/A
islet_0_ENSG00000162877.8_205814453_205814685	ENSG00000162877.8_205814453_205814685	ENSG00000162877	PM20D1	islet	alternative_splicing	combinatorial	AS_1_62	FALSE	TRUE	TRUE	TRUE	TRUE	TRUE	different	different	TRUE	fetal-adult	N/A
islet_0_ENSG00000162877.8_205797150_205797871	ENSG00000162877.8_205797150_205797871	ENSG00000162877	PM20D1	islet	alternative_splicing	combinatorial	AS_1_62	FALSE	TRUE	TRUE	TRUE	TRUE	TRUE	different	different	TRUE	fetal-adult	N/A
ipsc-ppc_0_ENST00000659611	ENST00000659611	ENSG00000286619	AC119673.3	ipsc-ppc	alternative_splicing	combinatorial	AS_1_62	TRUE	FALSE	FALSE	TRUE	TRUE	TRUE	different	different	TRUE	fetal-adult	N/A
pancreas_0_chr1:112526111:112541951:clu_43983:ENSG00000007341.18	chr1:112526111:112541951:clu_43983:ENSG00000007341.18	ENSG00000007341	ST7L	pancreas	alternative_splicing	combinatorial	AS_1_63	TRUE	TRUE	TRUE	TRUE	TRUE	FALSE			TRUE	ambiguous	In LD with an eQTL in iPSC-PPC
islet_0_ENSG00000007341.14_113083401_113083494	ENSG00000007341.14_113083401_113083494	ENSG00000007341	ST7L	islet	alternative_splicing	combinatorial	AS_1_63	TRUE	TRUE	TRUE	TRUE	TRUE	TRUE			TRUE	ambiguous	In LD with an eQTL in iPSC-PPC
islet_0_ENSG00000007341.14_113098490_113098640	ENSG00000007341.14_113098490_113098640	ENSG00000007341	ST7L	islet	alternative_splicing	combinatorial	AS_1_63	TRUE	TRUE	TRUE	TRUE	TRUE	TRUE			TRUE	ambiguous	In LD with an eQTL in iPSC-PPC
islet_0_ENSG00000134245.13_113062902_113072787	ENSG00000134245.13_113062902_113072787	ENSG00000134245	WNT2B	islet	alternative_splicing	combinatorial	AS_1_63	FALSE	TRUE	TRUE	TRUE	TRUE	TRUE			TRUE	ambiguous	In LD with an eQTL in iPSC-PPC
islet_0_ENSG00000084073.4_40758117_40759856	ENSG00000084073.4_40758117_40759856	ENSG00000084073	ZMPSTE24	islet	alternative_splicing	combinatorial	AS_1_64	TRUE	TRUE	TRUE	FALSE	TRUE	TRUE			TRUE	ambiguous	In LD with an eQTL in iPSC-PPC and/or adult whole pancreas
islet_0_ENSG00000049089.9_40766159_40767053	ENSG00000049089.9_40766159_40767053	ENSG00000049089	COL9A2	islet	alternative_splicing	combinatorial	AS_1_64	TRUE	TRUE	TRUE	FALSE	TRUE	TRUE			TRUE	ambiguous	In LD with an eQTL in iPSC-PPC and/or adult whole pancreas
islet_0_ENSG00000117009.7_241755255_241758944	ENSG00000117009.7_241755255_241758944	ENSG00000117009	KMO	islet	alternative_splicing	combinatorial	AS_1_65	FALSE	TRUE	TRUE	FALSE	TRUE	FALSE			TRUE	islet-unique	N/A
islet_0_ENSG00000054277.8_241756426_241757993	ENSG00000054277.8_241756426_241757993	ENSG00000054277	OPN3	islet	alternative_splicing	combinatorial	AS_1_65	TRUE	TRUE	TRUE	FALSE	TRUE	FALSE			TRUE	islet-unique	N/A
islet_0_ENSG00000238142.1_17215711_17215868	ENSG00000238142.1_17215711_17215868	ENSG00000238142	BX284668.5	islet	alternative_splicing	combinatorial	AS_1_66	TRUE	TRUE	TRUE	FALSE	TRUE	TRUE	partial	different	TRUE	fetal-adult	N/A
pancreas_0_chr1:16477074:16478255:clu_41949:ENSG00000080947.14	chr1:16477074:16478255:clu_41949:ENSG00000080947.14	ENSG00000080947	CROCCP3	pancreas	alternative_splicing	combinatorial	AS_1_66	TRUE	FALSE	TRUE	TRUE	TRUE	TRUE	partial	different	TRUE	fetal-adult	N/A
islet_0_ENSG00000238142.1_17216043_17216144	ENSG00000238142.1_17216043_17216144	ENSG00000238142	BX284668.5	islet	alternative_splicing	combinatorial	AS_1_66	TRUE	TRUE	TRUE	TRUE	TRUE	TRUE	partial	different	TRUE	fetal-adult	N/A
islet_0_ENSG00000058453.12_17257786_17257892	ENSG00000058453.12_17257786_17257892	ENSG00000058453	CROCC	islet	alternative_splicing	combinatorial	AS_1_66	TRUE	TRUE	TRUE	FALSE	TRUE	TRUE	partial	different	TRUE	fetal-adult	N/A
islet_0_ENSG00000219481.6_16892128_16892300	ENSG00000219481.6_16892128_16892300	ENSG00000219481	NBPF1	islet	alternative_splicing	combinatorial	AS_1_66	TRUE	TRUE	TRUE	TRUE	TRUE	TRUE	partial	different	TRUE	fetal-adult	N/A
ipsc-ppc_0_ENST00000639456	ENST00000639456	ENSG00000215908	CROCCP2	ipsc-ppc	alternative_splicing	combinatorial	AS_1_66	TRUE	TRUE	TRUE	FALSE	TRUE	TRUE	partial	different	TRUE	fetal-adult	N/A
islet_0_ENSG00000238142.1_17215033_17215280	ENSG00000238142.1_17215033_17215280	ENSG00000238142	BX284668.5	islet	alternative_splicing	combinatorial	AS_1_66	TRUE	TRUE	TRUE	TRUE	TRUE	TRUE	partial	different	TRUE	fetal-adult	N/A
islet_0_ENSG00000219481.6_16888814_16890681	ENSG00000219481.6_16888814_16890681	ENSG00000219481	NBPF1	islet	alternative_splicing	combinatorial	AS_1_66	TRUE	TRUE	TRUE	TRUE	TRUE	TRUE	partial	different	TRUE	fetal-adult	N/A
pancreas_0_chr1:16619103:16625775:clu_41959:ENSG00000219481.10	chr1:16619103:16625775:clu_41959:ENSG00000219481.10	ENSG00000219481	NBPF1	pancreas	alternative_splicing	combinatorial	AS_1_66	TRUE	TRUE	TRUE	TRUE	TRUE	TRUE	partial	different	TRUE	fetal-adult	N/A
islet_0_ENSG00000219481.6_16893674_16893846	ENSG00000219481.6_16893674_16893846	ENSG00000219481	NBPF1	islet	alternative_splicing	combinatorial	AS_1_66	TRUE	TRUE	TRUE	TRUE	TRUE	TRUE	partial	different	TRUE	fetal-adult	N/A
islet_0_ENSG00000215908.5_16958770_16958866	ENSG00000215908.5_16958770_16958866	ENSG00000215908	CROCCP2	islet	alternative_splicing	combinatorial	AS_1_66	TRUE	TRUE	TRUE	FALSE	TRUE	TRUE	partial	different	TRUE	fetal-adult	N/A
islet_0_ENSG00000219481.6_16926084_16929544	ENSG00000219481.6_16926084_16929544	ENSG00000219481	NBPF1	islet	alternative_splicing	combinatorial	AS_1_66	TRUE	TRUE	TRUE	TRUE	TRUE	TRUE	partial	different	TRUE	fetal-adult	N/A
islet_0_ENSG00000215908.5_16944751_16946533	ENSG00000215908.5_16944751_16946533	ENSG00000215908	CROCCP2	islet	alternative_splicing	combinatorial	AS_1_66	TRUE	TRUE	TRUE	FALSE	TRUE	TRUE	partial	different	TRUE	fetal-adult	N/A
islet_0_ENSG00000186409.10_43108144_43108280	ENSG00000186409.10_43108144_43108280	ENSG00000186409	CCDC30	islet	alternative_splicing	combinatorial	AS_1_67	TRUE	TRUE	TRUE	FALSE	TRUE	FALSE			TRUE	islet-unique	N/A
islet_0_ENSG00000066185.8_42915589_42915730	ENSG00000066185.8_42915589_42915730	ENSG00000066185	ZMYND12	islet	alternative_splicing	combinatorial	AS_1_67	TRUE	TRUE	TRUE	FALSE	TRUE	FALSE			TRUE	islet-unique	N/A
islet_0_ENSG00000162585.12_2115903_2116952	ENSG00000162585.12_2115903_2116952	ENSG00000162585	FAAP20	islet	alternative_splicing	combinatorial	AS_1_68	TRUE	TRUE	TRUE	FALSE	TRUE	TRUE			TRUE	ambiguous	In LD with an eQTL in iPSC-PPC and/or adult whole pancreas
islet_0_ENSG00000067606.11_2116361_2116834	ENSG00000067606.11_2116361_2116834	ENSG00000067606	PRKCZ	islet	alternative_splicing	combinatorial	AS_1_68	TRUE	TRUE	TRUE	FALSE	TRUE	TRUE			TRUE	ambiguous	In LD with an eQTL in iPSC-PPC and/or adult whole pancreas
pancreas_0_chr1:39748767:39748903:clu_42788:ENSG00000084072.16	chr1:39748767:39748903:clu_42788:ENSG00000084072.16	ENSG00000084072	PPIE	pancreas	alternative_splicing	combinatorial	AS_1_69	TRUE	TRUE	TRUE	TRUE	TRUE	FALSE			TRUE	ambiguous	In LD with an eQTL in iPSC-PPC
islet_0_ENSG00000183682.7_39987048_39987242	ENSG00000183682.7_39987048_39987242	ENSG00000183682	BMP8A	islet	alternative_splicing	combinatorial	AS_1_69	TRUE	TRUE	TRUE	TRUE	TRUE	TRUE			TRUE	ambiguous	In LD with an eQTL in iPSC-PPC
islet_0_ENSG00000116985.6_40230295_40230489	ENSG00000116985.6_40230295_40230489	ENSG00000116985	BMP8B	islet	alternative_splicing	combinatorial	AS_1_69	TRUE	TRUE	TRUE	TRUE	TRUE	TRUE			TRUE	ambiguous	In LD with an eQTL in iPSC-PPC
islet_0_ENSG00000198754.5_40235195_40237020	ENSG00000198754.5_40235195_40237020	ENSG00000198754	OXCT2	islet	alternative_splicing	combinatorial	AS_1_69	FALSE	TRUE	TRUE	TRUE	TRUE	TRUE			TRUE	ambiguous	In LD with an eQTL in iPSC-PPC
islet_0_ENSG00000084072.12_40211047_40214439	ENSG00000084072.12_40211047_40214439	ENSG00000084072	PPIE	islet	alternative_splicing	combinatorial	AS_1_69	TRUE	TRUE	TRUE	TRUE	TRUE	TRUE			TRUE	ambiguous	In LD with an eQTL in iPSC-PPC
ipsc-ppc_0_ENST00000271836	ENST00000271836	ENSG00000143537	ADAM15	ipsc-ppc	alternative_splicing	combinatorial	AS_1_7	TRUE	TRUE	TRUE	FALSE	TRUE	TRUE	zero	same	FALSE	module_failed	Failed module requirements
ipsc-ppc_0_ENST00000359280	ENST00000359280	ENSG00000143537	ADAM15	ipsc-ppc	alternative_splicing	combinatorial	AS_1_7	TRUE	TRUE	TRUE	FALSE	TRUE	TRUE	zero	same	FALSE	module_failed	Failed module requirements
pancreas_0_chr1:155060832:155061418:clu_44624:ENSG00000143537.13	chr1:155060832:155061418:clu_44624:ENSG00000143537.13	ENSG00000143537	ADAM15	pancreas	alternative_splicing	combinatorial	AS_1_7	TRUE	TRUE	TRUE	FALSE	TRUE	TRUE	zero	same	FALSE	module_failed	Failed module requirements
ipsc-ppc_0_ENST00000474709	ENST00000474709	ENSG00000143537	ADAM15	ipsc-ppc	alternative_splicing	combinatorial	AS_1_7	TRUE	TRUE	TRUE	FALSE	TRUE	TRUE	zero	same	FALSE	module_failed	Failed module requirements
islet_0_ENSG00000084072.12_40229361_40229586	ENSG00000084072.12_40229361_40229586	ENSG00000084072	PPIE	islet	alternative_splicing	combinatorial	AS_1_70	TRUE	TRUE	TRUE	TRUE	TRUE	FALSE			TRUE	ambiguous	In LD with an eQTL in iPSC-PPC and/or adult whole pancreas
islet_0_ENSG00000116985.6_40229223_40229463	ENSG00000116985.6_40229223_40229463	ENSG00000116985	BMP8B	islet	alternative_splicing	combinatorial	AS_1_70	TRUE	TRUE	TRUE	TRUE	TRUE	FALSE			TRUE	ambiguous	In LD with an eQTL in iPSC-PPC and/or adult whole pancreas
islet_0_ENSG00000085491.11_108741115_108743471	ENSG00000085491.11_108741115_108743471	ENSG00000085491	SLC25A24	islet	alternative_splicing	combinatorial	AS_1_71	TRUE	TRUE	TRUE	FALSE	FALSE	FALSE			TRUE	islet-unique	N/A
islet_0_ENSG00000085491.11_108676658_108679459	ENSG00000085491.11_108676658_108679459	ENSG00000085491	SLC25A24	islet	alternative_splicing	combinatorial	AS_1_71	TRUE	TRUE	TRUE	FALSE	FALSE	FALSE			TRUE	islet-unique	N/A
islet_0_ENSG00000097046.8_91966408_91966505	ENSG00000097046.8_91966408_91966505	ENSG00000097046	CDC7	islet	alternative_splicing	combinatorial	AS_1_72	TRUE	TRUE	TRUE	TRUE	FALSE	FALSE			TRUE	ambiguous	In LD with an eQTL in iPSC-PPC and/or adult whole pancreas
islet_0_ENSG00000097046.8_91989598_91991321	ENSG00000097046.8_91989598_91991321	ENSG00000097046	CDC7	islet	alternative_splicing	combinatorial	AS_1_72	TRUE	TRUE	TRUE	TRUE	TRUE	FALSE			TRUE	ambiguous	In LD with an eQTL in iPSC-PPC and/or adult whole pancreas
islet_0_ENSG00000168765.11_110201622_110204364	ENSG00000168765.11_110201622_110204364	ENSG00000168765	GSTM4	islet	alternative_splicing	combinatorial	AS_1_73	TRUE	TRUE	TRUE	TRUE	TRUE	TRUE			TRUE	ambiguous	In LD with an eQTL in iPSC-PPC
islet_0_ENSG00000116337.11_110167925_110168055	ENSG00000116337.11_110167925_110168055	ENSG00000116337	AMPD2	islet	alternative_splicing	combinatorial	AS_1_73	TRUE	TRUE	TRUE	FALSE	TRUE	TRUE			TRUE	ambiguous	In LD with an eQTL in iPSC-PPC
pancreas_0_chr1:109657279:109657350:clu_43905:ENSG00000168765.16	chr1:109657279:109657350:clu_43905:ENSG00000168765.16	ENSG00000168765	GSTM4	pancreas	alternative_splicing	combinatorial	AS_1_73	TRUE	TRUE	TRUE	FALSE	FALSE	TRUE			TRUE	ambiguous	In LD with an eQTL in iPSC-PPC
islet_0_ENSG00000117154.7_18703294_18703486	ENSG00000117154.7_18703294_18703486	ENSG00000117154	IGSF21	islet	alternative_splicing	combinatorial	AS_1_74	FALSE	TRUE	TRUE	FALSE	FALSE	FALSE			TRUE	islet-unique	N/A
islet_0_ENSG00000117154.7_18691717_18692191	ENSG00000117154.7_18691717_18692191	ENSG00000117154	IGSF21	islet	alternative_splicing	combinatorial	AS_1_74	FALSE	TRUE	TRUE	FALSE	TRUE	FALSE			TRUE	islet-unique	N/A
islet_0_ENSG00000117226.7_89477430_89477710	ENSG00000117226.7_89477430_89477710	ENSG00000117226	GBP3	islet	alternative_splicing	combinatorial	AS_1_75	TRUE	TRUE	TRUE	FALSE	TRUE	TRUE			TRUE	adult-shared	N/A
pancreas_0_chr1:89009494:89010904:clu_43640:ENSG00000117226.11	chr1:89009494:89010904:clu_43640:ENSG00000117226.11	ENSG00000117226	GBP3	pancreas	alternative_splicing	combinatorial	AS_1_75	TRUE	TRUE	TRUE	FALSE	TRUE	FALSE			TRUE	adult-shared	N/A
islet_0_ENSG00000213516.5_89445139_89449749	ENSG00000213516.5_89445139_89449749	ENSG00000213516	RBMXL1	islet	alternative_splicing	combinatorial	AS_1_75	TRUE	TRUE	TRUE	FALSE	TRUE	TRUE			TRUE	adult-shared	N/A
islet_0_ENSG00000117394.15_43395544_43395706	ENSG00000117394.15_43395544_43395706	ENSG00000117394	SLC2A1	islet	alternative_splicing	combinatorial	AS_1_76	TRUE	TRUE	TRUE	TRUE	TRUE	FALSE			TRUE	ambiguous	In LD with an eQTL in iPSC-PPC and/or adult whole pancreas
islet_0_ENSG00000227533.1_43424720_43425248	ENSG00000227533.1_43424720_43425248	ENSG00000227533	SLC2A1-AS1	islet	alternative_splicing	combinatorial	AS_1_76	TRUE	TRUE	TRUE	FALSE	TRUE	FALSE			TRUE	ambiguous	In LD with an eQTL in iPSC-PPC and/or adult whole pancreas
islet_0_ENSG00000117448.9_46018108_46018235	ENSG00000117448.9_46018108_46018235	ENSG00000117448	AKR1A1	islet	alternative_splicing	combinatorial	AS_1_77	TRUE	TRUE	TRUE	TRUE	TRUE	TRUE	different	partial	TRUE	fetal-adult	N/A
ipsc-ppc_0_ENST00000626177	ENST00000626177	ENSG00000280670	CCDC163	ipsc-ppc	alternative_splicing	combinatorial	AS_1_77	TRUE	FALSE	TRUE	TRUE	TRUE	TRUE	different	partial	TRUE	fetal-adult	N/A
islet_0_ENSG00000187147.13_45108804_45110466	ENSG00000187147.13_45108804_45110466	ENSG00000187147	RNF220	islet	alternative_splicing	combinatorial	AS_1_77	TRUE	TRUE	TRUE	TRUE	TRUE	TRUE	different	partial	TRUE	fetal-adult	N/A
islet_0_ENSG00000132763.10_45974468_45976739	ENSG00000132763.10_45974468_45976739	ENSG00000132763	MMACHC	islet	alternative_splicing	combinatorial	AS_1_77	TRUE	TRUE	TRUE	TRUE	TRUE	TRUE	different	partial	TRUE	fetal-adult	N/A
pancreas_0_chr1:45519054:45521829:clu_43040:ENSG00000117450.13	chr1:45519054:45521829:clu_43040:ENSG00000117450.13	ENSG00000117450	PRDX1	pancreas	alternative_splicing	combinatorial	AS_1_77	TRUE	TRUE	TRUE	FALSE	TRUE	TRUE	different	partial	TRUE	fetal-adult	N/A
pancreas_0_chr1:45552563:45561789:clu_43042:ENSG00000117448.13	chr1:45552563:45561789:clu_43042:ENSG00000117448.13	ENSG00000117448	AKR1A1	pancreas	alternative_splicing	combinatorial	AS_1_77	TRUE	TRUE	TRUE	TRUE	TRUE	TRUE	different	partial	TRUE	fetal-adult	N/A
pancreas_0_chr1:45495166:45496556:clu_43037:ENSG00000280670.2	chr1:45495166:45496556:clu_43037:ENSG00000280670.2	ENSG00000280670	CCDC163	pancreas	alternative_splicing	combinatorial	AS_1_77	TRUE	FALSE	TRUE	TRUE	TRUE	TRUE	different	partial	TRUE	fetal-adult	N/A
ipsc-ppc_0_ENST00000493974	ENST00000493974	ENSG00000070759	TESK2	ipsc-ppc	alternative_splicing	combinatorial	AS_1_77	TRUE	TRUE	TRUE	TRUE	TRUE	TRUE	different	partial	TRUE	fetal-adult	N/A
islet_0_ENSG00000117450.9_45988450_45988719	ENSG00000117450.9_45988450_45988719	ENSG00000117450	PRDX1	islet	alternative_splicing	combinatorial	AS_1_77	TRUE	TRUE	TRUE	TRUE	TRUE	TRUE	different	partial	TRUE	fetal-adult	N/A
ipsc-ppc_0_ENST00000621846	ENST00000621846	ENSG00000117448	AKR1A1	ipsc-ppc	alternative_splicing	combinatorial	AS_1_77	TRUE	TRUE	TRUE	TRUE	TRUE	TRUE	different	partial	TRUE	fetal-adult	N/A
islet_0_ENSG00000117533.10_171711050_171711387	ENSG00000117533.10_171711050_171711387	ENSG00000117533	VAMP4	islet	alternative_splicing	combinatorial	AS_1_78	TRUE	TRUE	TRUE	FALSE	FALSE	FALSE			TRUE	islet-unique	N/A
islet_0_ENSG00000117533.10_171678805_171678884	ENSG00000117533.10_171678805_171678884	ENSG00000117533	VAMP4	islet	alternative_splicing	combinatorial	AS_1_78	TRUE	TRUE	TRUE	FALSE	TRUE	FALSE			TRUE	islet-unique	N/A
islet_0_ENSG00000118197.9_200635065_200635879	ENSG00000118197.9_200635065_200635879	ENSG00000118197	DDX59	islet	alternative_splicing	combinatorial	AS_1_79	TRUE	TRUE	TRUE	FALSE	FALSE	FALSE			TRUE	islet-unique	N/A
islet_0_ENSG00000118197.9_200613167_200613645	ENSG00000118197.9_200613167_200613645	ENSG00000118197	DDX59	islet	alternative_splicing	combinatorial	AS_1_79	TRUE	TRUE	TRUE	FALSE	TRUE	FALSE			TRUE	islet-unique	N/A
ipsc-ppc_0_ENST00000284376	ENST00000284376	ENSG00000154222	CC2D1B	ipsc-ppc	alternative_splicing	combinatorial	AS_1_8	TRUE	TRUE	TRUE	TRUE	TRUE	FALSE			TRUE	ambiguous	In LD with an eQTL in adult whole pancreas and/or adult islets
ipsc-ppc_0_ENST00000371586	ENST00000371586	ENSG00000154222	CC2D1B	ipsc-ppc	alternative_splicing	combinatorial	AS_1_8	TRUE	TRUE	TRUE	TRUE	FALSE	FALSE			TRUE	ambiguous	In LD with an eQTL in adult whole pancreas and/or adult islets
islet_0_ENSG00000120341.14_177930725_177930869	ENSG00000120341.14_177930725_177930869	ENSG00000120341	SEC16B	islet	alternative_splicing	combinatorial	AS_1_80	FALSE	TRUE	TRUE	FALSE	FALSE	FALSE			TRUE	islet-unique	N/A
islet_0_ENSG00000120341.14_177902619_177902771	ENSG00000120341.14_177902619_177902771	ENSG00000120341	SEC16B	islet	alternative_splicing	combinatorial	AS_1_80	FALSE	TRUE	TRUE	FALSE	FALSE	FALSE			TRUE	islet-unique	N/A
islet_0_ENSG00000120341.14_177905433_177905501	ENSG00000120341.14_177905433_177905501	ENSG00000120341	SEC16B	islet	alternative_splicing	combinatorial	AS_1_80	FALSE	TRUE	TRUE	FALSE	FALSE	FALSE			TRUE	islet-unique	N/A
islet_0_ENSG00000123838.6_207317889_207318317	ENSG00000123838.6_207317889_207318317	ENSG00000123838	C4BPA	islet	alternative_splicing	combinatorial	AS_1_81	FALSE	TRUE	TRUE	FALSE	TRUE	FALSE			TRUE	islet-unique	N/A
islet_0_ENSG00000123843.8_207271163_207271609	ENSG00000123843.8_207271163_207271609	ENSG00000123843	C4BPB	islet	alternative_splicing	combinatorial	AS_1_81	FALSE	TRUE	TRUE	FALSE	TRUE	FALSE			TRUE	islet-unique	N/A
pancreas_0_chr1:109690564:109693206:clu_43910:ENSG00000134184.12	chr1:109690564:109693206:clu_43910:ENSG00000134184.12	ENSG00000134184	GSTM1	pancreas	alternative_splicing	combinatorial	AS_1_82	TRUE	TRUE	TRUE	TRUE	TRUE	FALSE			TRUE	ambiguous	In LD with an eQTL in iPSC-PPC
islet_0_ENSG00000134201.6_110257752_110260888	ENSG00000134201.6_110257752_110260888	ENSG00000134201	GSTM5	islet	alternative_splicing	combinatorial	AS_1_82	TRUE	TRUE	TRUE	FALSE	FALSE	TRUE			TRUE	ambiguous	In LD with an eQTL in iPSC-PPC
islet_0_ENSG00000134201.6_110255240_110257664	ENSG00000134201.6_110255240_110257664	ENSG00000134201	GSTM5	islet	alternative_splicing	combinatorial	AS_1_82	TRUE	TRUE	TRUE	TRUE	TRUE	TRUE			TRUE	ambiguous	In LD with an eQTL in iPSC-PPC
islet_0_ENSG00000162631.14_107950304_107953207	ENSG00000162631.14_107950304_107953207	ENSG00000162631	NTNG1	islet	alternative_splicing	combinatorial	AS_1_83	TRUE	TRUE	FALSE	FALSE	TRUE	FALSE			TRUE	islet-unique	N/A
islet_0_ENSG00000134215.11_108247172_108247272	ENSG00000134215.11_108247172_108247272	ENSG00000134215	VAV3	islet	alternative_splicing	combinatorial	AS_1_83	TRUE	TRUE	TRUE	FALSE	TRUE	FALSE			TRUE	islet-unique	N/A
islet_0_ENSG00000134222.12_109822178_109822778	ENSG00000134222.12_109822178_109822778	ENSG00000134222	PSRC1	islet	alternative_splicing	combinatorial	AS_1_84	TRUE	TRUE	TRUE	FALSE	TRUE	TRUE			TRUE	ambiguous	In LD with an eQTL in iPSC-PPC and/or adult whole pancreas
islet_0_ENSG00000143126.7_109792641_109796011	ENSG00000143126.7_109792641_109796011	ENSG00000143126	CELSR2	islet	alternative_splicing	combinatorial	AS_1_84	TRUE	TRUE	TRUE	FALSE	TRUE	TRUE			TRUE	ambiguous	In LD with an eQTL in iPSC-PPC and/or adult whole pancreas
islet_0_ENSG00000134256.8_117559712_117560095	ENSG00000134256.8_117559712_117560095	ENSG00000134256	CD101	islet	alternative_splicing	combinatorial	AS_1_85	TRUE	TRUE	TRUE	FALSE	TRUE	FALSE			TRUE	islet-unique	N/A
islet_0_ENSG00000134247.9_117529423_117532980	ENSG00000134247.9_117529423_117532980	ENSG00000134247	PTGFRN	islet	alternative_splicing	combinatorial	AS_1_85	TRUE	TRUE	TRUE	FALSE	TRUE	FALSE			TRUE	islet-unique	N/A
islet_0_ENSG00000221953.2_247273462_247275719	ENSG00000221953.2_247273462_247275719	ENSG00000221953	C1orf229	islet	alternative_splicing	combinatorial	AS_1_86	TRUE	TRUE	TRUE	TRUE	TRUE	TRUE			TRUE	ambiguous	In LD with an eQTL in iPSC-PPC and/or adult whole pancreas
islet_0_ENSG00000135747.7_247200086_247201729	ENSG00000135747.7_247200086_247201729	ENSG00000135747	ZNF670-ZNF695	islet	alternative_splicing	combinatorial	AS_1_86	FALSE	TRUE	FALSE	TRUE	TRUE	TRUE			TRUE	ambiguous	In LD with an eQTL in iPSC-PPC and/or adult whole pancreas
pancreas_0_chr1:88962145:88964829:clu_43636:ENSG00000137944.17	chr1:88962145:88964829:clu_43636:ENSG00000137944.17	ENSG00000137944	KYAT3	pancreas	alternative_splicing	combinatorial	AS_1_87	TRUE	TRUE	TRUE	TRUE	TRUE	TRUE			TRUE	ambiguous	In LD with an eQTL in iPSC-PPC
islet_0_ENSG00000137944.12_89401456_89401928	ENSG00000137944.12_89401456_89401928	ENSG00000137944	KYAT3	islet	alternative_splicing	combinatorial	AS_1_87	TRUE	TRUE	TRUE	TRUE	TRUE	TRUE			TRUE	ambiguous	In LD with an eQTL in iPSC-PPC
islet_0_ENSG00000137944.12_89426850_89426970	ENSG00000137944.12_89426850_89426970	ENSG00000137944	KYAT3	islet	alternative_splicing	combinatorial	AS_1_87	TRUE	TRUE	TRUE	TRUE	TRUE	TRUE			TRUE	ambiguous	In LD with an eQTL in iPSC-PPC
islet_0_ENSG00000213516.5_89458268_89458643	ENSG00000213516.5_89458268_89458643	ENSG00000213516	RBMXL1	islet	alternative_splicing	combinatorial	AS_1_87	TRUE	TRUE	TRUE	TRUE	TRUE	TRUE			TRUE	ambiguous	In LD with an eQTL in iPSC-PPC
islet_0_ENSG00000143028.7_110022000_110024759	ENSG00000143028.7_110022000_110024759	ENSG00000143028	SYPL2	islet	alternative_splicing	combinatorial	AS_1_88	FALSE	TRUE	TRUE	TRUE	TRUE	TRUE			TRUE	ambiguous	In LD with an eQTL in iPSC-PPC and/or adult whole pancreas
islet_0_ENSG00000221986.2_109837733_109837919	ENSG00000221986.2_109837733_109837919	ENSG00000221986	MYBPHL	islet	alternative_splicing	combinatorial	AS_1_88	FALSE	TRUE	FALSE	TRUE	TRUE	TRUE			TRUE	ambiguous	In LD with an eQTL in iPSC-PPC and/or adult whole pancreas
islet_0_ENSG00000143158.6_167893735_167893775	ENSG00000143158.6_167893735_167893775	ENSG00000143158	MPC2	islet	alternative_splicing	combinatorial	AS_1_89	TRUE	TRUE	TRUE	TRUE	TRUE	FALSE			TRUE	ambiguous	In LD with an eQTL in iPSC-PPC and/or adult whole pancreas
islet_0_ENSG00000143147.10_168059684_168059906	ENSG00000143147.10_168059684_168059906	ENSG00000143147	GPR161	islet	alternative_splicing	combinatorial	AS_1_89	TRUE	TRUE	TRUE	TRUE	TRUE	FALSE			TRUE	ambiguous	In LD with an eQTL in iPSC-PPC and/or adult whole pancreas
ipsc-ppc_0_ENST00000484310	ENST00000484310	ENSG00000156171	DRAM2	ipsc-ppc	alternative_splicing	combinatorial	AS_1_9	TRUE	TRUE	TRUE	FALSE	TRUE	TRUE	partial	partial	TRUE	fetal-adult	N/A
islet_0_ENSG00000134255.9_111682249_111682536	ENSG00000134255.9_111682249_111682536	ENSG00000134255	CEPT1	islet	alternative_splicing	combinatorial	AS_1_9	TRUE	TRUE	TRUE	FALSE	TRUE	TRUE	partial	partial	TRUE	fetal-adult	N/A
ipsc-ppc_0_ENST00000463682	ENST00000463682	ENSG00000156171	DRAM2	ipsc-ppc	alternative_splicing	combinatorial	AS_1_9	TRUE	TRUE	TRUE	FALSE	TRUE	TRUE	partial	partial	TRUE	fetal-adult	N/A
pancreas_0_chr1:111189253:111192140:clu_43953:ENSG00000162777.16	chr1:111189253:111192140:clu_43953:ENSG00000162777.16	ENSG00000162777	DENND2D	pancreas	alternative_splicing	combinatorial	AS_1_9	TRUE	TRUE	TRUE	FALSE	TRUE	TRUE	partial	partial	TRUE	fetal-adult	N/A
ipsc-ppc_0_ENST00000462092	ENST00000462092	ENSG00000156171	DRAM2	ipsc-ppc	alternative_splicing	combinatorial	AS_1_9	TRUE	TRUE	TRUE	FALSE	TRUE	TRUE	partial	partial	TRUE	fetal-adult	N/A
ipsc-ppc_0_ENST00000286692	ENST00000286692	ENSG00000156171	DRAM2	ipsc-ppc	alternative_splicing	combinatorial	AS_1_9	TRUE	TRUE	TRUE	FALSE	TRUE	TRUE	partial	partial	TRUE	fetal-adult	N/A
ipsc-ppc_0_ENST00000461449	ENST00000461449	ENSG00000156171	DRAM2	ipsc-ppc	alternative_splicing	combinatorial	AS_1_9	TRUE	TRUE	TRUE	FALSE	TRUE	TRUE	partial	partial	TRUE	fetal-adult	N/A
pancreas_0_chr1:111137586:111140038:clu_43948:ENSG00000156171.14	chr1:111137586:111140038:clu_43948:ENSG00000156171.14	ENSG00000156171	DRAM2	pancreas	alternative_splicing	combinatorial	AS_1_9	TRUE	TRUE	TRUE	FALSE	TRUE	TRUE	partial	partial	TRUE	fetal-adult	N/A
islet_0_ENSG00000156171.10_111682123_111682838	ENSG00000156171.10_111682123_111682838	ENSG00000156171	DRAM2	islet	alternative_splicing	combinatorial	AS_1_9	TRUE	TRUE	TRUE	FALSE	TRUE	TRUE	partial	partial	TRUE	fetal-adult	N/A
islet_0_ENSG00000143149.8_165631453_165632381	ENSG00000143149.8_165631453_165632381	ENSG00000143149	ALDH9A1	islet	alternative_splicing	combinatorial	AS_1_90	TRUE	TRUE	TRUE	FALSE	FALSE	FALSE			TRUE	islet-unique	N/A
islet_0_ENSG00000143149.8_165638499_165638687	ENSG00000143149.8_165638499_165638687	ENSG00000143149	ALDH9A1	islet	alternative_splicing	combinatorial	AS_1_90	TRUE	TRUE	TRUE	FALSE	TRUE	FALSE			TRUE	islet-unique	N/A
islet_0_ENSG00000143156.9_169279208_169279318	ENSG00000143156.9_169279208_169279318	ENSG00000143156	NME7	islet	alternative_splicing	combinatorial	AS_1_91	TRUE	TRUE	TRUE	TRUE	TRUE	FALSE			TRUE	ambiguous	In LD with an eQTL in iPSC-PPC and/or adult whole pancreas
islet_0_ENSG00000143156.9_169267794_169268001	ENSG00000143156.9_169267794_169268001	ENSG00000143156	NME7	islet	alternative_splicing	combinatorial	AS_1_91	TRUE	TRUE	TRUE	TRUE	TRUE	FALSE			TRUE	ambiguous	In LD with an eQTL in iPSC-PPC and/or adult whole pancreas
islet_0_ENSG00000143153.8_169096462_169096646	ENSG00000143153.8_169096462_169096646	ENSG00000143153	ATP1B1	islet	alternative_splicing	combinatorial	AS_1_91	TRUE	TRUE	TRUE	TRUE	TRUE	FALSE			TRUE	ambiguous	In LD with an eQTL in iPSC-PPC and/or adult whole pancreas
islet_0_ENSG00000158714.6_159804974_159807039	ENSG00000158714.6_159804974_159807039	ENSG00000158714	SLAMF8	islet	alternative_splicing	combinatorial	AS_1_92	FALSE	TRUE	TRUE	FALSE	TRUE	FALSE			TRUE	islet-unique	N/A
islet_0_ENSG00000188004.5_159804264_159805945	ENSG00000188004.5_159804264_159805945	ENSG00000188004	SNHG28	islet	alternative_splicing	combinatorial	AS_1_92	FALSE	TRUE	TRUE	FALSE	TRUE	FALSE			TRUE	islet-unique	N/A
islet_0_ENSG00000270149.1_160990800_160990902	ENSG00000270149.1_160990800_160990902	ENSG00000270149	AL591806.4	islet	alternative_splicing	combinatorial	AS_1_93	TRUE	TRUE	FALSE	TRUE	TRUE	FALSE			TRUE	ambiguous	In LD with an eQTL in iPSC-PPC and/or adult whole pancreas
islet_0_ENSG00000158769.13_160990800_160991138	ENSG00000158769.13_160990800_160991138	ENSG00000158769	F11R	islet	alternative_splicing	combinatorial	AS_1_93	TRUE	TRUE	TRUE	TRUE	TRUE	FALSE			TRUE	ambiguous	In LD with an eQTL in iPSC-PPC and/or adult whole pancreas
pancreas_0_chr1:147650238:147652592:clu_44248:ENSG00000162836.11	chr1:147650238:147652592:clu_44248:ENSG00000162836.11	ENSG00000162836	ACP6	pancreas	alternative_splicing	combinatorial	AS_1_94	TRUE	TRUE	TRUE	FALSE	TRUE	FALSE	same	same	TRUE	fetal-adult	N/A
islet_0_ENSG00000162836.7_147124252_147124352	ENSG00000162836.7_147124252_147124352	ENSG00000162836	ACP6	islet	alternative_splicing	combinatorial	AS_1_94	TRUE	TRUE	TRUE	FALSE	TRUE	TRUE	same	same	TRUE	fetal-adult	N/A
ipsc-ppc_0_ENST00000487562	ENST00000487562	ENSG00000162836	ACP6	ipsc-ppc	alternative_splicing	combinatorial	AS_1_94	TRUE	TRUE	TRUE	FALSE	TRUE	TRUE	same	same	TRUE	fetal-adult	N/A
ipsc-ppc_0_ENST00000609196	ENST00000609196	ENSG00000162836	ACP6	ipsc-ppc	alternative_splicing	combinatorial	AS_1_94	TRUE	TRUE	TRUE	FALSE	TRUE	TRUE	same	same	TRUE	fetal-adult	N/A
ipsc-ppc_0_ENST00000369228	ENST00000369228	ENSG00000203836	NBPF24	ipsc-ppc	alternative_splicing	combinatorial	AS_1_94	TRUE	TRUE	FALSE	FALSE	TRUE	TRUE	same	same	TRUE	fetal-adult	N/A
islet_0_ENSG00000162836.7_147131762_147131890	ENSG00000162836.7_147131762_147131890	ENSG00000162836	ACP6	islet	alternative_splicing	combinatorial	AS_1_94	TRUE	TRUE	TRUE	FALSE	TRUE	TRUE	same	same	TRUE	fetal-adult	N/A
islet_0_ENSG00000232237.2_201083081_201085005	ENSG00000232237.2_201083081_201085005	ENSG00000232237	ASCL5	islet	alternative_splicing	combinatorial	AS_1_95	TRUE	TRUE	TRUE	FALSE	TRUE	FALSE			TRUE	islet-unique	N/A
islet_0_ENSG00000163395.12_201184667_201185272	ENSG00000163395.12_201184667_201185272	ENSG00000163395	IGFN1	islet	alternative_splicing	combinatorial	AS_1_95	FALSE	TRUE	TRUE	FALSE	TRUE	FALSE			TRUE	islet-unique	N/A
pancreas_0_chr1:37557748:37561557:clu_42721:ENSG00000163879.10	chr1:37557748:37561557:clu_42721:ENSG00000163879.10	ENSG00000163879	DNALI1	pancreas	alternative_splicing	combinatorial	AS_1_96	TRUE	TRUE	TRUE	FALSE	TRUE	FALSE	same	same	TRUE	fetal-adult	N/A
islet_0_ENSG00000163879.9_38026139_38027846	ENSG00000163879.9_38026139_38027846	ENSG00000163879	DNALI1	islet	alternative_splicing	combinatorial	AS_1_96	TRUE	TRUE	TRUE	FALSE	TRUE	TRUE	same	same	TRUE	fetal-adult	N/A
islet_0_ENSG00000163879.9_38024928_38025097	ENSG00000163879.9_38024928_38025097	ENSG00000163879	DNALI1	islet	alternative_splicing	combinatorial	AS_1_96	TRUE	TRUE	TRUE	FALSE	FALSE	TRUE	same	same	TRUE	fetal-adult	N/A
ipsc-ppc_0_ENST00000466723	ENST00000466723	ENSG00000163879	DNALI1	ipsc-ppc	alternative_splicing	combinatorial	AS_1_96	TRUE	TRUE	TRUE	FALSE	TRUE	TRUE	same	same	TRUE	fetal-adult	N/A
islet_0_ENSG00000171385.5_112313284_112318900	ENSG00000171385.5_112313284_112318900	ENSG00000171385	KCND3	islet	alternative_splicing	combinatorial	AS_1_97	FALSE	TRUE	TRUE	FALSE	TRUE	FALSE			TRUE	islet-unique	N/A
islet_0_ENSG00000231437.3_112539049_112541464	ENSG00000231437.3_112539049_112541464	ENSG00000231437	LINC01750	islet	alternative_splicing	combinatorial	AS_1_97	FALSE	TRUE	TRUE	FALSE	TRUE	FALSE			TRUE	islet-unique	N/A
islet_0_ENSG00000176022.3_1167629_1170421	ENSG00000176022.3_1167629_1170421	ENSG00000176022	B3GALT6	islet	alternative_splicing	combinatorial	AS_1_98	TRUE	TRUE	TRUE	TRUE	TRUE	FALSE			TRUE	ambiguous	In LD with an eQTL in iPSC-PPC and/or adult whole pancreas
islet_0_ENSG00000242485.1_1340489_1342399	ENSG00000242485.1_1340489_1342399	ENSG00000242485	MRPL20	islet	alternative_splicing	combinatorial	AS_1_98	TRUE	TRUE	TRUE	FALSE	TRUE	FALSE			TRUE	ambiguous	In LD with an eQTL in iPSC-PPC and/or adult whole pancreas
islet_0_ENSG00000178922.12_43917469_43917518	ENSG00000178922.12_43917469_43917518	ENSG00000178922	HYI	islet	alternative_splicing	combinatorial	AS_1_99	TRUE	TRUE	FALSE	FALSE	TRUE	FALSE			TRUE	islet-unique	N/A
islet_0_ENSG00000198198.9_43916008_43918321	ENSG00000198198.9_43916008_43918321	ENSG00000198198	SZT2	islet	alternative_splicing	combinatorial	AS_1_99	TRUE	TRUE	TRUE	FALSE	TRUE	FALSE			TRUE	islet-unique	N/A
islet_0_ENSG00000178922.12_43917319_43917411	ENSG00000178922.12_43917319_43917411	ENSG00000178922	HYI	islet	alternative_splicing	combinatorial	AS_1_99	TRUE	TRUE	FALSE	FALSE	TRUE	FALSE			TRUE	islet-unique	N/A
ipsc-ppc_0_ENST00000462490	ENST00000462490	ENSG00000188690	UROS	ipsc-ppc	alternative_splicing	combinatorial	AS_10_1	TRUE	TRUE	TRUE	TRUE	TRUE	TRUE	partial	same	TRUE	fetal-adult	N/A
islet_0_ENSG00000107949.12_127522341_127522515	ENSG00000107949.12_127522341_127522515	ENSG00000107949	BCCIP	islet	alternative_splicing	combinatorial	AS_10_1	TRUE	TRUE	TRUE	TRUE	TRUE	TRUE	partial	same	TRUE	fetal-adult	N/A
ipsc-ppc_0_ENST00000278100	ENST00000278100	ENSG00000107949	BCCIP	ipsc-ppc	alternative_splicing	combinatorial	AS_10_1	TRUE	TRUE	TRUE	TRUE	TRUE	TRUE	partial	same	TRUE	fetal-adult	N/A
ipsc-ppc_0_ENST00000368797	ENST00000368797	ENSG00000188690	UROS	ipsc-ppc	alternative_splicing	combinatorial	AS_10_1	TRUE	TRUE	TRUE	TRUE	TRUE	TRUE	partial	same	TRUE	fetal-adult	N/A
pancreas_0_chr10:125816525:125823029:clu_9872:ENSG00000188690.12	chr10:125816525:125823029:clu_9872:ENSG00000188690.12	ENSG00000188690	UROS	pancreas	alternative_splicing	combinatorial	AS_10_1	TRUE	TRUE	TRUE	TRUE	TRUE	FALSE	partial	same	TRUE	fetal-adult	N/A
islet_0_ENSG00000188690.8_127482224_127482957	ENSG00000188690.8_127482224_127482957	ENSG00000188690	UROS	islet	alternative_splicing	combinatorial	AS_10_1	TRUE	TRUE	TRUE	TRUE	TRUE	TRUE	partial	same	TRUE	fetal-adult	N/A
ipsc-ppc_0_ENST00000368759	ENST00000368759	ENSG00000107949	BCCIP	ipsc-ppc	alternative_splicing	combinatorial	AS_10_1	TRUE	TRUE	TRUE	FALSE	TRUE	TRUE	partial	same	TRUE	fetal-adult	N/A
ipsc-ppc_0_ENST00000615257	ENST00000615257	ENSG00000214435	AS3MT	ipsc-ppc	alternative_splicing	combinatorial	AS_10_10	TRUE	TRUE	TRUE	TRUE	TRUE	FALSE			TRUE	ambiguous	In LD with an eQTL in adult whole pancreas and/or adult islets
ipsc-ppc_0_ENST00000369880	ENST00000369880	ENSG00000214435	AS3MT	ipsc-ppc	alternative_splicing	combinatorial	AS_10_10	TRUE	TRUE	TRUE	TRUE	TRUE	FALSE			TRUE	ambiguous	In LD with an eQTL in adult whole pancreas and/or adult islets
pancreas_0_chr10:101582891:101587246:clu_9443:ENSG00000166169.16	chr10:101582891:101587246:clu_9443:ENSG00000166169.16	ENSG00000166169	POLL	pancreas	alternative_splicing	combinatorial	AS_10_11	TRUE	TRUE	TRUE	FALSE	TRUE	FALSE	zero	same	TRUE	ambiguous	In LD with an eQTL in adult islets
ipsc-ppc_0_ENST00000370168	ENST00000370168	ENSG00000166169	POLL	ipsc-ppc	alternative_splicing	combinatorial	AS_10_11	TRUE	TRUE	TRUE	FALSE	TRUE	TRUE	zero	same	TRUE	ambiguous	In LD with an eQTL in adult islets
ipsc-ppc_0_ENST00000370169	ENST00000370169	ENSG00000166169	POLL	ipsc-ppc	alternative_splicing	combinatorial	AS_10_11	TRUE	TRUE	TRUE	FALSE	TRUE	TRUE	zero	same	TRUE	ambiguous	In LD with an eQTL in adult islets
ipsc-ppc_0_ENST00000373189	ENST00000373189	ENSG00000198246	SLC29A3	ipsc-ppc	alternative_splicing	combinatorial	AS_10_12	TRUE	TRUE	TRUE	TRUE	FALSE	TRUE			TRUE	ambiguous	In LD with an eQTL in adult whole pancreas and/or adult islets
ipsc-ppc_0_ENST00000644591	ENST00000644591	ENSG00000198246	SLC29A3	ipsc-ppc	alternative_splicing	combinatorial	AS_10_12	TRUE	TRUE	TRUE	FALSE	FALSE	TRUE			TRUE	ambiguous	In LD with an eQTL in adult whole pancreas and/or adult islets
ipsc-ppc_0_ENST00000378937	ENST00000378937	ENSG00000165609	NUDT5	ipsc-ppc	alternative_splicing	combinatorial	AS_10_13	TRUE	TRUE	TRUE	FALSE	TRUE	FALSE	same	zero	FALSE	module_failed	Failed module requirements
ipsc-ppc_0_ENST00000491614	ENST00000491614	ENSG00000165609	NUDT5	ipsc-ppc	alternative_splicing	combinatorial	AS_10_13	TRUE	TRUE	TRUE	FALSE	TRUE	FALSE	same	zero	FALSE	module_failed	Failed module requirements
islet_0_ENSG00000165609.8_12207324_12209810	ENSG00000165609.8_12207324_12209810	ENSG00000165609	NUDT5	islet	alternative_splicing	combinatorial	AS_10_13	TRUE	TRUE	TRUE	FALSE	FALSE	FALSE	same	zero	FALSE	module_failed	Failed module requirements
ipsc-ppc_0_ENST00000465545	ENST00000465545	ENSG00000214562	NUTM2D	ipsc-ppc	alternative_splicing	combinatorial	AS_10_14	TRUE	TRUE	TRUE	TRUE	TRUE	TRUE	partial	different	TRUE	fetal-adult	N/A
pancreas_0_chr10:87068157:87074551:clu_9066:ENSG00000148672.8	chr10:87068157:87074551:clu_9066:ENSG00000148672.8	ENSG00000148672	GLUD1	pancreas	alternative_splicing	combinatorial	AS_10_14	TRUE	TRUE	TRUE	FALSE	TRUE	FALSE	partial	different	TRUE	fetal-adult	N/A
islet_0_ENSG00000214562.9_89127091_89130452	ENSG00000214562.9_89127091_89130452	ENSG00000214562	NUTM2D	islet	alternative_splicing	combinatorial	AS_10_14	TRUE	TRUE	TRUE	TRUE	TRUE	TRUE	partial	different	TRUE	fetal-adult	N/A
islet_0_ENSG00000224914.2_89115695_89117639	ENSG00000224914.2_89115695_89117639	ENSG00000224914	LINC00863	islet	alternative_splicing	combinatorial	AS_10_14	TRUE	TRUE	TRUE	TRUE	TRUE	TRUE	partial	different	TRUE	fetal-adult	N/A
ipsc-ppc_0_ENST00000381697	ENST00000381697	ENSG00000214562	NUTM2D	ipsc-ppc	alternative_splicing	combinatorial	AS_10_14	TRUE	TRUE	TRUE	TRUE	TRUE	TRUE	partial	different	TRUE	fetal-adult	N/A
ipsc-ppc_0_ENST00000397145	ENST00000397145	ENSG00000123243	ITIH5	ipsc-ppc	alternative_splicing	combinatorial	AS_10_15	TRUE	TRUE	TRUE	FALSE	FALSE	FALSE			TRUE	ipsc_ppc-unique	N/A
ipsc-ppc_0_ENST00000397146	ENST00000397146	ENSG00000123243	ITIH5	ipsc-ppc	alternative_splicing	combinatorial	AS_10_15	TRUE	TRUE	TRUE	TRUE	FALSE	FALSE			TRUE	ipsc_ppc-unique	N/A
ipsc-ppc_0_ENST00000611324	ENST00000611324	ENSG00000099290	WASHC2A	ipsc-ppc	alternative_splicing	combinatorial	AS_10_16	TRUE	TRUE	TRUE	FALSE	TRUE	FALSE			TRUE	ambiguous	In LD with an eQTL in adult whole pancreas and/or adult islets
ipsc-ppc_0_ENST00000399339	ENST00000399339	ENSG00000099290	WASHC2A	ipsc-ppc	alternative_splicing	combinatorial	AS_10_16	TRUE	TRUE	TRUE	FALSE	TRUE	FALSE			TRUE	ambiguous	In LD with an eQTL in adult whole pancreas and/or adult islets
ipsc-ppc_0_ENST00000432221	ENST00000432221	ENSG00000244393	RP11-592B15.3	ipsc-ppc	alternative_splicing	combinatorial	AS_10_17	TRUE	FALSE	FALSE	FALSE	TRUE	FALSE	zero	different	TRUE	ambiguous	In LD with an eQTL in adult islets
pancreas_0_chr10:50097802:50104042:clu_8610:ENSG00000099290.15	chr10:50097802:50104042:clu_8610:ENSG00000099290.15	ENSG00000099290	WASHC2A	pancreas	alternative_splicing	combinatorial	AS_10_17	TRUE	TRUE	TRUE	FALSE	FALSE	FALSE	zero	different	TRUE	ambiguous	In LD with an eQTL in adult islets
ipsc-ppc_0_ENST00000602930	ENST00000602930	ENSG00000174194	AGAP8	ipsc-ppc	alternative_splicing	combinatorial	AS_10_17	TRUE	TRUE	FALSE	FALSE	TRUE	FALSE	zero	different	TRUE	ambiguous	In LD with an eQTL in adult islets
ipsc-ppc_0_ENST00000425119	ENST00000425119	ENSG00000174194	AGAP8	ipsc-ppc	alternative_splicing	combinatorial	AS_10_17	TRUE	TRUE	FALSE	FALSE	TRUE	FALSE	zero	different	TRUE	ambiguous	In LD with an eQTL in adult islets
ipsc-ppc_0_ENST00000418400	ENST00000418400	ENSG00000244393	RP11-592B15.3	ipsc-ppc	alternative_splicing	combinatorial	AS_10_17	TRUE	FALSE	FALSE	FALSE	TRUE	FALSE	zero	different	TRUE	ambiguous	In LD with an eQTL in adult islets
ipsc-ppc_0_ENST00000439559	ENST00000439559	ENSG00000224914	LINC00863	ipsc-ppc	alternative_splicing	combinatorial	AS_10_18	TRUE	TRUE	TRUE	TRUE	TRUE	TRUE			TRUE	ambiguous	In LD with an eQTL in adult whole pancreas and/or adult islets
ipsc-ppc_0_ENST00000433920	ENST00000433920	ENSG00000223482	NUTM2A-AS1	ipsc-ppc	alternative_splicing	combinatorial	AS_10_18	TRUE	FALSE	TRUE	TRUE	TRUE	TRUE			TRUE	ambiguous	In LD with an eQTL in adult whole pancreas and/or adult islets
ipsc-ppc_0_ENST00000636706	ENST00000636706	ENSG00000107554	DNMBP	ipsc-ppc	alternative_splicing	combinatorial	AS_10_19	TRUE	TRUE	TRUE	FALSE	FALSE	TRUE	zero	same	TRUE	fetal-whole-pancreas	N/A
pancreas_0_chr10:99880361:99884011:clu_9379:ENSG00000107554.16	chr10:99880361:99884011:clu_9379:ENSG00000107554.16	ENSG00000107554	DNMBP	pancreas	alternative_splicing	combinatorial	AS_10_19	TRUE	TRUE	TRUE	FALSE	FALSE	FALSE	zero	same	TRUE	fetal-whole-pancreas	N/A
ipsc-ppc_0_ENST00000543621	ENST00000543621	ENSG00000107554	DNMBP	ipsc-ppc	alternative_splicing	combinatorial	AS_10_19	TRUE	TRUE	TRUE	FALSE	FALSE	TRUE	zero	same	TRUE	fetal-whole-pancreas	N/A
ipsc-ppc_0_ENST00000307450	ENST00000307450	ENSG00000171160	MORN4	ipsc-ppc	alternative_splicing	combinatorial	AS_10_2	TRUE	TRUE	TRUE	TRUE	TRUE	FALSE			TRUE	ambiguous	In LD with an eQTL in adult whole pancreas and/or adult islets
ipsc-ppc_0_ENST00000370635	ENST00000370635	ENSG00000171160	MORN4	ipsc-ppc	alternative_splicing	combinatorial	AS_10_2	TRUE	TRUE	TRUE	TRUE	TRUE	FALSE			TRUE	ambiguous	In LD with an eQTL in adult whole pancreas and/or adult islets
ipsc-ppc_0_ENST00000588224	ENST00000588224	ENSG00000165863	C10orf82	ipsc-ppc	alternative_splicing	combinatorial	AS_10_20	TRUE	TRUE	TRUE	FALSE	FALSE	FALSE			TRUE	ipsc_ppc-unique	N/A
ipsc-ppc_0_ENST00000588184	ENST00000588184	ENSG00000165863	C10orf82	ipsc-ppc	alternative_splicing	combinatorial	AS_10_20	TRUE	TRUE	TRUE	FALSE	FALSE	FALSE			TRUE	ipsc_ppc-unique	N/A
ipsc-ppc_0_ENST00000601369	ENST00000601369	ENSG00000225484	NUTM2B-AS1	ipsc-ppc	alternative_splicing	combinatorial	AS_10_21	TRUE	TRUE	TRUE	FALSE	TRUE	FALSE			TRUE	ambiguous	In LD with an eQTL in adult whole pancreas and/or adult islets
ipsc-ppc_0_ENST00000665716	ENST00000665716	ENSG00000225484	NUTM2B-AS1	ipsc-ppc	alternative_splicing	combinatorial	AS_10_21	TRUE	TRUE	TRUE	FALSE	TRUE	FALSE			TRUE	ambiguous	In LD with an eQTL in adult whole pancreas and/or adult islets
ipsc-ppc_0_ENST00000661316	ENST00000661316	ENSG00000225484	NUTM2B-AS1	ipsc-ppc	alternative_splicing	combinatorial	AS_10_21	TRUE	TRUE	TRUE	FALSE	TRUE	TRUE			TRUE	ambiguous	In LD with an eQTL in adult whole pancreas and/or adult islets
ipsc-ppc_0_ENST00000651516	ENST00000651516	ENSG00000119950	MXI1	ipsc-ppc	alternative_splicing	combinatorial	AS_10_22	TRUE	TRUE	TRUE	FALSE	FALSE	FALSE			TRUE	ipsc_ppc-unique	N/A
ipsc-ppc_0_ENST00000650952	ENST00000650952	ENSG00000119950	MXI1	ipsc-ppc	alternative_splicing	combinatorial	AS_10_22	TRUE	TRUE	TRUE	FALSE	FALSE	FALSE			TRUE	ipsc_ppc-unique	N/A
islet_0_ENSG00000107796.8_90750696_90751147	ENSG00000107796.8_90750696_90751147	ENSG00000107796	ACTA2	islet	alternative_splicing	combinatorial	AS_10_23	TRUE	TRUE	TRUE	FALSE	TRUE	FALSE			TRUE	islet-unique	N/A
islet_0_ENSG00000026103.15_90750717_90751383	ENSG00000026103.15_90750717_90751383	ENSG00000026103	FAS	islet	alternative_splicing	combinatorial	AS_10_23	TRUE	TRUE	TRUE	FALSE	TRUE	FALSE			TRUE	islet-unique	N/A
islet_0_ENSG00000119977.16_97440229_97440366	ENSG00000119977.16_97440229_97440366	ENSG00000119977	TCTN3	islet	alternative_splicing	combinatorial	AS_10_24	TRUE	TRUE	TRUE	FALSE	TRUE	FALSE			TRUE	islet-unique	N/A
islet_0_ENSG00000119977.16_97452621_97452795	ENSG00000119977.16_97452621_97452795	ENSG00000119977	TCTN3	islet	alternative_splicing	combinatorial	AS_10_24	TRUE	TRUE	TRUE	FALSE	TRUE	FALSE			TRUE	islet-unique	N/A
islet_0_ENSG00000059573.4_97365696_97366700	ENSG00000059573.4_97365696_97366700	ENSG00000059573	ALDH18A1	islet	alternative_splicing	combinatorial	AS_10_24	TRUE	TRUE	TRUE	FALSE	TRUE	FALSE			TRUE	islet-unique	N/A
pancreas_0_chr10:100498207:100499160:clu_9407:ENSG00000075826.16	chr10:100498207:100499160:clu_9407:ENSG00000075826.16	ENSG00000075826	SEC31B	pancreas	alternative_splicing	combinatorial	AS_10_25	TRUE	TRUE	TRUE	FALSE	TRUE	FALSE			TRUE	adult-shared	N/A
islet_0_ENSG00000075826.12_102258462_102258561	ENSG00000075826.12_102258462_102258561	ENSG00000075826	SEC31B	islet	alternative_splicing	combinatorial	AS_10_25	TRUE	TRUE	TRUE	FALSE	TRUE	TRUE			TRUE	adult-shared	N/A
islet_0_ENSG00000255339.2_102269073_102269268	ENSG00000255339.2_102269073_102269268	ENSG00000255339	AL133352.1	islet	alternative_splicing	combinatorial	AS_10_25	TRUE	TRUE	FALSE	FALSE	TRUE	TRUE			TRUE	adult-shared	N/A
islet_0_ENSG00000107679.10_124171287_124172561	ENSG00000107679.10_124171287_124172561	ENSG00000107679	PLEKHA1	islet	alternative_splicing	combinatorial	AS_10_26	TRUE	TRUE	TRUE	FALSE	FALSE	FALSE			TRUE	islet-unique	N/A
islet_0_ENSG00000166033.7_124269612_124269669	ENSG00000166033.7_124269612_124269669	ENSG00000166033	HTRA1	islet	alternative_splicing	combinatorial	AS_10_26	TRUE	TRUE	TRUE	FALSE	FALSE	FALSE			TRUE	islet-unique	N/A
islet_0_ENSG00000152778.7_91176962_91180758	ENSG00000152778.7_91176962_91180758	ENSG00000152778	IFIT5	islet	alternative_splicing	combinatorial	AS_10_27	TRUE	TRUE	TRUE	FALSE	TRUE	FALSE			TRUE	islet-unique	N/A
islet_0_ENSG00000107798.13_91172548_91172679	ENSG00000107798.13_91172548_91172679	ENSG00000107798	LIPA	islet	alternative_splicing	combinatorial	AS_10_27	TRUE	TRUE	TRUE	FALSE	TRUE	FALSE			TRUE	islet-unique	N/A
islet_0_ENSG00000107902.9_126176991_126177144	ENSG00000107902.9_126176991_126177144	ENSG00000107902	LHPP	islet	alternative_splicing	combinatorial	AS_10_28	TRUE	TRUE	TRUE	FALSE	FALSE	FALSE			TRUE	islet-unique	N/A
islet_0_ENSG00000107902.9_126301833_126302710	ENSG00000107902.9_126301833_126302710	ENSG00000107902	LHPP	islet	alternative_splicing	combinatorial	AS_10_28	TRUE	TRUE	TRUE	FALSE	FALSE	FALSE			TRUE	islet-unique	N/A
islet_0_ENSG00000107937.14_1063015_1065876	ENSG00000107937.14_1063015_1065876	ENSG00000107937	GTPBP4	islet	alternative_splicing	combinatorial	AS_10_29	TRUE	TRUE	TRUE	FALSE	TRUE	FALSE			TRUE	islet-unique	N/A
islet_0_ENSG00000148377.5_1064847_1065774	ENSG00000148377.5_1064847_1065774	ENSG00000148377	IDI2	islet	alternative_splicing	combinatorial	AS_10_29	FALSE	TRUE	FALSE	FALSE	TRUE	FALSE			TRUE	islet-unique	N/A
ipsc-ppc_1_ENST00000307450	ENST00000307450	ENSG00000171160	MORN4	ipsc-ppc	alternative_splicing	combinatorial	AS_10_3	TRUE	TRUE	TRUE	TRUE	TRUE	FALSE			TRUE	ambiguous	In LD with an eQTL in adult whole pancreas and/or adult islets
ipsc-ppc_1_ENST00000370635	ENST00000370635	ENSG00000171160	MORN4	ipsc-ppc	alternative_splicing	combinatorial	AS_10_3	TRUE	TRUE	TRUE	TRUE	TRUE	FALSE			TRUE	ambiguous	In LD with an eQTL in adult whole pancreas and/or adult islets
pancreas_0_chr10:3149753:3151247:clu_8020:ENSG00000107959.15	chr10:3149753:3151247:clu_8020:ENSG00000107959.15	ENSG00000107959	PITRM1	pancreas	alternative_splicing	combinatorial	AS_10_30	TRUE	TRUE	TRUE	FALSE	TRUE	FALSE			TRUE	adult-shared	N/A
islet_0_ENSG00000107959.11_3199122_3199723	ENSG00000107959.11_3199122_3199723	ENSG00000107959	PITRM1	islet	alternative_splicing	combinatorial	AS_10_30	TRUE	TRUE	TRUE	FALSE	FALSE	TRUE			TRUE	adult-shared	N/A
islet_0_ENSG00000107959.11_3191813_3191945	ENSG00000107959.11_3191813_3191945	ENSG00000107959	PITRM1	islet	alternative_splicing	combinatorial	AS_10_30	TRUE	TRUE	TRUE	FALSE	FALSE	FALSE			TRUE	adult-shared	N/A
islet_0_ENSG00000119965.8_124690419_124692177	ENSG00000119965.8_124690419_124692177	ENSG00000119965	C10orf88	islet	alternative_splicing	combinatorial	AS_10_31	TRUE	TRUE	TRUE	FALSE	TRUE	FALSE			TRUE	islet-unique	N/A
islet_0_ENSG00000138161.8_124609940_124610309	ENSG00000138161.8_124609940_124610309	ENSG00000138161	CUZD1	islet	alternative_splicing	combinatorial	AS_10_31	FALSE	TRUE	TRUE	FALSE	TRUE	FALSE			TRUE	islet-unique	N/A
islet_0_ENSG00000213185.2_124609940_124610066	ENSG00000213185.2_124609940_124610066	ENSG00000213185	FAM24B	islet	alternative_splicing	combinatorial	AS_10_31	TRUE	TRUE	TRUE	FALSE	TRUE	FALSE			TRUE	islet-unique	N/A
islet_0_ENSG00000136758.14_27443107_27444195	ENSG00000136758.14_27443107_27444195	ENSG00000136758	YME1L1	islet	alternative_splicing	combinatorial	AS_10_32	TRUE	TRUE	TRUE	FALSE	TRUE	FALSE			TRUE	islet-unique	N/A
islet_0_ENSG00000120539.10_27443753_27444541	ENSG00000120539.10_27443753_27444541	ENSG00000120539	MASTL	islet	alternative_splicing	combinatorial	AS_10_32	TRUE	TRUE	TRUE	FALSE	TRUE	FALSE			TRUE	islet-unique	N/A
islet_0_ENSG00000189129.9_81903804_81904099	ENSG00000189129.9_81903804_81904099	ENSG00000189129	PLAC9	islet	alternative_splicing	combinatorial	AS_10_33	TRUE	TRUE	TRUE	FALSE	TRUE	TRUE			TRUE	ambiguous	In LD with an eQTL in iPSC-PPC and/or adult whole pancreas
islet_0_ENSG00000122359.13_81925840_81925953	ENSG00000122359.13_81925840_81925953	ENSG00000122359	ANXA11	islet	alternative_splicing	combinatorial	AS_10_33	TRUE	TRUE	TRUE	TRUE	TRUE	TRUE			TRUE	ambiguous	In LD with an eQTL in iPSC-PPC and/or adult whole pancreas
islet_0_ENSG00000122378.9_82191742_82192753	ENSG00000122378.9_82191742_82192753	ENSG00000122378	PRXL2A	islet	alternative_splicing	combinatorial	AS_10_34	TRUE	TRUE	TRUE	FALSE	TRUE	FALSE	same	zero	TRUE	ambiguous	In LD with an eQTL in adult whole pancreas
islet_0_ENSG00000122378.9_82168249_82168399	ENSG00000122378.9_82168249_82168399	ENSG00000122378	PRXL2A	islet	alternative_splicing	combinatorial	AS_10_34	TRUE	TRUE	TRUE	FALSE	TRUE	TRUE	same	zero	TRUE	ambiguous	In LD with an eQTL in adult whole pancreas
ipsc-ppc_0_ENST00000606162	ENST00000606162	ENSG00000122378	PRXL2A	ipsc-ppc	alternative_splicing	combinatorial	AS_10_34	TRUE	TRUE	TRUE	FALSE	TRUE	TRUE	same	zero	TRUE	ambiguous	In LD with an eQTL in adult whole pancreas
islet_0_ENSG00000244733.4_81436224_81437248	ENSG00000244733.4_81436224_81437248	ENSG00000244733	AL132656.2	islet	alternative_splicing	combinatorial	AS_10_35	FALSE	TRUE	TRUE	TRUE	TRUE	TRUE			TRUE	ambiguous	In LD with an eQTL in iPSC-PPC
pancreas_0_chr10:79692056:79766271:clu_9008:ENSG00000225484.6	chr10:79692056:79766271:clu_9008:ENSG00000225484.6	ENSG00000225484	NUTM2B-AS1	pancreas	alternative_splicing	combinatorial	AS_10_35	TRUE	TRUE	TRUE	TRUE	TRUE	FALSE			TRUE	ambiguous	In LD with an eQTL in iPSC-PPC
islet_0_ENSG00000188199.6_81471456_81472511	ENSG00000188199.6_81471456_81472511	ENSG00000188199	NUTM2B	islet	alternative_splicing	combinatorial	AS_10_35	TRUE	TRUE	TRUE	FALSE	TRUE	TRUE			TRUE	ambiguous	In LD with an eQTL in iPSC-PPC
islet_0_ENSG00000122852.10_81371335_81371753	ENSG00000122852.10_81371335_81371753	ENSG00000122852	SFTPA1	islet	alternative_splicing	combinatorial	AS_10_35	FALSE	TRUE	TRUE	FALSE	TRUE	FALSE			TRUE	ambiguous	In LD with an eQTL in iPSC-PPC
islet_0_ENSG00000122852.10_81373493_81375196	ENSG00000122852.10_81373493_81375196	ENSG00000122852	SFTPA1	islet	alternative_splicing	combinatorial	AS_10_35	FALSE	TRUE	TRUE	TRUE	TRUE	TRUE			TRUE	ambiguous	In LD with an eQTL in iPSC-PPC
islet_0_ENSG00000138303.13_73921296_73921432	ENSG00000138303.13_73921296_73921432	ENSG00000138303	ASCC1	islet	alternative_splicing	combinatorial	AS_10_36	TRUE	TRUE	TRUE	FALSE	FALSE	FALSE			TRUE	islet-unique	N/A
islet_0_ENSG00000138303.13_73856278_73857208	ENSG00000138303.13_73856278_73857208	ENSG00000138303	ASCC1	islet	alternative_splicing	combinatorial	AS_10_36	TRUE	TRUE	TRUE	FALSE	TRUE	FALSE			TRUE	islet-unique	N/A
islet_0_ENSG00000173269.9_88728799_88729238	ENSG00000173269.9_88728799_88729238	ENSG00000173269	MMRN2	islet	alternative_splicing	combinatorial	AS_10_37	TRUE	TRUE	TRUE	FALSE	TRUE	FALSE			TRUE	islet-unique	N/A
islet_0_ENSG00000148671.9_88730233_88730672	ENSG00000148671.9_88730233_88730672	ENSG00000148671	ADIRF	islet	alternative_splicing	combinatorial	AS_10_37	TRUE	TRUE	FALSE	FALSE	TRUE	FALSE			TRUE	islet-unique	N/A
ipsc-ppc_0_ENST00000344079	ENST00000344079	ENSG00000148814	LRRC27	ipsc-ppc	alternative_splicing	combinatorial	AS_10_38	TRUE	TRUE	TRUE	TRUE	TRUE	TRUE	partial	same	TRUE	fetal-adult	N/A
islet_0_ENSG00000148814.13_134180350_134180505	ENSG00000148814.13_134180350_134180505	ENSG00000148814	LRRC27	islet	alternative_splicing	combinatorial	AS_10_38	TRUE	TRUE	TRUE	FALSE	TRUE	TRUE	partial	same	TRUE	fetal-adult	N/A
islet_0_ENSG00000148814.13_134162467_134162561	ENSG00000148814.13_134162467_134162561	ENSG00000148814	LRRC27	islet	alternative_splicing	combinatorial	AS_10_38	TRUE	TRUE	TRUE	TRUE	TRUE	TRUE	partial	same	TRUE	fetal-adult	N/A
pancreas_0_chr10:132351753:132355790:clu_9938:ENSG00000148814.17	chr10:132351753:132355790:clu_9938:ENSG00000148814.17	ENSG00000148814	LRRC27	pancreas	alternative_splicing	combinatorial	AS_10_38	TRUE	TRUE	TRUE	TRUE	TRUE	FALSE	partial	same	TRUE	fetal-adult	N/A
islet_0_ENSG00000165752.12_134137541_134137877	ENSG00000165752.12_134137541_134137877	ENSG00000165752	STK32C	islet	alternative_splicing	combinatorial	AS_10_38	TRUE	TRUE	TRUE	FALSE	TRUE	TRUE	partial	same	TRUE	fetal-adult	N/A
islet_0_ENSG00000165752.12_134143785_134143989	ENSG00000165752.12_134143785_134143989	ENSG00000165752	STK32C	islet	alternative_splicing	combinatorial	AS_10_38	TRUE	TRUE	TRUE	TRUE	TRUE	TRUE	partial	same	TRUE	fetal-adult	N/A
islet_0_ENSG00000254536.1_135213033_135213123	ENSG00000254536.1_135213033_135213123	ENSG00000254536	AL360181.3	islet	alternative_splicing	combinatorial	AS_10_39	TRUE	TRUE	FALSE	FALSE	TRUE	TRUE			TRUE	ambiguous	In LD with an eQTL in iPSC-PPC and/or adult whole pancreas
islet_0_ENSG00000148824.14_135213033_135213308	ENSG00000148824.14_135213033_135213308	ENSG00000148824	MTG1	islet	alternative_splicing	combinatorial	AS_10_39	TRUE	TRUE	TRUE	FALSE	TRUE	TRUE			TRUE	ambiguous	In LD with an eQTL in iPSC-PPC and/or adult whole pancreas
ipsc-ppc_0_ENST00000308448	ENST00000308448	ENSG00000138138	ATAD1	ipsc-ppc	alternative_splicing	combinatorial	AS_10_4	TRUE	TRUE	TRUE	FALSE	TRUE	FALSE			TRUE	ambiguous	In LD with an eQTL in adult whole pancreas and/or adult islets
ipsc-ppc_0_ENST00000328142	ENST00000328142	ENSG00000138138	ATAD1	ipsc-ppc	alternative_splicing	combinatorial	AS_10_4	TRUE	TRUE	TRUE	FALSE	TRUE	FALSE			TRUE	ambiguous	In LD with an eQTL in adult whole pancreas and/or adult islets
islet_0_ENSG00000151640.8_134015450_134015620	ENSG00000151640.8_134015450_134015620	ENSG00000151640	DPYSL4	islet	alternative_splicing	combinatorial	AS_10_40	TRUE	TRUE	TRUE	FALSE	TRUE	FALSE			TRUE	islet-unique	N/A
islet_0_ENSG00000151640.8_134018343_134019280	ENSG00000151640.8_134018343_134019280	ENSG00000151640	DPYSL4	islet	alternative_splicing	combinatorial	AS_10_40	TRUE	TRUE	TRUE	FALSE	TRUE	FALSE			TRUE	islet-unique	N/A
islet_0_ENSG00000152465.13_15161342_15161512	ENSG00000152465.13_15161342_15161512	ENSG00000152465	NMT2	islet	alternative_splicing	combinatorial	AS_10_41	TRUE	TRUE	TRUE	FALSE	TRUE	FALSE			TRUE	islet-unique	N/A
islet_0_ENSG00000152465.13_15149865_15151214	ENSG00000152465.13_15149865_15151214	ENSG00000152465	NMT2	islet	alternative_splicing	combinatorial	AS_10_41	TRUE	TRUE	TRUE	FALSE	FALSE	FALSE			TRUE	islet-unique	N/A
islet_0_ENSG00000165637.9_76971988_76972056	ENSG00000165637.9_76971988_76972056	ENSG00000165637	VDAC2	islet	alternative_splicing	combinatorial	AS_10_42	TRUE	TRUE	TRUE	FALSE	FALSE	FALSE			TRUE	islet-unique	N/A
islet_0_ENSG00000165637.9_76990656_76991206	ENSG00000165637.9_76990656_76991206	ENSG00000165637	VDAC2	islet	alternative_splicing	combinatorial	AS_10_42	TRUE	TRUE	TRUE	FALSE	FALSE	FALSE			TRUE	islet-unique	N/A
islet_0_ENSG00000165985.8_16555742_16556706	ENSG00000165985.8_16555742_16556706	ENSG00000165985	C1QL3	islet	alternative_splicing	combinatorial	AS_10_43	TRUE	TRUE	TRUE	FALSE	TRUE	FALSE	partial	zero	TRUE	fetal-islet	N/A
ipsc-ppc_0_ENST00000535784	ENST00000535784	ENSG00000165983	PTER	ipsc-ppc	alternative_splicing	combinatorial	AS_10_43	TRUE	TRUE	TRUE	FALSE	TRUE	FALSE	partial	zero	TRUE	fetal-islet	N/A
islet_0_ENSG00000165983.10_16553045_16555736	ENSG00000165983.10_16553045_16555736	ENSG00000165983	PTER	islet	alternative_splicing	combinatorial	AS_10_43	TRUE	TRUE	TRUE	FALSE	TRUE	FALSE	partial	zero	TRUE	fetal-islet	N/A
islet_0_ENSG00000180817.7_71969314_71970175	ENSG00000180817.7_71969314_71970175	ENSG00000180817	PPA1	islet	alternative_splicing	combinatorial	AS_10_44	TRUE	TRUE	TRUE	FALSE	TRUE	FALSE			TRUE	islet-unique	N/A
islet_0_ENSG00000180817.7_71978201_71978573	ENSG00000180817.7_71978201_71978573	ENSG00000180817	PPA1	islet	alternative_splicing	combinatorial	AS_10_44	TRUE	TRUE	TRUE	FALSE	TRUE	FALSE			TRUE	islet-unique	N/A
islet_0_ENSG00000183049.8_12870768_12877545	ENSG00000183049.8_12870768_12877545	ENSG00000183049	CAMK1D	islet	alternative_splicing	combinatorial	AS_10_45	TRUE	TRUE	TRUE	FALSE	FALSE	FALSE			TRUE	islet-unique	N/A
islet_0_ENSG00000183049.8_12867572_12868142	ENSG00000183049.8_12867572_12868142	ENSG00000183049	CAMK1D	islet	alternative_splicing	combinatorial	AS_10_45	TRUE	TRUE	TRUE	FALSE	TRUE	FALSE			TRUE	islet-unique	N/A
islet_0_ENSG00000187122.12_98757795_98761107	ENSG00000187122.12_98757795_98761107	ENSG00000187122	SLIT1	islet	alternative_splicing	combinatorial	AS_10_46	TRUE	TRUE	TRUE	FALSE	TRUE	FALSE			TRUE	islet-unique	N/A
islet_0_ENSG00000269891.1_98757795_98761107	ENSG00000269891.1_98757795_98761107	ENSG00000269891	ARHGAP19-SLIT1	islet	alternative_splicing	combinatorial	AS_10_46	FALSE	TRUE	FALSE	FALSE	TRUE	FALSE			TRUE	islet-unique	N/A
islet_0_ENSG00000196968.6_75538586_75540009	ENSG00000196968.6_75538586_75540009	ENSG00000196968	FUT11	islet	alternative_splicing	combinatorial	AS_10_47	TRUE	TRUE	TRUE	TRUE	TRUE	TRUE			TRUE	ambiguous	In LD with an eQTL in iPSC-PPC
islet_0_ENSG00000196968.6_75532948_75534881	ENSG00000196968.6_75532948_75534881	ENSG00000196968	FUT11	islet	alternative_splicing	combinatorial	AS_10_47	TRUE	TRUE	TRUE	TRUE	TRUE	TRUE			TRUE	ambiguous	In LD with an eQTL in iPSC-PPC
pancreas_0_chr10:73728587:73730459:clu_8902:ENSG00000242338.6	chr10:73728587:73730459:clu_8902:ENSG00000242338.6	ENSG00000242338	BMS1P4	pancreas	alternative_splicing	combinatorial	AS_10_47	TRUE	TRUE	TRUE	TRUE	TRUE	FALSE			TRUE	ambiguous	In LD with an eQTL in iPSC-PPC
islet_0_ENSG00000203791.9_126446400_126449072	ENSG00000203791.9_126446400_126449072	ENSG00000203791	EEF1AKMT2	islet	alternative_splicing	combinatorial	AS_10_48	TRUE	TRUE	TRUE	FALSE	TRUE	TRUE			TRUE	adult-shared	N/A
pancreas_0_chr10:124765608:124774675:clu_9843:ENSG00000203791.14	chr10:124765608:124774675:clu_9843:ENSG00000203791.14	ENSG00000203791	EEF1AKMT2	pancreas	alternative_splicing	combinatorial	AS_10_48	TRUE	TRUE	TRUE	FALSE	TRUE	FALSE			TRUE	adult-shared	N/A
islet_0_ENSG00000258539.1_126463244_126463351	ENSG00000258539.1_126463244_126463351	ENSG00000258539	AC068896.3	islet	alternative_splicing	combinatorial	AS_10_48	FALSE	TRUE	FALSE	FALSE	TRUE	TRUE			TRUE	adult-shared	N/A
islet_0_ENSG00000225484.2_81585954_81586350	ENSG00000225484.2_81585954_81586350	ENSG00000225484	NUTM2B-AS1	islet	alternative_splicing	combinatorial	AS_10_49	TRUE	TRUE	TRUE	FALSE	TRUE	FALSE			TRUE	islet-unique	N/A
islet_0_ENSG00000272447.1_81585658_81587358	ENSG00000272447.1_81585658_81587358	ENSG00000272447	AL135925.1	islet	alternative_splicing	combinatorial	AS_10_49	TRUE	TRUE	TRUE	FALSE	TRUE	FALSE			TRUE	islet-unique	N/A
ipsc-ppc_0_ENST00000318364	ENST00000318364	ENSG00000055950	MRPL43	ipsc-ppc	alternative_splicing	combinatorial	AS_10_5	TRUE	TRUE	TRUE	FALSE	TRUE	TRUE	partial	different	TRUE	fetal-adult	N/A
ipsc-ppc_0_ENST00000370236	ENST00000370236	ENSG00000055950	MRPL43	ipsc-ppc	alternative_splicing	combinatorial	AS_10_5	TRUE	TRUE	TRUE	FALSE	TRUE	TRUE	partial	different	TRUE	fetal-adult	N/A
pancreas_0_chr10:100984074:100986749:clu_9430:ENSG00000055950.16	chr10:100984074:100986749:clu_9430:ENSG00000055950.16	ENSG00000055950	MRPL43	pancreas	alternative_splicing	combinatorial	AS_10_5	TRUE	TRUE	TRUE	FALSE	TRUE	FALSE	partial	different	TRUE	fetal-adult	N/A
ipsc-ppc_0_ENST00000521006	ENST00000521006	ENSG00000095539	SEMA4G	ipsc-ppc	alternative_splicing	combinatorial	AS_10_5	TRUE	TRUE	TRUE	FALSE	TRUE	TRUE	partial	different	TRUE	fetal-adult	N/A
islet_0_ENSG00000055950.12_102737578_102739129	ENSG00000055950.12_102737578_102739129	ENSG00000055950	MRPL43	islet	alternative_splicing	combinatorial	AS_10_5	TRUE	TRUE	TRUE	FALSE	TRUE	TRUE	partial	different	TRUE	fetal-adult	N/A
islet_0_ENSG00000107815.3_102747124_102747370	ENSG00000107815.3_102747124_102747370	ENSG00000107815	TWNK	islet	alternative_splicing	combinatorial	AS_10_5	TRUE	TRUE	TRUE	FALSE	TRUE	TRUE	partial	different	TRUE	fetal-adult	N/A
islet_0_ENSG00000095539.11_102740925_102741177	ENSG00000095539.11_102740925_102741177	ENSG00000095539	SEMA4G	islet	alternative_splicing	combinatorial	AS_10_5	TRUE	TRUE	TRUE	FALSE	TRUE	TRUE	partial	different	TRUE	fetal-adult	N/A
pancreas_0_chr10:133402773:133456237:clu_9985:ENSG00000214279.13	chr10:133402773:133456237:clu_9985:ENSG00000214279.13	ENSG00000214279	SCART1	pancreas	alternative_splicing	combinatorial	AS_10_50	TRUE	FALSE	TRUE	FALSE	TRUE	TRUE			TRUE	ambiguous	In LD with an eQTL in iPSC-PPC and/or adult islets
pancreas_0_chr10:133402773:133456237:clu_9985:ENSG00000148824.18	chr10:133402773:133456237:clu_9985:ENSG00000148824.18	ENSG00000148824	MTG1	pancreas	alternative_splicing	combinatorial	AS_10_50	TRUE	TRUE	TRUE	FALSE	TRUE	TRUE			TRUE	ambiguous	In LD with an eQTL in iPSC-PPC and/or adult islets
islet_0_ENSG00000239665.4_13680646_13686563	ENSG00000239665.4_13680646_13686563	ENSG00000239665	AL157392.3	islet	alternative_splicing	combinatorial	AS_10_51	TRUE	TRUE	TRUE	TRUE	TRUE	TRUE			TRUE	ambiguous	In LD with an eQTL in iPSC-PPC
pancreas_0_chr10:13638923:13644917:clu_8158:ENSG00000239665.8	chr10:13638923:13644917:clu_8158:ENSG00000239665.8	ENSG00000239665	AL157392.3	pancreas	alternative_splicing	combinatorial	AS_10_51	TRUE	TRUE	TRUE	TRUE	TRUE	TRUE			TRUE	ambiguous	In LD with an eQTL in iPSC-PPC
pancreas_0_chr10:13638923:13644917:clu_8158:ENSG00000165630.13	chr10:13638923:13644917:clu_8158:ENSG00000165630.13	ENSG00000165630	PRPF18	pancreas	alternative_splicing	combinatorial	AS_10_51	TRUE	TRUE	TRUE	TRUE	TRUE	TRUE			TRUE	ambiguous	In LD with an eQTL in iPSC-PPC
pancreas_0_chr10:45848912:45853655:clu_8524:ENSG00000239883.8	chr10:45848912:45853655:clu_8524:ENSG00000239883.8	ENSG00000239883	PARGP1	pancreas	alternative_splicing	combinatorial	AS_10_52	TRUE	TRUE	TRUE	TRUE	TRUE	TRUE			TRUE	ambiguous	In LD with an eQTL in iPSC-PPC and/or adult islets
pancreas_0_chr10:45848912:45853655:clu_8524:ENSG00000188234.13	chr10:45848912:45853655:clu_8524:ENSG00000188234.13	ENSG00000188234	AGAP4	pancreas	alternative_splicing	combinatorial	AS_10_52	TRUE	TRUE	TRUE	TRUE	TRUE	TRUE			TRUE	ambiguous	In LD with an eQTL in iPSC-PPC and/or adult islets
ipsc-ppc_0_ENST00000370575	ENST00000370575	ENSG00000119943	PYROXD2	ipsc-ppc	alternative_splicing	combinatorial	AS_10_53	TRUE	TRUE	TRUE	FALSE	TRUE	TRUE	partial	different	TRUE	fetal-adult	N/A
pancreas_0_chr10:98387307:98390598:clu_9336:ENSG00000119943.12	chr10:98387307:98390598:clu_9336:ENSG00000119943.12	ENSG00000119943	PYROXD2	pancreas	alternative_splicing	combinatorial	AS_10_53	TRUE	TRUE	TRUE	FALSE	TRUE	TRUE	partial	different	TRUE	fetal-adult	N/A
ipsc-ppc_0_ENST00000465957	ENST00000465957	ENSG00000107521	HPS1	ipsc-ppc	alternative_splicing	combinatorial	AS_10_53	TRUE	TRUE	TRUE	FALSE	TRUE	TRUE	partial	different	TRUE	fetal-adult	N/A
islet_0_ENSG00000119943.6_100148111_100148265	ENSG00000119943.6_100148111_100148265	ENSG00000119943	PYROXD2	islet	alternative_splicing	combinatorial	AS_10_53	TRUE	TRUE	TRUE	FALSE	TRUE	TRUE	partial	different	TRUE	fetal-adult	N/A
islet_0_ENSG00000107521.14_100202881_100202997	ENSG00000107521.14_100202881_100202997	ENSG00000107521	HPS1	islet	alternative_splicing	combinatorial	AS_10_53	TRUE	TRUE	TRUE	FALSE	FALSE	FALSE	partial	different	TRUE	fetal-adult	N/A
ipsc-ppc_0_ENST00000374822	ENST00000374822	ENSG00000099250	NRP1	ipsc-ppc	alternative_splicing	combinatorial	AS_10_54	TRUE	TRUE	TRUE	FALSE	TRUE	FALSE	same	zero	TRUE	fetal-islet	N/A
islet_0_ENSG00000099250.13_33494377_33495281	ENSG00000099250.13_33494377_33495281	ENSG00000099250	NRP1	islet	alternative_splicing	combinatorial	AS_10_54	TRUE	TRUE	TRUE	FALSE	FALSE	FALSE	same	zero	TRUE	fetal-islet	N/A
islet_0_ENSG00000123240.12_13150962_13151015	ENSG00000123240.12_13150962_13151015	ENSG00000123240	OPTN	islet	alternative_splicing	combinatorial	AS_10_55	TRUE	TRUE	TRUE	FALSE	FALSE	TRUE	same	same	TRUE	fetal-adult	N/A
islet_0_ENSG00000123240.12_13178745_13180291	ENSG00000123240.12_13178745_13180291	ENSG00000123240	OPTN	islet	alternative_splicing	combinatorial	AS_10_55	TRUE	TRUE	TRUE	FALSE	FALSE	FALSE	same	same	TRUE	fetal-adult	N/A
ipsc-ppc_0_ENST00000378757	ENST00000378757	ENSG00000123240	OPTN	ipsc-ppc	alternative_splicing	combinatorial	AS_10_55	TRUE	TRUE	TRUE	FALSE	TRUE	TRUE	same	same	TRUE	fetal-adult	N/A
pancreas_0_chr10:13108289:13108962:clu_8136:ENSG00000123240.16	chr10:13108289:13108962:clu_8136:ENSG00000123240.16	ENSG00000123240	OPTN	pancreas	alternative_splicing	combinatorial	AS_10_55	TRUE	TRUE	TRUE	FALSE	TRUE	FALSE	same	same	TRUE	fetal-adult	N/A
ipsc-ppc_1_ENST00000378757	ENST00000378757	ENSG00000123240	OPTN	ipsc-ppc	alternative_splicing	combinatorial	AS_10_55	TRUE	TRUE	TRUE	FALSE	TRUE	FALSE	same	same	TRUE	fetal-adult	N/A
islet_0_ENSG00000148426.8_11904911_11905041	ENSG00000148426.8_11904911_11905041	ENSG00000148426	PROSER2	islet	alternative_splicing	combinatorial	AS_10_56	TRUE	TRUE	TRUE	FALSE	FALSE	TRUE	same	same	TRUE	fetal-adult	N/A
ipsc-ppc_0_ENST00000474155	ENST00000474155	ENSG00000148426	PROSER2	ipsc-ppc	alternative_splicing	combinatorial	AS_10_56	TRUE	TRUE	TRUE	FALSE	TRUE	TRUE	same	same	TRUE	fetal-adult	N/A
pancreas_0_chr10:11852215:11866531:clu_8106:ENSG00000148426.12	chr10:11852215:11866531:clu_8106:ENSG00000148426.12	ENSG00000148426	PROSER2	pancreas	alternative_splicing	combinatorial	AS_10_56	TRUE	TRUE	TRUE	FALSE	TRUE	FALSE	same	same	TRUE	fetal-adult	N/A
islet_0_ENSG00000237943.2_6628186_6628882	ENSG00000237943.2_6628186_6628882	ENSG00000237943	PRKCQ-AS1	islet	alternative_splicing	combinatorial	AS_10_57	TRUE	TRUE	TRUE	FALSE	FALSE	FALSE	same	zero	TRUE	fetal-islet	N/A
ipsc-ppc_0_ENST00000663449	ENST00000663449	ENSG00000237943	PRKCQ-AS1	ipsc-ppc	alternative_splicing	combinatorial	AS_10_57	TRUE	TRUE	TRUE	FALSE	TRUE	FALSE	same	zero	TRUE	fetal-islet	N/A
ipsc-ppc_0_ENST00000345264	ENST00000345264	ENSG00000148484	RSU1	ipsc-ppc	alternative_splicing	combinatorial	AS_10_58	TRUE	TRUE	TRUE	FALSE	FALSE	TRUE	zero	same	TRUE	fetal-whole-pancreas	N/A
pancreas_0_chr10:16782084:16817315:clu_8208:ENSG00000148484.17	chr10:16782084:16817315:clu_8208:ENSG00000148484.17	ENSG00000148484	RSU1	pancreas	alternative_splicing	combinatorial	AS_10_58	TRUE	TRUE	TRUE	FALSE	FALSE	FALSE	zero	same	TRUE	fetal-whole-pancreas	N/A
ipsc-ppc_1_ENST00000664327	ENST00000664327	ENSG00000254635	WAC-AS1	ipsc-ppc	alternative_splicing	combinatorial	AS_10_59	TRUE	FALSE	TRUE	FALSE	FALSE	FALSE	zero	same	TRUE	fetal-whole-pancreas	N/A
pancreas_0_chr10:28526008:28532442:clu_8336:ENSG00000254635.5	chr10:28526008:28532442:clu_8336:ENSG00000254635.5	ENSG00000254635	WAC-AS1	pancreas	alternative_splicing	combinatorial	AS_10_59	TRUE	FALSE	TRUE	FALSE	FALSE	FALSE	zero	same	TRUE	fetal-whole-pancreas	N/A
ipsc-ppc_0_ENST00000664327	ENST00000664327	ENSG00000254635	WAC-AS1	ipsc-ppc	alternative_splicing	combinatorial	AS_10_59	TRUE	FALSE	TRUE	FALSE	FALSE	TRUE	zero	same	TRUE	fetal-whole-pancreas	N/A
ipsc-ppc_0_ENST00000320054	ENST00000320054	ENSG00000165630	PRPF18	ipsc-ppc	alternative_splicing	combinatorial	AS_10_6	TRUE	TRUE	TRUE	FALSE	TRUE	TRUE	same	zero	TRUE	ambiguous	In LD with an eQTL in adult whole pancreas
islet_0_ENSG00000165630.9_13633768_13633888	ENSG00000165630.9_13633768_13633888	ENSG00000165630	PRPF18	islet	alternative_splicing	combinatorial	AS_10_6	TRUE	TRUE	TRUE	FALSE	TRUE	TRUE	same	zero	TRUE	ambiguous	In LD with an eQTL in adult whole pancreas
ipsc-ppc_0_ENST00000378572	ENST00000378572	ENSG00000165630	PRPF18	ipsc-ppc	alternative_splicing	combinatorial	AS_10_6	TRUE	TRUE	TRUE	FALSE	TRUE	TRUE	same	zero	TRUE	ambiguous	In LD with an eQTL in adult whole pancreas
ipsc-ppc_0_ENST00000453424	ENST00000453424	ENSG00000165406	MARCHF8	ipsc-ppc	alternative_splicing	combinatorial	AS_10_60	TRUE	TRUE	TRUE	FALSE	TRUE	FALSE	zero	different	TRUE	ambiguous	In LD with an eQTL in adult islets
pancreas_0_chr10:44982663:44983941:clu_8490:ENSG00000107551.20	chr10:44982663:44983941:clu_8490:ENSG00000107551.20	ENSG00000107551	RASSF4	pancreas	alternative_splicing	combinatorial	AS_10_60	TRUE	TRUE	TRUE	FALSE	FALSE	FALSE	zero	different	TRUE	ambiguous	In LD with an eQTL in adult islets
pancreas_0_chr10:80509471:80512144:clu_9035:ENSG00000108219.14	chr10:80509471:80512144:clu_9035:ENSG00000108219.14	ENSG00000108219	TSPAN14	pancreas	alternative_splicing	combinatorial	AS_10_61	TRUE	TRUE	TRUE	FALSE	TRUE	FALSE	zero	same	TRUE	ambiguous	In LD with an eQTL in adult islets
ipsc-ppc_0_ENST00000372164	ENST00000372164	ENSG00000108219	TSPAN14	ipsc-ppc	alternative_splicing	combinatorial	AS_10_61	TRUE	TRUE	TRUE	FALSE	TRUE	TRUE	zero	same	TRUE	ambiguous	In LD with an eQTL in adult islets
pancreas_0_chr10:96527496:96528031:clu_9262:ENSG00000077147.14	chr10:96527496:96528031:clu_9262:ENSG00000077147.14	ENSG00000077147	TM9SF3	pancreas	alternative_splicing	combinatorial	AS_10_62	TRUE	TRUE	TRUE	FALSE	FALSE	FALSE	zero	same	TRUE	fetal-whole-pancreas	N/A
ipsc-ppc_0_ENST00000485093	ENST00000485093	ENSG00000077147	TM9SF3	ipsc-ppc	alternative_splicing	combinatorial	AS_10_62	TRUE	TRUE	TRUE	FALSE	FALSE	TRUE	zero	same	TRUE	fetal-whole-pancreas	N/A
pancreas_0_chr10:99714718:99716348:clu_9366:ENSG00000014919.12	chr10:99714718:99716348:clu_9366:ENSG00000014919.12	ENSG00000014919	COX15	pancreas	alternative_splicing	combinatorial	AS_10_63	TRUE	TRUE	TRUE	FALSE	TRUE	FALSE			TRUE	adult-shared	N/A
islet_0_ENSG00000014919.8_101471601_101473236	ENSG00000014919.8_101471601_101473236	ENSG00000014919	COX15	islet	alternative_splicing	combinatorial	AS_10_63	TRUE	TRUE	TRUE	FALSE	FALSE	TRUE			TRUE	adult-shared	N/A
pancreas_0_chr10:14530515:14553322:clu_8170:ENSG00000065809.13	chr10:14530515:14553322:clu_8170:ENSG00000065809.13	ENSG00000065809	FAM107B	pancreas	alternative_splicing	combinatorial	AS_10_64	TRUE	TRUE	TRUE	FALSE	TRUE	FALSE			TRUE	adult-shared	N/A
islet_0_ENSG00000065809.9_14595321_14595453	ENSG00000065809.9_14595321_14595453	ENSG00000065809	FAM107B	islet	alternative_splicing	combinatorial	AS_10_64	TRUE	TRUE	TRUE	FALSE	FALSE	TRUE			TRUE	adult-shared	N/A
pancreas_0_chr10:28534034:28535562:clu_8338:ENSG00000095787.21	chr10:28534034:28535562:clu_8338:ENSG00000095787.21	ENSG00000095787	WAC	pancreas	alternative_splicing	combinatorial	AS_10_65	TRUE	TRUE	TRUE	FALSE	TRUE	FALSE			TRUE	adult-shared	N/A
islet_0_ENSG00000095787.17_28823163_28823275	ENSG00000095787.17_28823163_28823275	ENSG00000095787	WAC	islet	alternative_splicing	combinatorial	AS_10_65	TRUE	TRUE	TRUE	FALSE	FALSE	TRUE			TRUE	adult-shared	N/A
pancreas_0_chr10:13294596:13295496:clu_8144:ENSG00000107537.13	chr10:13294596:13295496:clu_8144:ENSG00000107537.13	ENSG00000107537	PHYH	pancreas	alternative_splicing	combinatorial	AS_10_66	TRUE	TRUE	TRUE	FALSE	TRUE	FALSE			TRUE	adult-shared	N/A
islet_0_ENSG00000107537.9_13340187_13340245	ENSG00000107537.9_13340187_13340245	ENSG00000107537	PHYH	islet	alternative_splicing	combinatorial	AS_10_66	TRUE	TRUE	TRUE	FALSE	FALSE	TRUE			TRUE	adult-shared	N/A
islet_0_ENSG00000108100.13_35772332_35772406	ENSG00000108100.13_35772332_35772406	ENSG00000108100	CCNY	islet	alternative_splicing	combinatorial	AS_10_67	TRUE	TRUE	TRUE	FALSE	FALSE	TRUE			TRUE	adult-shared	N/A
pancreas_0_chr10:35566185:35569054:clu_8422:ENSG00000108100.17	chr10:35566185:35569054:clu_8422:ENSG00000108100.17	ENSG00000108100	CCNY	pancreas	alternative_splicing	combinatorial	AS_10_67	TRUE	TRUE	TRUE	FALSE	TRUE	FALSE			TRUE	adult-shared	N/A
islet_0_ENSG00000120008.11_122638517_122640074	ENSG00000120008.11_122638517_122640074	ENSG00000120008	WDR11	islet	alternative_splicing	combinatorial	AS_10_68	TRUE	TRUE	TRUE	FALSE	FALSE	TRUE			TRUE	adult-shared	N/A
pancreas_0_chr10:120878459:120880826:clu_9767:ENSG00000120008.15	chr10:120878459:120880826:clu_9767:ENSG00000120008.15	ENSG00000120008	WDR11	pancreas	alternative_splicing	combinatorial	AS_10_68	TRUE	TRUE	TRUE	FALSE	TRUE	FALSE			TRUE	adult-shared	N/A
islet_0_ENSG00000122359.13_81940697_81941211	ENSG00000122359.13_81940697_81941211	ENSG00000122359	ANXA11	islet	alternative_splicing	combinatorial	AS_10_69	TRUE	TRUE	TRUE	FALSE	FALSE	TRUE			TRUE	adult-shared	N/A
pancreas_0_chr10:80176155:80180941:clu_9023:ENSG00000122359.17	chr10:80176155:80180941:clu_9023:ENSG00000122359.17	ENSG00000122359	ANXA11	pancreas	alternative_splicing	combinatorial	AS_10_69	TRUE	TRUE	TRUE	FALSE	TRUE	TRUE			TRUE	adult-shared	N/A
ipsc-ppc_0_ENST00000355232	ENST00000355232	ENSG00000204172	AGAP10	ipsc-ppc	alternative_splicing	combinatorial	AS_10_7	TRUE	TRUE	TRUE	FALSE	TRUE	FALSE			TRUE	ambiguous	In LD with an eQTL in adult whole pancreas and/or adult islets
ipsc-ppc_0_ENST00000452145	ENST00000452145	ENSG00000204172	AGAP10	ipsc-ppc	alternative_splicing	combinatorial	AS_10_7	TRUE	TRUE	TRUE	FALSE	TRUE	FALSE			TRUE	ambiguous	In LD with an eQTL in adult whole pancreas and/or adult islets
pancreas_0_chr10:95194677:95201985:clu_9217:ENSG00000173124.14	chr10:95194677:95201985:clu_9217:ENSG00000173124.14	ENSG00000173124	ACSM6	pancreas	alternative_splicing	combinatorial	AS_10_70	FALSE	TRUE	TRUE	FALSE	TRUE	TRUE			TRUE	adult-shared	N/A
islet_0_ENSG00000138115.9_96798654_96799132	ENSG00000138115.9_96798654_96799132	ENSG00000138115	CYP2C8	islet	alternative_splicing	combinatorial	AS_10_70	TRUE	TRUE	TRUE	FALSE	FALSE	TRUE			TRUE	adult-shared	N/A
islet_0_ENSG00000138162.13_123903087_123903221	ENSG00000138162.13_123903087_123903221	ENSG00000138162	TACC2	islet	alternative_splicing	combinatorial	AS_10_71	TRUE	TRUE	TRUE	FALSE	FALSE	TRUE			TRUE	adult-shared	N/A
pancreas_0_chr10:122132734:122195040:clu_9789:ENSG00000138162.18	chr10:122132734:122195040:clu_9789:ENSG00000138162.18	ENSG00000138162	TACC2	pancreas	alternative_splicing	combinatorial	AS_10_71	TRUE	TRUE	TRUE	FALSE	TRUE	FALSE			TRUE	adult-shared	N/A
islet_0_ENSG00000151208.12_79579079_79581859	ENSG00000151208.12_79579079_79581859	ENSG00000151208	DLG5	islet	alternative_splicing	combinatorial	AS_10_72	TRUE	TRUE	TRUE	FALSE	FALSE	TRUE			TRUE	adult-shared	N/A
pancreas_0_chr10:77819465:77819895:clu_8978:ENSG00000151208.16	chr10:77819465:77819895:clu_8978:ENSG00000151208.16	ENSG00000151208	DLG5	pancreas	alternative_splicing	combinatorial	AS_10_72	TRUE	TRUE	TRUE	FALSE	TRUE	FALSE			TRUE	adult-shared	N/A
islet_0_ENSG00000175029.12_126776760_126776888	ENSG00000175029.12_126776760_126776888	ENSG00000175029	CTBP2	islet	alternative_splicing	combinatorial	AS_10_73	TRUE	TRUE	TRUE	FALSE	FALSE	TRUE			TRUE	adult-shared	N/A
pancreas_0_chr10:125039155:125088191:clu_9853:ENSG00000175029.16	chr10:125039155:125088191:clu_9853:ENSG00000175029.16	ENSG00000175029	CTBP2	pancreas	alternative_splicing	combinatorial	AS_10_73	TRUE	TRUE	TRUE	FALSE	TRUE	FALSE			TRUE	adult-shared	N/A
islet_0_ENSG00000273008.1_43632272_43633782	ENSG00000273008.1_43632272_43633782	ENSG00000273008	AC010864.1	islet	alternative_splicing	combinatorial	AS_10_74	FALSE	TRUE	TRUE	FALSE	FALSE	TRUE			TRUE	adult-shared	N/A
pancreas_0_chr10:43160595:43162200:clu_8471:ENSG00000169826.7	chr10:43160595:43162200:clu_8471:ENSG00000169826.7	ENSG00000169826	CSGALNACT2	pancreas	alternative_splicing	combinatorial	AS_10_74	TRUE	TRUE	TRUE	FALSE	TRUE	FALSE			TRUE	adult-shared	N/A
ipsc-ppc_0_ENST00000355697	ENST00000355697	ENSG00000183605	SFXN4	ipsc-ppc	alternative_splicing	combinatorial	AS_10_8	TRUE	TRUE	TRUE	TRUE	TRUE	TRUE	same	same	TRUE	fetal-adult	N/A
ipsc-ppc_0_ENST00000369131	ENST00000369131	ENSG00000183605	SFXN4	ipsc-ppc	alternative_splicing	combinatorial	AS_10_8	TRUE	TRUE	TRUE	TRUE	TRUE	TRUE	same	same	TRUE	fetal-adult	N/A
pancreas_0_chr10:119160969:119162340:clu_9732:ENSG00000183605.16	chr10:119160969:119162340:clu_9732:ENSG00000183605.16	ENSG00000183605	SFXN4	pancreas	alternative_splicing	combinatorial	AS_10_8	TRUE	TRUE	TRUE	TRUE	TRUE	FALSE	same	same	TRUE	fetal-adult	N/A
ipsc-ppc_0_ENST00000462913	ENST00000462913	ENSG00000183605	SFXN4	ipsc-ppc	alternative_splicing	combinatorial	AS_10_8	TRUE	TRUE	TRUE	TRUE	TRUE	TRUE	same	same	TRUE	fetal-adult	N/A
islet_0_ENSG00000183605.12_120900279_120900831	ENSG00000183605.12_120900279_120900831	ENSG00000183605	SFXN4	islet	alternative_splicing	combinatorial	AS_10_8	TRUE	TRUE	TRUE	TRUE	FALSE	TRUE	same	same	TRUE	fetal-adult	N/A
ipsc-ppc_0_ENST00000536810	ENST00000536810	ENSG00000148737	TCF7L2	ipsc-ppc	alternative_splicing	combinatorial	AS_10_9	TRUE	TRUE	TRUE	TRUE	FALSE	FALSE			TRUE	ipsc_ppc-unique	N/A
ipsc-ppc_0_ENST00000369397	ENST00000369397	ENSG00000148737	TCF7L2	ipsc-ppc	alternative_splicing	combinatorial	AS_10_9	TRUE	TRUE	TRUE	TRUE	FALSE	FALSE			TRUE	ipsc_ppc-unique	N/A
ipsc-ppc_0_ENST00000536803	ENST00000536803	ENSG00000132740	IGHMBP2	ipsc-ppc	alternative_splicing	combinatorial	AS_11_1	TRUE	TRUE	TRUE	FALSE	TRUE	TRUE	partial	partial	TRUE	fetal-adult	N/A
islet_0_ENSG00000197345.8_68658744_68660461	ENSG00000197345.8_68658744_68660461	ENSG00000197345	MRPL21	islet	alternative_splicing	combinatorial	AS_11_1	TRUE	TRUE	TRUE	FALSE	TRUE	TRUE	partial	partial	TRUE	fetal-adult	N/A
islet_0_ENSG00000250508.1_68639011_68642010	ENSG00000250508.1_68639011_68642010	ENSG00000250508	LINC02701	islet	alternative_splicing	combinatorial	AS_11_1	FALSE	TRUE	FALSE	FALSE	TRUE	TRUE	partial	partial	TRUE	fetal-adult	N/A
pancreas_0_chr11:68898012:68900535:clu_6902:ENSG00000197345.12	chr11:68898012:68900535:clu_6902:ENSG00000197345.12	ENSG00000197345	MRPL21	pancreas	alternative_splicing	combinatorial	AS_11_1	TRUE	TRUE	TRUE	FALSE	TRUE	TRUE	partial	partial	TRUE	fetal-adult	N/A
pancreas_0_chr11:68911603:68914823:clu_6905:ENSG00000132740.8	chr11:68911603:68914823:clu_6905:ENSG00000132740.8	ENSG00000132740	IGHMBP2	pancreas	alternative_splicing	combinatorial	AS_11_1	TRUE	TRUE	TRUE	FALSE	TRUE	TRUE	partial	partial	TRUE	fetal-adult	N/A
islet_0_ENSG00000132740.4_68697559_68697902	ENSG00000132740.4_68697559_68697902	ENSG00000132740	IGHMBP2	islet	alternative_splicing	combinatorial	AS_11_1	TRUE	TRUE	TRUE	FALSE	TRUE	TRUE	partial	partial	TRUE	fetal-adult	N/A
ipsc-ppc_0_ENST00000255078	ENST00000255078	ENSG00000132740	IGHMBP2	ipsc-ppc	alternative_splicing	combinatorial	AS_11_1	TRUE	TRUE	TRUE	FALSE	TRUE	TRUE	partial	partial	TRUE	fetal-adult	N/A
ipsc-ppc_0_ENST00000326932	ENST00000326932	ENSG00000050165	DKK3	ipsc-ppc	alternative_splicing	combinatorial	AS_11_10	TRUE	TRUE	TRUE	FALSE	FALSE	FALSE			TRUE	ipsc_ppc-unique	N/A
ipsc-ppc_0_ENST00000527132	ENST00000527132	ENSG00000050165	DKK3	ipsc-ppc	alternative_splicing	combinatorial	AS_11_10	TRUE	TRUE	TRUE	FALSE	FALSE	FALSE			TRUE	ipsc_ppc-unique	N/A
pancreas_0_chr11:86326676:86337379:clu_7265:ENSG00000149196.15	chr11:86326676:86337379:clu_7265:ENSG00000149196.15	ENSG00000149196	HIKESHI	pancreas	alternative_splicing	combinatorial	AS_11_100	TRUE	TRUE	TRUE	FALSE	TRUE	FALSE			TRUE	adult-shared	N/A
islet_0_ENSG00000149196.11_86037555_86037718	ENSG00000149196.11_86037555_86037718	ENSG00000149196	HIKESHI	islet	alternative_splicing	combinatorial	AS_11_100	TRUE	TRUE	TRUE	FALSE	FALSE	TRUE			TRUE	adult-shared	N/A
islet_0_ENSG00000149231.7_96120304_96121068	ENSG00000149231.7_96120304_96121068	ENSG00000149231	CCDC82	islet	alternative_splicing	combinatorial	AS_11_101	TRUE	TRUE	TRUE	FALSE	FALSE	TRUE			TRUE	adult-shared	N/A
pancreas_0_chr11:96387613:96389844:clu_7359:ENSG00000149231.11	chr11:96387613:96389844:clu_7359:ENSG00000149231.11	ENSG00000149231	CCDC82	pancreas	alternative_splicing	combinatorial	AS_11_101	TRUE	TRUE	TRUE	FALSE	TRUE	FALSE			TRUE	adult-shared	N/A
islet_0_ENSG00000149311.13_108236052_108239829	ENSG00000149311.13_108236052_108239829	ENSG00000149311	ATM	islet	alternative_splicing	combinatorial	AS_11_102	TRUE	TRUE	TRUE	FALSE	FALSE	TRUE			TRUE	adult-shared	N/A
pancreas_0_chr11:108312498:108315823:clu_7441:ENSG00000149311.18	chr11:108312498:108315823:clu_7441:ENSG00000149311.18	ENSG00000149311	ATM	pancreas	alternative_splicing	combinatorial	AS_11_102	TRUE	TRUE	TRUE	FALSE	TRUE	FALSE			TRUE	adult-shared	N/A
pancreas_0_chr11:62615799:62616506:clu_6293:ENSG00000149541.9	chr11:62615799:62616506:clu_6293:ENSG00000149541.9	ENSG00000149541	B3GAT3	pancreas	alternative_splicing	combinatorial	AS_11_103	TRUE	TRUE	TRUE	TRUE	TRUE	FALSE			TRUE	ambiguous	In LD with an eQTL in iPSC-PPC
islet_0_ENSG00000162194.8_62437113_62439241	ENSG00000162194.8_62437113_62439241	ENSG00000162194	LBHD1	islet	alternative_splicing	combinatorial	AS_11_103	TRUE	TRUE	TRUE	TRUE	TRUE	TRUE			TRUE	ambiguous	In LD with an eQTL in iPSC-PPC
pancreas_0_chr11:47412467:47413597:clu_6050:ENSG00000165915.13	chr11:47412467:47413597:clu_6050:ENSG00000165915.13	ENSG00000165915	SLC39A13	pancreas	alternative_splicing	combinatorial	AS_11_104	TRUE	TRUE	TRUE	FALSE	TRUE	FALSE			TRUE	adult-shared	N/A
islet_0_ENSG00000165915.9_47434951_47435058	ENSG00000165915.9_47434951_47435058	ENSG00000165915	SLC39A13	islet	alternative_splicing	combinatorial	AS_11_104	TRUE	TRUE	TRUE	FALSE	FALSE	TRUE			TRUE	adult-shared	N/A
pancreas_0_chr11:6608489:6608694:clu_5474:ENSG00000166333.13	chr11:6608489:6608694:clu_5474:ENSG00000166333.13	ENSG00000166333	ILK	pancreas	alternative_splicing	combinatorial	AS_11_105	TRUE	TRUE	TRUE	TRUE	FALSE	FALSE			TRUE	ambiguous	In LD with an eQTL in iPSC-PPC
islet_0_ENSG00000166340.10_6637236_6637335	ENSG00000166340.10_6637236_6637335	ENSG00000166340	TPP1	islet	alternative_splicing	combinatorial	AS_11_105	TRUE	TRUE	TRUE	TRUE	FALSE	TRUE			TRUE	ambiguous	In LD with an eQTL in iPSC-PPC
islet_0_ENSG00000166405.10_8174922_8174970	ENSG00000166405.10_8174922_8174970	ENSG00000166405	RIC3	islet	alternative_splicing	combinatorial	AS_11_106	TRUE	TRUE	TRUE	FALSE	FALSE	TRUE			TRUE	adult-shared	N/A
pancreas_0_chr11:8140193:8168866:clu_5508:ENSG00000166405.14	chr11:8140193:8168866:clu_5508:ENSG00000166405.14	ENSG00000166405	RIC3	pancreas	alternative_splicing	combinatorial	AS_11_106	TRUE	TRUE	TRUE	FALSE	TRUE	FALSE			TRUE	adult-shared	N/A
pancreas_0_chr11:6319564:6319657:clu_5430:ENSG00000170955.9	chr11:6319564:6319657:clu_5430:ENSG00000170955.9	ENSG00000170955	CAVIN3	pancreas	alternative_splicing	combinatorial	AS_11_107	TRUE	TRUE	TRUE	FALSE	TRUE	FALSE			TRUE	adult-shared	N/A
islet_0_ENSG00000170955.9_6340176_6341292	ENSG00000170955.9_6340176_6341292	ENSG00000170955	CAVIN3	islet	alternative_splicing	combinatorial	AS_11_107	TRUE	TRUE	TRUE	FALSE	FALSE	TRUE			TRUE	adult-shared	N/A
pancreas_0_chr11:73899244:73900311:clu_7069:ENSG00000175575.12	chr11:73899244:73900311:clu_7069:ENSG00000175575.12	ENSG00000175575	PAAF1	pancreas	alternative_splicing	combinatorial	AS_11_108	TRUE	TRUE	TRUE	FALSE	TRUE	FALSE			TRUE	adult-shared	N/A
islet_0_ENSG00000175575.8_73638330_73638790	ENSG00000175575.8_73638330_73638790	ENSG00000175575	PAAF1	islet	alternative_splicing	combinatorial	AS_11_108	TRUE	TRUE	TRUE	FALSE	TRUE	TRUE			TRUE	adult-shared	N/A
islet_0_ENSG00000177685.12_827578_827711	ENSG00000177685.12_827578_827711	ENSG00000177685	CRACR2B	islet	alternative_splicing	combinatorial	AS_11_109	TRUE	TRUE	TRUE	TRUE	TRUE	TRUE			TRUE	ambiguous	In LD with an eQTL in iPSC-PPC
pancreas_0_chr11:827711:828260:clu_5220:ENSG00000177685.16	chr11:827711:828260:clu_5220:ENSG00000177685.16	ENSG00000177685	CRACR2B	pancreas	alternative_splicing	combinatorial	AS_11_109	TRUE	TRUE	TRUE	TRUE	TRUE	TRUE			TRUE	ambiguous	In LD with an eQTL in iPSC-PPC
ipsc-ppc_0_ENST00000334888	ENST00000334888	ENSG00000187049	TMEM216	ipsc-ppc	alternative_splicing	combinatorial	AS_11_11	TRUE	TRUE	TRUE	TRUE	FALSE	TRUE	zero	same	TRUE	fetal-whole-pancreas	N/A
pancreas_0_chr11:61397975:61398261:clu_6211:ENSG00000187049.9	chr11:61397975:61398261:clu_6211:ENSG00000187049.9	ENSG00000187049	TMEM216	pancreas	alternative_splicing	combinatorial	AS_11_11	TRUE	TRUE	TRUE	TRUE	FALSE	FALSE	zero	same	TRUE	fetal-whole-pancreas	N/A
ipsc-ppc_0_ENST00000515837	ENST00000515837	ENSG00000187049	TMEM216	ipsc-ppc	alternative_splicing	combinatorial	AS_11_11	TRUE	TRUE	TRUE	TRUE	FALSE	TRUE	zero	same	TRUE	fetal-whole-pancreas	N/A
ipsc-ppc_0_ENST00000531441	ENST00000531441	ENSG00000158555	GDPD5	ipsc-ppc	alternative_splicing	combinatorial	AS_11_12	TRUE	TRUE	TRUE	FALSE	FALSE	FALSE			TRUE	ipsc_ppc-unique	N/A
ipsc-ppc_0_ENST00000336898	ENST00000336898	ENSG00000158555	GDPD5	ipsc-ppc	alternative_splicing	combinatorial	AS_11_12	TRUE	TRUE	TRUE	FALSE	FALSE	FALSE			TRUE	ipsc_ppc-unique	N/A
islet_0_ENSG00000182919.10_93494681_93497915	ENSG00000182919.10_93494681_93497915	ENSG00000182919	C11orf54	islet	alternative_splicing	combinatorial	AS_11_13	TRUE	TRUE	TRUE	TRUE	TRUE	TRUE	partial	same	TRUE	fetal-adult	N/A
pancreas_0_chr11:93741728:93747297:clu_7316:ENSG00000182919.14	chr11:93741728:93747297:clu_7316:ENSG00000182919.14	ENSG00000182919	C11orf54	pancreas	alternative_splicing	combinatorial	AS_11_13	TRUE	TRUE	TRUE	TRUE	TRUE	FALSE	partial	same	TRUE	fetal-adult	N/A
ipsc-ppc_0_ENST00000530620	ENST00000530620	ENSG00000182919	C11orf54	ipsc-ppc	alternative_splicing	combinatorial	AS_11_13	TRUE	TRUE	TRUE	TRUE	TRUE	TRUE	partial	same	TRUE	fetal-adult	N/A
ipsc-ppc_0_ENST00000354421	ENST00000354421	ENSG00000182919	C11orf54	ipsc-ppc	alternative_splicing	combinatorial	AS_11_13	TRUE	TRUE	TRUE	TRUE	TRUE	TRUE	partial	same	TRUE	fetal-adult	N/A
islet_0_ENSG00000042429.6_93517393_93517929	ENSG00000042429.6_93517393_93517929	ENSG00000042429	MED17	islet	alternative_splicing	combinatorial	AS_11_13	TRUE	TRUE	TRUE	TRUE	TRUE	TRUE	partial	same	TRUE	fetal-adult	N/A
ipsc-ppc_0_ENST00000397604	ENST00000397604	ENSG00000023191	RNH1	ipsc-ppc	alternative_splicing	combinatorial	AS_11_14	TRUE	TRUE	TRUE	TRUE	TRUE	TRUE	different	different	TRUE	fetal-adult	N/A
islet_0_ENSG00000023191.12_504824_505881	ENSG00000023191.12_504824_505881	ENSG00000023191	RNH1	islet	alternative_splicing	combinatorial	AS_11_14	TRUE	TRUE	TRUE	FALSE	TRUE	TRUE	different	different	TRUE	fetal-adult	N/A
ipsc-ppc_0_ENST00000397615	ENST00000397615	ENSG00000023191	RNH1	ipsc-ppc	alternative_splicing	combinatorial	AS_11_14	TRUE	TRUE	TRUE	FALSE	TRUE	TRUE	different	different	TRUE	fetal-adult	N/A
islet_0_ENSG00000174775.12_534212_534375	ENSG00000174775.12_534212_534375	ENSG00000174775	HRAS	islet	alternative_splicing	combinatorial	AS_11_14	TRUE	TRUE	TRUE	TRUE	TRUE	TRUE	different	different	TRUE	fetal-adult	N/A
islet_0_ENSG00000185522.4_559347_559498	ENSG00000185522.4_559347_559498	ENSG00000185522	LMNTD2	islet	alternative_splicing	combinatorial	AS_11_14	TRUE	TRUE	TRUE	TRUE	TRUE	TRUE	different	different	TRUE	fetal-adult	N/A
pancreas_0_chr11:502181:507113:clu_5145:ENSG00000023191.16	chr11:502181:507113:clu_5145:ENSG00000023191.16	ENSG00000023191	RNH1	pancreas	alternative_splicing	combinatorial	AS_11_14	TRUE	TRUE	TRUE	FALSE	TRUE	FALSE	different	different	TRUE	fetal-adult	N/A
islet_0_ENSG00000185101.8_418720_419415	ENSG00000185101.8_418720_419415	ENSG00000185101	ANO9	islet	alternative_splicing	combinatorial	AS_11_14	TRUE	TRUE	TRUE	FALSE	TRUE	TRUE	different	different	TRUE	fetal-adult	N/A
ipsc-ppc_0_ENST00000356187	ENST00000356187	ENSG00000023191	RNH1	ipsc-ppc	alternative_splicing	combinatorial	AS_11_14	TRUE	TRUE	TRUE	FALSE	TRUE	TRUE	different	different	TRUE	fetal-adult	N/A
ipsc-ppc_0_ENST00000308020	ENST00000308020	ENSG00000174915	PTDSS2	ipsc-ppc	alternative_splicing	combinatorial	AS_11_14	TRUE	TRUE	TRUE	FALSE	TRUE	TRUE	different	different	TRUE	fetal-adult	N/A
ipsc-ppc_0_ENST00000533050	ENST00000533050	ENSG00000197798	FAM118B	ipsc-ppc	alternative_splicing	combinatorial	AS_11_15	TRUE	TRUE	TRUE	FALSE	TRUE	FALSE	partial	zero	TRUE	ambiguous	In LD with an eQTL in adult whole pancreas
ipsc-ppc_0_ENST00000360194	ENST00000360194	ENSG00000197798	FAM118B	ipsc-ppc	alternative_splicing	combinatorial	AS_11_15	TRUE	TRUE	TRUE	FALSE	FALSE	TRUE	partial	zero	TRUE	ambiguous	In LD with an eQTL in adult whole pancreas
islet_0_ENSG00000110063.4_126201299_126201445	ENSG00000110063.4_126201299_126201445	ENSG00000110063	DCPS	islet	alternative_splicing	combinatorial	AS_11_15	TRUE	TRUE	TRUE	FALSE	TRUE	FALSE	partial	zero	TRUE	ambiguous	In LD with an eQTL in adult whole pancreas
islet_0_ENSG00000197798.4_126099119_126099231	ENSG00000197798.4_126099119_126099231	ENSG00000197798	FAM118B	islet	alternative_splicing	combinatorial	AS_11_15	TRUE	TRUE	TRUE	FALSE	TRUE	FALSE	partial	zero	TRUE	ambiguous	In LD with an eQTL in adult whole pancreas
ipsc-ppc_0_ENST00000535296	ENST00000535296	ENSG00000168003	SLC3A2	ipsc-ppc	alternative_splicing	combinatorial	AS_11_16	TRUE	TRUE	TRUE	TRUE	FALSE	TRUE	zero	same	TRUE	fetal-whole-pancreas	N/A
ipsc-ppc_1_ENST00000377890	ENST00000377890	ENSG00000168003	SLC3A2	ipsc-ppc	alternative_splicing	combinatorial	AS_11_16	TRUE	TRUE	TRUE	TRUE	FALSE	FALSE	zero	same	TRUE	fetal-whole-pancreas	N/A
pancreas_0_chr11:62870837:62871577:clu_6351:ENSG00000168003.16	chr11:62870837:62871577:clu_6351:ENSG00000168003.16	ENSG00000168003	SLC3A2	pancreas	alternative_splicing	combinatorial	AS_11_16	TRUE	TRUE	TRUE	TRUE	FALSE	TRUE	zero	same	TRUE	fetal-whole-pancreas	N/A
ipsc-ppc_0_ENST00000377890	ENST00000377890	ENSG00000168003	SLC3A2	ipsc-ppc	alternative_splicing	combinatorial	AS_11_16	TRUE	TRUE	TRUE	TRUE	FALSE	TRUE	zero	same	TRUE	fetal-whole-pancreas	N/A
ipsc-ppc_0_ENST00000381361	ENST00000381361	ENSG00000099869	IGF2-AS	ipsc-ppc	alternative_splicing	combinatorial	AS_11_17	TRUE	TRUE	TRUE	TRUE	TRUE	FALSE			TRUE	ambiguous	In LD with an eQTL in adult whole pancreas and/or adult islets
ipsc-ppc_0_ENST00000445504	ENST00000445504	ENSG00000099869	IGF2-AS	ipsc-ppc	alternative_splicing	combinatorial	AS_11_17	TRUE	TRUE	TRUE	TRUE	TRUE	FALSE			TRUE	ambiguous	In LD with an eQTL in adult whole pancreas and/or adult islets
ipsc-ppc_0_ENST00000532024	ENST00000532024	ENSG00000131626	PPFIA1	ipsc-ppc	alternative_splicing	combinatorial	AS_11_18	TRUE	TRUE	TRUE	FALSE	FALSE	FALSE			TRUE	ipsc_ppc-unique	N/A
ipsc-ppc_0_ENST00000389547	ENST00000389547	ENSG00000131626	PPFIA1	ipsc-ppc	alternative_splicing	combinatorial	AS_11_18	TRUE	TRUE	TRUE	FALSE	FALSE	FALSE			TRUE	ipsc_ppc-unique	N/A
islet_0_ENSG00000149089.8_34912051_34912288	ENSG00000149089.8_34912051_34912288	ENSG00000149089	APIP	islet	alternative_splicing	combinatorial	AS_11_19	TRUE	TRUE	TRUE	FALSE	FALSE	TRUE	same	same	TRUE	fetal-adult	N/A
ipsc-ppc_0_ENST00000395787	ENST00000395787	ENSG00000149089	APIP	ipsc-ppc	alternative_splicing	combinatorial	AS_11_19	TRUE	TRUE	TRUE	FALSE	TRUE	TRUE	same	same	TRUE	fetal-adult	N/A
pancreas_0_chr11:34895110:34916228:clu_5879:ENSG00000149089.12	chr11:34895110:34916228:clu_5879:ENSG00000149089.12	ENSG00000149089	APIP	pancreas	alternative_splicing	combinatorial	AS_11_19	TRUE	TRUE	TRUE	FALSE	TRUE	FALSE	same	same	TRUE	fetal-adult	N/A
ipsc-ppc_0_ENST00000527830	ENST00000527830	ENSG00000149089	APIP	ipsc-ppc	alternative_splicing	combinatorial	AS_11_19	TRUE	TRUE	TRUE	FALSE	TRUE	TRUE	same	same	TRUE	fetal-adult	N/A
islet_0_ENSG00000149089.8_34916557_34916657	ENSG00000149089.8_34916557_34916657	ENSG00000149089	APIP	islet	alternative_splicing	combinatorial	AS_11_19	TRUE	TRUE	TRUE	FALSE	TRUE	TRUE	same	same	TRUE	fetal-adult	N/A
ipsc-ppc_0_ENST00000614394	ENST00000614394	ENSG00000134574	DDB2	ipsc-ppc	alternative_splicing	combinatorial	AS_11_2	TRUE	TRUE	TRUE	TRUE	TRUE	TRUE	zero	same	TRUE	ambiguous	In LD with an eQTL in adult islets
pancreas_0_chr11:47237712:47237837:clu_6025:ENSG00000134574.11	chr11:47237712:47237837:clu_6025:ENSG00000134574.11	ENSG00000134574	DDB2	pancreas	alternative_splicing	combinatorial	AS_11_2	TRUE	TRUE	TRUE	TRUE	TRUE	FALSE	zero	same	TRUE	ambiguous	In LD with an eQTL in adult islets
ipsc-ppc_0_ENST00000256996	ENST00000256996	ENSG00000134574	DDB2	ipsc-ppc	alternative_splicing	combinatorial	AS_11_2	TRUE	TRUE	TRUE	TRUE	TRUE	TRUE	zero	same	TRUE	ambiguous	In LD with an eQTL in adult islets
ipsc-ppc_0_ENST00000397420	ENST00000397420	ENSG00000177697	CD151	ipsc-ppc	alternative_splicing	combinatorial	AS_11_20	TRUE	TRUE	TRUE	FALSE	TRUE	TRUE	partial	same	TRUE	fetal-adult	N/A
islet_0_ENSG00000177700.5_837356_837605	ENSG00000177700.5_837356_837605	ENSG00000177700	POLR2L	islet	alternative_splicing	combinatorial	AS_11_20	TRUE	TRUE	TRUE	FALSE	TRUE	TRUE	partial	same	TRUE	fetal-adult	N/A
ipsc-ppc_0_ENST00000397421	ENST00000397421	ENSG00000177697	CD151	ipsc-ppc	alternative_splicing	combinatorial	AS_11_20	TRUE	TRUE	TRUE	FALSE	TRUE	TRUE	partial	same	TRUE	fetal-adult	N/A
islet_0_ENSG00000177697.13_834458_834803	ENSG00000177697.13_834458_834803	ENSG00000177697	CD151	islet	alternative_splicing	combinatorial	AS_11_20	TRUE	TRUE	TRUE	FALSE	TRUE	TRUE	partial	same	TRUE	fetal-adult	N/A
pancreas_0_chr11:834067:834530:clu_5241:ENSG00000177697.17	chr11:834067:834530:clu_5241:ENSG00000177697.17	ENSG00000177697	CD151	pancreas	alternative_splicing	combinatorial	AS_11_20	TRUE	TRUE	TRUE	FALSE	TRUE	FALSE	partial	same	TRUE	fetal-adult	N/A
ipsc-ppc_0_ENST00000616316	ENST00000616316	ENSG00000185201	IFITM2	ipsc-ppc	alternative_splicing	combinatorial	AS_11_21	TRUE	TRUE	TRUE	FALSE	FALSE	TRUE	same	zero	TRUE	ambiguous	In LD with an eQTL in adult whole pancreas
ipsc-ppc_0_ENST00000399817	ENST00000399817	ENSG00000185201	IFITM2	ipsc-ppc	alternative_splicing	combinatorial	AS_11_21	TRUE	TRUE	TRUE	FALSE	FALSE	TRUE	same	zero	TRUE	ambiguous	In LD with an eQTL in adult whole pancreas
islet_0_ENSG00000185201.12_308163_308438	ENSG00000185201.12_308163_308438	ENSG00000185201	IFITM2	islet	alternative_splicing	combinatorial	AS_11_21	TRUE	TRUE	TRUE	FALSE	TRUE	TRUE	same	zero	TRUE	ambiguous	In LD with an eQTL in adult whole pancreas
ipsc-ppc_0_ENST00000474221	ENST00000474221	ENSG00000142102	PGGHG	ipsc-ppc	alternative_splicing	combinatorial	AS_11_22	TRUE	TRUE	TRUE	FALSE	FALSE	TRUE	same	different	TRUE	fetal-adult	N/A
pancreas_0_chr11:287737:288020:clu_5091:ENSG00000255026.1	chr11:287737:288020:clu_5091:ENSG00000255026.1	ENSG00000255026	AC136475.3	pancreas	alternative_splicing	combinatorial	AS_11_22	TRUE	TRUE	TRUE	FALSE	FALSE	FALSE	same	different	TRUE	fetal-adult	N/A
ipsc-ppc_0_ENST00000409548	ENST00000409548	ENSG00000142102	PGGHG	ipsc-ppc	alternative_splicing	combinatorial	AS_11_22	TRUE	TRUE	TRUE	FALSE	TRUE	TRUE	same	different	TRUE	fetal-adult	N/A
islet_0_ENSG00000142102.11_292886_293727	ENSG00000142102.11_292886_293727	ENSG00000142102	PGGHG	islet	alternative_splicing	combinatorial	AS_11_22	TRUE	TRUE	TRUE	FALSE	FALSE	TRUE	same	different	TRUE	fetal-adult	N/A
ipsc-ppc_0_ENST00000447298	ENST00000447298	ENSG00000130600	H19	ipsc-ppc	alternative_splicing	combinatorial	AS_11_23	TRUE	TRUE	TRUE	FALSE	TRUE	FALSE			TRUE	ambiguous	In LD with an eQTL in adult whole pancreas and/or adult islets
ipsc-ppc_0_ENST00000411861	ENST00000411861	ENSG00000130600	H19	ipsc-ppc	alternative_splicing	combinatorial	AS_11_23	TRUE	TRUE	TRUE	FALSE	TRUE	FALSE			TRUE	ambiguous	In LD with an eQTL in adult whole pancreas and/or adult islets
ipsc-ppc_0_ENST00000412788	ENST00000412788	ENSG00000130600	H19	ipsc-ppc	alternative_splicing	combinatorial	AS_11_23	TRUE	TRUE	TRUE	FALSE	TRUE	FALSE			TRUE	ambiguous	In LD with an eQTL in adult whole pancreas and/or adult islets
ipsc-ppc_0_ENST00000431095	ENST00000431095	ENSG00000130600	H19	ipsc-ppc	alternative_splicing	combinatorial	AS_11_23	TRUE	TRUE	TRUE	FALSE	TRUE	FALSE			TRUE	ambiguous	In LD with an eQTL in adult whole pancreas and/or adult islets
ipsc-ppc_0_ENST00000649076	ENST00000649076	ENSG00000110628	SLC22A18	ipsc-ppc	alternative_splicing	combinatorial	AS_11_24	TRUE	TRUE	TRUE	FALSE	TRUE	TRUE	same	same	TRUE	fetal-adult	N/A
ipsc-ppc_0_ENST00000495518	ENST00000495518	ENSG00000110628	SLC22A18	ipsc-ppc	alternative_splicing	combinatorial	AS_11_24	TRUE	TRUE	TRUE	FALSE	TRUE	TRUE	same	same	TRUE	fetal-adult	N/A
islet_0_ENSG00000110628.9_2940537_2942468	ENSG00000110628.9_2940537_2942468	ENSG00000110628	SLC22A18	islet	alternative_splicing	combinatorial	AS_11_24	TRUE	TRUE	TRUE	FALSE	FALSE	TRUE	same	same	TRUE	fetal-adult	N/A
ipsc-ppc_0_ENST00000498209	ENST00000498209	ENSG00000110628	SLC22A18	ipsc-ppc	alternative_splicing	combinatorial	AS_11_24	TRUE	TRUE	TRUE	FALSE	TRUE	TRUE	same	same	TRUE	fetal-adult	N/A
pancreas_0_chr11:2919407:2922102:clu_5351:ENSG00000110628.13	chr11:2919407:2922102:clu_5351:ENSG00000110628.13	ENSG00000110628	SLC22A18	pancreas	alternative_splicing	combinatorial	AS_11_24	TRUE	TRUE	TRUE	FALSE	TRUE	FALSE	same	same	TRUE	fetal-adult	N/A
ipsc-ppc_0_ENST00000522824	ENST00000522824	ENSG00000137648	TMPRSS4	ipsc-ppc	alternative_splicing	combinatorial	AS_11_25	TRUE	TRUE	FALSE	FALSE	FALSE	FALSE			TRUE	ipsc_ppc-unique	N/A
ipsc-ppc_0_ENST00000519236	ENST00000519236	ENSG00000137648	TMPRSS4	ipsc-ppc	alternative_splicing	combinatorial	AS_11_25	TRUE	TRUE	FALSE	FALSE	FALSE	FALSE			TRUE	ipsc_ppc-unique	N/A
ipsc-ppc_0_ENST00000525665	ENST00000525665	ENSG00000185627	PSMD13	ipsc-ppc	alternative_splicing	combinatorial	AS_11_26	TRUE	TRUE	TRUE	TRUE	TRUE	TRUE	same	same	TRUE	fetal-adult	N/A
ipsc-ppc_0_ENST00000532097	ENST00000532097	ENSG00000185627	PSMD13	ipsc-ppc	alternative_splicing	combinatorial	AS_11_26	TRUE	TRUE	TRUE	TRUE	TRUE	TRUE	same	same	TRUE	fetal-adult	N/A
islet_0_ENSG00000185627.13_244041_244469	ENSG00000185627.13_244041_244469	ENSG00000185627	PSMD13	islet	alternative_splicing	combinatorial	AS_11_26	TRUE	TRUE	TRUE	FALSE	FALSE	TRUE	same	same	TRUE	fetal-adult	N/A
pancreas_0_chr11:239076:244161:clu_5086:ENSG00000185627.17	chr11:239076:244161:clu_5086:ENSG00000185627.17	ENSG00000185627	PSMD13	pancreas	alternative_splicing	combinatorial	AS_11_26	TRUE	TRUE	TRUE	TRUE	TRUE	FALSE	same	same	TRUE	fetal-adult	N/A
islet_0_ENSG00000177963.8_207511_208938	ENSG00000177963.8_207511_208938	ENSG00000177963	RIC8A	islet	alternative_splicing	combinatorial	AS_11_27	TRUE	TRUE	TRUE	FALSE	FALSE	FALSE	partial	zero	TRUE	ambiguous	In LD with an eQTL in adult whole pancreas
ipsc-ppc_0_ENST00000526104	ENST00000526104	ENSG00000177963	RIC8A	ipsc-ppc	alternative_splicing	combinatorial	AS_11_27	TRUE	TRUE	TRUE	TRUE	FALSE	TRUE	partial	zero	TRUE	ambiguous	In LD with an eQTL in adult whole pancreas
ipsc-ppc_0_ENST00000527696	ENST00000527696	ENSG00000177963	RIC8A	ipsc-ppc	alternative_splicing	combinatorial	AS_11_27	TRUE	TRUE	TRUE	TRUE	FALSE	TRUE	partial	zero	TRUE	ambiguous	In LD with an eQTL in adult whole pancreas
ipsc-ppc_0_ENST00000325207	ENST00000325207	ENSG00000177963	RIC8A	ipsc-ppc	alternative_splicing	combinatorial	AS_11_27	TRUE	TRUE	TRUE	FALSE	TRUE	FALSE	partial	zero	TRUE	ambiguous	In LD with an eQTL in adult whole pancreas
islet_0_ENSG00000142082.10_215458_216718	ENSG00000142082.10_215458_216718	ENSG00000142082	SIRT3	islet	alternative_splicing	combinatorial	AS_11_27	TRUE	TRUE	TRUE	FALSE	FALSE	FALSE	partial	zero	TRUE	ambiguous	In LD with an eQTL in adult whole pancreas
ipsc-ppc_0_ENST00000527113	ENST00000527113	ENSG00000254815	LMNTD2-AS1	ipsc-ppc	alternative_splicing	combinatorial	AS_11_28	TRUE	TRUE	TRUE	FALSE	FALSE	FALSE			TRUE	ipsc_ppc-unique	N/A
ipsc-ppc_0_ENST00000527620	ENST00000527620	ENSG00000254815	LMNTD2-AS1	ipsc-ppc	alternative_splicing	combinatorial	AS_11_28	TRUE	TRUE	TRUE	FALSE	FALSE	FALSE			TRUE	ipsc_ppc-unique	N/A
ipsc-ppc_0_ENST00000529230	ENST00000529230	ENSG00000175216	CKAP5	ipsc-ppc	alternative_splicing	combinatorial	AS_11_29	TRUE	TRUE	TRUE	TRUE	TRUE	TRUE			TRUE	ambiguous	In LD with an eQTL in adult whole pancreas and/or adult islets
ipsc-ppc_0_ENST00000533413	ENST00000533413	ENSG00000175216	CKAP5	ipsc-ppc	alternative_splicing	combinatorial	AS_11_29	TRUE	TRUE	TRUE	TRUE	TRUE	TRUE			TRUE	ambiguous	In LD with an eQTL in adult whole pancreas and/or adult islets
ipsc-ppc_0_ENST00000263578	ENST00000263578	ENSG00000110074	FOXRED1	ipsc-ppc	alternative_splicing	combinatorial	AS_11_3	TRUE	TRUE	TRUE	FALSE	FALSE	FALSE	same	zero	TRUE	fetal-islet	N/A
islet_0_ENSG00000110074.6_126147330_126148026	ENSG00000110074.6_126147330_126148026	ENSG00000110074	FOXRED1	islet	alternative_splicing	combinatorial	AS_11_3	TRUE	TRUE	TRUE	FALSE	FALSE	FALSE	same	zero	TRUE	fetal-islet	N/A
ipsc-ppc_0_ENST00000534315	ENST00000534315	ENSG00000110074	FOXRED1	ipsc-ppc	alternative_splicing	combinatorial	AS_11_3	TRUE	TRUE	TRUE	FALSE	TRUE	FALSE	same	zero	TRUE	fetal-islet	N/A
islet_0_ENSG00000110074.6_126140840_126141776	ENSG00000110074.6_126140840_126141776	ENSG00000110074	FOXRED1	islet	alternative_splicing	combinatorial	AS_11_3	TRUE	TRUE	TRUE	FALSE	TRUE	FALSE	same	zero	TRUE	fetal-islet	N/A
ipsc-ppc_0_ENST00000529253	ENST00000529253	ENSG00000160172	FAM86C2P	ipsc-ppc	alternative_splicing	combinatorial	AS_11_30	TRUE	TRUE	TRUE	TRUE	TRUE	TRUE			TRUE	ambiguous	In LD with an eQTL in adult whole pancreas and/or adult islets
ipsc-ppc_0_ENST00000531806	ENST00000531806	ENSG00000160172	FAM86C2P	ipsc-ppc	alternative_splicing	combinatorial	AS_11_30	TRUE	TRUE	TRUE	TRUE	TRUE	TRUE			TRUE	ambiguous	In LD with an eQTL in adult whole pancreas and/or adult islets
ipsc-ppc_0_ENST00000540725	ENST00000540725	ENSG00000255717	SNHG1	ipsc-ppc	alternative_splicing	combinatorial	AS_11_31	TRUE	TRUE	TRUE	TRUE	FALSE	TRUE			TRUE	ambiguous	In LD with an eQTL in adult whole pancreas and/or adult islets
ipsc-ppc_0_ENST00000539921	ENST00000539921	ENSG00000255717	SNHG1	ipsc-ppc	alternative_splicing	combinatorial	AS_11_31	TRUE	TRUE	TRUE	TRUE	FALSE	TRUE			TRUE	ambiguous	In LD with an eQTL in adult whole pancreas and/or adult islets
islet_0_ENSG00000255468.2_66116806_66116941	ENSG00000255468.2_66116806_66116941	ENSG00000255468	AP001107.9	islet	alternative_splicing	combinatorial	AS_11_32	TRUE	TRUE	TRUE	TRUE	TRUE	TRUE			TRUE	ambiguous	In LD with an eQTL in iPSC-PPC
pancreas_0_chr11:66348070:66353455:clu_6694:ENSG00000255468.6	chr11:66348070:66353455:clu_6694:ENSG00000255468.6	ENSG00000255468	AP001107.9	pancreas	alternative_splicing	combinatorial	AS_11_32	TRUE	TRUE	TRUE	TRUE	TRUE	TRUE			TRUE	ambiguous	In LD with an eQTL in iPSC-PPC
islet_0_ENSG00000014216.11_64948037_64948116	ENSG00000014216.11_64948037_64948116	ENSG00000014216	CAPN1	islet	alternative_splicing	combinatorial	AS_11_32	TRUE	TRUE	TRUE	TRUE	TRUE	FALSE			TRUE	ambiguous	In LD with an eQTL in iPSC-PPC
islet_0_ENSG00000254614.1_64947700_64948543	ENSG00000254614.1_64947700_64948543	ENSG00000254614	AP003068.2	islet	alternative_splicing	combinatorial	AS_11_32	TRUE	TRUE	TRUE	TRUE	TRUE	FALSE			TRUE	ambiguous	In LD with an eQTL in iPSC-PPC
pancreas_0_chr11:66364424:66365936:clu_6696:ENSG00000174669.11	chr11:66364424:66365936:clu_6696:ENSG00000174669.11	ENSG00000174669	SLC29A2	pancreas	alternative_splicing	combinatorial	AS_11_32	TRUE	TRUE	TRUE	TRUE	TRUE	TRUE			TRUE	ambiguous	In LD with an eQTL in iPSC-PPC
islet_0_ENSG00000168876.4_94226795_94227336	ENSG00000168876.4_94226795_94227336	ENSG00000168876	ANKRD49	islet	alternative_splicing	combinatorial	AS_11_33	TRUE	TRUE	TRUE	FALSE	TRUE	TRUE			TRUE	adult-shared	N/A
pancreas_0_chr11:94492906:94493684:clu_7329:ENSG00000020922.12	chr11:94492906:94493684:clu_7329:ENSG00000020922.12	ENSG00000020922	MRE11	pancreas	alternative_splicing	combinatorial	AS_11_33	TRUE	TRUE	TRUE	FALSE	TRUE	FALSE			TRUE	adult-shared	N/A
islet_0_ENSG00000020922.8_94226850_94227074	ENSG00000020922.8_94226850_94227074	ENSG00000020922	MRE11	islet	alternative_splicing	combinatorial	AS_11_33	TRUE	TRUE	TRUE	FALSE	TRUE	TRUE			TRUE	adult-shared	N/A
islet_0_ENSG00000077458.8_95523320_95523573	ENSG00000077458.8_95523320_95523573	ENSG00000077458	FAM76B	islet	alternative_splicing	combinatorial	AS_11_34	TRUE	TRUE	TRUE	FALSE	TRUE	TRUE	partial	same	TRUE	fetal-adult	N/A
ipsc-ppc_0_ENST00000538658	ENST00000538658	ENSG00000166037	CEP57	ipsc-ppc	alternative_splicing	combinatorial	AS_11_34	TRUE	TRUE	TRUE	FALSE	TRUE	TRUE	partial	same	TRUE	fetal-adult	N/A
ipsc-ppc_0_ENST00000538158	ENST00000538158	ENSG00000166037	CEP57	ipsc-ppc	alternative_splicing	combinatorial	AS_11_34	TRUE	TRUE	TRUE	FALSE	TRUE	TRUE	partial	same	TRUE	fetal-adult	N/A
pancreas_0_chr11:95790743:95799232:clu_7350:ENSG00000166037.10	chr11:95790743:95799232:clu_7350:ENSG00000166037.10	ENSG00000166037	CEP57	pancreas	alternative_splicing	combinatorial	AS_11_34	TRUE	TRUE	TRUE	FALSE	TRUE	FALSE	partial	same	TRUE	fetal-adult	N/A
islet_0_ENSG00000166037.6_95558847_95561191	ENSG00000166037.6_95558847_95561191	ENSG00000166037	CEP57	islet	alternative_splicing	combinatorial	AS_11_34	TRUE	TRUE	TRUE	FALSE	TRUE	TRUE	partial	same	TRUE	fetal-adult	N/A
islet_0_ENSG00000084207.11_67353575_67354131	ENSG00000084207.11_67353575_67354131	ENSG00000084207	GSTP1	islet	alternative_splicing	combinatorial	AS_11_35	TRUE	TRUE	TRUE	TRUE	TRUE	TRUE			TRUE	ambiguous	In LD with an eQTL in iPSC-PPC and/or adult whole pancreas
islet_0_ENSG00000175634.10_67196998_67200128	ENSG00000175634.10_67196998_67200128	ENSG00000175634	RPS6KB2	islet	alternative_splicing	combinatorial	AS_11_35	TRUE	TRUE	TRUE	TRUE	TRUE	TRUE			TRUE	ambiguous	In LD with an eQTL in iPSC-PPC and/or adult whole pancreas
islet_0_ENSG00000085063.10_33719807_33720060	ENSG00000085063.10_33719807_33720060	ENSG00000085063	CD59	islet	alternative_splicing	combinatorial	AS_11_36	TRUE	TRUE	TRUE	TRUE	TRUE	FALSE			TRUE	ambiguous	In LD with an eQTL in iPSC-PPC
pancreas_0_chr11:33722463:33736382:clu_5859:ENSG00000085063.14	chr11:33722463:33736382:clu_5859:ENSG00000085063.14	ENSG00000085063	CD59	pancreas	alternative_splicing	combinatorial	AS_11_36	TRUE	TRUE	TRUE	FALSE	FALSE	FALSE			TRUE	ambiguous	In LD with an eQTL in iPSC-PPC
islet_0_ENSG00000205177.5_33719807_33720060	ENSG00000205177.5_33719807_33720060	ENSG00000205177	C11orf91	islet	alternative_splicing	combinatorial	AS_11_36	FALSE	TRUE	TRUE	TRUE	TRUE	FALSE			TRUE	ambiguous	In LD with an eQTL in iPSC-PPC
islet_0_ENSG00000110442.7_36297687_36297966	ENSG00000110442.7_36297687_36297966	ENSG00000110442	COMMD9	islet	alternative_splicing	combinatorial	AS_11_37	TRUE	TRUE	TRUE	FALSE	FALSE	FALSE			TRUE	islet-unique	N/A
islet_0_ENSG00000110442.7_36295051_36296322	ENSG00000110442.7_36295051_36296322	ENSG00000110442	COMMD9	islet	alternative_splicing	combinatorial	AS_11_37	TRUE	TRUE	TRUE	FALSE	TRUE	FALSE			TRUE	islet-unique	N/A
islet_0_ENSG00000110448.6_60893760_60895324	ENSG00000110448.6_60893760_60895324	ENSG00000110448	CD5	islet	alternative_splicing	combinatorial	AS_11_38	FALSE	TRUE	TRUE	TRUE	TRUE	FALSE			TRUE	ambiguous	In LD with an eQTL in iPSC-PPC and/or adult whole pancreas
islet_0_ENSG00000110448.6_60890379_60890504	ENSG00000110448.6_60890379_60890504	ENSG00000110448	CD5	islet	alternative_splicing	combinatorial	AS_11_38	FALSE	TRUE	TRUE	TRUE	FALSE	FALSE			TRUE	ambiguous	In LD with an eQTL in iPSC-PPC and/or adult whole pancreas
islet_0_ENSG00000121691.4_34489835_34490078	ENSG00000121691.4_34489835_34490078	ENSG00000121691	CAT	islet	alternative_splicing	combinatorial	AS_11_39	TRUE	TRUE	TRUE	FALSE	TRUE	FALSE			TRUE	islet-unique	N/A
islet_0_ENSG00000121691.4_34492915_34493609	ENSG00000121691.4_34492915_34493609	ENSG00000121691	CAT	islet	alternative_splicing	combinatorial	AS_11_39	TRUE	TRUE	TRUE	FALSE	FALSE	FALSE			TRUE	islet-unique	N/A
islet_0_ENSG00000255455.2_130736149_130740142	ENSG00000255455.2_130736149_130740142	ENSG00000255455	AP003486.1	islet	alternative_splicing	combinatorial	AS_11_4	TRUE	TRUE	TRUE	FALSE	TRUE	TRUE	partial	zero	TRUE	ambiguous	In LD with an eQTL in adult whole pancreas
ipsc-ppc_0_ENST00000526579	ENST00000526579	ENSG00000120451	SNX19	ipsc-ppc	alternative_splicing	combinatorial	AS_11_4	TRUE	TRUE	TRUE	FALSE	TRUE	TRUE	partial	zero	TRUE	ambiguous	In LD with an eQTL in adult whole pancreas
ipsc-ppc_0_ENST00000265909	ENST00000265909	ENSG00000120451	SNX19	ipsc-ppc	alternative_splicing	combinatorial	AS_11_4	TRUE	TRUE	TRUE	FALSE	TRUE	TRUE	partial	zero	TRUE	ambiguous	In LD with an eQTL in adult whole pancreas
islet_0_ENSG00000120451.6_130779913_130780032	ENSG00000120451.6_130779913_130780032	ENSG00000120451	SNX19	islet	alternative_splicing	combinatorial	AS_11_4	TRUE	TRUE	TRUE	FALSE	TRUE	TRUE	partial	zero	TRUE	ambiguous	In LD with an eQTL in adult whole pancreas
islet_0_ENSG00000120451.6_130777848_130778241	ENSG00000120451.6_130777848_130778241	ENSG00000120451	SNX19	islet	alternative_splicing	combinatorial	AS_11_4	TRUE	TRUE	TRUE	FALSE	TRUE	TRUE	partial	zero	TRUE	ambiguous	In LD with an eQTL in adult whole pancreas
islet_0_ENSG00000149485.12_61581614_61583620	ENSG00000149485.12_61581614_61583620	ENSG00000149485	FADS1	islet	alternative_splicing	combinatorial	AS_11_40	TRUE	TRUE	TRUE	FALSE	FALSE	TRUE			TRUE	adult-shared	N/A
islet_0_ENSG00000149485.12_61595922_61596180	ENSG00000149485.12_61595922_61596180	ENSG00000149485	FADS1	islet	alternative_splicing	combinatorial	AS_11_40	TRUE	TRUE	TRUE	FALSE	TRUE	TRUE			TRUE	adult-shared	N/A
pancreas_0_chr11:61828597:61837778:clu_6245:ENSG00000168496.3	chr11:61828597:61837778:clu_6245:ENSG00000168496.3	ENSG00000168496	FEN1	pancreas	alternative_splicing	combinatorial	AS_11_40	TRUE	TRUE	TRUE	FALSE	FALSE	FALSE			TRUE	adult-shared	N/A
islet_0_ENSG00000134824.9_61607769_61608197	ENSG00000134824.9_61607769_61608197	ENSG00000134824	FADS2	islet	alternative_splicing	combinatorial	AS_11_40	TRUE	TRUE	TRUE	FALSE	TRUE	TRUE			TRUE	adult-shared	N/A
islet_0_ENSG00000137726.11_117712283_117712976	ENSG00000137726.11_117712283_117712976	ENSG00000137726	FXYD6	islet	alternative_splicing	combinatorial	AS_11_41	TRUE	TRUE	TRUE	FALSE	TRUE	FALSE			TRUE	islet-unique	N/A
islet_0_ENSG00000255245.3_117712506_117712580	ENSG00000255245.3_117712506_117712580	ENSG00000255245	FXYD6-FXYD2	islet	alternative_splicing	combinatorial	AS_11_41	FALSE	TRUE	FALSE	FALSE	TRUE	FALSE			TRUE	islet-unique	N/A
islet_0_ENSG00000255245.3_117691381_117691411	ENSG00000255245.3_117691381_117691411	ENSG00000255245	FXYD6-FXYD2	islet	alternative_splicing	combinatorial	AS_11_42	FALSE	TRUE	FALSE	FALSE	TRUE	TRUE			TRUE	adult-shared	N/A
pancreas_0_chr11:117822547:117822679:clu_7628:ENSG00000137731.13	chr11:117822547:117822679:clu_7628:ENSG00000137731.13	ENSG00000137731	FXYD2	pancreas	alternative_splicing	combinatorial	AS_11_42	TRUE	TRUE	TRUE	FALSE	TRUE	FALSE			TRUE	adult-shared	N/A
islet_0_ENSG00000137731.9_117691574_117691610	ENSG00000137731.9_117691574_117691610	ENSG00000137731	FXYD2	islet	alternative_splicing	combinatorial	AS_11_42	TRUE	TRUE	TRUE	FALSE	TRUE	TRUE			TRUE	adult-shared	N/A
islet_0_ENSG00000149292.12_113211386_113211455	ENSG00000149292.12_113211386_113211455	ENSG00000149292	TTC12	islet	alternative_splicing	combinatorial	AS_11_43	TRUE	TRUE	TRUE	FALSE	FALSE	TRUE	same	same	TRUE	fetal-adult	N/A
pancreas_0_chr11:113339474:113341837:clu_7524:ENSG00000149292.16	chr11:113339474:113341837:clu_7524:ENSG00000149292.16	ENSG00000149292	TTC12	pancreas	alternative_splicing	combinatorial	AS_11_43	TRUE	TRUE	TRUE	FALSE	TRUE	FALSE	same	same	TRUE	fetal-adult	N/A
islet_0_ENSG00000149292.12_113235506_113235782	ENSG00000149292.12_113235506_113235782	ENSG00000149292	TTC12	islet	alternative_splicing	combinatorial	AS_11_43	TRUE	TRUE	TRUE	FALSE	TRUE	TRUE	same	same	TRUE	fetal-adult	N/A
ipsc-ppc_0_ENST00000442859	ENST00000442859	ENSG00000149292	TTC12	ipsc-ppc	alternative_splicing	combinatorial	AS_11_43	TRUE	TRUE	TRUE	FALSE	TRUE	FALSE	same	same	TRUE	fetal-adult	N/A
islet_0_ENSG00000149499.7_62375138_62375293	ENSG00000149499.7_62375138_62375293	ENSG00000149499	EML3	islet	alternative_splicing	combinatorial	AS_11_44	TRUE	TRUE	TRUE	TRUE	TRUE	TRUE			TRUE	ambiguous	In LD with an eQTL in iPSC-PPC and/or adult whole pancreas
islet_0_ENSG00000149480.2_62368495_62368747	ENSG00000149480.2_62368495_62368747	ENSG00000149480	MTA2	islet	alternative_splicing	combinatorial	AS_11_44	TRUE	TRUE	TRUE	TRUE	TRUE	TRUE			TRUE	ambiguous	In LD with an eQTL in iPSC-PPC and/or adult whole pancreas
islet_0_ENSG00000255508.3_62334278_62334482	ENSG00000255508.3_62334278_62334482	ENSG00000255508	AP002990.1	islet	alternative_splicing	combinatorial	AS_11_44	TRUE	TRUE	FALSE	TRUE	TRUE	TRUE			TRUE	ambiguous	In LD with an eQTL in iPSC-PPC and/or adult whole pancreas
islet_0_ENSG00000254772.5_62334278_62334482	ENSG00000254772.5_62334278_62334482	ENSG00000254772	EEF1G	islet	alternative_splicing	combinatorial	AS_11_44	TRUE	TRUE	TRUE	TRUE	TRUE	TRUE			TRUE	ambiguous	In LD with an eQTL in iPSC-PPC and/or adult whole pancreas
islet_0_ENSG00000159063.8_77813920_77813994	ENSG00000159063.8_77813920_77813994	ENSG00000159063	ALG8	islet	alternative_splicing	combinatorial	AS_11_45	TRUE	TRUE	TRUE	FALSE	TRUE	TRUE	partial	same	TRUE	fetal-adult	N/A
ipsc-ppc_0_ENST00000376156	ENST00000376156	ENSG00000159063	ALG8	ipsc-ppc	alternative_splicing	combinatorial	AS_11_45	TRUE	TRUE	TRUE	FALSE	TRUE	TRUE	partial	same	TRUE	fetal-adult	N/A
pancreas_0_chr11:78101195:78103980:clu_7204:ENSG00000159063.12	chr11:78101195:78103980:clu_7204:ENSG00000159063.12	ENSG00000159063	ALG8	pancreas	alternative_splicing	combinatorial	AS_11_45	TRUE	TRUE	TRUE	FALSE	TRUE	FALSE	partial	same	TRUE	fetal-adult	N/A
ipsc-ppc_0_ENST00000299626	ENST00000299626	ENSG00000159063	ALG8	ipsc-ppc	alternative_splicing	combinatorial	AS_11_45	TRUE	TRUE	TRUE	FALSE	TRUE	TRUE	partial	same	TRUE	fetal-adult	N/A
islet_0_ENSG00000159063.8_77849756_77850304	ENSG00000159063.8_77849756_77850304	ENSG00000159063	ALG8	islet	alternative_splicing	combinatorial	AS_11_45	TRUE	TRUE	TRUE	FALSE	TRUE	TRUE	partial	same	TRUE	fetal-adult	N/A
islet_0_ENSG00000151366.8_77779350_77781082	ENSG00000151366.8_77779350_77781082	ENSG00000151366	NDUFC2	islet	alternative_splicing	combinatorial	AS_11_45	TRUE	TRUE	TRUE	FALSE	TRUE	TRUE	partial	same	TRUE	fetal-adult	N/A
islet_0_ENSG00000259112.1_77790625_77790911	ENSG00000259112.1_77790625_77790911	ENSG00000259112	NDUFC2-KCTD14	islet	alternative_splicing	combinatorial	AS_11_45	TRUE	TRUE	FALSE	FALSE	TRUE	FALSE	partial	same	TRUE	fetal-adult	N/A
islet_0_ENSG00000166105.11_134144139_134146657	ENSG00000166105.11_134144139_134146657	ENSG00000166105	GLB1L3	islet	alternative_splicing	combinatorial	AS_11_46	FALSE	TRUE	FALSE	FALSE	TRUE	FALSE			TRUE	islet-unique	N/A
islet_0_ENSG00000151498.7_134126982_134127151	ENSG00000151498.7_134126982_134127151	ENSG00000151498	ACAD8	islet	alternative_splicing	combinatorial	AS_11_46	TRUE	TRUE	TRUE	FALSE	FALSE	FALSE			TRUE	islet-unique	N/A
islet_0_ENSG00000151498.7_134127641_134128518	ENSG00000151498.7_134127641_134128518	ENSG00000151498	ACAD8	islet	alternative_splicing	combinatorial	AS_11_46	TRUE	TRUE	TRUE	FALSE	TRUE	FALSE			TRUE	islet-unique	N/A
islet_0_ENSG00000156599.6_57467338_57468659	ENSG00000156599.6_57467338_57468659	ENSG00000156599	ZDHHC5	islet	alternative_splicing	combinatorial	AS_11_47	TRUE	TRUE	TRUE	FALSE	FALSE	FALSE			TRUE	islet-unique	N/A
islet_0_ENSG00000198561.8_57529234_57529591	ENSG00000198561.8_57529234_57529591	ENSG00000198561	CTNND1	islet	alternative_splicing	combinatorial	AS_11_47	TRUE	TRUE	TRUE	FALSE	TRUE	FALSE			TRUE	islet-unique	N/A
islet_0_ENSG00000160695.10_118942742_118944661	ENSG00000160695.10_118942742_118944661	ENSG00000160695	VPS11	islet	alternative_splicing	combinatorial	AS_11_48	TRUE	TRUE	TRUE	TRUE	TRUE	FALSE	different	zero	TRUE	fetal-islet	N/A
islet_0_ENSG00000271751.1_118935974_118936388	ENSG00000271751.1_118935974_118936388	ENSG00000271751	AP003392.4	islet	alternative_splicing	combinatorial	AS_11_48	FALSE	TRUE	TRUE	TRUE	TRUE	FALSE	different	zero	TRUE	fetal-islet	N/A
ipsc-ppc_0_ENST00000617285	ENST00000617285	ENSG00000149428	HYOU1	ipsc-ppc	alternative_splicing	combinatorial	AS_11_48	TRUE	TRUE	TRUE	TRUE	TRUE	FALSE	different	zero	TRUE	fetal-islet	N/A
islet_0_ENSG00000165325.9_93170709_93171653	ENSG00000165325.9_93170709_93171653	ENSG00000165325	DEUP1	islet	alternative_splicing	combinatorial	AS_11_49	FALSE	TRUE	TRUE	TRUE	TRUE	FALSE			TRUE	ambiguous	In LD with an eQTL in iPSC-PPC and/or adult whole pancreas
islet_0_ENSG00000166002.2_93211638_93212450	ENSG00000166002.2_93211638_93212450	ENSG00000166002	SMCO4	islet	alternative_splicing	combinatorial	AS_11_49	TRUE	TRUE	TRUE	TRUE	TRUE	FALSE			TRUE	ambiguous	In LD with an eQTL in iPSC-PPC and/or adult whole pancreas
islet_0_ENSG00000166002.2_93232442_93232517	ENSG00000166002.2_93232442_93232517	ENSG00000166002	SMCO4	islet	alternative_splicing	combinatorial	AS_11_49	TRUE	TRUE	TRUE	TRUE	TRUE	FALSE			TRUE	ambiguous	In LD with an eQTL in iPSC-PPC and/or adult whole pancreas
ipsc-ppc_0_ENST00000446386	ENST00000446386	ENSG00000160588	MPZL3	ipsc-ppc	alternative_splicing	combinatorial	AS_11_5	TRUE	TRUE	TRUE	FALSE	TRUE	FALSE	different	zero	FALSE	module_failed	Failed module requirements
ipsc-ppc_0_ENST00000278949	ENST00000278949	ENSG00000160588	MPZL3	ipsc-ppc	alternative_splicing	combinatorial	AS_11_5	TRUE	TRUE	TRUE	FALSE	TRUE	FALSE	different	zero	FALSE	module_failed	Failed module requirements
islet_0_ENSG00000149573.4_118124118_118125948	ENSG00000149573.4_118124118_118125948	ENSG00000149573	MPZL2	islet	alternative_splicing	combinatorial	AS_11_5	TRUE	TRUE	TRUE	FALSE	TRUE	FALSE	different	zero	FALSE	module_failed	Failed module requirements
islet_0_ENSG00000165905.12_45946005_45946440	ENSG00000165905.12_45946005_45946440	ENSG00000165905	LARGE2	islet	alternative_splicing	combinatorial	AS_11_50	TRUE	TRUE	TRUE	TRUE	FALSE	FALSE			TRUE	ambiguous	In LD with an eQTL in iPSC-PPC and/or adult whole pancreas
islet_0_ENSG00000165905.12_45947590_45947898	ENSG00000165905.12_45947590_45947898	ENSG00000165905	LARGE2	islet	alternative_splicing	combinatorial	AS_11_50	TRUE	TRUE	TRUE	TRUE	FALSE	FALSE			TRUE	ambiguous	In LD with an eQTL in iPSC-PPC and/or adult whole pancreas
islet_0_ENSG00000166927.8_60161260_60163424	ENSG00000166927.8_60161260_60163424	ENSG00000166927	MS4A7	islet	alternative_splicing	combinatorial	AS_11_51	FALSE	TRUE	TRUE	FALSE	TRUE	TRUE			TRUE	adult-shared	N/A
islet_0_ENSG00000166928.6_60182910_60185161	ENSG00000166928.6_60182910_60185161	ENSG00000166928	MS4A14	islet	alternative_splicing	combinatorial	AS_11_51	FALSE	TRUE	TRUE	FALSE	TRUE	TRUE			TRUE	adult-shared	N/A
pancreas_0_chr11:60383288:60386717:clu_6173:ENSG00000166927.12	chr11:60383288:60386717:clu_6173:ENSG00000166927.12	ENSG00000166927	MS4A7	pancreas	alternative_splicing	combinatorial	AS_11_51	FALSE	TRUE	TRUE	FALSE	TRUE	FALSE			TRUE	adult-shared	N/A
islet_0_ENSG00000167325.10_4141075_4141200	ENSG00000167325.10_4141075_4141200	ENSG00000167325	RRM1	islet	alternative_splicing	combinatorial	AS_11_52	TRUE	TRUE	TRUE	FALSE	TRUE	FALSE			TRUE	islet-unique	N/A
islet_0_ENSG00000167325.10_4159425_4160106	ENSG00000167325.10_4159425_4160106	ENSG00000167325	RRM1	islet	alternative_splicing	combinatorial	AS_11_52	TRUE	TRUE	TRUE	FALSE	TRUE	FALSE			TRUE	islet-unique	N/A
islet_0_ENSG00000168056.10_65309071_65309509	ENSG00000168056.10_65309071_65309509	ENSG00000168056	LTBP3	islet	alternative_splicing	combinatorial	AS_11_53	TRUE	TRUE	TRUE	TRUE	FALSE	FALSE			TRUE	ambiguous	In LD with an eQTL in iPSC-PPC and/or adult whole pancreas
islet_0_ENSG00000168056.10_65318873_65319628	ENSG00000168056.10_65318873_65319628	ENSG00000168056	LTBP3	islet	alternative_splicing	combinatorial	AS_11_53	TRUE	TRUE	TRUE	TRUE	TRUE	FALSE			TRUE	ambiguous	In LD with an eQTL in iPSC-PPC and/or adult whole pancreas
islet_0_ENSG00000172273.8_119004732_119006752	ENSG00000172273.8_119004732_119006752	ENSG00000172273	HINFP	islet	alternative_splicing	combinatorial	AS_11_54	TRUE	TRUE	TRUE	TRUE	TRUE	FALSE			TRUE	ambiguous	In LD with an eQTL in iPSC-PPC and/or adult whole pancreas
islet_0_ENSG00000248712.3_119063861_119064595	ENSG00000248712.3_119063861_119064595	ENSG00000248712	CCDC153	islet	alternative_splicing	combinatorial	AS_11_54	TRUE	TRUE	TRUE	TRUE	TRUE	FALSE			TRUE	ambiguous	In LD with an eQTL in iPSC-PPC and/or adult whole pancreas
islet_0_ENSG00000172732.7_65634728_65635124	ENSG00000172732.7_65634728_65635124	ENSG00000172732	MUS81	islet	alternative_splicing	combinatorial	AS_11_55	TRUE	TRUE	TRUE	TRUE	TRUE	TRUE			TRUE	ambiguous	In LD with an eQTL in iPSC-PPC
islet_0_ENSG00000172638.8_65635766_65637447	ENSG00000172638.8_65635766_65637447	ENSG00000172638	EFEMP2	islet	alternative_splicing	combinatorial	AS_11_55	TRUE	TRUE	TRUE	TRUE	TRUE	TRUE			TRUE	ambiguous	In LD with an eQTL in iPSC-PPC
islet_0_ENSG00000172818.5_65562517_65564690	ENSG00000172818.5_65562517_65564690	ENSG00000172818	OVOL1	islet	alternative_splicing	combinatorial	AS_11_55	TRUE	TRUE	TRUE	TRUE	TRUE	TRUE			TRUE	ambiguous	In LD with an eQTL in iPSC-PPC
pancreas_0_chr11:65865894:65865986:clu_6635:ENSG00000172732.11	chr11:65865894:65865986:clu_6635:ENSG00000172732.11	ENSG00000172732	MUS81	pancreas	alternative_splicing	combinatorial	AS_11_55	TRUE	TRUE	TRUE	TRUE	TRUE	TRUE			TRUE	ambiguous	In LD with an eQTL in iPSC-PPC
islet_0_ENSG00000174483.15_66299127_66301098	ENSG00000174483.15_66299127_66301098	ENSG00000174483	BBS1	islet	alternative_splicing	combinatorial	AS_11_56	TRUE	TRUE	TRUE	FALSE	TRUE	TRUE	different	zero	TRUE	ambiguous	In LD with an eQTL in adult whole pancreas
islet_0_ENSG00000256349.1_66299422_66301084	ENSG00000256349.1_66299422_66301084	ENSG00000256349	AP002748.5	islet	alternative_splicing	combinatorial	AS_11_56	FALSE	TRUE	FALSE	FALSE	TRUE	TRUE	different	zero	TRUE	ambiguous	In LD with an eQTL in adult whole pancreas
ipsc-ppc_0_ENST00000534073	ENST00000534073	ENSG00000174165	ZDHHC24	ipsc-ppc	alternative_splicing	combinatorial	AS_11_56	TRUE	TRUE	TRUE	FALSE	TRUE	TRUE	different	zero	TRUE	ambiguous	In LD with an eQTL in adult whole pancreas
islet_0_ENSG00000173599.9_66619910_66620131	ENSG00000173599.9_66619910_66620131	ENSG00000173599	PC	islet	alternative_splicing	combinatorial	AS_11_56	TRUE	TRUE	TRUE	TRUE	TRUE	FALSE	different	zero	TRUE	ambiguous	In LD with an eQTL in adult whole pancreas
islet_0_ENSG00000174080.6_66333142_66333398	ENSG00000174080.6_66333142_66333398	ENSG00000174080	CTSF	islet	alternative_splicing	combinatorial	AS_11_56	TRUE	TRUE	TRUE	FALSE	TRUE	TRUE	different	zero	TRUE	ambiguous	In LD with an eQTL in adult whole pancreas
islet_0_ENSG00000174996.7_66024765_66024959	ENSG00000174996.7_66024765_66024959	ENSG00000174996	KLC2	islet	alternative_splicing	combinatorial	AS_11_57	TRUE	TRUE	TRUE	FALSE	TRUE	TRUE			TRUE	ambiguous	In LD with an eQTL in iPSC-PPC
pancreas_0_chr11:66216775:66219746:clu_6666:ENSG00000175115.11	chr11:66216775:66219746:clu_6666:ENSG00000175115.11	ENSG00000175115	PACS1	pancreas	alternative_splicing	combinatorial	AS_11_57	TRUE	TRUE	TRUE	TRUE	TRUE	TRUE			TRUE	ambiguous	In LD with an eQTL in iPSC-PPC
pancreas_0_chr11:66284966:66285701:clu_6685:ENSG00000174851.15	chr11:66284966:66285701:clu_6685:ENSG00000174851.15	ENSG00000174851	YIF1A	pancreas	alternative_splicing	combinatorial	AS_11_57	TRUE	TRUE	TRUE	FALSE	TRUE	TRUE			TRUE	ambiguous	In LD with an eQTL in iPSC-PPC
islet_0_ENSG00000175115.7_65984166_65986168	ENSG00000175115.7_65984166_65986168	ENSG00000175115	PACS1	islet	alternative_splicing	combinatorial	AS_11_57	TRUE	TRUE	TRUE	TRUE	TRUE	TRUE			TRUE	ambiguous	In LD with an eQTL in iPSC-PPC
pancreas_0_chr11:66003070:66003235:clu_6656:ENSG00000175334.7	chr11:66003070:66003235:clu_6656:ENSG00000175334.7	ENSG00000175334	BANF1	pancreas	alternative_splicing	combinatorial	AS_11_58	TRUE	TRUE	TRUE	TRUE	TRUE	TRUE			TRUE	ambiguous	In LD with an eQTL in iPSC-PPC
islet_0_ENSG00000175334.3_65770052_65770541	ENSG00000175334.3_65770052_65770541	ENSG00000175334	BANF1	islet	alternative_splicing	combinatorial	AS_11_58	TRUE	TRUE	TRUE	TRUE	TRUE	TRUE			TRUE	ambiguous	In LD with an eQTL in iPSC-PPC
islet_0_ENSG00000175376.4_65764016_65766214	ENSG00000175376.4_65764016_65766214	ENSG00000175376	EIF1AD	islet	alternative_splicing	combinatorial	AS_11_58	TRUE	TRUE	TRUE	TRUE	TRUE	TRUE			TRUE	ambiguous	In LD with an eQTL in iPSC-PPC
islet_0_ENSG00000175550.3_65686728_65687014	ENSG00000175550.3_65686728_65687014	ENSG00000175550	DRAP1	islet	alternative_splicing	combinatorial	AS_11_58	TRUE	TRUE	TRUE	TRUE	TRUE	TRUE			TRUE	ambiguous	In LD with an eQTL in iPSC-PPC
islet_0_ENSG00000175581.9_73575341_73576178	ENSG00000175581.9_73575341_73576178	ENSG00000175581	MRPL48	islet	alternative_splicing	combinatorial	AS_11_59	TRUE	TRUE	TRUE	FALSE	TRUE	FALSE			TRUE	islet-unique	N/A
islet_0_ENSG00000175581.9_73536753_73536841	ENSG00000175581.9_73536753_73536841	ENSG00000175581	MRPL48	islet	alternative_splicing	combinatorial	AS_11_59	TRUE	TRUE	TRUE	FALSE	TRUE	FALSE			TRUE	islet-unique	N/A
ipsc-ppc_0_ENST00000302503	ENST00000302503	ENSG00000109919	MTCH2	ipsc-ppc	alternative_splicing	combinatorial	AS_11_6	TRUE	TRUE	TRUE	FALSE	TRUE	FALSE			TRUE	ambiguous	In LD with an eQTL in adult whole pancreas and/or adult islets
ipsc-ppc_0_ENST00000354884	ENST00000354884	ENSG00000165915	SLC39A13	ipsc-ppc	alternative_splicing	combinatorial	AS_11_6	TRUE	TRUE	TRUE	FALSE	TRUE	FALSE			TRUE	ambiguous	In LD with an eQTL in adult whole pancreas and/or adult islets
ipsc-ppc_0_ENST00000362021	ENST00000362021	ENSG00000165915	SLC39A13	ipsc-ppc	alternative_splicing	combinatorial	AS_11_6	TRUE	TRUE	TRUE	FALSE	TRUE	FALSE			TRUE	ambiguous	In LD with an eQTL in adult whole pancreas and/or adult islets
pancreas_0_chr11:67433216:67433340:clu_6805:ENSG00000175634.14	chr11:67433216:67433340:clu_6805:ENSG00000175634.14	ENSG00000175634	RPS6KB2	pancreas	alternative_splicing	combinatorial	AS_11_60	TRUE	TRUE	TRUE	TRUE	TRUE	FALSE			TRUE	ambiguous	In LD with an eQTL in iPSC-PPC
islet_0_ENSG00000175634.10_67201848_67202872	ENSG00000175634.10_67201848_67202872	ENSG00000175634	RPS6KB2	islet	alternative_splicing	combinatorial	AS_11_60	TRUE	TRUE	TRUE	TRUE	TRUE	TRUE			TRUE	ambiguous	In LD with an eQTL in iPSC-PPC
islet_0_ENSG00000213402.2_67202981_67203821	ENSG00000213402.2_67202981_67203821	ENSG00000213402	PTPRCAP	islet	alternative_splicing	combinatorial	AS_11_60	TRUE	TRUE	FALSE	TRUE	TRUE	TRUE			TRUE	ambiguous	In LD with an eQTL in iPSC-PPC
ipsc-ppc_0_ENST00000530083	ENST00000530083	ENSG00000255284	AP006621.3	ipsc-ppc	alternative_splicing	combinatorial	AS_11_61	TRUE	TRUE	TRUE	FALSE	TRUE	TRUE	partial	partial	TRUE	fetal-adult	N/A
pancreas_0_chr11:778218:783530:clu_5217:ENSG00000255284.1	chr11:778218:783530:clu_5217:ENSG00000255284.1	ENSG00000255284	AP006621.3	pancreas	alternative_splicing	combinatorial	AS_11_61	TRUE	TRUE	TRUE	FALSE	TRUE	TRUE	partial	partial	TRUE	fetal-adult	N/A
islet_0_ENSG00000255284.1_778113_778285	ENSG00000255284.1_778113_778285	ENSG00000255284	AP006621.3	islet	alternative_splicing	combinatorial	AS_11_61	TRUE	TRUE	TRUE	FALSE	TRUE	TRUE	partial	partial	TRUE	fetal-adult	N/A
ipsc-ppc_0_ENST00000655766	ENST00000655766	ENSG00000255284	AP006621.3	ipsc-ppc	alternative_splicing	combinatorial	AS_11_61	TRUE	TRUE	TRUE	FALSE	TRUE	TRUE	partial	partial	TRUE	fetal-adult	N/A
islet_0_ENSG00000177666.11_824523_825573	ENSG00000177666.11_824523_825573	ENSG00000177666	PNPLA2	islet	alternative_splicing	combinatorial	AS_11_61	TRUE	TRUE	TRUE	FALSE	FALSE	TRUE	partial	partial	TRUE	fetal-adult	N/A
islet_0_ENSG00000177225.12_767220_771467	ENSG00000177225.12_767220_771467	ENSG00000177225	GATD1	islet	alternative_splicing	combinatorial	AS_11_61	TRUE	TRUE	TRUE	FALSE	TRUE	TRUE	partial	partial	TRUE	fetal-adult	N/A
pancreas_0_chr11:802396:802543:clu_5229:ENSG00000177595.17	chr11:802396:802543:clu_5229:ENSG00000177595.17	ENSG00000177595	PIDD1	pancreas	alternative_splicing	combinatorial	AS_11_61	TRUE	TRUE	TRUE	FALSE	TRUE	TRUE	partial	partial	TRUE	fetal-adult	N/A
islet_0_ENSG00000196914.4_120355147_120355216	ENSG00000196914.4_120355147_120355216	ENSG00000196914	ARHGEF12	islet	alternative_splicing	combinatorial	AS_11_62	TRUE	TRUE	TRUE	FALSE	FALSE	FALSE	partial	zero	TRUE	fetal-islet	N/A
islet_0_ENSG00000181264.4_120197829_120198350	ENSG00000181264.4_120197829_120198350	ENSG00000181264	TLCD5	islet	alternative_splicing	combinatorial	AS_11_62	TRUE	TRUE	TRUE	FALSE	FALSE	FALSE	partial	zero	TRUE	fetal-islet	N/A
ipsc-ppc_0_ENST00000356641	ENST00000356641	ENSG00000196914	ARHGEF12	ipsc-ppc	alternative_splicing	combinatorial	AS_11_62	TRUE	TRUE	TRUE	FALSE	FALSE	FALSE	partial	zero	TRUE	fetal-islet	N/A
islet_0_ENSG00000255073.4_58377771_58377807	ENSG00000255073.4_58377771_58377807	ENSG00000255073	ZFP91-CNTF	islet	alternative_splicing	combinatorial	AS_11_63	FALSE	TRUE	FALSE	FALSE	TRUE	FALSE			TRUE	ambiguous	In LD with an eQTL in iPSC-PPC and/or adult whole pancreas
islet_0_ENSG00000186660.14_58377771_58377807	ENSG00000186660.14_58377771_58377807	ENSG00000186660	ZFP91	islet	alternative_splicing	combinatorial	AS_11_63	TRUE	TRUE	TRUE	FALSE	TRUE	FALSE			TRUE	ambiguous	In LD with an eQTL in iPSC-PPC and/or adult whole pancreas
islet_0_ENSG00000242689.1_58391507_58393198	ENSG00000242689.1_58391507_58393198	ENSG00000242689	CNTF	islet	alternative_splicing	combinatorial	AS_11_63	FALSE	TRUE	TRUE	FALSE	FALSE	TRUE			TRUE	ambiguous	In LD with an eQTL in iPSC-PPC and/or adult whole pancreas
islet_0_ENSG00000197580.7_112084447_112084584	ENSG00000197580.7_112084447_112084584	ENSG00000197580	BCO2	islet	alternative_splicing	combinatorial	AS_11_64	TRUE	TRUE	TRUE	FALSE	TRUE	FALSE			TRUE	islet-unique	N/A
islet_0_ENSG00000255292.2_112050001_112050205	ENSG00000255292.2_112050001_112050205	ENSG00000255292	AP002884.2	islet	alternative_splicing	combinatorial	AS_11_64	FALSE	TRUE	FALSE	FALSE	TRUE	FALSE			TRUE	islet-unique	N/A
islet_0_ENSG00000255406.1_133897578_133898013	ENSG00000255406.1_133897578_133898013	ENSG00000255406	LINC02730	islet	alternative_splicing	combinatorial	AS_11_65	TRUE	TRUE	FALSE	FALSE	TRUE	FALSE			TRUE	islet-unique	N/A
islet_0_ENSG00000204241.3_133909657_133911143	ENSG00000204241.3_133909657_133911143	ENSG00000204241	LINC02731	islet	alternative_splicing	combinatorial	AS_11_65	FALSE	TRUE	TRUE	FALSE	TRUE	FALSE			TRUE	islet-unique	N/A
islet_0_ENSG00000255503.1_82783444_82783738	ENSG00000255503.1_82783444_82783738	ENSG00000255503	AP001767.3	islet	alternative_splicing	combinatorial	AS_11_66	FALSE	TRUE	FALSE	FALSE	TRUE	FALSE			TRUE	islet-unique	N/A
islet_0_ENSG00000246067.3_82783385_82785010	ENSG00000246067.3_82783385_82785010	ENSG00000246067	RAB30-DT	islet	alternative_splicing	combinatorial	AS_11_66	TRUE	TRUE	TRUE	FALSE	TRUE	FALSE			TRUE	islet-unique	N/A
islet_0_ENSG00000254427.1_45376922_45377153	ENSG00000254427.1_45376922_45377153	ENSG00000254427	LINC02696	islet	alternative_splicing	combinatorial	AS_11_67	TRUE	TRUE	TRUE	TRUE	FALSE	FALSE			TRUE	ambiguous	In LD with an eQTL in iPSC-PPC and/or adult whole pancreas
islet_0_ENSG00000254427.1_45377430_45378204	ENSG00000254427.1_45377430_45378204	ENSG00000254427	LINC02696	islet	alternative_splicing	combinatorial	AS_11_67	TRUE	TRUE	TRUE	TRUE	TRUE	FALSE			TRUE	ambiguous	In LD with an eQTL in iPSC-PPC and/or adult whole pancreas
pancreas_0_chr11:308438:309013:clu_5104:ENSG00000185885.15	chr11:308438:309013:clu_5104:ENSG00000185885.15	ENSG00000185885	IFITM1	pancreas	alternative_splicing	combinatorial	AS_11_68	TRUE	TRUE	TRUE	TRUE	TRUE	TRUE			TRUE	ambiguous	In LD with an eQTL in iPSC-PPC and/or adult islets
pancreas_0_chr11:308438:309013:clu_5104:ENSG00000185201.16	chr11:308438:309013:clu_5104:ENSG00000185201.16	ENSG00000185201	IFITM2	pancreas	alternative_splicing	combinatorial	AS_11_68	TRUE	TRUE	TRUE	TRUE	TRUE	TRUE			TRUE	ambiguous	In LD with an eQTL in iPSC-PPC and/or adult islets
pancreas_0_chr11:6394041:6394178:clu_5437:ENSG00000166311.9	chr11:6394041:6394178:clu_5437:ENSG00000166311.9	ENSG00000166311	SMPD1	pancreas	alternative_splicing	combinatorial	AS_11_69	TRUE	TRUE	TRUE	FALSE	FALSE	TRUE			TRUE	whole pancreas-unique	N/A
pancreas_0_chr11:6395701:6395786:clu_5438:ENSG00000166313.18	chr11:6395701:6395786:clu_5438:ENSG00000166313.18	ENSG00000166313	APBB1	pancreas	alternative_splicing	combinatorial	AS_11_69	TRUE	TRUE	TRUE	FALSE	FALSE	TRUE			TRUE	whole pancreas-unique	N/A
ipsc-ppc_0_ENST00000310109	ENST00000310109	ENSG00000175536	LIPT2	ipsc-ppc	alternative_splicing	combinatorial	AS_11_7	TRUE	TRUE	TRUE	FALSE	FALSE	FALSE			TRUE	ipsc_ppc-unique	N/A
ipsc-ppc_0_ENST00000527115	ENST00000527115	ENSG00000175536	LIPT2	ipsc-ppc	alternative_splicing	combinatorial	AS_11_7	TRUE	TRUE	TRUE	FALSE	FALSE	FALSE			TRUE	ipsc_ppc-unique	N/A
islet_0_ENSG00000014138.4_65046201_65046394	ENSG00000014138.4_65046201_65046394	ENSG00000014138	POLA2	islet	alternative_splicing	combinatorial	AS_11_70	TRUE	TRUE	TRUE	TRUE	FALSE	TRUE			TRUE	ambiguous	In LD with an eQTL in iPSC-PPC
pancreas_0_chr11:65295990:65297120:clu_6549:ENSG00000014138.8	chr11:65295990:65297120:clu_6549:ENSG00000014138.8	ENSG00000014138	POLA2	pancreas	alternative_splicing	combinatorial	AS_11_70	TRUE	TRUE	TRUE	TRUE	TRUE	TRUE			TRUE	ambiguous	In LD with an eQTL in iPSC-PPC
pancreas_0_chr11:65295990:65297120:clu_6549:ENSG00000149798.4	chr11:65295990:65297120:clu_6549:ENSG00000149798.4	ENSG00000149798	CDC42EP2	pancreas	alternative_splicing	combinatorial	AS_11_70	TRUE	TRUE	TRUE	TRUE	TRUE	TRUE			TRUE	ambiguous	In LD with an eQTL in iPSC-PPC
pancreas_0_chr11:71448885:71451690:clu_6956:ENSG00000254682.1	chr11:71448885:71451690:clu_6956:ENSG00000254682.1	ENSG00000254682	AP002387.2	pancreas	alternative_splicing	combinatorial	AS_11_71	TRUE	TRUE	TRUE	FALSE	TRUE	TRUE			TRUE	adult-shared	N/A
islet_0_ENSG00000172890.7_71187079_71188484	ENSG00000172890.7_71187079_71188484	ENSG00000172890	NADSYN1	islet	alternative_splicing	combinatorial	AS_11_71	TRUE	TRUE	TRUE	FALSE	FALSE	TRUE			TRUE	adult-shared	N/A
pancreas_0_chr11:71474526:71478395:clu_6958:ENSG00000172890.11	chr11:71474526:71478395:clu_6958:ENSG00000172890.11	ENSG00000172890	NADSYN1	pancreas	alternative_splicing	combinatorial	AS_11_71	TRUE	TRUE	TRUE	FALSE	TRUE	TRUE			TRUE	adult-shared	N/A
ipsc-ppc_0_ENST00000281038	ENST00000281038	ENSG00000137513	NARS2	ipsc-ppc	alternative_splicing	combinatorial	AS_11_72	TRUE	TRUE	TRUE	TRUE	TRUE	FALSE	same	zero	TRUE	fetal-islet	N/A
islet_0_ENSG00000137513.5_78147007_78147860	ENSG00000137513.5_78147007_78147860	ENSG00000137513	NARS2	islet	alternative_splicing	combinatorial	AS_11_72	TRUE	TRUE	TRUE	TRUE	FALSE	FALSE	same	zero	TRUE	fetal-islet	N/A
ipsc-ppc_0_ENST00000304271	ENST00000304271	ENSG00000171067	C11orf24	ipsc-ppc	alternative_splicing	combinatorial	AS_11_73	TRUE	TRUE	TRUE	FALSE	TRUE	TRUE	same	same	TRUE	fetal-adult	N/A
pancreas_0_chr11:68263866:68268054:clu_6871:ENSG00000171067.10	chr11:68263866:68268054:clu_6871:ENSG00000171067.10	ENSG00000171067	C11orf24	pancreas	alternative_splicing	combinatorial	AS_11_73	TRUE	TRUE	TRUE	FALSE	TRUE	FALSE	same	same	TRUE	fetal-adult	N/A
islet_0_ENSG00000171067.6_68034569_68034865	ENSG00000171067.6_68034569_68034865	ENSG00000171067	C11orf24	islet	alternative_splicing	combinatorial	AS_11_73	TRUE	TRUE	TRUE	FALSE	TRUE	TRUE	same	same	TRUE	fetal-adult	N/A
ipsc-ppc_0_ENST00000354685	ENST00000354685	ENSG00000179532	DNHD1	ipsc-ppc	alternative_splicing	combinatorial	AS_11_74	TRUE	TRUE	TRUE	FALSE	TRUE	FALSE	same	zero	TRUE	fetal-islet	N/A
islet_0_ENSG00000179532.8_6518815_6520191	ENSG00000179532.8_6518815_6520191	ENSG00000179532	DNHD1	islet	alternative_splicing	combinatorial	AS_11_74	TRUE	TRUE	TRUE	FALSE	FALSE	FALSE	same	zero	TRUE	fetal-islet	N/A
pancreas_0_chr11:71793481:71796017:clu_6969:ENSG00000158483.15	chr11:71793481:71796017:clu_6969:ENSG00000158483.15	ENSG00000158483	FAM86C1	pancreas	alternative_splicing	combinatorial	AS_11_75	TRUE	TRUE	TRUE	FALSE	TRUE	FALSE	same	same	TRUE	fetal-adult	N/A
ipsc-ppc_0_ENST00000359244	ENST00000359244	ENSG00000158483	FAM86C1	ipsc-ppc	alternative_splicing	combinatorial	AS_11_75	TRUE	TRUE	TRUE	FALSE	TRUE	TRUE	same	same	TRUE	fetal-adult	N/A
islet_0_ENSG00000158483.11_71498556_71498678	ENSG00000158483.11_71498556_71498678	ENSG00000158483	FAM86C1	islet	alternative_splicing	combinatorial	AS_11_75	TRUE	TRUE	TRUE	FALSE	FALSE	TRUE	same	same	TRUE	fetal-adult	N/A
ipsc-ppc_0_ENST00000415229	ENST00000415229	ENSG00000162174	ASRGL1	ipsc-ppc	alternative_splicing	combinatorial	AS_11_76	TRUE	TRUE	TRUE	TRUE	FALSE	FALSE	same	zero	TRUE	fetal-islet	N/A
islet_0_ENSG00000162174.8_62158970_62159104	ENSG00000162174.8_62158970_62159104	ENSG00000162174	ASRGL1	islet	alternative_splicing	combinatorial	AS_11_76	TRUE	TRUE	TRUE	TRUE	FALSE	FALSE	same	zero	TRUE	fetal-islet	N/A
islet_0_ENSG00000110090.8_68522088_68522319	ENSG00000110090.8_68522088_68522319	ENSG00000110090	CPT1A	islet	alternative_splicing	combinatorial	AS_11_77	TRUE	TRUE	TRUE	FALSE	FALSE	FALSE	different	zero	TRUE	fetal-islet	N/A
ipsc-ppc_0_ENST00000443940	ENST00000443940	ENSG00000132749	TESMIN	ipsc-ppc	alternative_splicing	combinatorial	AS_11_77	TRUE	TRUE	TRUE	FALSE	TRUE	FALSE	different	zero	TRUE	fetal-islet	N/A
ipsc-ppc_0_ENST00000453096	ENST00000453096	ENSG00000110768	GTF2H1	ipsc-ppc	alternative_splicing	combinatorial	AS_11_78	TRUE	TRUE	TRUE	FALSE	TRUE	FALSE	same	zero	TRUE	fetal-islet	N/A
islet_0_ENSG00000110768.7_18362808_18363505	ENSG00000110768.7_18362808_18363505	ENSG00000110768	GTF2H1	islet	alternative_splicing	combinatorial	AS_11_78	TRUE	TRUE	TRUE	FALSE	FALSE	FALSE	same	zero	TRUE	fetal-islet	N/A
ipsc-ppc_0_ENST00000458169	ENST00000458169	ENSG00000137474	MYO7A	ipsc-ppc	alternative_splicing	combinatorial	AS_11_79	TRUE	TRUE	TRUE	TRUE	TRUE	FALSE	same	zero	TRUE	fetal-islet	N/A
islet_0_ENSG00000137474.15_76893469_76893645	ENSG00000137474.15_76893469_76893645	ENSG00000137474	MYO7A	islet	alternative_splicing	combinatorial	AS_11_79	TRUE	TRUE	TRUE	TRUE	FALSE	FALSE	same	zero	TRUE	fetal-islet	N/A
ipsc-ppc_0_ENST00000544615	ENST00000544615	ENSG00000175567	UCP2	ipsc-ppc	alternative_splicing	combinatorial	AS_11_8	TRUE	TRUE	TRUE	FALSE	FALSE	FALSE			TRUE	ipsc_ppc-unique	N/A
ipsc-ppc_0_ENST00000310473	ENST00000310473	ENSG00000175567	UCP2	ipsc-ppc	alternative_splicing	combinatorial	AS_11_8	TRUE	TRUE	TRUE	FALSE	FALSE	FALSE			TRUE	ipsc_ppc-unique	N/A
ipsc-ppc_0_ENST00000526601	ENST00000526601	ENSG00000005801	ZNF195	ipsc-ppc	alternative_splicing	combinatorial	AS_11_80	TRUE	TRUE	TRUE	FALSE	FALSE	FALSE	same	zero	TRUE	fetal-islet	N/A
islet_0_ENSG00000005801.12_3398847_3399130	ENSG00000005801.12_3398847_3399130	ENSG00000005801	ZNF195	islet	alternative_splicing	combinatorial	AS_11_80	TRUE	TRUE	TRUE	FALSE	FALSE	FALSE	same	zero	TRUE	fetal-islet	N/A
pancreas_0_chr11:74852082:74906239:clu_7100:ENSG00000166435.15	chr11:74852082:74906239:clu_7100:ENSG00000166435.15	ENSG00000166435	XRRA1	pancreas	alternative_splicing	combinatorial	AS_11_81	TRUE	TRUE	TRUE	FALSE	TRUE	FALSE	same	same	TRUE	fetal-adult	N/A
islet_0_ENSG00000166435.11_74559160_74559507	ENSG00000166435.11_74559160_74559507	ENSG00000166435	XRRA1	islet	alternative_splicing	combinatorial	AS_11_81	TRUE	TRUE	TRUE	FALSE	TRUE	TRUE	same	same	TRUE	fetal-adult	N/A
ipsc-ppc_0_ENST00000527087	ENST00000527087	ENSG00000166435	XRRA1	ipsc-ppc	alternative_splicing	combinatorial	AS_11_81	TRUE	TRUE	TRUE	FALSE	TRUE	TRUE	same	same	TRUE	fetal-adult	N/A
pancreas_0_chr11:117195915:117203002:clu_7591:ENSG00000149591.16	chr11:117195915:117203002:clu_7591:ENSG00000149591.16	ENSG00000149591	TAGLN	pancreas	alternative_splicing	combinatorial	AS_11_82	TRUE	TRUE	TRUE	TRUE	TRUE	FALSE	different	same	TRUE	fetal-adult	N/A
islet_0_ENSG00000160613.8_117078686_117079452	ENSG00000160613.8_117078686_117079452	ENSG00000160613	PCSK7	islet	alternative_splicing	combinatorial	AS_11_82	TRUE	TRUE	TRUE	TRUE	TRUE	TRUE	different	same	TRUE	fetal-adult	N/A
ipsc-ppc_0_ENST00000530649	ENST00000530649	ENSG00000149591	TAGLN	ipsc-ppc	alternative_splicing	combinatorial	AS_11_82	TRUE	TRUE	TRUE	TRUE	TRUE	TRUE	different	same	TRUE	fetal-adult	N/A
ipsc-ppc_0_ENST00000531151	ENST00000531151	ENSG00000126391	FRMD8	ipsc-ppc	alternative_splicing	combinatorial	AS_11_83	TRUE	TRUE	TRUE	TRUE	TRUE	TRUE	different	zero	TRUE	ambiguous	In LD with an eQTL in adult whole pancreas
islet_0_ENSG00000172757.8_65624564_65625014	ENSG00000172757.8_65624564_65625014	ENSG00000172757	CFL1	islet	alternative_splicing	combinatorial	AS_11_83	TRUE	TRUE	TRUE	TRUE	TRUE	TRUE	different	zero	TRUE	ambiguous	In LD with an eQTL in adult whole pancreas
islet_0_ENSG00000166788.5_18127454_18127638	ENSG00000166788.5_18127454_18127638	ENSG00000166788	SAAL1	islet	alternative_splicing	combinatorial	AS_11_84	TRUE	TRUE	TRUE	FALSE	FALSE	FALSE	same	zero	TRUE	fetal-islet	N/A
ipsc-ppc_0_ENST00000531751	ENST00000531751	ENSG00000166788	SAAL1	ipsc-ppc	alternative_splicing	combinatorial	AS_11_84	TRUE	TRUE	TRUE	FALSE	TRUE	FALSE	same	zero	TRUE	fetal-islet	N/A
islet_0_ENSG00000213445.4_65413692_65413849	ENSG00000213445.4_65413692_65413849	ENSG00000213445	SIPA1	islet	alternative_splicing	combinatorial	AS_11_85	TRUE	TRUE	TRUE	TRUE	FALSE	FALSE	same	zero	TRUE	fetal-islet	N/A
ipsc-ppc_0_ENST00000534313	ENST00000534313	ENSG00000213445	SIPA1	ipsc-ppc	alternative_splicing	combinatorial	AS_11_85	TRUE	TRUE	TRUE	TRUE	TRUE	FALSE	same	zero	TRUE	fetal-islet	N/A
ipsc-ppc_0_ENST00000535789	ENST00000535789	ENSG00000184743	ATL3	ipsc-ppc	alternative_splicing	combinatorial	AS_11_86	TRUE	TRUE	TRUE	FALSE	TRUE	FALSE	same	zero	TRUE	fetal-islet	N/A
islet_0_ENSG00000184743.8_63438762_63439393	ENSG00000184743.8_63438762_63439393	ENSG00000184743	ATL3	islet	alternative_splicing	combinatorial	AS_11_86	TRUE	TRUE	TRUE	FALSE	FALSE	FALSE	same	zero	TRUE	fetal-islet	N/A
islet_0_ENSG00000132749.6_68512341_68512579	ENSG00000132749.6_68512341_68512579	ENSG00000132749	TESMIN	islet	alternative_splicing	combinatorial	AS_11_87	TRUE	TRUE	TRUE	FALSE	FALSE	FALSE	same	zero	TRUE	fetal-islet	N/A
ipsc-ppc_0_ENST00000540869	ENST00000540869	ENSG00000132749	TESMIN	ipsc-ppc	alternative_splicing	combinatorial	AS_11_87	TRUE	TRUE	TRUE	FALSE	FALSE	FALSE	same	zero	TRUE	fetal-islet	N/A
islet_0_ENSG00000110060.4_125765802_125766225	ENSG00000110060.4_125765802_125766225	ENSG00000110060	PUS3	islet	alternative_splicing	combinatorial	AS_11_88	TRUE	TRUE	TRUE	FALSE	FALSE	FALSE	same	zero	TRUE	fetal-islet	N/A
ipsc-ppc_0_ENST00000613398	ENST00000613398	ENSG00000110060	PUS3	ipsc-ppc	alternative_splicing	combinatorial	AS_11_88	TRUE	TRUE	TRUE	FALSE	FALSE	FALSE	same	zero	TRUE	fetal-islet	N/A
pancreas_0_chr11:428199:428358:clu_5126:ENSG00000185101.12	chr11:428199:428358:clu_5126:ENSG00000185101.12	ENSG00000185101	ANO9	pancreas	alternative_splicing	combinatorial	AS_11_89	TRUE	TRUE	TRUE	TRUE	TRUE	FALSE	zero	same	TRUE	ambiguous	In LD with an eQTL in adult islets
ipsc-ppc_0_ENST00000524802	ENST00000524802	ENSG00000185101	ANO9	ipsc-ppc	alternative_splicing	combinatorial	AS_11_89	TRUE	TRUE	TRUE	TRUE	TRUE	TRUE	zero	same	TRUE	ambiguous	In LD with an eQTL in adult islets
ipsc-ppc_0_ENST00000317459	ENST00000317459	ENSG00000149743	TRPT1	ipsc-ppc	alternative_splicing	combinatorial	AS_11_9	TRUE	TRUE	TRUE	FALSE	FALSE	TRUE	different	zero	TRUE	ambiguous	In LD with an eQTL in adult whole pancreas
ipsc-ppc_0_ENST00000394547	ENST00000394547	ENSG00000149743	TRPT1	ipsc-ppc	alternative_splicing	combinatorial	AS_11_9	TRUE	TRUE	TRUE	FALSE	TRUE	TRUE	different	zero	TRUE	ambiguous	In LD with an eQTL in adult whole pancreas
islet_0_ENSG00000173113.2_64083932_64085556	ENSG00000173113.2_64083932_64085556	ENSG00000173113	TRMT112	islet	alternative_splicing	combinatorial	AS_11_9	TRUE	TRUE	TRUE	FALSE	TRUE	TRUE	different	zero	TRUE	ambiguous	In LD with an eQTL in adult whole pancreas
pancreas_0_chr11:64237222:64237420:clu_6412:ENSG00000173511.9	chr11:64237222:64237420:clu_6412:ENSG00000173511.9	ENSG00000173511	VEGFB	pancreas	alternative_splicing	combinatorial	AS_11_90	TRUE	TRUE	TRUE	TRUE	FALSE	FALSE	zero	same	TRUE	fetal-whole-pancreas	N/A
ipsc-ppc_0_ENST00000309422	ENST00000309422	ENSG00000173511	VEGFB	ipsc-ppc	alternative_splicing	combinatorial	AS_11_90	TRUE	TRUE	TRUE	TRUE	FALSE	TRUE	zero	same	TRUE	fetal-whole-pancreas	N/A
pancreas_0_chr11:654051:674536:clu_5188:ENSG00000177030.16	chr11:654051:674536:clu_5188:ENSG00000177030.16	ENSG00000177030	DEAF1	pancreas	alternative_splicing	combinatorial	AS_11_91	TRUE	TRUE	TRUE	FALSE	TRUE	FALSE	zero	same	TRUE	ambiguous	In LD with an eQTL in adult islets
ipsc-ppc_0_ENST00000526790	ENST00000526790	ENSG00000177030	DEAF1	ipsc-ppc	alternative_splicing	combinatorial	AS_11_91	TRUE	TRUE	TRUE	FALSE	TRUE	TRUE	zero	same	TRUE	ambiguous	In LD with an eQTL in adult islets
ipsc-ppc_0_ENST00000526415	ENST00000526415	ENSG00000087884	AAMDC	ipsc-ppc	alternative_splicing	combinatorial	AS_11_92	TRUE	TRUE	TRUE	FALSE	TRUE	TRUE	zero	same	TRUE	ambiguous	In LD with an eQTL in adult islets
pancreas_0_chr11:77842628:77855345:clu_7194:ENSG00000087884.14	chr11:77842628:77855345:clu_7194:ENSG00000087884.14	ENSG00000087884	AAMDC	pancreas	alternative_splicing	combinatorial	AS_11_92	TRUE	TRUE	TRUE	FALSE	TRUE	TRUE	zero	same	TRUE	ambiguous	In LD with an eQTL in adult islets
pancreas_0_chr11:74594116:74604692:clu_7092:ENSG00000077514.8	chr11:74594116:74604692:clu_7092:ENSG00000077514.8	ENSG00000077514	POLD3	pancreas	alternative_splicing	combinatorial	AS_11_93	TRUE	TRUE	TRUE	FALSE	TRUE	FALSE			TRUE	adult-shared	N/A
islet_0_ENSG00000077514.4_74306192_74306547	ENSG00000077514.4_74306192_74306547	ENSG00000077514	POLD3	islet	alternative_splicing	combinatorial	AS_11_93	TRUE	TRUE	TRUE	FALSE	FALSE	TRUE			TRUE	adult-shared	N/A
islet_0_ENSG00000110455.9_44103615_44103742	ENSG00000110455.9_44103615_44103742	ENSG00000110455	ACCS	islet	alternative_splicing	combinatorial	AS_11_94	TRUE	TRUE	TRUE	FALSE	FALSE	TRUE			TRUE	adult-shared	N/A
pancreas_0_chr11:44082192:44083169:clu_5925:ENSG00000110455.13	chr11:44082192:44083169:clu_5925:ENSG00000110455.13	ENSG00000110455	ACCS	pancreas	alternative_splicing	combinatorial	AS_11_94	TRUE	TRUE	TRUE	FALSE	TRUE	FALSE			TRUE	adult-shared	N/A
pancreas_0_chr11:3039931:3040896:clu_5365:ENSG00000110619.17	chr11:3039931:3040896:clu_5365:ENSG00000110619.17	ENSG00000110619	CARS1	pancreas	alternative_splicing	combinatorial	AS_11_95	TRUE	TRUE	TRUE	TRUE	TRUE	FALSE			TRUE	ambiguous	In LD with an eQTL in iPSC-PPC
islet_0_ENSG00000110619.12_3047906_3050673	ENSG00000110619.12_3047906_3050673	ENSG00000110619	CARS1	islet	alternative_splicing	combinatorial	AS_11_95	TRUE	TRUE	TRUE	TRUE	TRUE	TRUE			TRUE	ambiguous	In LD with an eQTL in iPSC-PPC
islet_0_ENSG00000110651.7_2397407_2397587	ENSG00000110651.7_2397407_2397587	ENSG00000110651	CD81	islet	alternative_splicing	combinatorial	AS_11_96	TRUE	TRUE	TRUE	FALSE	TRUE	TRUE			TRUE	adult-shared	N/A
pancreas_0_chr11:2377615:2390412:clu_5331:ENSG00000110651.11	chr11:2377615:2390412:clu_5331:ENSG00000110651.11	ENSG00000110651	CD81	pancreas	alternative_splicing	combinatorial	AS_11_96	TRUE	TRUE	TRUE	FALSE	TRUE	FALSE			TRUE	adult-shared	N/A
pancreas_0_chr11:17878244:17988597:clu_5728:ENSG00000129158.10	chr11:17878244:17988597:clu_5728:ENSG00000129158.10	ENSG00000129158	SERGEF	pancreas	alternative_splicing	combinatorial	AS_11_97	TRUE	TRUE	TRUE	TRUE	TRUE	FALSE			TRUE	ambiguous	In LD with an eQTL in iPSC-PPC
islet_0_ENSG00000129158.6_17981000_17981183	ENSG00000129158.6_17981000_17981183	ENSG00000129158	SERGEF	islet	alternative_splicing	combinatorial	AS_11_97	TRUE	TRUE	TRUE	TRUE	FALSE	TRUE			TRUE	ambiguous	In LD with an eQTL in iPSC-PPC
islet_0_ENSG00000134809.4_57297592_57297766	ENSG00000134809.4_57297592_57297766	ENSG00000134809	TIMM10	islet	alternative_splicing	combinatorial	AS_11_98	TRUE	TRUE	TRUE	FALSE	TRUE	TRUE			TRUE	adult-shared	N/A
pancreas_0_chr11:57496164:57500779:clu_6116:ENSG00000149150.8	chr11:57496164:57500779:clu_6116:ENSG00000149150.8	ENSG00000149150	SLC43A1	pancreas	alternative_splicing	combinatorial	AS_11_98	TRUE	TRUE	TRUE	FALSE	TRUE	FALSE			TRUE	adult-shared	N/A
pancreas_0_chr11:43754121:43798320:clu_5916:ENSG00000149084.12	chr11:43754121:43798320:clu_5916:ENSG00000149084.12	ENSG00000149084	HSD17B12	pancreas	alternative_splicing	combinatorial	AS_11_99	TRUE	TRUE	TRUE	FALSE	TRUE	FALSE			TRUE	adult-shared	N/A
islet_0_ENSG00000149084.7_43876694_43878167	ENSG00000149084.7_43876694_43878167	ENSG00000149084	HSD17B12	islet	alternative_splicing	combinatorial	AS_11_99	TRUE	TRUE	TRUE	FALSE	TRUE	TRUE			TRUE	adult-shared	N/A
islet_0_ENSG00000149084.7_43776423_43777086	ENSG00000149084.7_43776423_43777086	ENSG00000149084	HSD17B12	islet	alternative_splicing	combinatorial	AS_11_99	TRUE	TRUE	TRUE	FALSE	TRUE	TRUE			TRUE	adult-shared	N/A
ipsc-ppc_0_ENST00000000412	ENST00000000412	ENSG00000003056	M6PR	ipsc-ppc	alternative_splicing	combinatorial	AS_12_1	TRUE	TRUE	TRUE	FALSE	FALSE	TRUE	zero	same	TRUE	fetal-whole-pancreas	N/A
pancreas_0_chr12:8946387:8949488:clu_2675:ENSG00000003056.7	chr12:8946387:8949488:clu_2675:ENSG00000003056.7	ENSG00000003056	M6PR	pancreas	alternative_splicing	combinatorial	AS_12_1	TRUE	TRUE	TRUE	FALSE	FALSE	TRUE	zero	same	TRUE	fetal-whole-pancreas	N/A
ipsc-ppc_0_ENST00000541507	ENST00000541507	ENSG00000003056	M6PR	ipsc-ppc	alternative_splicing	combinatorial	AS_12_1	TRUE	TRUE	TRUE	FALSE	FALSE	TRUE	zero	same	TRUE	fetal-whole-pancreas	N/A
ipsc-ppc_0_ENST00000544245	ENST00000544245	ENSG00000003056	M6PR	ipsc-ppc	alternative_splicing	combinatorial	AS_12_1	TRUE	TRUE	TRUE	FALSE	FALSE	TRUE	zero	same	TRUE	fetal-whole-pancreas	N/A
ipsc-ppc_0_ENST00000548125	ENST00000548125	ENSG00000151135	TMEM263	ipsc-ppc	alternative_splicing	combinatorial	AS_12_10	TRUE	TRUE	TRUE	FALSE	TRUE	TRUE	same	same	TRUE	fetal-adult	N/A
ipsc-ppc_0_ENST00000280756	ENST00000280756	ENSG00000151135	TMEM263	ipsc-ppc	alternative_splicing	combinatorial	AS_12_10	TRUE	TRUE	TRUE	FALSE	TRUE	TRUE	same	same	TRUE	fetal-adult	N/A
pancreas_0_chr12:106956065:106967111:clu_4291:ENSG00000151135.9	chr12:106956065:106967111:clu_4291:ENSG00000151135.9	ENSG00000151135	TMEM263	pancreas	alternative_splicing	combinatorial	AS_12_10	TRUE	TRUE	TRUE	FALSE	TRUE	FALSE	same	same	TRUE	fetal-adult	N/A
islet_0_ENSG00000151135.5_107350563_107350927	ENSG00000151135.5_107350563_107350927	ENSG00000151135	TMEM263	islet	alternative_splicing	combinatorial	AS_12_10	TRUE	TRUE	TRUE	FALSE	FALSE	TRUE	same	same	TRUE	fetal-adult	N/A
ipsc-ppc_0_ENST00000327554	ENST00000327554	ENSG00000183273	CCDC60	ipsc-ppc	alternative_splicing	combinatorial	AS_12_11	TRUE	FALSE	FALSE	FALSE	FALSE	FALSE			TRUE	ipsc_ppc-unique	N/A
ipsc-ppc_0_ENST00000536742	ENST00000536742	ENSG00000183273	CCDC60	ipsc-ppc	alternative_splicing	combinatorial	AS_12_11	TRUE	FALSE	FALSE	FALSE	FALSE	FALSE			TRUE	ipsc_ppc-unique	N/A
islet_0_ENSG00000204954.5_104348430_104348746	ENSG00000204954.5_104348430_104348746	ENSG00000204954	C12orf73	islet	alternative_splicing	combinatorial	AS_12_12	TRUE	TRUE	TRUE	FALSE	TRUE	TRUE	partial	same	TRUE	fetal-adult	N/A
ipsc-ppc_0_ENST00000378090	ENST00000378090	ENSG00000204954	C12orf73	ipsc-ppc	alternative_splicing	combinatorial	AS_12_12	TRUE	TRUE	TRUE	FALSE	TRUE	TRUE	partial	same	TRUE	fetal-adult	N/A
pancreas_0_chr12:103956748:103957140:clu_4217:ENSG00000204954.9	chr12:103956748:103957140:clu_4217:ENSG00000204954.9	ENSG00000204954	C12orf73	pancreas	alternative_splicing	combinatorial	AS_12_12	TRUE	TRUE	TRUE	FALSE	TRUE	FALSE	partial	same	TRUE	fetal-adult	N/A
islet_0_ENSG00000166598.8_104347164_104347423	ENSG00000166598.8_104347164_104347423	ENSG00000166598	HSP90B1	islet	alternative_splicing	combinatorial	AS_12_12	TRUE	TRUE	TRUE	FALSE	TRUE	TRUE	partial	same	TRUE	fetal-adult	N/A
islet_0_ENSG00000204954.5_104347192_104347312	ENSG00000204954.5_104347192_104347312	ENSG00000204954	C12orf73	islet	alternative_splicing	combinatorial	AS_12_12	TRUE	TRUE	TRUE	FALSE	TRUE	TRUE	partial	same	TRUE	fetal-adult	N/A
ipsc-ppc_0_ENST00000547945	ENST00000547945	ENSG00000204954	C12orf73	ipsc-ppc	alternative_splicing	combinatorial	AS_12_12	TRUE	TRUE	TRUE	FALSE	TRUE	TRUE	partial	same	TRUE	fetal-adult	N/A
ipsc-ppc_0_ENST00000393128	ENST00000393128	ENSG00000198015	MRPL42	ipsc-ppc	alternative_splicing	combinatorial	AS_12_13	TRUE	TRUE	TRUE	FALSE	TRUE	FALSE			TRUE	ambiguous	In LD with an eQTL in adult whole pancreas and/or adult islets
ipsc-ppc_0_ENST00000552938	ENST00000552938	ENSG00000198015	MRPL42	ipsc-ppc	alternative_splicing	combinatorial	AS_12_13	TRUE	TRUE	TRUE	FALSE	TRUE	FALSE			TRUE	ambiguous	In LD with an eQTL in adult whole pancreas and/or adult islets
ipsc-ppc_0_ENST00000397333	ENST00000397333	ENSG00000185163	DDX51	ipsc-ppc	alternative_splicing	combinatorial	AS_12_14	TRUE	TRUE	TRUE	TRUE	TRUE	TRUE	partial	same	TRUE	fetal-adult	N/A
islet_0_ENSG00000185163.5_132621139_132623843	ENSG00000185163.5_132621139_132623843	ENSG00000185163	DDX51	islet	alternative_splicing	combinatorial	AS_12_14	TRUE	TRUE	TRUE	TRUE	TRUE	TRUE	partial	same	TRUE	fetal-adult	N/A
islet_0_ENSG00000185684.8_132610921_132613029	ENSG00000185684.8_132610921_132613029	ENSG00000185684	EP400P1	islet	alternative_splicing	combinatorial	AS_12_14	TRUE	TRUE	TRUE	TRUE	TRUE	TRUE	partial	same	TRUE	fetal-adult	N/A
pancreas_0_chr12:132141020:132141103:clu_4981:ENSG00000185163.9	chr12:132141020:132141103:clu_4981:ENSG00000185163.9	ENSG00000185163	DDX51	pancreas	alternative_splicing	combinatorial	AS_12_14	TRUE	TRUE	TRUE	TRUE	TRUE	FALSE	partial	same	TRUE	fetal-adult	N/A
ipsc-ppc_0_ENST00000545991	ENST00000545991	ENSG00000185163	DDX51	ipsc-ppc	alternative_splicing	combinatorial	AS_12_14	TRUE	TRUE	TRUE	TRUE	TRUE	TRUE	partial	same	TRUE	fetal-adult	N/A
ipsc-ppc_0_ENST00000539351	ENST00000539351	ENSG00000185684	EP400P1	ipsc-ppc	alternative_splicing	combinatorial	AS_12_14	TRUE	TRUE	TRUE	TRUE	TRUE	TRUE	partial	same	TRUE	fetal-adult	N/A
ipsc-ppc_0_ENST00000603864	ENST00000603864	ENSG00000170545	SMAGP	ipsc-ppc	alternative_splicing	combinatorial	AS_12_15	TRUE	TRUE	TRUE	FALSE	TRUE	FALSE			TRUE	ambiguous	In LD with an eQTL in adult whole pancreas and/or adult islets
ipsc-ppc_0_ENST00000398453	ENST00000398453	ENSG00000170545	SMAGP	ipsc-ppc	alternative_splicing	combinatorial	AS_12_15	TRUE	TRUE	TRUE	TRUE	TRUE	FALSE			TRUE	ambiguous	In LD with an eQTL in adult whole pancreas and/or adult islets
ipsc-ppc_0_ENST00000529904	ENST00000529904	ENSG00000184209	SNRNP35	ipsc-ppc	alternative_splicing	combinatorial	AS_12_16	TRUE	TRUE	TRUE	TRUE	TRUE	TRUE	same	zero	TRUE	ambiguous	In LD with an eQTL in adult whole pancreas
islet_0_ENSG00000184209.14_123944070_123944447	ENSG00000184209.14_123944070_123944447	ENSG00000184209	SNRNP35	islet	alternative_splicing	combinatorial	AS_12_16	TRUE	TRUE	TRUE	TRUE	TRUE	TRUE	same	zero	TRUE	ambiguous	In LD with an eQTL in adult whole pancreas
ipsc-ppc_0_ENST00000412157	ENST00000412157	ENSG00000184209	SNRNP35	ipsc-ppc	alternative_splicing	combinatorial	AS_12_16	TRUE	TRUE	TRUE	TRUE	TRUE	TRUE	same	zero	TRUE	ambiguous	In LD with an eQTL in adult whole pancreas
ipsc-ppc_0_ENST00000550870	ENST00000550870	ENSG00000139620	KANSL2	ipsc-ppc	alternative_splicing	combinatorial	AS_12_17	TRUE	TRUE	TRUE	FALSE	FALSE	FALSE			TRUE	ipsc_ppc-unique	N/A
ipsc-ppc_0_ENST00000420613	ENST00000420613	ENSG00000139620	KANSL2	ipsc-ppc	alternative_splicing	combinatorial	AS_12_17	TRUE	TRUE	TRUE	FALSE	FALSE	FALSE			TRUE	ipsc_ppc-unique	N/A
ipsc-ppc_0_ENST00000434735	ENST00000434735	ENSG00000151148	UBE3B	ipsc-ppc	alternative_splicing	combinatorial	AS_12_18	TRUE	TRUE	TRUE	TRUE	TRUE	FALSE			TRUE	ambiguous	In LD with an eQTL in adult whole pancreas and/or adult islets
ipsc-ppc_0_ENST00000536398	ENST00000536398	ENSG00000151148	UBE3B	ipsc-ppc	alternative_splicing	combinatorial	AS_12_18	TRUE	TRUE	TRUE	TRUE	TRUE	FALSE			TRUE	ambiguous	In LD with an eQTL in adult whole pancreas and/or adult islets
ipsc-ppc_0_ENST00000652555	ENST00000652555	ENSG00000174989	FBXW8	ipsc-ppc	alternative_splicing	combinatorial	AS_12_19	TRUE	TRUE	TRUE	FALSE	TRUE	TRUE			TRUE	ambiguous	In LD with an eQTL in adult whole pancreas and/or adult islets
ipsc-ppc_0_ENST00000455858	ENST00000455858	ENSG00000174989	FBXW8	ipsc-ppc	alternative_splicing	combinatorial	AS_12_19	TRUE	TRUE	TRUE	FALSE	TRUE	TRUE			TRUE	ambiguous	In LD with an eQTL in adult whole pancreas and/or adult islets
islet_0_ENSG00000111640.10_6647267_6647537	ENSG00000111640.10_6647267_6647537	ENSG00000111640	GAPDH	islet	alternative_splicing	combinatorial	AS_12_2	TRUE	TRUE	TRUE	TRUE	TRUE	FALSE	same	zero	TRUE	fetal-islet	N/A
ipsc-ppc_0_ENST00000619601	ENST00000619601	ENSG00000111640	GAPDH	ipsc-ppc	alternative_splicing	combinatorial	AS_12_2	TRUE	TRUE	TRUE	TRUE	TRUE	FALSE	same	zero	TRUE	fetal-islet	N/A
ipsc-ppc_0_ENST00000229239	ENST00000229239	ENSG00000111640	GAPDH	ipsc-ppc	alternative_splicing	combinatorial	AS_12_2	TRUE	TRUE	TRUE	TRUE	TRUE	FALSE	same	zero	TRUE	fetal-islet	N/A
ipsc-ppc_0_ENST00000535024	ENST00000535024	ENSG00000275778	AC018630.2	ipsc-ppc	alternative_splicing	combinatorial	AS_12_20	TRUE	FALSE	FALSE	TRUE	TRUE	FALSE			TRUE	ambiguous	In LD with an eQTL in adult whole pancreas and/or adult islets
ipsc-ppc_0_ENST00000536668	ENST00000536668	ENSG00000275778	AC018630.2	ipsc-ppc	alternative_splicing	combinatorial	AS_12_20	TRUE	FALSE	FALSE	TRUE	TRUE	FALSE			TRUE	ambiguous	In LD with an eQTL in adult whole pancreas and/or adult islets
ipsc-ppc_0_ENST00000535295	ENST00000535295	ENSG00000173262	SLC2A14	ipsc-ppc	alternative_splicing	combinatorial	AS_12_21	TRUE	TRUE	TRUE	TRUE	FALSE	FALSE			TRUE	ipsc_ppc-unique	N/A
ipsc-ppc_0_ENST00000616981	ENST00000616981	ENSG00000173262	SLC2A14	ipsc-ppc	alternative_splicing	combinatorial	AS_12_21	TRUE	TRUE	TRUE	TRUE	FALSE	FALSE			TRUE	ipsc_ppc-unique	N/A
ipsc-ppc_0_ENST00000540016	ENST00000540016	ENSG00000139428	MMAB	ipsc-ppc	alternative_splicing	combinatorial	AS_12_22	TRUE	TRUE	TRUE	FALSE	TRUE	TRUE	zero	same	TRUE	ambiguous	In LD with an eQTL in adult islets
ipsc-ppc_1_ENST00000540016	ENST00000540016	ENSG00000139428	MMAB	ipsc-ppc	alternative_splicing	combinatorial	AS_12_22	TRUE	TRUE	TRUE	TRUE	TRUE	TRUE	zero	same	TRUE	ambiguous	In LD with an eQTL in adult islets
ipsc-ppc_2_ENST00000540016	ENST00000540016	ENSG00000139428	MMAB	ipsc-ppc	alternative_splicing	combinatorial	AS_12_22	TRUE	TRUE	TRUE	TRUE	TRUE	FALSE	zero	same	TRUE	ambiguous	In LD with an eQTL in adult islets
ipsc-ppc_0_ENST00000537496	ENST00000537496	ENSG00000139428	MMAB	ipsc-ppc	alternative_splicing	combinatorial	AS_12_22	TRUE	TRUE	TRUE	FALSE	TRUE	TRUE	zero	same	TRUE	ambiguous	In LD with an eQTL in adult islets
ipsc-ppc_0_ENST00000542390	ENST00000542390	ENSG00000139428	MMAB	ipsc-ppc	alternative_splicing	combinatorial	AS_12_22	TRUE	TRUE	TRUE	FALSE	FALSE	FALSE	zero	same	TRUE	ambiguous	In LD with an eQTL in adult islets
pancreas_0_chr12:109561329:109561420:clu_4360:ENSG00000139428.11	chr12:109561329:109561420:clu_4360:ENSG00000139428.11	ENSG00000139428	MMAB	pancreas	alternative_splicing	combinatorial	AS_12_22	TRUE	TRUE	TRUE	FALSE	TRUE	TRUE	zero	same	TRUE	ambiguous	In LD with an eQTL in adult islets
ipsc-ppc_1_ENST00000537496	ENST00000537496	ENSG00000139428	MMAB	ipsc-ppc	alternative_splicing	combinatorial	AS_12_22	TRUE	TRUE	TRUE	FALSE	TRUE	TRUE	zero	same	TRUE	ambiguous	In LD with an eQTL in adult islets
islet_0_ENSG00000139190.12_6571403_6574107	ENSG00000139190.12_6571403_6574107	ENSG00000139190	VAMP1	islet	alternative_splicing	combinatorial	AS_12_23	TRUE	TRUE	TRUE	TRUE	FALSE	FALSE	different	zero	TRUE	fetal-islet	N/A
ipsc-ppc_0_ENST00000543164	ENST00000543164	ENSG00000111639	MRPL51	ipsc-ppc	alternative_splicing	combinatorial	AS_12_23	TRUE	TRUE	TRUE	TRUE	TRUE	FALSE	different	zero	TRUE	fetal-islet	N/A
ipsc-ppc_0_ENST00000537701	ENST00000537701	ENSG00000111639	MRPL51	ipsc-ppc	alternative_splicing	combinatorial	AS_12_23	TRUE	TRUE	TRUE	TRUE	TRUE	FALSE	different	zero	TRUE	fetal-islet	N/A
ipsc-ppc_0_ENST00000574035	ENST00000574035	ENSG00000256594	AC010186.2	ipsc-ppc	alternative_splicing	combinatorial	AS_12_24	TRUE	TRUE	TRUE	FALSE	FALSE	TRUE			TRUE	ambiguous	In LD with an eQTL in adult whole pancreas and/or adult islets
ipsc-ppc_0_ENST00000575094	ENST00000575094	ENSG00000256594	AC010186.2	ipsc-ppc	alternative_splicing	combinatorial	AS_12_24	TRUE	TRUE	TRUE	FALSE	FALSE	TRUE			TRUE	ambiguous	In LD with an eQTL in adult whole pancreas and/or adult islets
islet_0_ENSG00000004700.11_21623903_21624032	ENSG00000004700.11_21623903_21624032	ENSG00000004700	RECQL	islet	alternative_splicing	combinatorial	AS_12_25	TRUE	TRUE	TRUE	FALSE	TRUE	TRUE			TRUE	ambiguous	In LD with an eQTL in iPSC-PPC and/or adult whole pancreas
islet_0_ENSG00000121350.11_21607716_21608226	ENSG00000121350.11_21607716_21608226	ENSG00000121350	PYROXD1	islet	alternative_splicing	combinatorial	AS_12_25	TRUE	TRUE	TRUE	FALSE	TRUE	TRUE			TRUE	ambiguous	In LD with an eQTL in iPSC-PPC and/or adult whole pancreas
islet_0_ENSG00000111254.3_4757620_4758213	ENSG00000111254.3_4757620_4758213	ENSG00000111254	AKAP3	islet	alternative_splicing	combinatorial	AS_12_26	TRUE	TRUE	TRUE	FALSE	TRUE	TRUE	partial	same	TRUE	fetal-adult	N/A
ipsc-ppc_0_ENST00000545571	ENST00000545571	ENSG00000010219	DYRK4	ipsc-ppc	alternative_splicing	combinatorial	AS_12_26	TRUE	TRUE	TRUE	FALSE	TRUE	TRUE	partial	same	TRUE	fetal-adult	N/A
pancreas_0_chr12:4605086:4610155:clu_2457:ENSG00000010219.13	chr12:4605086:4610155:clu_2457:ENSG00000010219.13	ENSG00000010219	DYRK4	pancreas	alternative_splicing	combinatorial	AS_12_26	TRUE	TRUE	TRUE	FALSE	TRUE	FALSE	partial	same	TRUE	fetal-adult	N/A
islet_0_ENSG00000010219.9_4716493_4716555	ENSG00000010219.9_4716493_4716555	ENSG00000010219	DYRK4	islet	alternative_splicing	combinatorial	AS_12_26	TRUE	TRUE	TRUE	FALSE	TRUE	TRUE	partial	same	TRUE	fetal-adult	N/A
islet_0_ENSG00000010610.5_6926296_6926496	ENSG00000010610.5_6926296_6926496	ENSG00000010610	CD4	islet	alternative_splicing	combinatorial	AS_12_27	FALSE	TRUE	TRUE	TRUE	TRUE	FALSE			TRUE	ambiguous	In LD with an eQTL in iPSC-PPC and/or adult whole pancreas
islet_0_ENSG00000089693.6_6858953_6859173	ENSG00000089693.6_6858953_6859173	ENSG00000089693	MLF2	islet	alternative_splicing	combinatorial	AS_12_27	TRUE	TRUE	TRUE	TRUE	TRUE	FALSE			TRUE	ambiguous	In LD with an eQTL in iPSC-PPC and/or adult whole pancreas
islet_0_ENSG00000028203.13_95692870_95696566	ENSG00000028203.13_95692870_95696566	ENSG00000028203	VEZT	islet	alternative_splicing	combinatorial	AS_12_28	TRUE	TRUE	TRUE	FALSE	TRUE	FALSE			TRUE	islet-unique	N/A
islet_0_ENSG00000180263.9_95478274_95478422	ENSG00000180263.9_95478274_95478422	ENSG00000180263	FGD6	islet	alternative_splicing	combinatorial	AS_12_28	TRUE	TRUE	TRUE	FALSE	TRUE	FALSE			TRUE	islet-unique	N/A
islet_0_ENSG00000062485.14_56677576_56677642	ENSG00000062485.14_56677576_56677642	ENSG00000062485	CS	islet	alternative_splicing	combinatorial	AS_12_29	TRUE	TRUE	TRUE	TRUE	TRUE	FALSE			TRUE	ambiguous	In LD with an eQTL in iPSC-PPC and/or adult whole pancreas
islet_0_ENSG00000144785.4_56679700_56679807	ENSG00000144785.4_56679700_56679807	ENSG00000144785	AC073896.1	islet	alternative_splicing	combinatorial	AS_12_29	TRUE	TRUE	FALSE	TRUE	TRUE	FALSE			TRUE	ambiguous	In LD with an eQTL in iPSC-PPC and/or adult whole pancreas
pancreas_0_chr12:54183959:54188951:clu_3454:ENSG00000123415.15	chr12:54183959:54188951:clu_3454:ENSG00000123415.15	ENSG00000123415	SMUG1	pancreas	alternative_splicing	combinatorial	AS_12_3	TRUE	TRUE	TRUE	TRUE	TRUE	FALSE	same	same	TRUE	fetal-adult	N/A
ipsc-ppc_0_ENST00000508394	ENST00000508394	ENSG00000123415	SMUG1	ipsc-ppc	alternative_splicing	combinatorial	AS_12_3	TRUE	TRUE	TRUE	TRUE	TRUE	TRUE	same	same	TRUE	fetal-adult	N/A
ipsc-ppc_0_ENST00000337581	ENST00000337581	ENSG00000123415	SMUG1	ipsc-ppc	alternative_splicing	combinatorial	AS_12_3	TRUE	TRUE	TRUE	TRUE	TRUE	TRUE	same	same	TRUE	fetal-adult	N/A
ipsc-ppc_0_ENST00000243112	ENST00000243112	ENSG00000123415	SMUG1	ipsc-ppc	alternative_splicing	combinatorial	AS_12_3	TRUE	TRUE	TRUE	TRUE	TRUE	TRUE	same	same	TRUE	fetal-adult	N/A
islet_0_ENSG00000123415.10_54575059_54578080	ENSG00000123415.10_54575059_54578080	ENSG00000123415	SMUG1	islet	alternative_splicing	combinatorial	AS_12_3	TRUE	TRUE	TRUE	TRUE	FALSE	TRUE	same	same	TRUE	fetal-adult	N/A
islet_0_ENSG00000070019.3_14774939_14775131	ENSG00000070019.3_14774939_14775131	ENSG00000070019	GUCY2C	islet	alternative_splicing	combinatorial	AS_12_30	FALSE	TRUE	TRUE	FALSE	FALSE	FALSE			TRUE	islet-unique	N/A
islet_0_ENSG00000121316.6_14720516_14721283	ENSG00000121316.6_14720516_14721283	ENSG00000121316	PLBD1	islet	alternative_splicing	combinatorial	AS_12_30	TRUE	TRUE	TRUE	FALSE	FALSE	FALSE			TRUE	islet-unique	N/A
pancreas_0_chr12:132943022:132945621:clu_5052:ENSG00000196458.10	chr12:132943022:132945621:clu_5052:ENSG00000196458.10	ENSG00000196458	ZNF605	pancreas	alternative_splicing	combinatorial	AS_12_31	TRUE	TRUE	TRUE	FALSE	TRUE	TRUE	partial	partial	TRUE	fetal-adult	N/A
islet_0_ENSG00000176915.10_133331261_133338474	ENSG00000176915.10_133331261_133338474	ENSG00000176915	ANKLE2	islet	alternative_splicing	combinatorial	AS_12_31	TRUE	TRUE	TRUE	FALSE	TRUE	TRUE	partial	partial	TRUE	fetal-adult	N/A
islet_0_ENSG00000176915.10_133310582_133310657	ENSG00000176915.10_133310582_133310657	ENSG00000176915	ANKLE2	islet	alternative_splicing	combinatorial	AS_12_31	TRUE	TRUE	TRUE	FALSE	FALSE	TRUE	partial	partial	TRUE	fetal-adult	N/A
islet_0_ENSG00000072609.13_133522207_133522383	ENSG00000072609.13_133522207_133522383	ENSG00000072609	CHFR	islet	alternative_splicing	combinatorial	AS_12_31	TRUE	TRUE	TRUE	FALSE	TRUE	TRUE	partial	partial	TRUE	fetal-adult	N/A
pancreas_0_chr12:132728163:132734385:clu_5024:ENSG00000176915.14	chr12:132728163:132734385:clu_5024:ENSG00000176915.14	ENSG00000176915	ANKLE2	pancreas	alternative_splicing	combinatorial	AS_12_31	TRUE	TRUE	TRUE	FALSE	TRUE	TRUE	partial	partial	TRUE	fetal-adult	N/A
ipsc-ppc_0_ENST00000542374	ENST00000542374	ENSG00000176915	ANKLE2	ipsc-ppc	alternative_splicing	combinatorial	AS_12_31	TRUE	TRUE	TRUE	FALSE	TRUE	TRUE	partial	partial	TRUE	fetal-adult	N/A
islet_0_ENSG00000127337.2_69783927_69784576	ENSG00000127337.2_69783927_69784576	ENSG00000127337	YEATS4	islet	alternative_splicing	combinatorial	AS_12_32	TRUE	TRUE	TRUE	FALSE	TRUE	FALSE			TRUE	islet-unique	N/A
islet_0_ENSG00000090382.2_69746933_69748014	ENSG00000090382.2_69746933_69748014	ENSG00000090382	LYZ	islet	alternative_splicing	combinatorial	AS_12_32	TRUE	TRUE	TRUE	FALSE	TRUE	FALSE			TRUE	islet-unique	N/A
islet_0_ENSG00000256950.2_122326715_122326900	ENSG00000256950.2_122326715_122326900	ENSG00000256950	AC069503.2	islet	alternative_splicing	combinatorial	AS_12_33	FALSE	TRUE	FALSE	FALSE	TRUE	FALSE			TRUE	islet-unique	N/A
islet_0_ENSG00000110801.9_122326637_122326900	ENSG00000110801.9_122326637_122326900	ENSG00000110801	PSMD9	islet	alternative_splicing	combinatorial	AS_12_33	TRUE	TRUE	TRUE	FALSE	TRUE	FALSE			TRUE	islet-unique	N/A
islet_0_ENSG00000255837.1_11149094_11150474	ENSG00000255837.1_11149094_11150474	ENSG00000255837	TAS2R20	islet	alternative_splicing	combinatorial	AS_12_34	FALSE	TRUE	TRUE	TRUE	TRUE	FALSE			TRUE	ambiguous	In LD with an eQTL in iPSC-PPC and/or adult whole pancreas
islet_0_ENSG00000111215.7_11034816_11035297	ENSG00000111215.7_11034816_11035297	ENSG00000111215	PRR4	islet	alternative_splicing	combinatorial	AS_12_34	TRUE	TRUE	TRUE	TRUE	TRUE	FALSE			TRUE	ambiguous	In LD with an eQTL in iPSC-PPC and/or adult whole pancreas
islet_0_ENSG00000111215.7_11324021_11324212	ENSG00000111215.7_11324021_11324212	ENSG00000111215	PRR4	islet	alternative_splicing	combinatorial	AS_12_34	TRUE	TRUE	TRUE	TRUE	TRUE	FALSE			TRUE	ambiguous	In LD with an eQTL in iPSC-PPC and/or adult whole pancreas
islet_0_ENSG00000212127.5_11324021_11324172	ENSG00000212127.5_11324021_11324172	ENSG00000212127	TAS2R14	islet	alternative_splicing	combinatorial	AS_12_34	FALSE	TRUE	TRUE	TRUE	TRUE	FALSE			TRUE	ambiguous	In LD with an eQTL in iPSC-PPC and/or adult whole pancreas
islet_0_ENSG00000247157.2_11708189_11710150	ENSG00000247157.2_11708189_11710150	ENSG00000247157	LINC01252	islet	alternative_splicing	combinatorial	AS_12_34	FALSE	TRUE	TRUE	TRUE	TRUE	FALSE			TRUE	ambiguous	In LD with an eQTL in iPSC-PPC and/or adult whole pancreas
islet_0_ENSG00000130035.2_4923503_4923944	ENSG00000130035.2_4923503_4923944	ENSG00000130035	GALNT8	islet	alternative_splicing	combinatorial	AS_12_35	TRUE	TRUE	TRUE	FALSE	TRUE	FALSE			TRUE	islet-unique	N/A
islet_0_ENSG00000151079.6_4959904_4960277	ENSG00000151079.6_4959904_4960277	ENSG00000151079	KCNA6	islet	alternative_splicing	combinatorial	AS_12_35	FALSE	TRUE	FALSE	FALSE	TRUE	FALSE			TRUE	islet-unique	N/A
islet_0_ENSG00000151079.6_4918342_4923944	ENSG00000151079.6_4918342_4923944	ENSG00000151079	KCNA6	islet	alternative_splicing	combinatorial	AS_12_35	FALSE	TRUE	FALSE	FALSE	TRUE	FALSE			TRUE	islet-unique	N/A
islet_0_ENSG00000111262.4_5020006_5027422	ENSG00000111262.4_5020006_5027422	ENSG00000111262	KCNA1	islet	alternative_splicing	combinatorial	AS_12_35	FALSE	TRUE	FALSE	FALSE	FALSE	FALSE			TRUE	islet-unique	N/A
islet_0_ENSG00000130035.2_4959904_4960277	ENSG00000130035.2_4959904_4960277	ENSG00000130035	GALNT8	islet	alternative_splicing	combinatorial	AS_12_35	TRUE	TRUE	TRUE	FALSE	TRUE	FALSE			TRUE	islet-unique	N/A
islet_0_ENSG00000111321.6_6497966_6499506	ENSG00000111321.6_6497966_6499506	ENSG00000111321	LTBR	islet	alternative_splicing	combinatorial	AS_12_36	TRUE	TRUE	TRUE	TRUE	FALSE	TRUE			TRUE	ambiguous	In LD with an eQTL in iPSC-PPC
pancreas_0_chr12:6386444:6387798:clu_2492:ENSG00000111321.10	chr12:6386444:6387798:clu_2492:ENSG00000111321.10	ENSG00000111321	LTBR	pancreas	alternative_splicing	combinatorial	AS_12_36	TRUE	TRUE	TRUE	TRUE	TRUE	FALSE			TRUE	ambiguous	In LD with an eQTL in iPSC-PPC
islet_0_ENSG00000111321.6_6493754_6493850	ENSG00000111321.6_6493754_6493850	ENSG00000111321	LTBR	islet	alternative_splicing	combinatorial	AS_12_36	TRUE	TRUE	TRUE	TRUE	TRUE	TRUE			TRUE	ambiguous	In LD with an eQTL in iPSC-PPC
islet_0_ENSG00000111361.8_124114944_124115080	ENSG00000111361.8_124114944_124115080	ENSG00000111361	EIF2B1	islet	alternative_splicing	combinatorial	AS_12_37	TRUE	TRUE	TRUE	FALSE	TRUE	TRUE			TRUE	ambiguous	In LD with an eQTL in iPSC-PPC and/or adult whole pancreas
islet_0_ENSG00000168778.7_124179389_124179523	ENSG00000168778.7_124179389_124179523	ENSG00000168778	TCTN2	islet	alternative_splicing	combinatorial	AS_12_37	TRUE	TRUE	TRUE	TRUE	TRUE	TRUE			TRUE	ambiguous	In LD with an eQTL in iPSC-PPC and/or adult whole pancreas
islet_0_ENSG00000185344.9_124242474_124246302	ENSG00000185344.9_124242474_124246302	ENSG00000185344	ATP6V0A2	islet	alternative_splicing	combinatorial	AS_12_37	TRUE	TRUE	TRUE	FALSE	TRUE	TRUE			TRUE	ambiguous	In LD with an eQTL in iPSC-PPC and/or adult whole pancreas
islet_0_ENSG00000111452.8_131471640_131472764	ENSG00000111452.8_131471640_131472764	ENSG00000111452	ADGRD1	islet	alternative_splicing	combinatorial	AS_12_38	TRUE	TRUE	TRUE	FALSE	TRUE	FALSE			TRUE	islet-unique	N/A
islet_0_ENSG00000256151.1_131474683_131475682	ENSG00000256151.1_131474683_131475682	ENSG00000256151	ADGRD1-AS1	islet	alternative_splicing	combinatorial	AS_12_38	FALSE	TRUE	FALSE	FALSE	TRUE	FALSE			TRUE	islet-unique	N/A
islet_0_ENSG00000111615.8_75895703_75895780	ENSG00000111615.8_75895703_75895780	ENSG00000111615	KRR1	islet	alternative_splicing	combinatorial	AS_12_39	TRUE	TRUE	TRUE	FALSE	TRUE	FALSE			FALSE	module_failed	Failed module requirements
islet_0_ENSG00000180481.6_75816684_75817820	ENSG00000180481.6_75816684_75817820	ENSG00000180481	GLIPR1L2	islet	alternative_splicing	combinatorial	AS_12_39	FALSE	TRUE	TRUE	FALSE	TRUE	FALSE			FALSE	module_failed	Failed module requirements
islet_0_ENSG00000180481.6_75824604_75826468	ENSG00000180481.6_75824604_75826468	ENSG00000180481	GLIPR1L2	islet	alternative_splicing	combinatorial	AS_12_39	FALSE	TRUE	TRUE	FALSE	TRUE	FALSE			FALSE	module_failed	Failed module requirements
ipsc-ppc_0_ENST00000257915	ENST00000257915	ENSG00000135457	TFCP2	ipsc-ppc	alternative_splicing	combinatorial	AS_12_4	TRUE	TRUE	TRUE	TRUE	TRUE	FALSE			TRUE	ambiguous	In LD with an eQTL in adult whole pancreas and/or adult islets
ipsc-ppc_0_ENST00000548115	ENST00000548115	ENSG00000135457	TFCP2	ipsc-ppc	alternative_splicing	combinatorial	AS_12_4	TRUE	TRUE	TRUE	TRUE	TRUE	FALSE			TRUE	ambiguous	In LD with an eQTL in adult whole pancreas and/or adult islets
islet_0_ENSG00000139351.10_102122426_102122991	ENSG00000139351.10_102122426_102122991	ENSG00000139351	SYCP3	islet	alternative_splicing	combinatorial	AS_12_40	FALSE	TRUE	TRUE	FALSE	TRUE	FALSE			TRUE	islet-unique	N/A
islet_0_ENSG00000111666.6_102120072_102123424	ENSG00000111666.6_102120072_102123424	ENSG00000111666	CHPT1	islet	alternative_splicing	combinatorial	AS_12_40	TRUE	TRUE	TRUE	FALSE	TRUE	FALSE			TRUE	islet-unique	N/A
pancreas_0_chr12:6904903:6905585:clu_2574:ENSG00000010626.14	chr12:6904903:6905585:clu_2574:ENSG00000010626.14	ENSG00000010626	LRRC23	pancreas	alternative_splicing	combinatorial	AS_12_41	TRUE	TRUE	TRUE	TRUE	TRUE	FALSE	different	different	TRUE	fetal-adult	N/A
islet_0_ENSG00000111671.5_6980757_6982161	ENSG00000111671.5_6980757_6982161	ENSG00000111671	SPSB2	islet	alternative_splicing	combinatorial	AS_12_41	TRUE	TRUE	TRUE	TRUE	TRUE	TRUE	different	different	TRUE	fetal-adult	N/A
ipsc-ppc_0_ENST00000412023	ENST00000412023	ENSG00000240370	RPL13P5	ipsc-ppc	alternative_splicing	combinatorial	AS_12_41	TRUE	FALSE	TRUE	TRUE	TRUE	TRUE	different	different	TRUE	fetal-adult	N/A
islet_0_ENSG00000111676.10_7050537_7051484	ENSG00000111676.10_7050537_7051484	ENSG00000111676	ATN1	islet	alternative_splicing	combinatorial	AS_12_41	TRUE	TRUE	TRUE	TRUE	TRUE	TRUE	different	different	TRUE	fetal-adult	N/A
islet_0_ENSG00000111674.4_7023491_7023823	ENSG00000111674.4_7023491_7023823	ENSG00000111674	ENO2	islet	alternative_splicing	combinatorial	AS_12_41	TRUE	TRUE	TRUE	TRUE	TRUE	TRUE	different	different	TRUE	fetal-adult	N/A
islet_0_ENSG00000111696.7_104208715_104208899	ENSG00000111696.7_104208715_104208899	ENSG00000111696	NT5DC3	islet	alternative_splicing	combinatorial	AS_12_42	TRUE	TRUE	TRUE	FALSE	TRUE	FALSE			TRUE	islet-unique	N/A
islet_0_ENSG00000166598.8_104340396_104340474	ENSG00000166598.8_104340396_104340474	ENSG00000166598	HSP90B1	islet	alternative_splicing	combinatorial	AS_12_42	TRUE	TRUE	TRUE	FALSE	TRUE	FALSE			TRUE	islet-unique	N/A
islet_0_ENSG00000111696.7_104166088_104171859	ENSG00000111696.7_104166088_104171859	ENSG00000111696	NT5DC3	islet	alternative_splicing	combinatorial	AS_12_42	TRUE	TRUE	TRUE	FALSE	TRUE	FALSE			TRUE	islet-unique	N/A
islet_0_ENSG00000123297.12_58176893_58177066	ENSG00000123297.12_58176893_58177066	ENSG00000123297	TSFM	islet	alternative_splicing	combinatorial	AS_12_43	TRUE	TRUE	TRUE	TRUE	TRUE	TRUE	different	different	TRUE	fetal-adult	N/A
pancreas_0_chr12:57773128:57783110:clu_3755:ENSG00000123297.17	chr12:57773128:57783110:clu_3755:ENSG00000123297.17	ENSG00000123297	TSFM	pancreas	alternative_splicing	combinatorial	AS_12_43	TRUE	TRUE	TRUE	FALSE	TRUE	TRUE	different	different	TRUE	fetal-adult	N/A
islet_0_ENSG00000123427.11_58174038_58176324	ENSG00000123427.11_58174038_58176324	ENSG00000123427	EEF1AKMT3	islet	alternative_splicing	combinatorial	AS_12_43	TRUE	TRUE	TRUE	TRUE	TRUE	TRUE	different	different	TRUE	fetal-adult	N/A
islet_0_ENSG00000257921.1_58176893_58177066	ENSG00000257921.1_58176893_58177066	ENSG00000257921	AC025165.3	islet	alternative_splicing	combinatorial	AS_12_43	TRUE	TRUE	FALSE	TRUE	TRUE	TRUE	different	different	TRUE	fetal-adult	N/A
ipsc-ppc_0_ENST00000257910	ENST00000257910	ENSG00000135452	TSPAN31	ipsc-ppc	alternative_splicing	combinatorial	AS_12_43	TRUE	TRUE	TRUE	TRUE	TRUE	TRUE	different	different	TRUE	fetal-adult	N/A
pancreas_0_chr12:57773128:57783110:clu_3755:ENSG00000123427.16	chr12:57773128:57783110:clu_3755:ENSG00000123427.16	ENSG00000123427	EEF1AKMT3	pancreas	alternative_splicing	combinatorial	AS_12_43	TRUE	TRUE	TRUE	FALSE	TRUE	TRUE	different	different	TRUE	fetal-adult	N/A
islet_0_ENSG00000127325.14_70087454_70087852	ENSG00000127325.14_70087454_70087852	ENSG00000127325	BEST3	islet	alternative_splicing	combinatorial	AS_12_44	FALSE	TRUE	TRUE	FALSE	TRUE	FALSE			TRUE	islet-unique	N/A
islet_0_ENSG00000127325.14_70077019_70078388	ENSG00000127325.14_70077019_70078388	ENSG00000127325	BEST3	islet	alternative_splicing	combinatorial	AS_12_44	FALSE	TRUE	TRUE	FALSE	TRUE	FALSE			TRUE	islet-unique	N/A
islet_0_ENSG00000258052.1_70206744_70206813	ENSG00000258052.1_70206744_70206813	ENSG00000258052	AC025263.2	islet	alternative_splicing	combinatorial	AS_12_45	FALSE	TRUE	FALSE	FALSE	FALSE	FALSE	partial	zero	TRUE	fetal-islet	N/A
islet_0_ENSG00000166268.6_70297424_70297624	ENSG00000166268.6_70297424_70297624	ENSG00000166268	MYRFL	islet	alternative_splicing	combinatorial	AS_12_45	FALSE	TRUE	TRUE	FALSE	TRUE	FALSE	partial	zero	TRUE	fetal-islet	N/A
ipsc-ppc_1_ENST00000550536	ENST00000550536	ENSG00000127328	RAB3IP	ipsc-ppc	alternative_splicing	combinatorial	AS_12_45	TRUE	TRUE	TRUE	FALSE	TRUE	FALSE	partial	zero	TRUE	fetal-islet	N/A
islet_0_ENSG00000127328.17_70195389_70195501	ENSG00000127328.17_70195389_70195501	ENSG00000127328	RAB3IP	islet	alternative_splicing	combinatorial	AS_12_45	TRUE	TRUE	TRUE	FALSE	TRUE	FALSE	partial	zero	TRUE	fetal-islet	N/A
islet_0_ENSG00000258052.1_70206558_70206657	ENSG00000258052.1_70206558_70206657	ENSG00000258052	AC025263.2	islet	alternative_splicing	combinatorial	AS_12_45	FALSE	TRUE	FALSE	FALSE	TRUE	FALSE	partial	zero	TRUE	fetal-islet	N/A
ipsc-ppc_0_ENST00000550536	ENST00000550536	ENSG00000127328	RAB3IP	ipsc-ppc	alternative_splicing	combinatorial	AS_12_45	TRUE	TRUE	TRUE	FALSE	TRUE	FALSE	partial	zero	TRUE	fetal-islet	N/A
islet_0_ENSG00000127328.17_70193989_70194117	ENSG00000127328.17_70193989_70194117	ENSG00000127328	RAB3IP	islet	alternative_splicing	combinatorial	AS_12_45	TRUE	TRUE	TRUE	FALSE	TRUE	FALSE	partial	zero	TRUE	fetal-islet	N/A
islet_0_ENSG00000127328.17_70205825_70206813	ENSG00000127328.17_70205825_70206813	ENSG00000127328	RAB3IP	islet	alternative_splicing	combinatorial	AS_12_45	TRUE	TRUE	TRUE	FALSE	TRUE	FALSE	partial	zero	TRUE	fetal-islet	N/A
islet_0_ENSG00000130787.9_123341568_123342564	ENSG00000130787.9_123341568_123342564	ENSG00000130787	HIP1R	islet	alternative_splicing	combinatorial	AS_12_46	TRUE	TRUE	TRUE	FALSE	TRUE	FALSE			TRUE	ambiguous	In LD with an eQTL in iPSC-PPC and/or adult whole pancreas
islet_0_ENSG00000130787.9_123338030_123338730	ENSG00000130787.9_123338030_123338730	ENSG00000130787	HIP1R	islet	alternative_splicing	combinatorial	AS_12_46	TRUE	TRUE	TRUE	TRUE	TRUE	FALSE			TRUE	ambiguous	In LD with an eQTL in iPSC-PPC and/or adult whole pancreas
islet_0_ENSG00000135437.5_56114932_56116442	ENSG00000135437.5_56114932_56116442	ENSG00000135437	RDH5	islet	alternative_splicing	combinatorial	AS_12_47	TRUE	TRUE	TRUE	TRUE	TRUE	TRUE			TRUE	ambiguous	In LD with an eQTL in iPSC-PPC and/or adult whole pancreas
islet_0_ENSG00000135437.5_56118106_56118489	ENSG00000135437.5_56118106_56118489	ENSG00000135437	RDH5	islet	alternative_splicing	combinatorial	AS_12_47	TRUE	TRUE	TRUE	TRUE	TRUE	TRUE			TRUE	ambiguous	In LD with an eQTL in iPSC-PPC and/or adult whole pancreas
islet_0_ENSG00000258311.1_56115473_56118487	ENSG00000258311.1_56115473_56118487	ENSG00000258311	AC009779.4	islet	alternative_splicing	combinatorial	AS_12_47	TRUE	TRUE	FALSE	TRUE	TRUE	TRUE			TRUE	ambiguous	In LD with an eQTL in iPSC-PPC and/or adult whole pancreas
islet_0_ENSG00000240771.2_58007223_58007299	ENSG00000240771.2_58007223_58007299	ENSG00000240771	ARHGEF25	islet	alternative_splicing	combinatorial	AS_12_48	TRUE	TRUE	TRUE	FALSE	TRUE	FALSE			TRUE	islet-unique	N/A
islet_0_ENSG00000135502.12_58017469_58018765	ENSG00000135502.12_58017469_58018765	ENSG00000135502	SLC26A10	islet	alternative_splicing	combinatorial	AS_12_48	TRUE	TRUE	TRUE	FALSE	TRUE	FALSE			TRUE	islet-unique	N/A
islet_0_ENSG00000135454.9_58017193_58020744	ENSG00000135454.9_58017193_58020744	ENSG00000135454	B4GALNT1	islet	alternative_splicing	combinatorial	AS_12_48	FALSE	TRUE	TRUE	FALSE	TRUE	FALSE			TRUE	islet-unique	N/A
islet_0_ENSG00000139531.8_56393117_56393374	ENSG00000139531.8_56393117_56393374	ENSG00000139531	SUOX	islet	alternative_splicing	combinatorial	AS_12_49	TRUE	TRUE	TRUE	TRUE	TRUE	TRUE			TRUE	ambiguous	In LD with an eQTL in iPSC-PPC
islet_0_ENSG00000197728.5_56437903_56438116	ENSG00000197728.5_56437903_56438116	ENSG00000197728	RPS26	islet	alternative_splicing	combinatorial	AS_12_49	TRUE	TRUE	TRUE	TRUE	TRUE	FALSE			TRUE	ambiguous	In LD with an eQTL in iPSC-PPC
pancreas_0_chr12:55997339:56002212:clu_3525:ENSG00000139531.12	chr12:55997339:56002212:clu_3525:ENSG00000139531.12	ENSG00000139531	SUOX	pancreas	alternative_splicing	combinatorial	AS_12_49	TRUE	TRUE	TRUE	TRUE	TRUE	FALSE			TRUE	ambiguous	In LD with an eQTL in iPSC-PPC
ipsc-ppc_0_ENST00000552671	ENST00000552671	ENSG00000135476	ESPL1	ipsc-ppc	alternative_splicing	combinatorial	AS_12_5	TRUE	TRUE	TRUE	TRUE	FALSE	FALSE			TRUE	ipsc_ppc-unique	N/A
ipsc-ppc_0_ENST00000257934	ENST00000257934	ENSG00000135476	ESPL1	ipsc-ppc	alternative_splicing	combinatorial	AS_12_5	TRUE	TRUE	TRUE	TRUE	FALSE	FALSE			TRUE	ipsc_ppc-unique	N/A
islet_0_ENSG00000184047.11_122692210_122693124	ENSG00000184047.11_122692210_122693124	ENSG00000184047	DIABLO	islet	alternative_splicing	combinatorial	AS_12_50	TRUE	TRUE	TRUE	TRUE	TRUE	FALSE			TRUE	ambiguous	In LD with an eQTL in iPSC-PPC and/or adult whole pancreas
islet_0_ENSG00000139719.5_122714111_122716974	ENSG00000139719.5_122714111_122716974	ENSG00000139719	VPS33A	islet	alternative_splicing	combinatorial	AS_12_50	TRUE	TRUE	TRUE	TRUE	TRUE	FALSE			TRUE	ambiguous	In LD with an eQTL in iPSC-PPC and/or adult whole pancreas
islet_0_ENSG00000176383.8_122689069_122693499	ENSG00000176383.8_122689069_122693499	ENSG00000176383	B3GNT4	islet	alternative_splicing	combinatorial	AS_12_50	TRUE	TRUE	TRUE	TRUE	TRUE	FALSE			TRUE	ambiguous	In LD with an eQTL in iPSC-PPC and/or adult whole pancreas
islet_0_ENSG00000256861.1_122692326_122693124	ENSG00000256861.1_122692326_122693124	ENSG00000256861	AC048338.1	islet	alternative_splicing	combinatorial	AS_12_50	FALSE	TRUE	FALSE	FALSE	TRUE	FALSE			TRUE	ambiguous	In LD with an eQTL in iPSC-PPC and/or adult whole pancreas
islet_0_ENSG00000155957.12_66554868_66554952	ENSG00000155957.12_66554868_66554952	ENSG00000155957	TMBIM4	islet	alternative_splicing	combinatorial	AS_12_51	TRUE	TRUE	TRUE	FALSE	TRUE	FALSE			TRUE	islet-unique	N/A
islet_0_ENSG00000155957.12_66529626_66531946	ENSG00000155957.12_66529626_66531946	ENSG00000155957	TMBIM4	islet	alternative_splicing	combinatorial	AS_12_51	TRUE	TRUE	TRUE	FALSE	FALSE	FALSE			TRUE	islet-unique	N/A
islet_0_ENSG00000168778.7_124192151_124192948	ENSG00000168778.7_124192151_124192948	ENSG00000168778	TCTN2	islet	alternative_splicing	combinatorial	AS_12_52	TRUE	TRUE	TRUE	TRUE	TRUE	FALSE			TRUE	ambiguous	In LD with an eQTL in iPSC-PPC and/or adult whole pancreas
islet_0_ENSG00000255839.1_124192149_124192324	ENSG00000255839.1_124192149_124192324	ENSG00000255839	AC117503.1	islet	alternative_splicing	combinatorial	AS_12_52	FALSE	TRUE	FALSE	TRUE	TRUE	FALSE			TRUE	ambiguous	In LD with an eQTL in iPSC-PPC and/or adult whole pancreas
islet_0_ENSG00000255819.2_10531965_10532391	ENSG00000255819.2_10531965_10532391	ENSG00000255819	KLRC4-KLRK1	islet	alternative_splicing	combinatorial	AS_12_53	FALSE	TRUE	FALSE	TRUE	TRUE	FALSE			TRUE	ambiguous	In LD with an eQTL in iPSC-PPC and/or adult whole pancreas
islet_0_ENSG00000213809.4_10531153_10532391	ENSG00000213809.4_10531153_10532391	ENSG00000213809	KLRK1	islet	alternative_splicing	combinatorial	AS_12_53	FALSE	TRUE	TRUE	TRUE	TRUE	FALSE			TRUE	ambiguous	In LD with an eQTL in iPSC-PPC and/or adult whole pancreas
ipsc-ppc_0_ENST00000543355	ENST00000543355	ENSG00000167272	POP5	ipsc-ppc	alternative_splicing	combinatorial	AS_12_54	TRUE	TRUE	TRUE	FALSE	TRUE	TRUE	zero	partial	TRUE	ambiguous	In LD with an eQTL in adult islets
pancreas_0_chr12:120579923:120580996:clu_4664:ENSG00000167272.10	chr12:120579923:120580996:clu_4664:ENSG00000167272.10	ENSG00000167272	POP5	pancreas	alternative_splicing	combinatorial	AS_12_54	TRUE	TRUE	TRUE	FALSE	TRUE	TRUE	zero	partial	TRUE	ambiguous	In LD with an eQTL in adult islets
pancreas_0_chr12:120446829:120457076:clu_4653:ENSG00000257218.5	chr12:120446829:120457076:clu_4653:ENSG00000257218.5	ENSG00000257218	GATC	pancreas	alternative_splicing	combinatorial	AS_12_54	TRUE	TRUE	TRUE	FALSE	TRUE	TRUE	zero	partial	TRUE	ambiguous	In LD with an eQTL in adult islets
pancreas_0_chr12:12979622:12980000:clu_2766:ENSG00000255621.1	chr12:12979622:12980000:clu_2766:ENSG00000255621.1	ENSG00000255621	AC023790.2	pancreas	alternative_splicing	combinatorial	AS_12_55	FALSE	TRUE	TRUE	FALSE	TRUE	TRUE			TRUE	adult-shared	N/A
islet_0_ENSG00000013583.4_13136395_13136669	ENSG00000013583.4_13136395_13136669	ENSG00000013583	HEBP1	islet	alternative_splicing	combinatorial	AS_12_55	TRUE	TRUE	TRUE	FALSE	FALSE	TRUE			TRUE	adult-shared	N/A
pancreas_0_chr12:12979622:12980000:clu_2766:ENSG00000247498.9	chr12:12979622:12980000:clu_2766:ENSG00000247498.9	ENSG00000247498	GPRC5D-AS1	pancreas	alternative_splicing	combinatorial	AS_12_55	TRUE	FALSE	TRUE	FALSE	TRUE	TRUE			TRUE	adult-shared	N/A
pancreas_0_chr12:50112301:50118493:clu_3269:ENSG00000178449.8	chr12:50112301:50118493:clu_3269:ENSG00000178449.8	ENSG00000178449	COX14	pancreas	alternative_splicing	combinatorial	AS_12_56	TRUE	TRUE	TRUE	TRUE	TRUE	TRUE			TRUE	ambiguous	In LD with an eQTL in iPSC-PPC and/or adult islets
pancreas_0_chr12:50112301:50118493:clu_3269:ENSG00000272368.2	chr12:50112301:50118493:clu_3269:ENSG00000272368.2	ENSG00000272368	AC074032.1	pancreas	alternative_splicing	combinatorial	AS_12_56	FALSE	TRUE	TRUE	TRUE	TRUE	TRUE			TRUE	ambiguous	In LD with an eQTL in iPSC-PPC and/or adult islets
ipsc-ppc_0_ENST00000228740	ENST00000228740	ENSG00000111144	LTA4H	ipsc-ppc	alternative_splicing	combinatorial	AS_12_57	TRUE	TRUE	TRUE	TRUE	TRUE	FALSE	same	zero	TRUE	fetal-islet	N/A
islet_0_ENSG00000111144.5_96411335_96411358	ENSG00000111144.5_96411335_96411358	ENSG00000111144	LTA4H	islet	alternative_splicing	combinatorial	AS_12_57	TRUE	TRUE	TRUE	TRUE	FALSE	FALSE	same	zero	TRUE	fetal-islet	N/A
ipsc-ppc_0_ENST00000555222	ENST00000555222	ENSG00000166888	STAT6	ipsc-ppc	alternative_splicing	combinatorial	AS_12_58	TRUE	TRUE	TRUE	FALSE	TRUE	FALSE	same	zero	TRUE	ambiguous	In LD with an eQTL in adult whole pancreas
islet_0_ENSG00000166888.6_57489191_57490544	ENSG00000166888.6_57489191_57490544	ENSG00000166888	STAT6	islet	alternative_splicing	combinatorial	AS_12_58	TRUE	TRUE	TRUE	FALSE	FALSE	FALSE	same	zero	TRUE	ambiguous	In LD with an eQTL in adult whole pancreas
ipsc-ppc_0_ENST00000315970	ENST00000315970	ENSG00000135506	OS9	ipsc-ppc	alternative_splicing	combinatorial	AS_12_58	TRUE	TRUE	TRUE	TRUE	TRUE	TRUE	same	zero	TRUE	ambiguous	In LD with an eQTL in adult whole pancreas
islet_0_ENSG00000187848.8_133197031_133197174	ENSG00000187848.8_133197031_133197174	ENSG00000187848	P2RX2	islet	alternative_splicing	combinatorial	AS_12_59	TRUE	TRUE	TRUE	FALSE	FALSE	TRUE	different	same	TRUE	fetal-adult	N/A
pancreas_0_chr12:132676204:132676546:clu_5017:ENSG00000177084.16	chr12:132676204:132676546:clu_5017:ENSG00000177084.16	ENSG00000177084	POLE	pancreas	alternative_splicing	combinatorial	AS_12_59	TRUE	TRUE	TRUE	FALSE	TRUE	TRUE	different	same	TRUE	fetal-adult	N/A
ipsc-ppc_0_ENST00000320574	ENST00000320574	ENSG00000177084	POLE	ipsc-ppc	alternative_splicing	combinatorial	AS_12_59	TRUE	TRUE	TRUE	FALSE	TRUE	TRUE	different	same	TRUE	fetal-adult	N/A
ipsc-ppc_0_ENST00000258145	ENST00000258145	ENSG00000135677	GNS	ipsc-ppc	alternative_splicing	combinatorial	AS_12_6	TRUE	TRUE	TRUE	TRUE	FALSE	FALSE			TRUE	ambiguous	In LD with an eQTL in adult whole pancreas and/or adult islets
ipsc-ppc_0_ENST00000418919	ENST00000418919	ENSG00000135677	GNS	ipsc-ppc	alternative_splicing	combinatorial	AS_12_6	TRUE	TRUE	TRUE	TRUE	TRUE	FALSE			TRUE	ambiguous	In LD with an eQTL in adult whole pancreas and/or adult islets
ipsc-ppc_0_ENST00000343028	ENST00000343028	ENSG00000064115	TM7SF3	ipsc-ppc	alternative_splicing	combinatorial	AS_12_60	TRUE	TRUE	TRUE	FALSE	TRUE	FALSE	same	zero	TRUE	fetal-islet	N/A
islet_0_ENSG00000064115.6_27156169_27156338	ENSG00000064115.6_27156169_27156338	ENSG00000064115	TM7SF3	islet	alternative_splicing	combinatorial	AS_12_60	TRUE	TRUE	TRUE	FALSE	FALSE	FALSE	same	zero	TRUE	fetal-islet	N/A
ipsc-ppc_0_ENST00000453766	ENST00000453766	ENSG00000182196	ARL6IP4	ipsc-ppc	alternative_splicing	combinatorial	AS_12_61	TRUE	TRUE	TRUE	TRUE	TRUE	TRUE	different	zero	TRUE	ambiguous	In LD with an eQTL in adult whole pancreas
islet_0_ENSG00000150967.13_123413541_123414727	ENSG00000150967.13_123413541_123414727	ENSG00000150967	ABCB9	islet	alternative_splicing	combinatorial	AS_12_61	TRUE	TRUE	TRUE	TRUE	TRUE	TRUE	different	zero	TRUE	ambiguous	In LD with an eQTL in adult whole pancreas
islet_0_ENSG00000205707.6_25348642_25349118	ENSG00000205707.6_25348642_25349118	ENSG00000205707	ETFRF1	islet	alternative_splicing	combinatorial	AS_12_62	TRUE	TRUE	TRUE	FALSE	FALSE	TRUE	same	same	TRUE	fetal-adult	N/A
pancreas_0_chr12:25195337:25195708:clu_2899:ENSG00000205707.10	chr12:25195337:25195708:clu_2899:ENSG00000205707.10	ENSG00000205707	ETFRF1	pancreas	alternative_splicing	combinatorial	AS_12_62	TRUE	TRUE	TRUE	FALSE	TRUE	FALSE	same	same	TRUE	fetal-adult	N/A
ipsc-ppc_0_ENST00000555151	ENST00000555151	ENSG00000205707	ETFRF1	ipsc-ppc	alternative_splicing	combinatorial	AS_12_62	TRUE	TRUE	TRUE	FALSE	TRUE	TRUE	same	same	TRUE	fetal-adult	N/A
pancreas_0_chr12:31103395:31103577:clu_2997:ENSG00000013573.16	chr12:31103395:31103577:clu_2997:ENSG00000013573.16	ENSG00000013573	DDX11	pancreas	alternative_splicing	combinatorial	AS_12_63	TRUE	TRUE	TRUE	FALSE	TRUE	FALSE	zero	same	TRUE	ambiguous	In LD with an eQTL in adult islets
ipsc-ppc_0_ENST00000542838	ENST00000542838	ENSG00000013573	DDX11	ipsc-ppc	alternative_splicing	combinatorial	AS_12_63	TRUE	TRUE	TRUE	FALSE	TRUE	TRUE	zero	same	TRUE	ambiguous	In LD with an eQTL in adult islets
ipsc-ppc_0_ENST00000543000	ENST00000543000	ENSG00000008323	PLEKHG6	ipsc-ppc	alternative_splicing	combinatorial	AS_12_64	TRUE	TRUE	TRUE	FALSE	FALSE	TRUE	zero	same	TRUE	fetal-whole-pancreas	N/A
pancreas_0_chr12:6317696:6317857:clu_2478:ENSG00000008323.15	chr12:6317696:6317857:clu_2478:ENSG00000008323.15	ENSG00000008323	PLEKHG6	pancreas	alternative_splicing	combinatorial	AS_12_64	TRUE	TRUE	TRUE	FALSE	FALSE	FALSE	zero	same	TRUE	fetal-whole-pancreas	N/A
pancreas_0_chr12:24901885:24948927:clu_2887:ENSG00000060982.14	chr12:24901885:24948927:clu_2887:ENSG00000060982.14	ENSG00000060982	BCAT1	pancreas	alternative_splicing	combinatorial	AS_12_65	TRUE	TRUE	TRUE	FALSE	TRUE	FALSE			TRUE	adult-shared	N/A
islet_0_ENSG00000060982.10_25098365_25098750	ENSG00000060982.10_25098365_25098750	ENSG00000060982	BCAT1	islet	alternative_splicing	combinatorial	AS_12_65	TRUE	TRUE	TRUE	FALSE	FALSE	TRUE			TRUE	adult-shared	N/A
islet_0_ENSG00000111450.9_131291527_131291635	ENSG00000111450.9_131291527_131291635	ENSG00000111450	STX2	islet	alternative_splicing	combinatorial	AS_12_66	TRUE	TRUE	TRUE	FALSE	TRUE	TRUE			TRUE	adult-shared	N/A
pancreas_0_chr12:130801488:130806982:clu_4929:ENSG00000111450.13	chr12:130801488:130806982:clu_4929:ENSG00000111450.13	ENSG00000111450	STX2	pancreas	alternative_splicing	combinatorial	AS_12_66	TRUE	TRUE	TRUE	FALSE	TRUE	FALSE			TRUE	adult-shared	N/A
islet_0_ENSG00000111596.7_70636774_70637260	ENSG00000111596.7_70636774_70637260	ENSG00000111596	CNOT2	islet	alternative_splicing	combinatorial	AS_12_67	TRUE	TRUE	TRUE	FALSE	FALSE	TRUE			TRUE	adult-shared	N/A
pancreas_0_chr12:70242893:70243312:clu_3900:ENSG00000257815.5	chr12:70242893:70243312:clu_3900:ENSG00000257815.5	ENSG00000257815	PRANCR	pancreas	alternative_splicing	combinatorial	AS_12_67	TRUE	FALSE	TRUE	FALSE	TRUE	FALSE			TRUE	adult-shared	N/A
pancreas_0_chr12:102050291:102061248:clu_4190:ENSG00000120860.10	chr12:102050291:102061248:clu_4190:ENSG00000120860.10	ENSG00000120860	WASHC3	pancreas	alternative_splicing	combinatorial	AS_12_68	TRUE	TRUE	TRUE	FALSE	FALSE	FALSE			TRUE	adult-shared	N/A
islet_0_ENSG00000120860.6_102443967_102444069	ENSG00000120860.6_102443967_102444069	ENSG00000120860	WASHC3	islet	alternative_splicing	combinatorial	AS_12_68	TRUE	TRUE	TRUE	FALSE	FALSE	TRUE			TRUE	adult-shared	N/A
islet_0_ENSG00000121350.11_21609799_21610020	ENSG00000121350.11_21609799_21610020	ENSG00000121350	PYROXD1	islet	alternative_splicing	combinatorial	AS_12_69	TRUE	TRUE	TRUE	FALSE	TRUE	TRUE			TRUE	adult-shared	N/A
pancreas_0_chr12:21456095:21456865:clu_2851:ENSG00000121350.15	chr12:21456095:21456865:clu_2851:ENSG00000121350.15	ENSG00000121350	PYROXD1	pancreas	alternative_splicing	combinatorial	AS_12_69	TRUE	TRUE	TRUE	FALSE	TRUE	FALSE			TRUE	adult-shared	N/A
ipsc-ppc_0_ENST00000261741	ENST00000261741	ENSG00000122965	RBM19	ipsc-ppc	alternative_splicing	combinatorial	AS_12_7	TRUE	TRUE	TRUE	FALSE	TRUE	TRUE	zero	same	TRUE	ambiguous	In LD with an eQTL in adult islets
ipsc-ppc_0_ENST00000545145	ENST00000545145	ENSG00000122965	RBM19	ipsc-ppc	alternative_splicing	combinatorial	AS_12_7	TRUE	TRUE	TRUE	FALSE	TRUE	TRUE	zero	same	TRUE	ambiguous	In LD with an eQTL in adult islets
pancreas_0_chr12:113822646:113823209:clu_4551:ENSG00000122965.10	chr12:113822646:113823209:clu_4551:ENSG00000122965.10	ENSG00000122965	RBM19	pancreas	alternative_splicing	combinatorial	AS_12_7	TRUE	TRUE	TRUE	FALSE	TRUE	FALSE	zero	same	TRUE	ambiguous	In LD with an eQTL in adult islets
pancreas_0_chr12:53672645:53676053:clu_3445:ENSG00000135390.17	chr12:53672645:53676053:clu_3445:ENSG00000135390.17	ENSG00000135390	ATP5MC2	pancreas	alternative_splicing	combinatorial	AS_12_70	TRUE	TRUE	TRUE	TRUE	TRUE	FALSE			TRUE	ambiguous	In LD with an eQTL in iPSC-PPC
islet_0_ENSG00000135390.13_54069837_54071192	ENSG00000135390.13_54069837_54071192	ENSG00000135390	ATP5MC2	islet	alternative_splicing	combinatorial	AS_12_70	TRUE	TRUE	TRUE	TRUE	FALSE	TRUE			TRUE	ambiguous	In LD with an eQTL in iPSC-PPC
pancreas_0_chr12:105152451:105157236:clu_4257:ENSG00000136051.13	chr12:105152451:105157236:clu_4257:ENSG00000136051.13	ENSG00000136051	WASHC4	pancreas	alternative_splicing	combinatorial	AS_12_71	TRUE	TRUE	TRUE	FALSE	TRUE	FALSE			TRUE	adult-shared	N/A
islet_0_ENSG00000136051.9_105550285_105550570	ENSG00000136051.9_105550285_105550570	ENSG00000136051	WASHC4	islet	alternative_splicing	combinatorial	AS_12_71	TRUE	TRUE	TRUE	FALSE	FALSE	TRUE			TRUE	adult-shared	N/A
pancreas_0_chr12:7097163:7099686:clu_2606:ENSG00000139178.10	chr12:7097163:7099686:clu_2606:ENSG00000139178.10	ENSG00000139178	C1RL	pancreas	alternative_splicing	combinatorial	AS_12_72	TRUE	TRUE	TRUE	TRUE	TRUE	FALSE			TRUE	ambiguous	In LD with an eQTL in iPSC-PPC
islet_0_ENSG00000139178.6_7247150_7249759	ENSG00000139178.6_7247150_7249759	ENSG00000139178	C1RL	islet	alternative_splicing	combinatorial	AS_12_72	TRUE	TRUE	TRUE	TRUE	TRUE	TRUE			TRUE	ambiguous	In LD with an eQTL in iPSC-PPC
pancreas_0_chr12:6460938:6462034:clu_2500:ENSG00000139192.11	chr12:6460938:6462034:clu_2500:ENSG00000139192.11	ENSG00000139192	TAPBPL	pancreas	alternative_splicing	combinatorial	AS_12_73	TRUE	TRUE	TRUE	TRUE	TRUE	FALSE			TRUE	ambiguous	In LD with an eQTL in iPSC-PPC
islet_0_ENSG00000139192.7_6567811_6568113	ENSG00000139192.7_6567811_6568113	ENSG00000139192	TAPBPL	islet	alternative_splicing	combinatorial	AS_12_73	TRUE	TRUE	TRUE	TRUE	FALSE	TRUE			TRUE	ambiguous	In LD with an eQTL in iPSC-PPC
islet_0_ENSG00000175203.11_57932036_57932349	ENSG00000175203.11_57932036_57932349	ENSG00000175203	DCTN2	islet	alternative_splicing	combinatorial	AS_12_74	TRUE	TRUE	TRUE	FALSE	TRUE	TRUE			TRUE	adult-shared	N/A
pancreas_0_chr12:57543182:57546028:clu_3720:ENSG00000175203.15	chr12:57543182:57546028:clu_3720:ENSG00000175203.15	ENSG00000175203	DCTN2	pancreas	alternative_splicing	combinatorial	AS_12_74	TRUE	TRUE	TRUE	FALSE	TRUE	FALSE			TRUE	adult-shared	N/A
pancreas_0_chr12:53425487:53425819:clu_3421:ENSG00000135409.10	chr12:53425487:53425819:clu_3421:ENSG00000135409.10	ENSG00000135409	AMHR2	pancreas	alternative_splicing	combinatorial	AS_12_75	TRUE	TRUE	TRUE	TRUE	FALSE	FALSE			TRUE	ambiguous	In LD with an eQTL in iPSC-PPC
islet_0_ENSG00000205352.6_53839799_53840429	ENSG00000205352.6_53839799_53840429	ENSG00000205352	PRR13	islet	alternative_splicing	combinatorial	AS_12_75	TRUE	TRUE	TRUE	TRUE	FALSE	TRUE			TRUE	ambiguous	In LD with an eQTL in iPSC-PPC
islet_0_ENSG00000256969.1_4135388_4135824	ENSG00000256969.1_4135388_4135824	ENSG00000256969	AC084375.1	islet	alternative_splicing	combinatorial	AS_12_76	FALSE	TRUE	TRUE	FALSE	FALSE	TRUE			TRUE	adult-shared	N/A
pancreas_0_chr12:4019139:4020180:clu_2450:ENSG00000256969.1	chr12:4019139:4020180:clu_2450:ENSG00000256969.1	ENSG00000256969	AC084375.1	pancreas	alternative_splicing	combinatorial	AS_12_76	FALSE	TRUE	TRUE	FALSE	TRUE	FALSE			TRUE	adult-shared	N/A
ipsc-ppc_0_ENST00000416762	ENST00000416762	ENSG00000063046	EIF4B	ipsc-ppc	alternative_splicing	combinatorial	AS_12_8	TRUE	TRUE	TRUE	FALSE	TRUE	FALSE			TRUE	ambiguous	In LD with an eQTL in adult whole pancreas and/or adult islets
ipsc-ppc_0_ENST00000420463	ENST00000420463	ENSG00000063046	EIF4B	ipsc-ppc	alternative_splicing	combinatorial	AS_12_8	TRUE	TRUE	TRUE	FALSE	TRUE	FALSE			TRUE	ambiguous	In LD with an eQTL in adult whole pancreas and/or adult islets
ipsc-ppc_0_ENST00000262056	ENST00000262056	ENSG00000063046	EIF4B	ipsc-ppc	alternative_splicing	combinatorial	AS_12_8	TRUE	TRUE	TRUE	FALSE	TRUE	FALSE			TRUE	ambiguous	In LD with an eQTL in adult whole pancreas and/or adult islets
ipsc-ppc_0_ENST00000266397	ENST00000266397	ENSG00000139055	ERP27	ipsc-ppc	alternative_splicing	combinatorial	AS_12_9	TRUE	TRUE	TRUE	FALSE	FALSE	FALSE			TRUE	ipsc_ppc-unique	N/A
ipsc-ppc_0_ENST00000540097	ENST00000540097	ENSG00000139055	ERP27	ipsc-ppc	alternative_splicing	combinatorial	AS_12_9	TRUE	TRUE	TRUE	FALSE	FALSE	FALSE			TRUE	ipsc_ppc-unique	N/A
ipsc-ppc_0_ENST00000399697	ENST00000399697	ENSG00000186184	POLR1D	ipsc-ppc	alternative_splicing	combinatorial	AS_13_1	TRUE	TRUE	TRUE	FALSE	TRUE	FALSE			TRUE	ambiguous	In LD with an eQTL in adult whole pancreas and/or adult islets
ipsc-ppc_0_ENST00000302979	ENST00000302979	ENSG00000186184	POLR1D	ipsc-ppc	alternative_splicing	combinatorial	AS_13_1	TRUE	TRUE	TRUE	FALSE	TRUE	FALSE			TRUE	ambiguous	In LD with an eQTL in adult whole pancreas and/or adult islets
pancreas_0_chr13:52180654:52186683:clu_1937:ENSG00000243406.6	chr13:52180654:52186683:clu_1937:ENSG00000243406.6	ENSG00000243406	MRPS31P5	pancreas	alternative_splicing	combinatorial	AS_13_10	TRUE	TRUE	TRUE	FALSE	TRUE	TRUE			TRUE	ambiguous	In LD with an eQTL in iPSC-PPC and/or adult islets
pancreas_0_chr13:52442445:52450499:clu_1946:ENSG00000136100.12	chr13:52442445:52450499:clu_1946:ENSG00000136100.12	ENSG00000136100	VPS36	pancreas	alternative_splicing	combinatorial	AS_13_10	TRUE	TRUE	TRUE	FALSE	TRUE	TRUE			TRUE	ambiguous	In LD with an eQTL in iPSC-PPC and/or adult islets
ipsc-ppc_0_ENST00000310847	ENST00000310847	ENSG00000088448	ANKRD10	ipsc-ppc	alternative_splicing	combinatorial	AS_13_11	TRUE	TRUE	TRUE	FALSE	TRUE	TRUE	same	same	TRUE	fetal-adult	N/A
islet_0_ENSG00000088448.10_111546632_111546740	ENSG00000088448.10_111546632_111546740	ENSG00000088448	ANKRD10	islet	alternative_splicing	combinatorial	AS_13_11	TRUE	TRUE	TRUE	FALSE	FALSE	TRUE	same	same	TRUE	fetal-adult	N/A
pancreas_0_chr13:110894202:110894285:clu_2214:ENSG00000088448.14	chr13:110894202:110894285:clu_2214:ENSG00000088448.14	ENSG00000088448	ANKRD10	pancreas	alternative_splicing	combinatorial	AS_13_11	TRUE	TRUE	TRUE	FALSE	TRUE	FALSE	same	same	TRUE	fetal-adult	N/A
ipsc-ppc_0_ENST00000375630	ENST00000375630	ENSG00000068650	ATP11A	ipsc-ppc	alternative_splicing	combinatorial	AS_13_12	TRUE	TRUE	TRUE	TRUE	TRUE	TRUE	same	zero	TRUE	ambiguous	In LD with an eQTL in adult whole pancreas
islet_0_ENSG00000068650.14_113534615_113534963	ENSG00000068650.14_113534615_113534963	ENSG00000068650	ATP11A	islet	alternative_splicing	combinatorial	AS_13_12	TRUE	TRUE	TRUE	TRUE	FALSE	TRUE	same	zero	TRUE	ambiguous	In LD with an eQTL in adult whole pancreas
ipsc-ppc_0_ENST00000376234	ENST00000376234	ENSG00000125247	TMTC4	ipsc-ppc	alternative_splicing	combinatorial	AS_13_13	TRUE	TRUE	TRUE	FALSE	TRUE	FALSE	same	zero	TRUE	fetal-islet	N/A
islet_0_ENSG00000125247.11_101322537_101322989	ENSG00000125247.11_101322537_101322989	ENSG00000125247	TMTC4	islet	alternative_splicing	combinatorial	AS_13_13	TRUE	TRUE	TRUE	FALSE	FALSE	FALSE	same	zero	TRUE	fetal-islet	N/A
ipsc-ppc_0_ENST00000375645	ENST00000375645	ENSG00000068650	ATP11A	ipsc-ppc	alternative_splicing	combinatorial	AS_13_14	TRUE	TRUE	TRUE	TRUE	TRUE	TRUE	zero	same	TRUE	ambiguous	In LD with an eQTL in adult islets
pancreas_0_chr13:112875941:112881816:clu_2238:ENSG00000068650.18	chr13:112875941:112881816:clu_2238:ENSG00000068650.18	ENSG00000068650	ATP11A	pancreas	alternative_splicing	combinatorial	AS_13_14	TRUE	TRUE	TRUE	TRUE	TRUE	FALSE	zero	same	TRUE	ambiguous	In LD with an eQTL in adult islets
islet_0_ENSG00000102743.10_41382574_41382732	ENSG00000102743.10_41382574_41382732	ENSG00000102743	SLC25A15	islet	alternative_splicing	combinatorial	AS_13_15	TRUE	TRUE	TRUE	FALSE	FALSE	TRUE			TRUE	adult-shared	N/A
pancreas_0_chr13:40793281:40799057:clu_1743:ENSG00000102743.14	chr13:40793281:40799057:clu_1743:ENSG00000102743.14	ENSG00000102743	SLC25A15	pancreas	alternative_splicing	combinatorial	AS_13_15	TRUE	TRUE	TRUE	FALSE	FALSE	FALSE			TRUE	adult-shared	N/A
islet_0_ENSG00000120675.4_43681314_43683045	ENSG00000120675.4_43681314_43683045	ENSG00000120675	DNAJC15	islet	alternative_splicing	combinatorial	AS_13_16	TRUE	TRUE	TRUE	TRUE	FALSE	TRUE			TRUE	ambiguous	In LD with an eQTL in iPSC-PPC
pancreas_0_chr13:43062295:43065686:clu_1792:ENSG00000120675.5	chr13:43062295:43065686:clu_1792:ENSG00000120675.5	ENSG00000120675	DNAJC15	pancreas	alternative_splicing	combinatorial	AS_13_16	TRUE	TRUE	TRUE	TRUE	TRUE	FALSE			TRUE	ambiguous	In LD with an eQTL in iPSC-PPC
pancreas_0_chr13:36335832:36346225:clu_1689:ENSG00000133104.12	chr13:36335832:36346225:clu_1689:ENSG00000133104.12	ENSG00000133104	SPART	pancreas	alternative_splicing	combinatorial	AS_13_17	TRUE	TRUE	TRUE	TRUE	TRUE	FALSE			TRUE	ambiguous	In LD with an eQTL in iPSC-PPC
islet_0_ENSG00000133104.8_36920719_36920934	ENSG00000133104.8_36920719_36920934	ENSG00000133104	SPART	islet	alternative_splicing	combinatorial	AS_13_17	TRUE	TRUE	TRUE	TRUE	TRUE	TRUE			TRUE	ambiguous	In LD with an eQTL in iPSC-PPC
islet_0_ENSG00000134905.12_111300665_111301644	ENSG00000134905.12_111300665_111301644	ENSG00000134905	CARS2	islet	alternative_splicing	combinatorial	AS_13_18	TRUE	TRUE	TRUE	FALSE	FALSE	TRUE			TRUE	adult-shared	N/A
pancreas_0_chr13:110647239:110651034:clu_2207:ENSG00000134905.16	chr13:110647239:110651034:clu_2207:ENSG00000134905.16	ENSG00000134905	CARS2	pancreas	alternative_splicing	combinatorial	AS_13_18	TRUE	TRUE	TRUE	FALSE	TRUE	FALSE			TRUE	adult-shared	N/A
islet_0_ENSG00000169062.10_115064315_115064475	ENSG00000169062.10_115064315_115064475	ENSG00000169062	UPF3A	islet	alternative_splicing	combinatorial	AS_13_19	TRUE	TRUE	TRUE	TRUE	FALSE	TRUE			TRUE	ambiguous	In LD with an eQTL in iPSC-PPC
pancreas_0_chr13:114291792:114301731:clu_2334:ENSG00000169062.14	chr13:114291792:114301731:clu_2334:ENSG00000169062.14	ENSG00000169062	UPF3A	pancreas	alternative_splicing	combinatorial	AS_13_19	TRUE	TRUE	TRUE	TRUE	TRUE	FALSE			TRUE	ambiguous	In LD with an eQTL in iPSC-PPC
ipsc-ppc_0_ENST00000326004	ENST00000326004	ENSG00000189403	HMGB1	ipsc-ppc	alternative_splicing	combinatorial	AS_13_2	TRUE	TRUE	TRUE	FALSE	FALSE	FALSE			TRUE	ipsc_ppc-unique	N/A
ipsc-ppc_0_ENST00000339872	ENST00000339872	ENSG00000189403	HMGB1	ipsc-ppc	alternative_splicing	combinatorial	AS_13_2	TRUE	TRUE	TRUE	FALSE	FALSE	FALSE			TRUE	ipsc_ppc-unique	N/A
ipsc-ppc_0_ENST00000399494	ENST00000399494	ENSG00000189403	HMGB1	ipsc-ppc	alternative_splicing	combinatorial	AS_13_2	TRUE	TRUE	TRUE	FALSE	FALSE	FALSE			TRUE	ipsc_ppc-unique	N/A
pancreas_0_chr13:95884680:95887892:clu_2084:ENSG00000102595.19	chr13:95884680:95887892:clu_2084:ENSG00000102595.19	ENSG00000102595	UGGT2	pancreas	alternative_splicing	combinatorial	AS_13_20	TRUE	TRUE	TRUE	FALSE	TRUE	FALSE			TRUE	adult-shared	N/A
islet_0_ENSG00000247400.3_96328106_96329179	ENSG00000247400.3_96328106_96329179	ENSG00000247400	DNAJC3-DT	islet	alternative_splicing	combinatorial	AS_13_20	TRUE	TRUE	TRUE	FALSE	FALSE	TRUE			TRUE	adult-shared	N/A
ipsc-ppc_0_ENST00000471792	ENST00000471792	ENSG00000118939	UCHL3	ipsc-ppc	alternative_splicing	combinatorial	AS_13_3	TRUE	TRUE	TRUE	TRUE	TRUE	FALSE			TRUE	ambiguous	In LD with an eQTL in adult whole pancreas and/or adult islets
ipsc-ppc_0_ENST00000377595	ENST00000377595	ENSG00000118939	UCHL3	ipsc-ppc	alternative_splicing	combinatorial	AS_13_3	TRUE	TRUE	TRUE	TRUE	TRUE	FALSE			TRUE	ambiguous	In LD with an eQTL in adult whole pancreas and/or adult islets
ipsc-ppc_0_ENST00000474056	ENST00000474056	ENSG00000169062	UPF3A	ipsc-ppc	alternative_splicing	combinatorial	AS_13_4	TRUE	TRUE	TRUE	TRUE	TRUE	TRUE	same	same	TRUE	fetal-adult	N/A
ipsc-ppc_0_ENST00000494766	ENST00000494766	ENSG00000130177	CDC16	ipsc-ppc	alternative_splicing	combinatorial	AS_13_4	TRUE	TRUE	TRUE	TRUE	TRUE	TRUE	same	same	TRUE	fetal-adult	N/A
islet_0_ENSG00000130177.10_115010037_115010444	ENSG00000130177.10_115010037_115010444	ENSG00000130177	CDC16	islet	alternative_splicing	combinatorial	AS_13_4	TRUE	TRUE	TRUE	TRUE	TRUE	TRUE	same	same	TRUE	fetal-adult	N/A
pancreas_0_chr13:114263014:114265150:clu_2330:ENSG00000130177.14	chr13:114263014:114265150:clu_2330:ENSG00000130177.14	ENSG00000130177	CDC16	pancreas	alternative_splicing	combinatorial	AS_13_4	TRUE	TRUE	TRUE	TRUE	TRUE	FALSE	same	same	TRUE	fetal-adult	N/A
ipsc-ppc_0_ENST00000491688	ENST00000491688	ENSG00000102606	ARHGEF7	ipsc-ppc	alternative_splicing	combinatorial	AS_13_5	TRUE	TRUE	TRUE	FALSE	TRUE	FALSE	same	zero	TRUE	fetal-islet	N/A
islet_0_ENSG00000102606.13_111935175_111935710	ENSG00000102606.13_111935175_111935710	ENSG00000102606	ARHGEF7	islet	alternative_splicing	combinatorial	AS_13_5	TRUE	TRUE	TRUE	FALSE	FALSE	FALSE	same	zero	TRUE	fetal-islet	N/A
ipsc-ppc_0_ENST00000544132	ENST00000544132	ENSG00000102606	ARHGEF7	ipsc-ppc	alternative_splicing	combinatorial	AS_13_5	TRUE	TRUE	TRUE	FALSE	TRUE	FALSE	same	zero	TRUE	fetal-islet	N/A
ipsc-ppc_0_ENST00000610828	ENST00000610828	ENSG00000136098	NEK3	ipsc-ppc	alternative_splicing	combinatorial	AS_13_6	TRUE	TRUE	TRUE	TRUE	TRUE	TRUE	zero	same	TRUE	ambiguous	In LD with an eQTL in adult islets
pancreas_0_chr13:52136902:52143916:clu_1934:ENSG00000136098.16	chr13:52136902:52143916:clu_1934:ENSG00000136098.16	ENSG00000136098	NEK3	pancreas	alternative_splicing	combinatorial	AS_13_6	TRUE	TRUE	TRUE	TRUE	TRUE	TRUE	zero	same	TRUE	ambiguous	In LD with an eQTL in adult islets
ipsc-ppc_0_ENST00000611833	ENST00000611833	ENSG00000136098	NEK3	ipsc-ppc	alternative_splicing	combinatorial	AS_13_6	TRUE	TRUE	TRUE	TRUE	TRUE	TRUE	zero	same	TRUE	ambiguous	In LD with an eQTL in adult islets
islet_0_ENSG00000179630.6_44453969_44454255	ENSG00000179630.6_44453969_44454255	ENSG00000179630	LACC1	islet	alternative_splicing	combinatorial	AS_13_7	TRUE	TRUE	TRUE	FALSE	TRUE	FALSE			TRUE	islet-unique	N/A
islet_0_ENSG00000151773.8_44433808_44434206	ENSG00000151773.8_44433808_44434206	ENSG00000151773	CCDC122	islet	alternative_splicing	combinatorial	AS_13_7	TRUE	TRUE	TRUE	FALSE	TRUE	FALSE			TRUE	islet-unique	N/A
pancreas_0_chr13:113803332:113804885:clu_2290:ENSG00000184497.12	chr13:113803332:113804885:clu_2290:ENSG00000184497.12	ENSG00000184497	TMEM255B	pancreas	alternative_splicing	combinatorial	AS_13_8	TRUE	TRUE	TRUE	FALSE	TRUE	TRUE			TRUE	adult-shared	N/A
islet_0_ENSG00000184497.8_114502312_114502633	ENSG00000184497.8_114502312_114502633	ENSG00000184497	TMEM255B	islet	alternative_splicing	combinatorial	AS_13_8	TRUE	TRUE	TRUE	FALSE	FALSE	TRUE			TRUE	adult-shared	N/A
islet_0_ENSG00000184497.8_114472071_114472133	ENSG00000184497.8_114472071_114472133	ENSG00000184497	TMEM255B	islet	alternative_splicing	combinatorial	AS_13_8	TRUE	TRUE	TRUE	FALSE	TRUE	TRUE			TRUE	adult-shared	N/A
pancreas_0_chr13:37009809:37012192:clu_1694:ENSG00000102710.19	chr13:37009809:37012192:clu_1694:ENSG00000102710.19	ENSG00000102710	SUPT20H	pancreas	alternative_splicing	combinatorial	AS_13_9	TRUE	TRUE	TRUE	FALSE	FALSE	TRUE			TRUE	whole pancreas-unique	N/A
pancreas_0_chr13:36972036:36975761:clu_1692:ENSG00000120697.8	chr13:36972036:36975761:clu_1692:ENSG00000120697.8	ENSG00000120697	ALG5	pancreas	alternative_splicing	combinatorial	AS_13_9	TRUE	TRUE	TRUE	FALSE	FALSE	TRUE			TRUE	whole pancreas-unique	N/A
ipsc-ppc_0_ENST00000555656	ENST00000555656	ENSG00000092094	OSGEP	ipsc-ppc	alternative_splicing	combinatorial	AS_14_1	TRUE	TRUE	TRUE	TRUE	TRUE	TRUE	zero	same	TRUE	ambiguous	In LD with an eQTL in adult islets
pancreas_0_chr14:20449266:20451257:clu_17351:ENSG00000092094.10	chr14:20449266:20451257:clu_17351:ENSG00000092094.10	ENSG00000092094	OSGEP	pancreas	alternative_splicing	combinatorial	AS_14_1	TRUE	TRUE	TRUE	TRUE	TRUE	FALSE	zero	same	TRUE	ambiguous	In LD with an eQTL in adult islets
ipsc-ppc_0_ENST00000206542	ENST00000206542	ENSG00000092094	OSGEP	ipsc-ppc	alternative_splicing	combinatorial	AS_14_1	TRUE	TRUE	TRUE	TRUE	TRUE	TRUE	zero	same	TRUE	ambiguous	In LD with an eQTL in adult islets
ipsc-ppc_0_ENST00000324501	ENST00000324501	ENSG00000080815	PSEN1	ipsc-ppc	alternative_splicing	combinatorial	AS_14_10	TRUE	TRUE	TRUE	FALSE	TRUE	FALSE	different	zero	TRUE	ambiguous	In LD with an eQTL in adult whole pancreas
islet_0_ENSG00000258813.1_73525139_73525492	ENSG00000258813.1_73525139_73525492	ENSG00000258813	AL442663.3	islet	alternative_splicing	combinatorial	AS_14_10	FALSE	TRUE	TRUE	FALSE	TRUE	FALSE	different	zero	TRUE	ambiguous	In LD with an eQTL in adult whole pancreas
ipsc-ppc_0_ENST00000357710	ENST00000357710	ENSG00000080815	PSEN1	ipsc-ppc	alternative_splicing	combinatorial	AS_14_10	TRUE	TRUE	TRUE	FALSE	TRUE	TRUE	different	zero	TRUE	ambiguous	In LD with an eQTL in adult whole pancreas
islet_0_ENSG00000119707.9_73525144_73525519	ENSG00000119707.9_73525144_73525519	ENSG00000119707	RBM25	islet	alternative_splicing	combinatorial	AS_14_10	TRUE	TRUE	TRUE	FALSE	TRUE	FALSE	different	zero	TRUE	ambiguous	In LD with an eQTL in adult whole pancreas
pancreas_0_chr14:73921105:73923395:clu_18274:ENSG00000119725.18	chr14:73921105:73923395:clu_18274:ENSG00000119725.18	ENSG00000119725	ZNF410	pancreas	alternative_splicing	combinatorial	AS_14_11	TRUE	TRUE	TRUE	FALSE	TRUE	TRUE	partial	partial	TRUE	fetal-adult	N/A
ipsc-ppc_0_ENST00000555228	ENST00000555228	ENSG00000140043	PTGR2	ipsc-ppc	alternative_splicing	combinatorial	AS_14_11	TRUE	TRUE	TRUE	FALSE	TRUE	TRUE	partial	partial	TRUE	fetal-adult	N/A
ipsc-ppc_0_ENST00000324593	ENST00000324593	ENSG00000119725	ZNF410	ipsc-ppc	alternative_splicing	combinatorial	AS_14_11	TRUE	TRUE	TRUE	FALSE	TRUE	TRUE	partial	partial	TRUE	fetal-adult	N/A
islet_0_ENSG00000140043.7_74350804_74353530	ENSG00000140043.7_74350804_74353530	ENSG00000140043	PTGR2	islet	alternative_splicing	combinatorial	AS_14_11	TRUE	TRUE	TRUE	FALSE	TRUE	TRUE	partial	partial	TRUE	fetal-adult	N/A
ipsc-ppc_0_ENST00000555044	ENST00000555044	ENSG00000119725	ZNF410	ipsc-ppc	alternative_splicing	combinatorial	AS_14_11	TRUE	TRUE	TRUE	FALSE	TRUE	TRUE	partial	partial	TRUE	fetal-adult	N/A
islet_0_ENSG00000119725.13_74388769_74388909	ENSG00000119725.13_74388769_74388909	ENSG00000119725	ZNF410	islet	alternative_splicing	combinatorial	AS_14_11	TRUE	TRUE	TRUE	FALSE	TRUE	TRUE	partial	partial	TRUE	fetal-adult	N/A
islet_0_ENSG00000258653.3_74325519_74325602	ENSG00000258653.3_74325519_74325602	ENSG00000258653	AC005520.3	islet	alternative_splicing	combinatorial	AS_14_11	FALSE	TRUE	FALSE	FALSE	TRUE	TRUE	partial	partial	TRUE	fetal-adult	N/A
ipsc-ppc_0_ENST00000555661	ENST00000555661	ENSG00000140043	PTGR2	ipsc-ppc	alternative_splicing	combinatorial	AS_14_11	TRUE	TRUE	TRUE	FALSE	TRUE	TRUE	partial	partial	TRUE	fetal-adult	N/A
islet_0_ENSG00000258653.3_74388769_74388909	ENSG00000258653.3_74388769_74388909	ENSG00000258653	AC005520.3	islet	alternative_splicing	combinatorial	AS_14_11	FALSE	TRUE	FALSE	FALSE	TRUE	TRUE	partial	partial	TRUE	fetal-adult	N/A
pancreas_0_chr14:73851943:73858816:clu_18266:ENSG00000140043.11	chr14:73851943:73858816:clu_18266:ENSG00000140043.11	ENSG00000140043	PTGR2	pancreas	alternative_splicing	combinatorial	AS_14_11	TRUE	TRUE	TRUE	FALSE	TRUE	TRUE	partial	partial	TRUE	fetal-adult	N/A
ipsc-ppc_0_ENST00000448469	ENST00000448469	ENSG00000100626	GALNT16	ipsc-ppc	alternative_splicing	combinatorial	AS_14_12	TRUE	TRUE	TRUE	FALSE	TRUE	FALSE			TRUE	ambiguous	In LD with an eQTL in adult whole pancreas and/or adult islets
ipsc-ppc_0_ENST00000337827	ENST00000337827	ENSG00000100626	GALNT16	ipsc-ppc	alternative_splicing	combinatorial	AS_14_12	TRUE	TRUE	TRUE	FALSE	TRUE	FALSE			TRUE	ambiguous	In LD with an eQTL in adult whole pancreas and/or adult islets
ipsc-ppc_0_ENST00000553669	ENST00000553669	ENSG00000100626	GALNT16	ipsc-ppc	alternative_splicing	combinatorial	AS_14_12	TRUE	TRUE	TRUE	FALSE	TRUE	FALSE			TRUE	ambiguous	In LD with an eQTL in adult whole pancreas and/or adult islets
ipsc-ppc_0_ENST00000551024	ENST00000551024	ENSG00000183828	NUDT14	ipsc-ppc	alternative_splicing	combinatorial	AS_14_13	TRUE	TRUE	TRUE	FALSE	TRUE	TRUE	same	partial	TRUE	fetal-adult	N/A
pancreas_0_chr14:105173261:105176534:clu_18884:ENSG00000184916.8	chr14:105173261:105176534:clu_18884:ENSG00000184916.8	ENSG00000184916	JAG2	pancreas	alternative_splicing	combinatorial	AS_14_13	TRUE	TRUE	TRUE	FALSE	TRUE	TRUE	same	partial	TRUE	fetal-adult	N/A
pancreas_0_chr14:105173261:105176534:clu_18884:ENSG00000183828.14	chr14:105173261:105176534:clu_18884:ENSG00000183828.14	ENSG00000183828	NUDT14	pancreas	alternative_splicing	combinatorial	AS_14_13	TRUE	TRUE	TRUE	FALSE	TRUE	TRUE	same	partial	TRUE	fetal-adult	N/A
ipsc-ppc_0_ENST00000339418	ENST00000339418	ENSG00000183828	NUDT14	ipsc-ppc	alternative_splicing	combinatorial	AS_14_13	TRUE	TRUE	TRUE	FALSE	TRUE	TRUE	same	partial	TRUE	fetal-adult	N/A
islet_0_ENSG00000183828.10_105641825_105642324	ENSG00000183828.10_105641825_105642324	ENSG00000183828	NUDT14	islet	alternative_splicing	combinatorial	AS_14_13	TRUE	TRUE	TRUE	FALSE	FALSE	TRUE	same	partial	TRUE	fetal-adult	N/A
ipsc-ppc_0_ENST00000392568	ENST00000392568	ENSG00000183828	NUDT14	ipsc-ppc	alternative_splicing	combinatorial	AS_14_13	TRUE	TRUE	TRUE	FALSE	TRUE	TRUE	same	partial	TRUE	fetal-adult	N/A
ipsc-ppc_0_ENST00000399922	ENST00000399922	ENSG00000100461	RBM23	ipsc-ppc	alternative_splicing	combinatorial	AS_14_14	TRUE	TRUE	TRUE	FALSE	TRUE	TRUE	zero	same	TRUE	ambiguous	In LD with an eQTL in adult islets
ipsc-ppc_0_ENST00000346528	ENST00000346528	ENSG00000100461	RBM23	ipsc-ppc	alternative_splicing	combinatorial	AS_14_14	TRUE	TRUE	TRUE	FALSE	TRUE	TRUE	zero	same	TRUE	ambiguous	In LD with an eQTL in adult islets
pancreas_0_chr14:22905453:22906195:clu_17437:ENSG00000100461.17	chr14:22905453:22906195:clu_17437:ENSG00000100461.17	ENSG00000100461	RBM23	pancreas	alternative_splicing	combinatorial	AS_14_14	TRUE	TRUE	TRUE	FALSE	TRUE	TRUE	zero	same	TRUE	ambiguous	In LD with an eQTL in adult islets
ipsc-ppc_0_ENST00000554989	ENST00000554989	ENSG00000166165	CKB	ipsc-ppc	alternative_splicing	combinatorial	AS_14_15	TRUE	TRUE	TRUE	TRUE	TRUE	TRUE	partial	different	TRUE	fetal-adult	N/A
pancreas_0_chr14:103451983:103457142:clu_18797:ENSG00000075413.17	chr14:103451983:103457142:clu_18797:ENSG00000075413.17	ENSG00000075413	MARK3	pancreas	alternative_splicing	combinatorial	AS_14_15	TRUE	TRUE	TRUE	TRUE	TRUE	TRUE	partial	different	TRUE	fetal-adult	N/A
islet_0_ENSG00000075413.13_103871413_103871604	ENSG00000075413.13_103871413_103871604	ENSG00000075413	MARK3	islet	alternative_splicing	combinatorial	AS_14_15	TRUE	TRUE	TRUE	TRUE	TRUE	TRUE	partial	different	TRUE	fetal-adult	N/A
ipsc-ppc_0_ENST00000348956	ENST00000348956	ENSG00000166165	CKB	ipsc-ppc	alternative_splicing	combinatorial	AS_14_15	TRUE	TRUE	TRUE	TRUE	TRUE	TRUE	partial	different	TRUE	fetal-adult	N/A
islet_0_ENSG00000166165.8_103986459_103986648	ENSG00000166165.8_103986459_103986648	ENSG00000166165	CKB	islet	alternative_splicing	combinatorial	AS_14_15	TRUE	TRUE	TRUE	TRUE	TRUE	TRUE	partial	different	TRUE	fetal-adult	N/A
islet_0_ENSG00000088808.12_104206161_104206930	ENSG00000088808.12_104206161_104206930	ENSG00000088808	PPP1R13B	islet	alternative_splicing	combinatorial	AS_14_16	TRUE	TRUE	TRUE	TRUE	TRUE	FALSE	different	zero	TRUE	fetal-islet	N/A
ipsc-ppc_0_ENST00000352127	ENST00000352127	ENSG00000126215	XRCC3	ipsc-ppc	alternative_splicing	combinatorial	AS_14_16	TRUE	TRUE	TRUE	TRUE	TRUE	FALSE	different	zero	TRUE	fetal-islet	N/A
ipsc-ppc_0_ENST00000555055	ENST00000555055	ENSG00000126215	XRCC3	ipsc-ppc	alternative_splicing	combinatorial	AS_14_16	TRUE	TRUE	TRUE	TRUE	TRUE	FALSE	different	zero	TRUE	fetal-islet	N/A
ipsc-ppc_0_ENST00000356583	ENST00000356583	ENSG00000042317	SPATA7	ipsc-ppc	alternative_splicing	combinatorial	AS_14_17	TRUE	TRUE	TRUE	FALSE	FALSE	FALSE			TRUE	ipsc_ppc-unique	N/A
ipsc-ppc_0_ENST00000393545	ENST00000393545	ENSG00000042317	SPATA7	ipsc-ppc	alternative_splicing	combinatorial	AS_14_17	TRUE	TRUE	TRUE	FALSE	FALSE	FALSE			TRUE	ipsc_ppc-unique	N/A
ipsc-ppc_0_ENST00000554270	ENST00000554270	ENSG00000070778	PTPN21	ipsc-ppc	alternative_splicing	combinatorial	AS_14_17	TRUE	TRUE	TRUE	FALSE	FALSE	FALSE			TRUE	ipsc_ppc-unique	N/A
ipsc-ppc_0_ENST00000555321	ENST00000555321	ENSG00000126804	ZBTB1	ipsc-ppc	alternative_splicing	combinatorial	AS_14_18	TRUE	TRUE	TRUE	TRUE	TRUE	TRUE	same	same	TRUE	fetal-adult	N/A
ipsc-ppc_0_ENST00000358738	ENST00000358738	ENSG00000126804	ZBTB1	ipsc-ppc	alternative_splicing	combinatorial	AS_14_18	TRUE	TRUE	TRUE	TRUE	TRUE	TRUE	same	same	TRUE	fetal-adult	N/A
islet_0_ENSG00000126804.9_64983318_64983469	ENSG00000126804.9_64983318_64983469	ENSG00000126804	ZBTB1	islet	alternative_splicing	combinatorial	AS_14_18	TRUE	TRUE	TRUE	TRUE	FALSE	TRUE	same	same	TRUE	fetal-adult	N/A
pancreas_0_chr14:64511384:64516600:clu_18075:ENSG00000126804.13	chr14:64511384:64516600:clu_18075:ENSG00000126804.13	ENSG00000126804	ZBTB1	pancreas	alternative_splicing	combinatorial	AS_14_18	TRUE	TRUE	TRUE	TRUE	TRUE	FALSE	same	same	TRUE	fetal-adult	N/A
ipsc-ppc_0_ENST00000559249	ENST00000559249	ENSG00000100664	EIF5	ipsc-ppc	alternative_splicing	combinatorial	AS_14_19	TRUE	TRUE	TRUE	TRUE	FALSE	FALSE			TRUE	ipsc_ppc-unique	N/A
ipsc-ppc_0_ENST00000392715	ENST00000392715	ENSG00000100664	EIF5	ipsc-ppc	alternative_splicing	combinatorial	AS_14_19	TRUE	TRUE	TRUE	TRUE	FALSE	FALSE			TRUE	ipsc_ppc-unique	N/A
pancreas_0_chr14:57481657:57483065:clu_17965:ENSG00000100557.9	chr14:57481657:57483065:clu_17965:ENSG00000100557.9	ENSG00000100557	CCDC198	pancreas	alternative_splicing	combinatorial	AS_14_2	TRUE	TRUE	TRUE	TRUE	FALSE	FALSE	zero	same	TRUE	fetal-whole-pancreas	N/A
ipsc-ppc_0_ENST00000216445	ENST00000216445	ENSG00000100557	CCDC198	ipsc-ppc	alternative_splicing	combinatorial	AS_14_2	TRUE	TRUE	TRUE	TRUE	FALSE	TRUE	zero	same	TRUE	fetal-whole-pancreas	N/A
ipsc-ppc_0_ENST00000530417	ENST00000530417	ENSG00000100557	CCDC198	ipsc-ppc	alternative_splicing	combinatorial	AS_14_2	TRUE	TRUE	TRUE	TRUE	FALSE	TRUE	zero	same	TRUE	fetal-whole-pancreas	N/A
ipsc-ppc_0_ENST00000532286	ENST00000532286	ENSG00000100557	CCDC198	ipsc-ppc	alternative_splicing	combinatorial	AS_14_2	TRUE	TRUE	TRUE	TRUE	FALSE	TRUE	zero	same	TRUE	fetal-whole-pancreas	N/A
ipsc-ppc_0_ENST00000527032	ENST00000527032	ENSG00000100557	CCDC198	ipsc-ppc	alternative_splicing	combinatorial	AS_14_2	TRUE	TRUE	TRUE	TRUE	FALSE	TRUE	zero	same	TRUE	fetal-whole-pancreas	N/A
ipsc-ppc_0_ENST00000399395	ENST00000399395	ENSG00000100445	SDR39U1	ipsc-ppc	alternative_splicing	combinatorial	AS_14_20	TRUE	TRUE	TRUE	TRUE	FALSE	TRUE	zero	same	TRUE	fetal-whole-pancreas	N/A
pancreas_0_chr14:24440926:24441674:clu_17633:ENSG00000100445.17	chr14:24440926:24441674:clu_17633:ENSG00000100445.17	ENSG00000100445	SDR39U1	pancreas	alternative_splicing	combinatorial	AS_14_20	TRUE	TRUE	TRUE	TRUE	FALSE	TRUE	zero	same	TRUE	fetal-whole-pancreas	N/A
ipsc-ppc_0_ENST00000538105	ENST00000538105	ENSG00000100445	SDR39U1	ipsc-ppc	alternative_splicing	combinatorial	AS_14_20	TRUE	TRUE	TRUE	TRUE	FALSE	TRUE	zero	same	TRUE	fetal-whole-pancreas	N/A
ipsc-ppc_0_ENST00000407796	ENST00000407796	ENSG00000142208	AKT1	ipsc-ppc	alternative_splicing	combinatorial	AS_14_21	TRUE	TRUE	TRUE	FALSE	FALSE	FALSE			TRUE	ipsc_ppc-unique	N/A
ipsc-ppc_0_ENST00000649815	ENST00000649815	ENSG00000142208	AKT1	ipsc-ppc	alternative_splicing	combinatorial	AS_14_21	TRUE	TRUE	TRUE	FALSE	FALSE	FALSE			TRUE	ipsc_ppc-unique	N/A
islet_0_ENSG00000256053.3_104040444_104040549	ENSG00000256053.3_104040444_104040549	ENSG00000256053	COA8	islet	alternative_splicing	combinatorial	AS_14_22	TRUE	TRUE	TRUE	TRUE	TRUE	TRUE	partial	same	TRUE	fetal-adult	N/A
islet_0_ENSG00000126215.9_104173340_104175192	ENSG00000126215.9_104173340_104175192	ENSG00000126215	XRCC3	islet	alternative_splicing	combinatorial	AS_14_22	TRUE	TRUE	TRUE	TRUE	TRUE	TRUE	partial	same	TRUE	fetal-adult	N/A
ipsc-ppc_1_ENST00000477116	ENST00000477116	ENSG00000256053	COA8	ipsc-ppc	alternative_splicing	combinatorial	AS_14_22	TRUE	TRUE	TRUE	TRUE	TRUE	TRUE	partial	same	TRUE	fetal-adult	N/A
islet_0_ENSG00000256053.3_104029299_104029461	ENSG00000256053.3_104029299_104029461	ENSG00000256053	COA8	islet	alternative_splicing	combinatorial	AS_14_22	TRUE	TRUE	TRUE	TRUE	TRUE	TRUE	partial	same	TRUE	fetal-adult	N/A
ipsc-ppc_0_ENST00000477116	ENST00000477116	ENSG00000256053	COA8	ipsc-ppc	alternative_splicing	combinatorial	AS_14_22	TRUE	TRUE	TRUE	TRUE	TRUE	TRUE	partial	same	TRUE	fetal-adult	N/A
ipsc-ppc_0_ENST00000440963	ENST00000440963	ENSG00000256053	COA8	ipsc-ppc	alternative_splicing	combinatorial	AS_14_22	TRUE	TRUE	TRUE	TRUE	TRUE	TRUE	partial	same	TRUE	fetal-adult	N/A
pancreas_0_chr14:103571820:103587274:clu_18806:ENSG00000256053.7	chr14:103571820:103587274:clu_18806:ENSG00000256053.7	ENSG00000256053	COA8	pancreas	alternative_splicing	combinatorial	AS_14_22	TRUE	TRUE	TRUE	TRUE	TRUE	TRUE	partial	same	TRUE	fetal-adult	N/A
ipsc-ppc_0_ENST00000556683	ENST00000556683	ENSG00000139921	TMX1	ipsc-ppc	alternative_splicing	combinatorial	AS_14_23	TRUE	TRUE	TRUE	FALSE	TRUE	FALSE			TRUE	ambiguous	In LD with an eQTL in adult whole pancreas and/or adult islets
ipsc-ppc_0_ENST00000457354	ENST00000457354	ENSG00000139921	TMX1	ipsc-ppc	alternative_splicing	combinatorial	AS_14_23	TRUE	TRUE	TRUE	FALSE	TRUE	FALSE			TRUE	ambiguous	In LD with an eQTL in adult whole pancreas and/or adult islets
ipsc-ppc_0_ENST00000607599	ENST00000607599	ENSG00000258289	CHURC1	ipsc-ppc	alternative_splicing	combinatorial	AS_14_24	TRUE	TRUE	TRUE	FALSE	TRUE	TRUE	partial	partial	TRUE	fetal-adult	N/A
islet_0_ENSG00000257365.3_65390709_65390844	ENSG00000257365.3_65390709_65390844	ENSG00000257365	FNTB	islet	alternative_splicing	combinatorial	AS_14_24	TRUE	TRUE	TRUE	FALSE	TRUE	TRUE	partial	partial	TRUE	fetal-adult	N/A
islet_0_ENSG00000258289.3_65398856_65402086	ENSG00000258289.3_65398856_65402086	ENSG00000258289	CHURC1	islet	alternative_splicing	combinatorial	AS_14_24	TRUE	TRUE	TRUE	FALSE	TRUE	TRUE	partial	partial	TRUE	fetal-adult	N/A
pancreas_0_chr14:64987097:65004249:clu_18085:ENSG00000257365.7	chr14:64987097:65004249:clu_18085:ENSG00000257365.7	ENSG00000257365	FNTB	pancreas	alternative_splicing	combinatorial	AS_14_24	TRUE	TRUE	TRUE	FALSE	TRUE	TRUE	partial	partial	TRUE	fetal-adult	N/A
ipsc-ppc_0_ENST00000552002	ENST00000552002	ENSG00000258289	CHURC1	ipsc-ppc	alternative_splicing	combinatorial	AS_14_24	TRUE	TRUE	TRUE	FALSE	TRUE	TRUE	partial	partial	TRUE	fetal-adult	N/A
pancreas_0_chr14:64987097:65004249:clu_18085:ENSG00000258289.8	chr14:64987097:65004249:clu_18085:ENSG00000258289.8	ENSG00000258289	CHURC1	pancreas	alternative_splicing	combinatorial	AS_14_24	TRUE	TRUE	TRUE	FALSE	TRUE	TRUE	partial	partial	TRUE	fetal-adult	N/A
ipsc-ppc_0_ENST00000548752	ENST00000548752	ENSG00000258289	CHURC1	ipsc-ppc	alternative_splicing	combinatorial	AS_14_24	TRUE	TRUE	TRUE	FALSE	TRUE	TRUE	partial	partial	TRUE	fetal-adult	N/A
islet_0_ENSG00000258289.3_65410017_65411309	ENSG00000258289.3_65410017_65411309	ENSG00000258289	CHURC1	islet	alternative_splicing	combinatorial	AS_14_24	TRUE	TRUE	TRUE	FALSE	TRUE	TRUE	partial	partial	TRUE	fetal-adult	N/A
islet_0_ENSG00000125954.8_65390709_65390844	ENSG00000125954.8_65390709_65390844	ENSG00000125954	CHURC1-FNTB	islet	alternative_splicing	combinatorial	AS_14_24	TRUE	TRUE	FALSE	FALSE	TRUE	TRUE	partial	partial	TRUE	fetal-adult	N/A
ipsc-ppc_0_ENST00000640432	ENST00000640432	ENSG00000089737	DDX24	ipsc-ppc	alternative_splicing	combinatorial	AS_14_25	TRUE	TRUE	TRUE	FALSE	FALSE	TRUE			TRUE	ambiguous	In LD with an eQTL in adult whole pancreas and/or adult islets
ipsc-ppc_0_ENST00000553400	ENST00000553400	ENSG00000089737	DDX24	ipsc-ppc	alternative_splicing	combinatorial	AS_14_25	TRUE	TRUE	TRUE	FALSE	FALSE	TRUE			TRUE	ambiguous	In LD with an eQTL in adult whole pancreas and/or adult islets
ipsc-ppc_0_ENST00000622786	ENST00000622786	ENSG00000089737	DDX24	ipsc-ppc	alternative_splicing	combinatorial	AS_14_25	TRUE	TRUE	TRUE	FALSE	FALSE	TRUE			TRUE	ambiguous	In LD with an eQTL in adult whole pancreas and/or adult islets
ipsc-ppc_0_ENST00000553479	ENST00000553479	ENSG00000087302	RTRAF	ipsc-ppc	alternative_splicing	combinatorial	AS_14_26	TRUE	TRUE	TRUE	FALSE	FALSE	FALSE			TRUE	ipsc_ppc-unique	N/A
ipsc-ppc_0_ENST00000557553	ENST00000557553	ENSG00000087302	RTRAF	ipsc-ppc	alternative_splicing	combinatorial	AS_14_26	TRUE	TRUE	TRUE	FALSE	FALSE	FALSE			TRUE	ipsc_ppc-unique	N/A
pancreas_0_chr14:24433032:24434100:clu_17630:ENSG00000100441.9	chr14:24433032:24434100:clu_17630:ENSG00000100441.9	ENSG00000100441	KHNYN	pancreas	alternative_splicing	combinatorial	AS_14_27	TRUE	TRUE	TRUE	TRUE	TRUE	TRUE	partial	same	TRUE	fetal-adult	N/A
islet_0_ENSG00000100441.5_24899430_24900137	ENSG00000100441.5_24899430_24900137	ENSG00000100441	KHNYN	islet	alternative_splicing	combinatorial	AS_14_27	TRUE	TRUE	TRUE	TRUE	TRUE	TRUE	partial	same	TRUE	fetal-adult	N/A
ipsc-ppc_0_ENST00000553935	ENST00000553935	ENSG00000100441	KHNYN	ipsc-ppc	alternative_splicing	combinatorial	AS_14_27	TRUE	TRUE	TRUE	TRUE	TRUE	TRUE	partial	same	TRUE	fetal-adult	N/A
islet_0_ENSG00000139899.6_24895738_24897192	ENSG00000139899.6_24895738_24897192	ENSG00000139899	CBLN3	islet	alternative_splicing	combinatorial	AS_14_27	TRUE	TRUE	TRUE	TRUE	TRUE	TRUE	partial	same	TRUE	fetal-adult	N/A
ipsc-ppc_0_ENST00000556510	ENST00000556510	ENSG00000100441	KHNYN	ipsc-ppc	alternative_splicing	combinatorial	AS_14_27	TRUE	TRUE	TRUE	TRUE	TRUE	TRUE	partial	same	TRUE	fetal-adult	N/A
ipsc-ppc_0_ENST00000554182	ENST00000554182	ENSG00000100744	GSKIP	ipsc-ppc	alternative_splicing	combinatorial	AS_14_28	TRUE	TRUE	TRUE	FALSE	TRUE	TRUE	zero	same	TRUE	ambiguous	In LD with an eQTL in adult islets
ipsc-ppc_0_ENST00000555181	ENST00000555181	ENSG00000100744	GSKIP	ipsc-ppc	alternative_splicing	combinatorial	AS_14_28	TRUE	TRUE	TRUE	FALSE	TRUE	TRUE	zero	same	TRUE	ambiguous	In LD with an eQTL in adult islets
pancreas_0_chr14:96379788:96382247:clu_18659:ENSG00000100744.14	chr14:96379788:96382247:clu_18659:ENSG00000100744.14	ENSG00000100744	GSKIP	pancreas	alternative_splicing	combinatorial	AS_14_28	TRUE	TRUE	TRUE	FALSE	TRUE	FALSE	zero	same	TRUE	ambiguous	In LD with an eQTL in adult islets
ipsc-ppc_0_ENST00000554562	ENST00000554562	ENSG00000165948	IFI27L1	ipsc-ppc	alternative_splicing	combinatorial	AS_14_29	TRUE	TRUE	TRUE	FALSE	TRUE	TRUE	zero	same	TRUE	ambiguous	In LD with an eQTL in adult islets
ipsc-ppc_0_ENST00000555341	ENST00000555341	ENSG00000165948	IFI27L1	ipsc-ppc	alternative_splicing	combinatorial	AS_14_29	TRUE	TRUE	TRUE	FALSE	TRUE	TRUE	zero	same	TRUE	ambiguous	In LD with an eQTL in adult islets
ipsc-ppc_0_ENST00000555523	ENST00000555523	ENSG00000165948	IFI27L1	ipsc-ppc	alternative_splicing	combinatorial	AS_14_29	TRUE	TRUE	TRUE	FALSE	TRUE	TRUE	zero	same	TRUE	ambiguous	In LD with an eQTL in adult islets
pancreas_0_chr14:94097678:94100739:clu_18609:ENSG00000165948.10	chr14:94097678:94100739:clu_18609:ENSG00000165948.10	ENSG00000165948	IFI27L1	pancreas	alternative_splicing	combinatorial	AS_14_29	TRUE	TRUE	TRUE	FALSE	TRUE	TRUE	zero	same	TRUE	ambiguous	In LD with an eQTL in adult islets
ipsc-ppc_0_ENST00000556381	ENST00000556381	ENSG00000165948	IFI27L1	ipsc-ppc	alternative_splicing	combinatorial	AS_14_29	TRUE	TRUE	TRUE	FALSE	TRUE	TRUE	zero	same	TRUE	ambiguous	In LD with an eQTL in adult islets
ipsc-ppc_0_ENST00000418924	ENST00000418924	ENSG00000100599	RIN3	ipsc-ppc	alternative_splicing	combinatorial	AS_14_3	TRUE	TRUE	TRUE	FALSE	FALSE	FALSE			TRUE	ipsc_ppc-unique	N/A
ipsc-ppc_0_ENST00000216487	ENST00000216487	ENSG00000100599	RIN3	ipsc-ppc	alternative_splicing	combinatorial	AS_14_3	TRUE	TRUE	TRUE	TRUE	FALSE	FALSE			TRUE	ipsc_ppc-unique	N/A
ipsc-ppc_0_ENST00000555868	ENST00000555868	ENSG00000182107	TMEM30B	ipsc-ppc	alternative_splicing	combinatorial	AS_14_30	TRUE	TRUE	TRUE	FALSE	TRUE	FALSE	same	zero	TRUE	fetal-islet	N/A
islet_0_ENSG00000182107.5_61744088_61748558	ENSG00000182107.5_61744088_61748558	ENSG00000182107	TMEM30B	islet	alternative_splicing	combinatorial	AS_14_30	TRUE	TRUE	TRUE	FALSE	FALSE	FALSE	same	zero	TRUE	fetal-islet	N/A
ipsc-ppc_0_ENST00000557163	ENST00000557163	ENSG00000182107	TMEM30B	ipsc-ppc	alternative_splicing	combinatorial	AS_14_30	TRUE	TRUE	TRUE	FALSE	TRUE	FALSE	same	zero	TRUE	fetal-islet	N/A
islet_0_ENSG00000042088.9_90422867_90423531	ENSG00000042088.9_90422867_90423531	ENSG00000042088	TDP1	islet	alternative_splicing	combinatorial	AS_14_31	TRUE	TRUE	TRUE	FALSE	TRUE	FALSE			TRUE	islet-unique	N/A
islet_0_ENSG00000140025.11_90389652_90391021	ENSG00000140025.11_90389652_90391021	ENSG00000140025	EFCAB11	islet	alternative_splicing	combinatorial	AS_14_31	TRUE	TRUE	TRUE	FALSE	TRUE	FALSE			TRUE	islet-unique	N/A
islet_0_ENSG00000165521.11_89087098_89087270	ENSG00000165521.11_89087098_89087270	ENSG00000165521	EML5	islet	alternative_splicing	combinatorial	AS_14_32	FALSE	TRUE	TRUE	FALSE	FALSE	FALSE			TRUE	islet-unique	N/A
islet_0_ENSG00000042317.12_88904182_88904804	ENSG00000042317.12_88904182_88904804	ENSG00000042317	SPATA7	islet	alternative_splicing	combinatorial	AS_14_32	TRUE	TRUE	TRUE	FALSE	FALSE	FALSE			TRUE	islet-unique	N/A
islet_0_ENSG00000165521.11_89181283_89181539	ENSG00000165521.11_89181283_89181539	ENSG00000165521	EML5	islet	alternative_splicing	combinatorial	AS_14_32	FALSE	TRUE	TRUE	FALSE	TRUE	FALSE			TRUE	islet-unique	N/A
islet_0_ENSG00000165521.11_89205223_89205358	ENSG00000165521.11_89205223_89205358	ENSG00000165521	EML5	islet	alternative_splicing	combinatorial	AS_14_32	FALSE	TRUE	TRUE	FALSE	TRUE	FALSE			TRUE	islet-unique	N/A
islet_0_ENSG00000165533.14_89336403_89336542	ENSG00000165533.14_89336403_89336542	ENSG00000165533	TTC8	islet	alternative_splicing	combinatorial	AS_14_32	TRUE	TRUE	TRUE	FALSE	FALSE	FALSE			TRUE	islet-unique	N/A
islet_0_ENSG00000165533.14_89307381_89307901	ENSG00000165533.14_89307381_89307901	ENSG00000165533	TTC8	islet	alternative_splicing	combinatorial	AS_14_32	TRUE	TRUE	TRUE	FALSE	FALSE	FALSE			TRUE	islet-unique	N/A
islet_0_ENSG00000066735.10_104641319_104644235	ENSG00000066735.10_104641319_104644235	ENSG00000066735	KIF26A	islet	alternative_splicing	combinatorial	AS_14_33	TRUE	TRUE	TRUE	FALSE	TRUE	FALSE			TRUE	islet-unique	N/A
islet_0_ENSG00000066735.10_104645946_104647231	ENSG00000066735.10_104645946_104647231	ENSG00000066735	KIF26A	islet	alternative_splicing	combinatorial	AS_14_33	TRUE	TRUE	TRUE	FALSE	FALSE	FALSE			TRUE	islet-unique	N/A
islet_0_ENSG00000151327.8_35579776_35579932	ENSG00000151327.8_35579776_35579932	ENSG00000151327	FAM177A1	islet	alternative_splicing	combinatorial	AS_14_34	TRUE	TRUE	TRUE	FALSE	TRUE	TRUE			TRUE	adult-shared	N/A
islet_0_ENSG00000258790.1_35742641_35743497	ENSG00000258790.1_35742641_35743497	ENSG00000258790	AL121594.1	islet	alternative_splicing	combinatorial	AS_14_34	TRUE	TRUE	FALSE	FALSE	TRUE	TRUE			TRUE	adult-shared	N/A
pancreas_0_chr14:35046406:35046505:clu_17712:ENSG00000151327.12	chr14:35046406:35046505:clu_17712:ENSG00000151327.12	ENSG00000151327	FAM177A1	pancreas	alternative_splicing	combinatorial	AS_14_34	TRUE	TRUE	TRUE	FALSE	TRUE	FALSE			TRUE	adult-shared	N/A
islet_0_ENSG00000100902.6_35747839_35747924	ENSG00000100902.6_35747839_35747924	ENSG00000100902	PSMA6	islet	alternative_splicing	combinatorial	AS_14_34	TRUE	TRUE	TRUE	FALSE	TRUE	TRUE			TRUE	adult-shared	N/A
islet_0_ENSG00000092020.6_35579025_35579856	ENSG00000092020.6_35579025_35579856	ENSG00000092020	PPP2R3C	islet	alternative_splicing	combinatorial	AS_14_34	TRUE	TRUE	TRUE	FALSE	TRUE	TRUE			TRUE	adult-shared	N/A
islet_0_ENSG00000100890.11_35742641_35743271	ENSG00000100890.11_35742641_35743271	ENSG00000100890	PRORP	islet	alternative_splicing	combinatorial	AS_14_34	TRUE	TRUE	TRUE	FALSE	TRUE	TRUE			TRUE	adult-shared	N/A
islet_0_ENSG00000119599.12_73422231_73422404	ENSG00000119599.12_73422231_73422404	ENSG00000119599	DCAF4	islet	alternative_splicing	combinatorial	AS_14_35	TRUE	TRUE	TRUE	FALSE	TRUE	FALSE			TRUE	ambiguous	In LD with an eQTL in iPSC-PPC and/or adult whole pancreas
islet_0_ENSG00000119599.12_73425320_73426411	ENSG00000119599.12_73425320_73426411	ENSG00000119599	DCAF4	islet	alternative_splicing	combinatorial	AS_14_35	TRUE	TRUE	TRUE	FALSE	TRUE	TRUE			TRUE	ambiguous	In LD with an eQTL in iPSC-PPC and/or adult whole pancreas
islet_0_ENSG00000119655.4_74945926_74947482	ENSG00000119655.4_74945926_74947482	ENSG00000119655	NPC2	islet	alternative_splicing	combinatorial	AS_14_36	TRUE	TRUE	TRUE	FALSE	TRUE	FALSE			TRUE	islet-unique	N/A
islet_0_ENSG00000183379.4_74872596_74874396	ENSG00000183379.4_74872596_74874396	ENSG00000183379	SYNDIG1L	islet	alternative_splicing	combinatorial	AS_14_36	FALSE	TRUE	TRUE	FALSE	TRUE	FALSE			TRUE	islet-unique	N/A
islet_0_ENSG00000119673.10_74041612_74042357	ENSG00000119673.10_74041612_74042357	ENSG00000119673	ACOT2	islet	alternative_splicing	combinatorial	AS_14_37	TRUE	TRUE	TRUE	FALSE	TRUE	FALSE			TRUE	islet-unique	N/A
islet_0_ENSG00000187105.4_73988976_73989928	ENSG00000187105.4_73988976_73989928	ENSG00000187105	HEATR4	islet	alternative_splicing	combinatorial	AS_14_37	FALSE	TRUE	TRUE	FALSE	TRUE	FALSE			TRUE	islet-unique	N/A
islet_0_ENSG00000184227.3_74009754_74010498	ENSG00000184227.3_74009754_74010498	ENSG00000184227	ACOT1	islet	alternative_splicing	combinatorial	AS_14_37	TRUE	TRUE	TRUE	FALSE	TRUE	FALSE			TRUE	islet-unique	N/A
islet_0_ENSG00000119684.11_75513079_75516421	ENSG00000119684.11_75513079_75516421	ENSG00000119684	MLH3	islet	alternative_splicing	combinatorial	AS_14_38	TRUE	TRUE	TRUE	TRUE	TRUE	TRUE	partial	same	TRUE	fetal-adult	N/A
pancreas_0_chr14:75038412:75041615:clu_18337:ENSG00000119684.15	chr14:75038412:75041615:clu_18337:ENSG00000119684.15	ENSG00000119684	MLH3	pancreas	alternative_splicing	combinatorial	AS_14_38	TRUE	TRUE	TRUE	FALSE	TRUE	FALSE	partial	same	TRUE	fetal-adult	N/A
islet_0_ENSG00000119718.6_75472544_75472664	ENSG00000119718.6_75472544_75472664	ENSG00000119718	EIF2B2	islet	alternative_splicing	combinatorial	AS_14_38	TRUE	TRUE	TRUE	FALSE	TRUE	TRUE	partial	same	TRUE	fetal-adult	N/A
ipsc-ppc_0_ENST00000380968	ENST00000380968	ENSG00000119684	MLH3	ipsc-ppc	alternative_splicing	combinatorial	AS_14_38	TRUE	TRUE	TRUE	TRUE	TRUE	TRUE	partial	same	TRUE	fetal-adult	N/A
islet_0_ENSG00000170348.4_75605777_75605874	ENSG00000170348.4_75605777_75605874	ENSG00000170348	TMED10	islet	alternative_splicing	combinatorial	AS_14_38	TRUE	TRUE	TRUE	FALSE	TRUE	TRUE	partial	same	TRUE	fetal-adult	N/A
islet_0_ENSG00000156411.5_104387277_104387545	ENSG00000156411.5_104387277_104387545	ENSG00000156411	ATP5MPL	islet	alternative_splicing	combinatorial	AS_14_39	TRUE	TRUE	TRUE	FALSE	TRUE	FALSE			TRUE	islet-unique	N/A
islet_0_ENSG00000156414.14_104506533_104506671	ENSG00000156414.14_104506533_104506671	ENSG00000156414	TDRD9	islet	alternative_splicing	combinatorial	AS_14_39	FALSE	TRUE	TRUE	FALSE	TRUE	FALSE			TRUE	islet-unique	N/A
pancreas_0_chr14:24145896:24146208:clu_17540:ENSG00000100911.15	chr14:24145896:24146208:clu_17540:ENSG00000100911.15	ENSG00000100911	PSME2	pancreas	alternative_splicing	combinatorial	AS_14_4	TRUE	TRUE	TRUE	FALSE	TRUE	TRUE	zero	same	TRUE	ambiguous	In LD with an eQTL in adult islets
ipsc-ppc_0_ENST00000216799	ENST00000216799	ENSG00000100908	EMC9	ipsc-ppc	alternative_splicing	combinatorial	AS_14_4	TRUE	TRUE	TRUE	FALSE	TRUE	TRUE	zero	same	TRUE	ambiguous	In LD with an eQTL in adult islets
ipsc-ppc_0_ENST00000615264	ENST00000615264	ENSG00000100911	PSME2	ipsc-ppc	alternative_splicing	combinatorial	AS_14_4	TRUE	TRUE	TRUE	FALSE	TRUE	TRUE	zero	same	TRUE	ambiguous	In LD with an eQTL in adult islets
islet_0_ENSG00000183032.6_37641486_37642071	ENSG00000183032.6_37641486_37642071	ENSG00000183032	SLC25A21	islet	alternative_splicing	combinatorial	AS_14_40	TRUE	TRUE	TRUE	FALSE	TRUE	FALSE			TRUE	islet-unique	N/A
islet_0_ENSG00000258708.1_37641093_37643016	ENSG00000258708.1_37641093_37643016	ENSG00000258708	SLC25A21-AS1	islet	alternative_splicing	combinatorial	AS_14_40	TRUE	TRUE	TRUE	FALSE	TRUE	FALSE			TRUE	islet-unique	N/A
pancreas_0_chr14:105741795:105741893:clu_18924:ENSG00000211893.3	chr14:105741795:105741893:clu_18924:ENSG00000211893.3	ENSG00000211893	IGHG2	pancreas	alternative_splicing	combinatorial	AS_14_41	FALSE	FALSE	TRUE	FALSE	FALSE	TRUE			TRUE	whole pancreas-unique	N/A
pancreas_0_chr14:105741795:105741893:clu_18924:ENSG00000211896.7	chr14:105741795:105741893:clu_18924:ENSG00000211896.7	ENSG00000211896	IGHG1	pancreas	alternative_splicing	combinatorial	AS_14_41	FALSE	TRUE	TRUE	FALSE	FALSE	TRUE			TRUE	whole pancreas-unique	N/A
pancreas_0_chr14:23308199:23310973:clu_17474:ENSG00000258643.5	chr14:23308199:23310973:clu_17474:ENSG00000258643.5	ENSG00000258643	BCL2L2-PABPN1	pancreas	alternative_splicing	combinatorial	AS_14_42	TRUE	TRUE	TRUE	FALSE	TRUE	TRUE			TRUE	ambiguous	In LD with an eQTL in iPSC-PPC and/or adult islets
pancreas_0_chr14:23308199:23310973:clu_17474:ENSG00000129473.9	chr14:23308199:23310973:clu_17474:ENSG00000129473.9	ENSG00000129473	BCL2L2	pancreas	alternative_splicing	combinatorial	AS_14_42	TRUE	TRUE	TRUE	FALSE	TRUE	TRUE			TRUE	ambiguous	In LD with an eQTL in iPSC-PPC and/or adult islets
pancreas_0_chr14:76782776:76783110:clu_18383:ENSG00000013523.9	chr14:76782776:76783110:clu_18383:ENSG00000013523.9	ENSG00000013523	ANGEL1	pancreas	alternative_splicing	combinatorial	AS_14_43	TRUE	TRUE	TRUE	FALSE	TRUE	TRUE			TRUE	ambiguous	In LD with an eQTL in iPSC-PPC and/or adult islets
pancreas_0_chr14:76782776:76783110:clu_18383:ENSG00000258301.3	chr14:76782776:76783110:clu_18383:ENSG00000258301.3	ENSG00000258301	VASH1-AS1	pancreas	alternative_splicing	combinatorial	AS_14_43	TRUE	TRUE	TRUE	FALSE	TRUE	TRUE			TRUE	ambiguous	In LD with an eQTL in iPSC-PPC and/or adult islets
ipsc-ppc_0_ENST00000261530	ENST00000261530	ENSG00000089916	GPATCH2L	ipsc-ppc	alternative_splicing	combinatorial	AS_14_44	TRUE	TRUE	TRUE	FALSE	FALSE	FALSE	same	zero	TRUE	fetal-islet	N/A
islet_0_ENSG00000089916.13_76639889_76643033	ENSG00000089916.13_76639889_76643033	ENSG00000089916	GPATCH2L	islet	alternative_splicing	combinatorial	AS_14_44	TRUE	TRUE	TRUE	FALSE	FALSE	FALSE	same	zero	TRUE	fetal-islet	N/A
pancreas_0_chr14:74298069:74299548:clu_18296:ENSG00000119688.20	chr14:74298069:74299548:clu_18296:ENSG00000119688.20	ENSG00000119688	ABCD4	pancreas	alternative_splicing	combinatorial	AS_14_45	TRUE	TRUE	TRUE	FALSE	TRUE	FALSE	same	same	TRUE	fetal-adult	N/A
islet_0_ENSG00000119688.16_74765764_74766378	ENSG00000119688.16_74765764_74766378	ENSG00000119688	ABCD4	islet	alternative_splicing	combinatorial	AS_14_45	TRUE	TRUE	TRUE	FALSE	FALSE	TRUE	same	same	TRUE	fetal-adult	N/A
ipsc-ppc_0_ENST00000481935	ENST00000481935	ENSG00000119688	ABCD4	ipsc-ppc	alternative_splicing	combinatorial	AS_14_45	TRUE	TRUE	TRUE	FALSE	TRUE	TRUE	same	same	TRUE	fetal-adult	N/A
islet_0_ENSG00000140104.9_105460935_105461855	ENSG00000140104.9_105460935_105461855	ENSG00000140104	CLBA1	islet	alternative_splicing	combinatorial	AS_14_46	TRUE	TRUE	TRUE	FALSE	FALSE	TRUE	same	zero	TRUE	ambiguous	In LD with an eQTL in adult whole pancreas
ipsc-ppc_0_ENST00000547315	ENST00000547315	ENSG00000140104	CLBA1	ipsc-ppc	alternative_splicing	combinatorial	AS_14_46	TRUE	TRUE	TRUE	FALSE	TRUE	TRUE	same	zero	TRUE	ambiguous	In LD with an eQTL in adult whole pancreas
ipsc-ppc_0_ENST00000556549	ENST00000556549	ENSG00000129566	TEP1	ipsc-ppc	alternative_splicing	combinatorial	AS_14_47	TRUE	TRUE	TRUE	TRUE	TRUE	TRUE	zero	same	TRUE	ambiguous	In LD with an eQTL in adult islets
pancreas_0_chr14:20408463:20413371:clu_17348:ENSG00000129566.12	chr14:20408463:20413371:clu_17348:ENSG00000129566.12	ENSG00000129566	TEP1	pancreas	alternative_splicing	combinatorial	AS_14_47	TRUE	TRUE	TRUE	TRUE	TRUE	FALSE	zero	same	TRUE	ambiguous	In LD with an eQTL in adult islets
ipsc-ppc_0_ENST00000397071	ENST00000397071	ENSG00000187630	DHRS4L2	ipsc-ppc	alternative_splicing	combinatorial	AS_14_48	TRUE	TRUE	TRUE	FALSE	TRUE	TRUE	zero	same	TRUE	ambiguous	In LD with an eQTL in adult islets
pancreas_0_chr14:23995133:24004337:clu_17519:ENSG00000187630.15	chr14:23995133:24004337:clu_17519:ENSG00000187630.15	ENSG00000187630	DHRS4L2	pancreas	alternative_splicing	combinatorial	AS_14_48	TRUE	TRUE	TRUE	FALSE	TRUE	TRUE	zero	same	TRUE	ambiguous	In LD with an eQTL in adult islets
pancreas_0_chr14:52020178:52028722:clu_17876:ENSG00000087303.17	chr14:52020178:52028722:clu_17876:ENSG00000087303.17	ENSG00000087303	NID2	pancreas	alternative_splicing	combinatorial	AS_14_49	TRUE	TRUE	TRUE	FALSE	FALSE	FALSE	zero	same	TRUE	fetal-whole-pancreas	N/A
ipsc-ppc_0_ENST00000556572	ENST00000556572	ENSG00000087303	NID2	ipsc-ppc	alternative_splicing	combinatorial	AS_14_49	TRUE	TRUE	TRUE	FALSE	FALSE	TRUE	zero	same	TRUE	fetal-whole-pancreas	N/A
ipsc-ppc_0_ENST00000250416	ENST00000250416	ENSG00000129484	PARP2	ipsc-ppc	alternative_splicing	combinatorial	AS_14_5	TRUE	TRUE	TRUE	TRUE	TRUE	TRUE	zero	partial	TRUE	ambiguous	In LD with an eQTL in adult islets
ipsc-ppc_0_ENST00000429687	ENST00000429687	ENSG00000129484	PARP2	ipsc-ppc	alternative_splicing	combinatorial	AS_14_5	TRUE	TRUE	TRUE	TRUE	TRUE	TRUE	zero	partial	TRUE	ambiguous	In LD with an eQTL in adult islets
pancreas_0_chr14:20316560:20325539:clu_17333:ENSG00000100814.17	chr14:20316560:20325539:clu_17333:ENSG00000100814.17	ENSG00000100814	CCNB1IP1	pancreas	alternative_splicing	combinatorial	AS_14_5	TRUE	TRUE	TRUE	TRUE	TRUE	TRUE	zero	partial	TRUE	ambiguous	In LD with an eQTL in adult islets
ipsc-ppc_0_ENST00000527915	ENST00000527915	ENSG00000129484	PARP2	ipsc-ppc	alternative_splicing	combinatorial	AS_14_5	TRUE	TRUE	TRUE	TRUE	TRUE	TRUE	zero	partial	TRUE	ambiguous	In LD with an eQTL in adult islets
pancreas_0_chr14:20345087:20345394:clu_17336:ENSG00000129484.13	chr14:20345087:20345394:clu_17336:ENSG00000129484.13	ENSG00000129484	PARP2	pancreas	alternative_splicing	combinatorial	AS_14_5	TRUE	TRUE	TRUE	TRUE	TRUE	TRUE	zero	partial	TRUE	ambiguous	In LD with an eQTL in adult islets
pancreas_0_chr14:102251995:102283478:clu_18757:ENSG00000080823.22	chr14:102251995:102283478:clu_18757:ENSG00000080823.22	ENSG00000080823	MOK	pancreas	alternative_splicing	combinatorial	AS_14_50	TRUE	TRUE	TRUE	FALSE	TRUE	FALSE			TRUE	adult-shared	N/A
islet_0_ENSG00000080823.17_102729874_102730988	ENSG00000080823.17_102729874_102730988	ENSG00000080823	MOK	islet	alternative_splicing	combinatorial	AS_14_50	TRUE	TRUE	TRUE	FALSE	FALSE	TRUE			TRUE	adult-shared	N/A
pancreas_0_chr14:30622399:30630477:clu_17647:ENSG00000092108.20	chr14:30622399:30630477:clu_17647:ENSG00000092108.20	ENSG00000092108	SCFD1	pancreas	alternative_splicing	combinatorial	AS_14_51	TRUE	TRUE	TRUE	FALSE	TRUE	FALSE			TRUE	adult-shared	N/A
islet_0_ENSG00000092108.16_31099683_31100123	ENSG00000092108.16_31099683_31100123	ENSG00000092108	SCFD1	islet	alternative_splicing	combinatorial	AS_14_51	TRUE	TRUE	TRUE	FALSE	FALSE	TRUE			TRUE	adult-shared	N/A
islet_0_ENSG00000100578.10_59010601_59010685	ENSG00000100578.10_59010601_59010685	ENSG00000100578	KIAA0586	islet	alternative_splicing	combinatorial	AS_14_52	TRUE	TRUE	TRUE	FALSE	FALSE	TRUE			TRUE	adult-shared	N/A
pancreas_0_chr14:58540136:58543883:clu_17995:ENSG00000100578.14	chr14:58540136:58543883:clu_17995:ENSG00000100578.14	ENSG00000100578	KIAA0586	pancreas	alternative_splicing	combinatorial	AS_14_52	TRUE	TRUE	TRUE	FALSE	TRUE	FALSE			TRUE	adult-shared	N/A
islet_0_ENSG00000119707.9_73531680_73531801	ENSG00000119707.9_73531680_73531801	ENSG00000119707	RBM25	islet	alternative_splicing	combinatorial	AS_14_53	TRUE	TRUE	TRUE	FALSE	TRUE	TRUE			TRUE	adult-shared	N/A
pancreas_0_chr14:73058705:73071627:clu_18229:ENSG00000119707.13	chr14:73058705:73071627:clu_18229:ENSG00000119707.13	ENSG00000119707	RBM25	pancreas	alternative_splicing	combinatorial	AS_14_53	TRUE	TRUE	TRUE	FALSE	TRUE	FALSE			TRUE	adult-shared	N/A
islet_0_ENSG00000156381.4_102974812_102975572	ENSG00000156381.4_102974812_102975572	ENSG00000156381	ANKRD9	islet	alternative_splicing	combinatorial	AS_14_54	TRUE	TRUE	TRUE	FALSE	FALSE	TRUE			TRUE	adult-shared	N/A
pancreas_0_chr14:102508549:102508641:clu_18769:ENSG00000156381.8	chr14:102508549:102508641:clu_18769:ENSG00000156381.8	ENSG00000156381	ANKRD9	pancreas	alternative_splicing	combinatorial	AS_14_54	TRUE	TRUE	TRUE	FALSE	TRUE	TRUE			TRUE	adult-shared	N/A
islet_0_ENSG00000183092.11_101012359_101012604	ENSG00000183092.11_101012359_101012604	ENSG00000183092	BEGAIN	islet	alternative_splicing	combinatorial	AS_14_55	TRUE	TRUE	TRUE	FALSE	FALSE	TRUE			TRUE	adult-shared	N/A
pancreas_0_chr14:100567939:100568899:clu_18710:ENSG00000183092.16	chr14:100567939:100568899:clu_18710:ENSG00000183092.16	ENSG00000183092	BEGAIN	pancreas	alternative_splicing	combinatorial	AS_14_55	TRUE	TRUE	TRUE	FALSE	TRUE	FALSE			TRUE	adult-shared	N/A
ipsc-ppc_0_ENST00000256324	ENST00000256324	ENSG00000133943	DGLUCY	ipsc-ppc	alternative_splicing	combinatorial	AS_14_6	TRUE	TRUE	TRUE	FALSE	FALSE	TRUE	zero	same	TRUE	fetal-whole-pancreas	N/A
ipsc-ppc_0_ENST00000428926	ENST00000428926	ENSG00000133943	DGLUCY	ipsc-ppc	alternative_splicing	combinatorial	AS_14_6	TRUE	TRUE	TRUE	FALSE	FALSE	TRUE	zero	same	TRUE	fetal-whole-pancreas	N/A
pancreas_0_chr14:91170186:91173289:clu_18507:ENSG00000133943.20	chr14:91170186:91173289:clu_18507:ENSG00000133943.20	ENSG00000133943	DGLUCY	pancreas	alternative_splicing	combinatorial	AS_14_6	TRUE	TRUE	TRUE	FALSE	FALSE	FALSE	zero	same	TRUE	fetal-whole-pancreas	N/A
ipsc-ppc_0_ENST00000412791	ENST00000412791	ENSG00000155463	OXA1L	ipsc-ppc	alternative_splicing	combinatorial	AS_14_7	TRUE	TRUE	TRUE	FALSE	FALSE	FALSE			TRUE	ipsc_ppc-unique	N/A
ipsc-ppc_0_ENST00000285848	ENST00000285848	ENSG00000155463	OXA1L	ipsc-ppc	alternative_splicing	combinatorial	AS_14_7	TRUE	TRUE	TRUE	FALSE	FALSE	FALSE			TRUE	ipsc_ppc-unique	N/A
ipsc-ppc_0_ENST00000298288	ENST00000298288	ENSG00000165501	LRR1	ipsc-ppc	alternative_splicing	combinatorial	AS_14_8	TRUE	TRUE	TRUE	FALSE	TRUE	FALSE			TRUE	ambiguous	In LD with an eQTL in adult whole pancreas and/or adult islets
ipsc-ppc_0_ENST00000406043	ENST00000406043	ENSG00000165506	DNAAF2	ipsc-ppc	alternative_splicing	combinatorial	AS_14_8	TRUE	TRUE	TRUE	FALSE	TRUE	FALSE			TRUE	ambiguous	In LD with an eQTL in adult whole pancreas and/or adult islets
ipsc-ppc_0_ENST00000298292	ENST00000298292	ENSG00000165506	DNAAF2	ipsc-ppc	alternative_splicing	combinatorial	AS_14_8	TRUE	TRUE	TRUE	FALSE	TRUE	FALSE			TRUE	ambiguous	In LD with an eQTL in adult whole pancreas and/or adult islets
ipsc-ppc_1_ENST00000318317	ENST00000318317	ENSG00000165501	LRR1	ipsc-ppc	alternative_splicing	combinatorial	AS_14_8	TRUE	TRUE	TRUE	FALSE	TRUE	FALSE			TRUE	ambiguous	In LD with an eQTL in adult whole pancreas and/or adult islets
ipsc-ppc_0_ENST00000318317	ENST00000318317	ENSG00000165501	LRR1	ipsc-ppc	alternative_splicing	combinatorial	AS_14_8	TRUE	TRUE	TRUE	FALSE	TRUE	FALSE			TRUE	ambiguous	In LD with an eQTL in adult whole pancreas and/or adult islets
ipsc-ppc_0_ENST00000299155	ENST00000299155	ENSG00000166126	AMN	ipsc-ppc	alternative_splicing	combinatorial	AS_14_9	TRUE	TRUE	TRUE	TRUE	FALSE	FALSE			TRUE	ipsc_ppc-unique	N/A
ipsc-ppc_0_ENST00000558590	ENST00000558590	ENSG00000166126	AMN	ipsc-ppc	alternative_splicing	combinatorial	AS_14_9	TRUE	TRUE	TRUE	TRUE	FALSE	FALSE			TRUE	ipsc_ppc-unique	N/A
ipsc-ppc_1_ENST00000558590	ENST00000558590	ENSG00000166126	AMN	ipsc-ppc	alternative_splicing	combinatorial	AS_14_9	TRUE	TRUE	TRUE	TRUE	FALSE	FALSE			TRUE	ipsc_ppc-unique	N/A
pancreas_0_chr15:42548965:42559339:clu_16076:ENSG00000137814.10	chr15:42548965:42559339:clu_16076:ENSG00000137814.10	ENSG00000137814	HAUS2	pancreas	alternative_splicing	combinatorial	AS_15_1	TRUE	TRUE	TRUE	FALSE	FALSE	FALSE	same	partial	TRUE	fetal-adult	N/A
ipsc-ppc_0_ENST00000458483	ENST00000458483	ENSG00000243708	PLA2G4B	ipsc-ppc	alternative_splicing	combinatorial	AS_15_1	TRUE	TRUE	TRUE	FALSE	TRUE	TRUE	same	partial	TRUE	fetal-adult	N/A
ipsc-ppc_0_ENST00000483748	ENST00000483748	ENSG00000243708	PLA2G4B	ipsc-ppc	alternative_splicing	combinatorial	AS_15_1	TRUE	TRUE	TRUE	FALSE	TRUE	TRUE	same	partial	TRUE	fetal-adult	N/A
pancreas_0_chr15:41843223:41843676:clu_16018:ENSG00000243708.10	chr15:41843223:41843676:clu_16018:ENSG00000243708.10	ENSG00000243708	PLA2G4B	pancreas	alternative_splicing	combinatorial	AS_15_1	TRUE	TRUE	TRUE	FALSE	TRUE	FALSE	same	partial	TRUE	fetal-adult	N/A
islet_0_ENSG00000243708.4_42134391_42135421	ENSG00000243708.4_42134391_42135421	ENSG00000243708	PLA2G4B	islet	alternative_splicing	combinatorial	AS_15_1	TRUE	TRUE	TRUE	FALSE	TRUE	TRUE	same	partial	TRUE	fetal-adult	N/A
ipsc-ppc_0_ENST00000397138	ENST00000397138	ENSG00000092531	SNAP23	ipsc-ppc	alternative_splicing	combinatorial	AS_15_1	TRUE	TRUE	TRUE	FALSE	FALSE	TRUE	same	partial	TRUE	fetal-adult	N/A
ipsc-ppc_0_ENST00000249647	ENST00000249647	ENSG00000092531	SNAP23	ipsc-ppc	alternative_splicing	combinatorial	AS_15_1	TRUE	TRUE	TRUE	FALSE	FALSE	TRUE	same	partial	TRUE	fetal-adult	N/A
pancreas_0_chr15:55317867:55318931:clu_16322:ENSG00000260916.7	chr15:55317867:55318931:clu_16322:ENSG00000260916.7	ENSG00000260916	CCPG1	pancreas	alternative_splicing	combinatorial	AS_15_10	TRUE	TRUE	TRUE	FALSE	FALSE	TRUE	zero	partial	TRUE	fetal-whole-pancreas	N/A
ipsc-ppc_0_ENST00000436697	ENST00000436697	ENSG00000225973	PIGBOS1	ipsc-ppc	alternative_splicing	combinatorial	AS_15_10	TRUE	FALSE	TRUE	FALSE	FALSE	TRUE	zero	partial	TRUE	fetal-whole-pancreas	N/A
pancreas_0_chr15:55317867:55318931:clu_16322:ENSG00000225973.3	chr15:55317867:55318931:clu_16322:ENSG00000225973.3	ENSG00000225973	PIGBOS1	pancreas	alternative_splicing	combinatorial	AS_15_10	TRUE	FALSE	TRUE	FALSE	FALSE	TRUE	zero	partial	TRUE	fetal-whole-pancreas	N/A
ipsc-ppc_0_ENST00000567948	ENST00000567948	ENSG00000225973	PIGBOS1	ipsc-ppc	alternative_splicing	combinatorial	AS_15_10	TRUE	FALSE	TRUE	FALSE	FALSE	TRUE	zero	partial	TRUE	fetal-whole-pancreas	N/A
pancreas_0_chr15:74837435:74837751:clu_16737:ENSG00000140474.12	chr15:74837435:74837751:clu_16737:ENSG00000140474.12	ENSG00000140474	ULK3	pancreas	alternative_splicing	combinatorial	AS_15_11	TRUE	TRUE	TRUE	TRUE	TRUE	FALSE	partial	same	TRUE	fetal-adult	N/A
ipsc-ppc_0_ENST00000569437	ENST00000569437	ENSG00000140474	ULK3	ipsc-ppc	alternative_splicing	combinatorial	AS_15_11	TRUE	TRUE	TRUE	TRUE	TRUE	TRUE	partial	same	TRUE	fetal-adult	N/A
islet_0_ENSG00000140474.8_75129710_75129776	ENSG00000140474.8_75129710_75129776	ENSG00000140474	ULK3	islet	alternative_splicing	combinatorial	AS_15_11	TRUE	TRUE	TRUE	FALSE	TRUE	TRUE	partial	same	TRUE	fetal-adult	N/A
islet_0_ENSG00000178802.13_75187775_75191798	ENSG00000178802.13_75187775_75191798	ENSG00000178802	MPI	islet	alternative_splicing	combinatorial	AS_15_11	TRUE	TRUE	TRUE	FALSE	TRUE	FALSE	partial	same	TRUE	fetal-adult	N/A
ipsc-ppc_0_ENST00000440863	ENST00000440863	ENSG00000140474	ULK3	ipsc-ppc	alternative_splicing	combinatorial	AS_15_11	TRUE	TRUE	TRUE	TRUE	TRUE	TRUE	partial	same	TRUE	fetal-adult	N/A
ipsc-ppc_0_ENST00000561725	ENST00000561725	ENSG00000140474	ULK3	ipsc-ppc	alternative_splicing	combinatorial	AS_15_11	TRUE	TRUE	TRUE	TRUE	TRUE	TRUE	partial	same	TRUE	fetal-adult	N/A
ipsc-ppc_0_ENST00000448060	ENST00000448060	ENSG00000129007	CALML4	ipsc-ppc	alternative_splicing	combinatorial	AS_15_12	TRUE	TRUE	TRUE	TRUE	TRUE	TRUE	different	partial	TRUE	fetal-adult	N/A
pancreas_0_chr15:68199681:68205245:clu_16617:ENSG00000128973.12	chr15:68199681:68205245:clu_16617:ENSG00000128973.12	ENSG00000128973	CLN6	pancreas	alternative_splicing	combinatorial	AS_15_12	TRUE	TRUE	TRUE	FALSE	TRUE	TRUE	different	partial	TRUE	fetal-adult	N/A
islet_0_ENSG00000189227.4_67818756_67819628	ENSG00000189227.4_67818756_67819628	ENSG00000189227	C15orf61	islet	alternative_splicing	combinatorial	AS_15_12	TRUE	TRUE	TRUE	FALSE	FALSE	TRUE	different	partial	TRUE	fetal-adult	N/A
ipsc-ppc_0_ENST00000638076	ENST00000638076	ENSG00000128973	CLN6	ipsc-ppc	alternative_splicing	combinatorial	AS_15_12	TRUE	TRUE	TRUE	FALSE	TRUE	TRUE	different	partial	TRUE	fetal-adult	N/A
ipsc-ppc_0_ENST00000467889	ENST00000467889	ENSG00000129007	CALML4	ipsc-ppc	alternative_splicing	combinatorial	AS_15_12	TRUE	TRUE	TRUE	FALSE	TRUE	TRUE	different	partial	TRUE	fetal-adult	N/A
ipsc-ppc_0_ENST00000467188	ENST00000467188	ENSG00000129007	CALML4	ipsc-ppc	alternative_splicing	combinatorial	AS_15_12	TRUE	TRUE	TRUE	FALSE	TRUE	TRUE	different	partial	TRUE	fetal-adult	N/A
pancreas_0_chr15:68199681:68205245:clu_16617:ENSG00000129007.14	chr15:68199681:68205245:clu_16617:ENSG00000129007.14	ENSG00000129007	CALML4	pancreas	alternative_splicing	combinatorial	AS_15_12	TRUE	TRUE	TRUE	FALSE	TRUE	TRUE	different	partial	TRUE	fetal-adult	N/A
ipsc-ppc_0_ENST00000485386	ENST00000485386	ENSG00000180953	ST20	ipsc-ppc	alternative_splicing	combinatorial	AS_15_13	TRUE	TRUE	TRUE	TRUE	TRUE	TRUE	zero	partial	TRUE	ambiguous	In LD with an eQTL in adult islets
ipsc-ppc_0_ENST00000478497	ENST00000478497	ENSG00000180953	ST20	ipsc-ppc	alternative_splicing	combinatorial	AS_15_13	TRUE	TRUE	TRUE	TRUE	TRUE	TRUE	zero	partial	TRUE	ambiguous	In LD with an eQTL in adult islets
pancreas_0_chr15:79907684:79914588:clu_16883:ENSG00000180953.11	chr15:79907684:79914588:clu_16883:ENSG00000180953.11	ENSG00000180953	ST20	pancreas	alternative_splicing	combinatorial	AS_15_13	TRUE	TRUE	TRUE	TRUE	TRUE	TRUE	zero	partial	TRUE	ambiguous	In LD with an eQTL in adult islets
pancreas_0_chr15:79907684:79914588:clu_16883:ENSG00000136371.10	chr15:79907684:79914588:clu_16883:ENSG00000136371.10	ENSG00000136371	MTHFS	pancreas	alternative_splicing	combinatorial	AS_15_13	TRUE	TRUE	TRUE	TRUE	TRUE	TRUE	zero	partial	TRUE	ambiguous	In LD with an eQTL in adult islets
ipsc-ppc_0_ENST00000619314	ENST00000619314	ENSG00000244879	GABPB1-AS1	ipsc-ppc	alternative_splicing	combinatorial	AS_15_14	TRUE	TRUE	TRUE	FALSE	TRUE	FALSE			TRUE	ambiguous	In LD with an eQTL in adult whole pancreas and/or adult islets
ipsc-ppc_0_ENST00000499624	ENST00000499624	ENSG00000244879	GABPB1-AS1	ipsc-ppc	alternative_splicing	combinatorial	AS_15_14	TRUE	TRUE	TRUE	FALSE	TRUE	FALSE			TRUE	ambiguous	In LD with an eQTL in adult whole pancreas and/or adult islets
ipsc-ppc_1_ENST00000557956	ENST00000557956	ENSG00000259328	RP11-152F13.7	ipsc-ppc	alternative_splicing	combinatorial	AS_15_15	TRUE	FALSE	FALSE	TRUE	FALSE	FALSE			TRUE	ipsc_ppc-unique	N/A
ipsc-ppc_0_ENST00000559567	ENST00000559567	ENSG00000259328	RP11-152F13.7	ipsc-ppc	alternative_splicing	combinatorial	AS_15_15	TRUE	FALSE	FALSE	FALSE	FALSE	FALSE			TRUE	ipsc_ppc-unique	N/A
ipsc-ppc_0_ENST00000558964	ENST00000558964	ENSG00000067141	NEO1	ipsc-ppc	alternative_splicing	combinatorial	AS_15_16	TRUE	TRUE	TRUE	TRUE	FALSE	FALSE			TRUE	ipsc_ppc-unique	N/A
ipsc-ppc_0_ENST00000560328	ENST00000560328	ENSG00000067141	NEO1	ipsc-ppc	alternative_splicing	combinatorial	AS_15_16	TRUE	TRUE	TRUE	TRUE	FALSE	FALSE			TRUE	ipsc_ppc-unique	N/A
ipsc-ppc_0_ENST00000560808	ENST00000560808	ENSG00000067141	NEO1	ipsc-ppc	alternative_splicing	combinatorial	AS_15_16	TRUE	TRUE	TRUE	TRUE	FALSE	FALSE			TRUE	ipsc_ppc-unique	N/A
ipsc-ppc_0_ENST00000561270	ENST00000561270	ENSG00000134152	KATNBL1	ipsc-ppc	alternative_splicing	combinatorial	AS_15_17	TRUE	TRUE	TRUE	TRUE	FALSE	FALSE			TRUE	ipsc_ppc-unique	N/A
ipsc-ppc_0_ENST00000560310	ENST00000560310	ENSG00000134152	KATNBL1	ipsc-ppc	alternative_splicing	combinatorial	AS_15_17	TRUE	TRUE	TRUE	TRUE	FALSE	FALSE			TRUE	ipsc_ppc-unique	N/A
ipsc-ppc_0_ENST00000565689	ENST00000565689	ENSG00000261801	LOXL1-AS1	ipsc-ppc	alternative_splicing	combinatorial	AS_15_18	TRUE	FALSE	TRUE	TRUE	FALSE	TRUE	zero	same	TRUE	fetal-whole-pancreas	N/A
ipsc-ppc_0_ENST00000565756	ENST00000565756	ENSG00000261801	LOXL1-AS1	ipsc-ppc	alternative_splicing	combinatorial	AS_15_18	TRUE	FALSE	TRUE	TRUE	FALSE	TRUE	zero	same	TRUE	fetal-whole-pancreas	N/A
ipsc-ppc_0_ENST00000565416	ENST00000565416	ENSG00000261801	LOXL1-AS1	ipsc-ppc	alternative_splicing	combinatorial	AS_15_18	TRUE	FALSE	TRUE	TRUE	FALSE	TRUE	zero	same	TRUE	fetal-whole-pancreas	N/A
ipsc-ppc_0_ENST00000568087	ENST00000568087	ENSG00000261801	LOXL1-AS1	ipsc-ppc	alternative_splicing	combinatorial	AS_15_18	TRUE	FALSE	TRUE	TRUE	FALSE	TRUE	zero	same	TRUE	fetal-whole-pancreas	N/A
pancreas_0_chr15:73919383:73919838:clu_16703:ENSG00000261801.5	chr15:73919383:73919838:clu_16703:ENSG00000261801.5	ENSG00000261801	LOXL1-AS1	pancreas	alternative_splicing	combinatorial	AS_15_18	TRUE	FALSE	TRUE	TRUE	FALSE	FALSE	zero	same	TRUE	fetal-whole-pancreas	N/A
ipsc-ppc_0_ENST00000562739	ENST00000562739	ENSG00000261801	LOXL1-AS1	ipsc-ppc	alternative_splicing	combinatorial	AS_15_18	TRUE	FALSE	TRUE	TRUE	FALSE	TRUE	zero	same	TRUE	fetal-whole-pancreas	N/A
ipsc-ppc_0_ENST00000563808	ENST00000563808	ENSG00000140511	HAPLN3	ipsc-ppc	alternative_splicing	combinatorial	AS_15_19	TRUE	TRUE	TRUE	TRUE	FALSE	FALSE			TRUE	ipsc_ppc-unique	N/A
ipsc-ppc_0_ENST00000562889	ENST00000562889	ENSG00000140511	HAPLN3	ipsc-ppc	alternative_splicing	combinatorial	AS_15_19	TRUE	TRUE	TRUE	TRUE	FALSE	FALSE			TRUE	ipsc_ppc-unique	N/A
ipsc-ppc_0_ENST00000261755	ENST00000261755	ENSG00000103876	FAH	ipsc-ppc	alternative_splicing	combinatorial	AS_15_2	TRUE	TRUE	TRUE	FALSE	TRUE	FALSE			TRUE	ambiguous	In LD with an eQTL in adult whole pancreas and/or adult islets
ipsc-ppc_0_ENST00000561421	ENST00000561421	ENSG00000103876	FAH	ipsc-ppc	alternative_splicing	combinatorial	AS_15_2	TRUE	TRUE	TRUE	FALSE	TRUE	FALSE			TRUE	ambiguous	In LD with an eQTL in adult whole pancreas and/or adult islets
ipsc-ppc_0_ENST00000614571	ENST00000614571	ENSG00000276550	HERC2P2	ipsc-ppc	alternative_splicing	combinatorial	AS_15_20	TRUE	FALSE	TRUE	FALSE	FALSE	TRUE			TRUE	ambiguous	In LD with an eQTL in adult whole pancreas and/or adult islets
ipsc-ppc_0_ENST00000615156	ENST00000615156	ENSG00000276550	HERC2P2	ipsc-ppc	alternative_splicing	combinatorial	AS_15_20	TRUE	FALSE	TRUE	FALSE	TRUE	TRUE			TRUE	ambiguous	In LD with an eQTL in adult whole pancreas and/or adult islets
islet_0_ENSG00000075131.5_66671608_66672278	ENSG00000075131.5_66671608_66672278	ENSG00000075131	TIPIN	islet	alternative_splicing	combinatorial	AS_15_21	TRUE	TRUE	TRUE	FALSE	TRUE	TRUE			TRUE	adult-shared	N/A
islet_0_ENSG00000166938.8_66610787_66610956	ENSG00000166938.8_66610787_66610956	ENSG00000166938	DIS3L	islet	alternative_splicing	combinatorial	AS_15_21	TRUE	TRUE	TRUE	FALSE	FALSE	FALSE			TRUE	adult-shared	N/A
islet_0_ENSG00000166938.8_66618169_66618899	ENSG00000166938.8_66618169_66618899	ENSG00000166938	DIS3L	islet	alternative_splicing	combinatorial	AS_15_21	TRUE	TRUE	TRUE	FALSE	TRUE	TRUE			TRUE	adult-shared	N/A
pancreas_0_chr15:66329399:66331875:clu_16574:ENSG00000166938.12	chr15:66329399:66331875:clu_16574:ENSG00000166938.12	ENSG00000166938	DIS3L	pancreas	alternative_splicing	combinatorial	AS_15_21	TRUE	TRUE	TRUE	FALSE	TRUE	FALSE			TRUE	adult-shared	N/A
islet_0_ENSG00000103642.7_63421558_63422715	ENSG00000103642.7_63421558_63422715	ENSG00000103642	LACTB	islet	alternative_splicing	combinatorial	AS_15_22	TRUE	TRUE	TRUE	TRUE	FALSE	FALSE			TRUE	ambiguous	In LD with an eQTL in iPSC-PPC and/or adult whole pancreas
islet_0_ENSG00000138613.9_63579380_63579745	ENSG00000138613.9_63579380_63579745	ENSG00000138613	APH1B	islet	alternative_splicing	combinatorial	AS_15_22	TRUE	TRUE	TRUE	FALSE	FALSE	FALSE			TRUE	ambiguous	In LD with an eQTL in iPSC-PPC and/or adult whole pancreas
islet_0_ENSG00000103811.11_79224714_79224800	ENSG00000103811.11_79224714_79224800	ENSG00000103811	CTSH	islet	alternative_splicing	combinatorial	AS_15_23	TRUE	TRUE	TRUE	FALSE	TRUE	TRUE			TRUE	adult-shared	N/A
islet_0_ENSG00000103811.11_79231482_79231513	ENSG00000103811.11_79231482_79231513	ENSG00000103811	CTSH	islet	alternative_splicing	combinatorial	AS_15_23	TRUE	TRUE	TRUE	FALSE	TRUE	TRUE			TRUE	adult-shared	N/A
pancreas_0_chr15:78931506:78932372:clu_16873:ENSG00000103811.15	chr15:78931506:78932372:clu_16873:ENSG00000103811.15	ENSG00000103811	CTSH	pancreas	alternative_splicing	combinatorial	AS_15_23	TRUE	TRUE	TRUE	FALSE	TRUE	FALSE			TRUE	adult-shared	N/A
islet_0_ENSG00000259577.1_52497086_52498071	ENSG00000259577.1_52497086_52498071	ENSG00000259577	CERNA1	islet	alternative_splicing	combinatorial	AS_15_24	TRUE	TRUE	TRUE	FALSE	FALSE	FALSE			TRUE	islet-unique	N/A
islet_0_ENSG00000128833.8_52484519_52486251	ENSG00000128833.8_52484519_52486251	ENSG00000128833	MYO5C	islet	alternative_splicing	combinatorial	AS_15_24	TRUE	TRUE	TRUE	FALSE	FALSE	FALSE			TRUE	islet-unique	N/A
islet_0_ENSG00000128928.4_40710329_40713512	ENSG00000128928.4_40710329_40713512	ENSG00000128928	IVD	islet	alternative_splicing	combinatorial	AS_15_25	TRUE	TRUE	TRUE	FALSE	TRUE	FALSE			TRUE	islet-unique	N/A
islet_0_ENSG00000128944.9_40685394_40686447	ENSG00000128944.9_40685394_40686447	ENSG00000128944	KNSTRN	islet	alternative_splicing	combinatorial	AS_15_25	TRUE	TRUE	TRUE	FALSE	TRUE	FALSE			TRUE	islet-unique	N/A
islet_0_ENSG00000183476.8_78395807_78397251	ENSG00000183476.8_78395807_78397251	ENSG00000183476	SH2D7	islet	alternative_splicing	combinatorial	AS_15_26	FALSE	TRUE	TRUE	FALSE	TRUE	FALSE			TRUE	islet-unique	N/A
islet_0_ENSG00000136425.8_78396948_78397674	ENSG00000136425.8_78396948_78397674	ENSG00000136425	CIB2	islet	alternative_splicing	combinatorial	AS_15_26	TRUE	TRUE	TRUE	FALSE	TRUE	FALSE			TRUE	islet-unique	N/A
pancreas_0_chr15:41286100:41308567:clu_15978:ENSG00000247556.6	chr15:41286100:41308567:clu_15978:ENSG00000247556.6	ENSG00000247556	OIP5-AS1	pancreas	alternative_splicing	combinatorial	AS_15_27	TRUE	TRUE	TRUE	FALSE	TRUE	FALSE			TRUE	adult-shared	N/A
islet_0_ENSG00000137806.4_41687057_41687242	ENSG00000137806.4_41687057_41687242	ENSG00000137806	NDUFAF1	islet	alternative_splicing	combinatorial	AS_15_27	TRUE	TRUE	TRUE	FALSE	FALSE	TRUE			TRUE	adult-shared	N/A
islet_0_ENSG00000137806.4_41688685_41689338	ENSG00000137806.4_41688685_41689338	ENSG00000137806	NDUFAF1	islet	alternative_splicing	combinatorial	AS_15_27	TRUE	TRUE	TRUE	FALSE	TRUE	TRUE			TRUE	adult-shared	N/A
islet_0_ENSG00000137878.12_57917977_57918090	ENSG00000137878.12_57917977_57918090	ENSG00000137878	GCOM1	islet	alternative_splicing	combinatorial	AS_15_28	TRUE	TRUE	FALSE	FALSE	TRUE	FALSE			TRUE	islet-unique	N/A
islet_0_ENSG00000263155.1_57917977_57918090	ENSG00000263155.1_57917977_57918090	ENSG00000263155	MYZAP	islet	alternative_splicing	combinatorial	AS_15_28	TRUE	TRUE	TRUE	FALSE	TRUE	FALSE			TRUE	islet-unique	N/A
islet_0_ENSG00000255529.3_57917977_57918090	ENSG00000255529.3_57917977_57918090	ENSG00000255529	POLR2M	islet	alternative_splicing	combinatorial	AS_15_28	TRUE	TRUE	TRUE	FALSE	TRUE	FALSE			TRUE	islet-unique	N/A
islet_0_ENSG00000255529.3_58000912_58001556	ENSG00000255529.3_58000912_58001556	ENSG00000255529	POLR2M	islet	alternative_splicing	combinatorial	AS_15_29	TRUE	TRUE	TRUE	FALSE	TRUE	FALSE			TRUE	islet-unique	N/A
islet_0_ENSG00000137878.12_58000912_58001556	ENSG00000137878.12_58000912_58001556	ENSG00000137878	GCOM1	islet	alternative_splicing	combinatorial	AS_15_29	TRUE	TRUE	FALSE	FALSE	TRUE	FALSE			TRUE	islet-unique	N/A
pancreas_0_chr15:40810757:40813338:clu_15957:ENSG00000166140.17	chr15:40810757:40813338:clu_15957:ENSG00000166140.17	ENSG00000166140	ZFYVE19	pancreas	alternative_splicing	combinatorial	AS_15_3	TRUE	TRUE	TRUE	FALSE	TRUE	FALSE	same	same	TRUE	fetal-adult	N/A
ipsc-ppc_0_ENST00000355341	ENST00000355341	ENSG00000166140	ZFYVE19	ipsc-ppc	alternative_splicing	combinatorial	AS_15_3	TRUE	TRUE	TRUE	FALSE	TRUE	TRUE	same	same	TRUE	fetal-adult	N/A
islet_0_ENSG00000166140.13_41100319_41101656	ENSG00000166140.13_41100319_41101656	ENSG00000166140	ZFYVE19	islet	alternative_splicing	combinatorial	AS_15_3	TRUE	TRUE	TRUE	FALSE	TRUE	TRUE	same	same	TRUE	fetal-adult	N/A
ipsc-ppc_0_ENST00000299173	ENST00000299173	ENSG00000166140	ZFYVE19	ipsc-ppc	alternative_splicing	combinatorial	AS_15_3	TRUE	TRUE	TRUE	FALSE	TRUE	TRUE	same	same	TRUE	fetal-adult	N/A
ipsc-ppc_0_ENST00000561768	ENST00000561768	ENSG00000166140	ZFYVE19	ipsc-ppc	alternative_splicing	combinatorial	AS_15_3	TRUE	TRUE	TRUE	TRUE	TRUE	TRUE	same	same	TRUE	fetal-adult	N/A
islet_0_ENSG00000178718.5_75246757_75249805	ENSG00000178718.5_75246757_75249805	ENSG00000178718	RPP25	islet	alternative_splicing	combinatorial	AS_15_30	TRUE	TRUE	TRUE	TRUE	TRUE	TRUE			TRUE	ambiguous	In LD with an eQTL in iPSC-PPC and/or adult whole pancreas
islet_0_ENSG00000140497.12_75144245_75146460	ENSG00000140497.12_75144245_75146460	ENSG00000140497	SCAMP2	islet	alternative_splicing	combinatorial	AS_15_30	TRUE	TRUE	TRUE	TRUE	TRUE	TRUE			TRUE	ambiguous	In LD with an eQTL in iPSC-PPC and/or adult whole pancreas
islet_0_ENSG00000157823.12_90373831_90378875	ENSG00000157823.12_90373831_90378875	ENSG00000157823	AP3S2	islet	alternative_splicing	combinatorial	AS_15_31	TRUE	TRUE	TRUE	FALSE	TRUE	TRUE	partial	partial	TRUE	fetal-adult	N/A
islet_0_ENSG00000250021.3_90377540_90378875	ENSG00000250021.3_90377540_90378875	ENSG00000250021	ARPIN-AP3S2	islet	alternative_splicing	combinatorial	AS_15_31	TRUE	TRUE	FALSE	FALSE	TRUE	TRUE	partial	partial	TRUE	fetal-adult	N/A
pancreas_0_chr15:89871546:89888521:clu_17101:ENSG00000157823.16	chr15:89871546:89888521:clu_17101:ENSG00000157823.16	ENSG00000157823	AP3S2	pancreas	alternative_splicing	combinatorial	AS_15_31	TRUE	TRUE	TRUE	FALSE	TRUE	TRUE	partial	partial	TRUE	fetal-adult	N/A
pancreas_0_chr15:89901803:89903216:clu_17102:ENSG00000242498.7	chr15:89901803:89903216:clu_17102:ENSG00000242498.7	ENSG00000242498	ARPIN	pancreas	alternative_splicing	combinatorial	AS_15_31	TRUE	TRUE	TRUE	TRUE	TRUE	TRUE	partial	partial	TRUE	fetal-adult	N/A
ipsc-ppc_0_ENST00000423566	ENST00000423566	ENSG00000157823	AP3S2	ipsc-ppc	alternative_splicing	combinatorial	AS_15_31	TRUE	TRUE	TRUE	FALSE	TRUE	TRUE	partial	partial	TRUE	fetal-adult	N/A
islet_0_ENSG00000166821.4_90224501_90227179	ENSG00000166821.4_90224501_90227179	ENSG00000166821	PEX11A	islet	alternative_splicing	combinatorial	AS_15_32	TRUE	TRUE	TRUE	FALSE	TRUE	FALSE			TRUE	adult-shared	N/A
pancreas_0_chr15:89801607:89801761:clu_17099:ENSG00000166825.13	chr15:89801607:89801761:clu_17099:ENSG00000166825.13	ENSG00000166825	ANPEP	pancreas	alternative_splicing	combinatorial	AS_15_32	TRUE	TRUE	TRUE	FALSE	FALSE	FALSE			TRUE	adult-shared	N/A
islet_0_ENSG00000166819.7_90207596_90209173	ENSG00000166819.7_90207596_90209173	ENSG00000166819	PLIN1	islet	alternative_splicing	combinatorial	AS_15_32	FALSE	TRUE	TRUE	FALSE	TRUE	FALSE			TRUE	adult-shared	N/A
islet_0_ENSG00000243789.6_42129266_42129779	ENSG00000243789.6_42129266_42129779	ENSG00000243789	JMJD7	islet	alternative_splicing	combinatorial	AS_15_33	TRUE	TRUE	TRUE	TRUE	TRUE	TRUE			TRUE	ambiguous	In LD with an eQTL in iPSC-PPC and/or adult whole pancreas
islet_0_ENSG00000168970.16_42129266_42132428	ENSG00000168970.16_42129266_42132428	ENSG00000168970	JMJD7-PLA2G4B	islet	alternative_splicing	combinatorial	AS_15_33	TRUE	TRUE	FALSE	FALSE	TRUE	FALSE			TRUE	ambiguous	In LD with an eQTL in iPSC-PPC and/or adult whole pancreas
pancreas_0_chr15:34553091:34553745:clu_15861:ENSG00000215252.11	chr15:34553091:34553745:clu_15861:ENSG00000215252.11	ENSG00000215252	GOLGA8B	pancreas	alternative_splicing	combinatorial	AS_15_34	TRUE	TRUE	TRUE	TRUE	TRUE	TRUE	zero	partial	TRUE	ambiguous	In LD with an eQTL in adult islets
pancreas_0_chr15:34406870:34407576:clu_15858:ENSG00000175265.17	chr15:34406870:34407576:clu_15858:ENSG00000175265.17	ENSG00000175265	GOLGA8A	pancreas	alternative_splicing	combinatorial	AS_15_34	TRUE	TRUE	TRUE	TRUE	TRUE	TRUE	zero	partial	TRUE	ambiguous	In LD with an eQTL in adult islets
ipsc-ppc_0_ENST00000473125	ENST00000473125	ENSG00000175265	GOLGA8A	ipsc-ppc	alternative_splicing	combinatorial	AS_15_34	TRUE	TRUE	TRUE	TRUE	TRUE	TRUE	zero	partial	TRUE	ambiguous	In LD with an eQTL in adult islets
islet_0_ENSG00000090487.6_65255362_65256077	ENSG00000090487.6_65255362_65256077	ENSG00000090487	SPG21	islet	alternative_splicing	combinatorial	AS_15_35	TRUE	TRUE	TRUE	TRUE	FALSE	TRUE			TRUE	ambiguous	In LD with an eQTL in iPSC-PPC
pancreas_0_chr15:64957269:64959401:clu_16517:ENSG00000090487.10	chr15:64957269:64959401:clu_16517:ENSG00000090487.10	ENSG00000090487	SPG21	pancreas	alternative_splicing	combinatorial	AS_15_35	TRUE	TRUE	TRUE	TRUE	TRUE	TRUE			TRUE	ambiguous	In LD with an eQTL in iPSC-PPC
pancreas_0_chr15:64944747:64947404:clu_16520:ENSG00000166839.16	chr15:64944747:64947404:clu_16520:ENSG00000166839.16	ENSG00000166839	ANKDD1A	pancreas	alternative_splicing	combinatorial	AS_15_35	TRUE	TRUE	TRUE	TRUE	TRUE	TRUE			TRUE	ambiguous	In LD with an eQTL in iPSC-PPC
ipsc-ppc_0_ENST00000394258	ENST00000394258	ENSG00000166965	RCCD1	ipsc-ppc	alternative_splicing	combinatorial	AS_15_36	TRUE	TRUE	TRUE	FALSE	TRUE	FALSE	same	zero	TRUE	fetal-islet	N/A
islet_0_ENSG00000166965.8_91502982_91506349	ENSG00000166965.8_91502982_91506349	ENSG00000166965	RCCD1	islet	alternative_splicing	combinatorial	AS_15_36	TRUE	TRUE	TRUE	FALSE	FALSE	FALSE	same	zero	TRUE	fetal-islet	N/A
islet_0_ENSG00000140386.8_76672050_76673956	ENSG00000140386.8_76672050_76673956	ENSG00000140386	SCAPER	islet	alternative_splicing	combinatorial	AS_15_37	TRUE	TRUE	TRUE	TRUE	TRUE	TRUE	different	zero	TRUE	ambiguous	In LD with an eQTL in adult whole pancreas
ipsc-ppc_0_ENST00000433983	ENST00000433983	ENSG00000140374	ETFA	ipsc-ppc	alternative_splicing	combinatorial	AS_15_37	TRUE	TRUE	TRUE	TRUE	TRUE	TRUE	different	zero	TRUE	ambiguous	In LD with an eQTL in adult whole pancreas
islet_0_ENSG00000140374.11_76602273_76602405	ENSG00000140374.11_76602273_76602405	ENSG00000140374	ETFA	islet	alternative_splicing	combinatorial	AS_15_38	TRUE	TRUE	TRUE	TRUE	TRUE	TRUE	same	same	TRUE	fetal-adult	N/A
pancreas_0_chr15:76295737:76309932:clu_16812:ENSG00000140374.15	chr15:76295737:76309932:clu_16812:ENSG00000140374.15	ENSG00000140374	ETFA	pancreas	alternative_splicing	combinatorial	AS_15_38	TRUE	TRUE	TRUE	TRUE	TRUE	FALSE	same	same	TRUE	fetal-adult	N/A
ipsc-ppc_0_ENST00000559386	ENST00000559386	ENSG00000140374	ETFA	ipsc-ppc	alternative_splicing	combinatorial	AS_15_38	TRUE	TRUE	TRUE	TRUE	TRUE	TRUE	same	same	TRUE	fetal-adult	N/A
islet_0_ENSG00000128891.11_40856965_40857256	ENSG00000128891.11_40856965_40857256	ENSG00000128891	CCDC32	islet	alternative_splicing	combinatorial	AS_15_39	TRUE	TRUE	TRUE	TRUE	TRUE	TRUE	same	same	TRUE	fetal-adult	N/A
pancreas_0_chr15:40563027:40564976:clu_15940:ENSG00000128891.15	chr15:40563027:40564976:clu_15940:ENSG00000128891.15	ENSG00000128891	CCDC32	pancreas	alternative_splicing	combinatorial	AS_15_39	TRUE	TRUE	TRUE	FALSE	TRUE	FALSE	same	same	TRUE	fetal-adult	N/A
ipsc-ppc_1_ENST00000561011	ENST00000561011	ENSG00000128891	CCDC32	ipsc-ppc	alternative_splicing	combinatorial	AS_15_39	TRUE	TRUE	TRUE	TRUE	TRUE	FALSE	same	same	TRUE	fetal-adult	N/A
pancreas_0_chr15:83008675:83010237:clu_16949:ENSG00000169609.13	chr15:83008675:83010237:clu_16949:ENSG00000169609.13	ENSG00000169609	C15orf40	pancreas	alternative_splicing	combinatorial	AS_15_4	TRUE	TRUE	TRUE	TRUE	TRUE	TRUE	zero	same	FALSE	module_failed	Failed module requirements
ipsc-ppc_0_ENST00000451195	ENST00000451195	ENSG00000169609	C15orf40	ipsc-ppc	alternative_splicing	combinatorial	AS_15_4	TRUE	TRUE	TRUE	TRUE	TRUE	TRUE	zero	same	FALSE	module_failed	Failed module requirements
ipsc-ppc_0_ENST00000304177	ENST00000304177	ENSG00000169609	C15orf40	ipsc-ppc	alternative_splicing	combinatorial	AS_15_4	TRUE	TRUE	TRUE	FALSE	TRUE	TRUE	zero	same	FALSE	module_failed	Failed module requirements
islet_0_ENSG00000140307.6_59949014_59949232	ENSG00000140307.6_59949014_59949232	ENSG00000140307	GTF2A2	islet	alternative_splicing	combinatorial	AS_15_40	TRUE	TRUE	TRUE	FALSE	FALSE	FALSE	different	zero	TRUE	fetal-islet	N/A
ipsc-ppc_0_ENST00000607373	ENST00000607373	ENSG00000140299	BNIP2	ipsc-ppc	alternative_splicing	combinatorial	AS_15_40	TRUE	TRUE	TRUE	FALSE	TRUE	FALSE	different	zero	TRUE	fetal-islet	N/A
ipsc-ppc_0_ENST00000300289	ENST00000300289	ENSG00000167004	PDIA3	ipsc-ppc	alternative_splicing	combinatorial	AS_15_41	TRUE	TRUE	TRUE	TRUE	TRUE	TRUE	zero	different	TRUE	ambiguous	In LD with an eQTL in adult islets
pancreas_0_chr15:43632363:43632717:clu_16137:ENSG00000166762.16	chr15:43632363:43632717:clu_16137:ENSG00000166762.16	ENSG00000166762	CATSPER2	pancreas	alternative_splicing	combinatorial	AS_15_41	TRUE	TRUE	TRUE	TRUE	TRUE	FALSE	zero	different	TRUE	ambiguous	In LD with an eQTL in adult islets
pancreas_0_chr15:99138127:99139137:clu_17250:ENSG00000103852.12	chr15:99138127:99139137:clu_17250:ENSG00000103852.12	ENSG00000103852	TTC23	pancreas	alternative_splicing	combinatorial	AS_15_42	TRUE	TRUE	TRUE	FALSE	FALSE	FALSE	zero	same	TRUE	fetal-whole-pancreas	N/A
ipsc-ppc_0_ENST00000434594	ENST00000434594	ENSG00000103852	TTC23	ipsc-ppc	alternative_splicing	combinatorial	AS_15_42	TRUE	TRUE	TRUE	FALSE	FALSE	TRUE	zero	same	TRUE	fetal-whole-pancreas	N/A
pancreas_0_chr15:52658797:52678006:clu_16313:ENSG00000047346.12	chr15:52658797:52678006:clu_16313:ENSG00000047346.12	ENSG00000047346	FAM214A	pancreas	alternative_splicing	combinatorial	AS_15_43	TRUE	TRUE	TRUE	TRUE	TRUE	FALSE			TRUE	ambiguous	In LD with an eQTL in iPSC-PPC
islet_0_ENSG00000047346.8_52950327_52950994	ENSG00000047346.8_52950327_52950994	ENSG00000047346	FAM214A	islet	alternative_splicing	combinatorial	AS_15_43	TRUE	TRUE	TRUE	TRUE	FALSE	TRUE			TRUE	ambiguous	In LD with an eQTL in iPSC-PPC
islet_0_ENSG00000131871.10_101811022_101811850	ENSG00000131871.10_101811022_101811850	ENSG00000131871	SELENOS	islet	alternative_splicing	combinatorial	AS_15_44	TRUE	TRUE	TRUE	FALSE	FALSE	FALSE			TRUE	adult-shared	N/A
pancreas_0_chr15:101287702:101289814:clu_17305:ENSG00000131876.16	chr15:101287702:101289814:clu_17305:ENSG00000131876.16	ENSG00000131876	SNRPA1	pancreas	alternative_splicing	combinatorial	AS_15_44	TRUE	TRUE	TRUE	FALSE	FALSE	FALSE			TRUE	adult-shared	N/A
pancreas_0_chr15:78540463:78541905:clu_16865:ENSG00000041357.15	chr15:78540463:78541905:clu_16865:ENSG00000041357.15	ENSG00000041357	PSMA4	pancreas	alternative_splicing	combinatorial	AS_15_45	TRUE	TRUE	TRUE	TRUE	TRUE	FALSE			TRUE	ambiguous	In LD with an eQTL in iPSC-PPC
islet_0_ENSG00000136381.8_78790375_78793798	ENSG00000136381.8_78790375_78793798	ENSG00000136381	IREB2	islet	alternative_splicing	combinatorial	AS_15_45	TRUE	TRUE	TRUE	TRUE	FALSE	TRUE			TRUE	ambiguous	In LD with an eQTL in iPSC-PPC
pancreas_0_chr15:69261329:69268220:clu_16623:ENSG00000138604.9	chr15:69261329:69268220:clu_16623:ENSG00000138604.9	ENSG00000138604	GLCE	pancreas	alternative_splicing	combinatorial	AS_15_46	TRUE	TRUE	TRUE	TRUE	TRUE	FALSE			TRUE	ambiguous	In LD with an eQTL in iPSC-PPC
islet_0_ENSG00000138604.5_69548133_69548731	ENSG00000138604.5_69548133_69548731	ENSG00000138604	GLCE	islet	alternative_splicing	combinatorial	AS_15_46	TRUE	TRUE	TRUE	TRUE	FALSE	TRUE			TRUE	ambiguous	In LD with an eQTL in iPSC-PPC
islet_0_ENSG00000140319.6_40329510_40329556	ENSG00000140319.6_40329510_40329556	ENSG00000140319	SRP14	islet	alternative_splicing	combinatorial	AS_15_47	TRUE	TRUE	TRUE	FALSE	TRUE	TRUE			TRUE	adult-shared	N/A
pancreas_0_chr15:40037018:40038282:clu_15908:ENSG00000140319.10	chr15:40037018:40038282:clu_15908:ENSG00000140319.10	ENSG00000140319	SRP14	pancreas	alternative_splicing	combinatorial	AS_15_47	TRUE	TRUE	TRUE	FALSE	TRUE	TRUE			TRUE	adult-shared	N/A
pancreas_0_chr15:63044152:63056985:clu_16442:ENSG00000140416.19	chr15:63044152:63056985:clu_16442:ENSG00000140416.19	ENSG00000140416	TPM1	pancreas	alternative_splicing	combinatorial	AS_15_48	TRUE	TRUE	TRUE	FALSE	TRUE	FALSE			TRUE	adult-shared	N/A
islet_0_ENSG00000140416.15_63363289_63364114	ENSG00000140416.15_63363289_63364114	ENSG00000140416	TPM1	islet	alternative_splicing	combinatorial	AS_15_48	TRUE	TRUE	TRUE	FALSE	FALSE	TRUE			TRUE	adult-shared	N/A
pancreas_0_chr15:99720452:99720784:clu_17266:ENSG00000183060.15	chr15:99720452:99720784:clu_17266:ENSG00000183060.15	ENSG00000183060	LYSMD4	pancreas	alternative_splicing	combinatorial	AS_15_49	TRUE	TRUE	TRUE	FALSE	TRUE	FALSE			TRUE	adult-shared	N/A
islet_0_ENSG00000183060.11_100260989_100261171	ENSG00000183060.11_100260989_100261171	ENSG00000183060	LYSMD4	islet	alternative_splicing	combinatorial	AS_15_49	TRUE	TRUE	TRUE	FALSE	FALSE	TRUE			TRUE	adult-shared	N/A
ipsc-ppc_0_ENST00000331497	ENST00000331497	ENSG00000182768	NGRN	ipsc-ppc	alternative_splicing	combinatorial	AS_15_5	TRUE	TRUE	TRUE	FALSE	TRUE	FALSE			FALSE	module_failed	Failed module requirements
ipsc-ppc_0_ENST00000379095	ENST00000379095	ENSG00000182768	NGRN	ipsc-ppc	alternative_splicing	combinatorial	AS_15_5	TRUE	TRUE	TRUE	FALSE	TRUE	FALSE			FALSE	module_failed	Failed module requirements
pancreas_0_chr15:41262883:41270557:clu_15977:ENSG00000187446.11	chr15:41262883:41270557:clu_15977:ENSG00000187446.11	ENSG00000187446	CHP1	pancreas	alternative_splicing	combinatorial	AS_15_50	TRUE	TRUE	TRUE	FALSE	FALSE	FALSE			TRUE	ambiguous	In LD with an eQTL in iPSC-PPC
islet_0_ENSG00000187446.7_41556363_41556433	ENSG00000187446.7_41556363_41556433	ENSG00000187446	CHP1	islet	alternative_splicing	combinatorial	AS_15_50	TRUE	TRUE	TRUE	TRUE	FALSE	FALSE			TRUE	ambiguous	In LD with an eQTL in iPSC-PPC
islet_0_ENSG00000196391.6_90902083_90902189	ENSG00000196391.6_90902083_90902189	ENSG00000196391	ZNF774	islet	alternative_splicing	combinatorial	AS_15_51	TRUE	TRUE	TRUE	FALSE	FALSE	TRUE			TRUE	adult-shared	N/A
pancreas_0_chr15:90232327:90233669:clu_17112:ENSG00000185043.10	chr15:90232327:90233669:clu_17112:ENSG00000185043.10	ENSG00000185043	CIB1	pancreas	alternative_splicing	combinatorial	AS_15_51	TRUE	TRUE	TRUE	FALSE	TRUE	FALSE			TRUE	adult-shared	N/A
ipsc-ppc_0_ENST00000389286	ENST00000389286	ENSG00000166450	PRTG	ipsc-ppc	alternative_splicing	combinatorial	AS_15_6	TRUE	TRUE	FALSE	FALSE	FALSE	FALSE			TRUE	ipsc_ppc-unique	N/A
ipsc-ppc_0_ENST00000561292	ENST00000561292	ENSG00000166450	PRTG	ipsc-ppc	alternative_splicing	combinatorial	AS_15_6	TRUE	TRUE	FALSE	FALSE	FALSE	FALSE			TRUE	ipsc_ppc-unique	N/A
ipsc-ppc_0_ENST00000439025	ENST00000439025	ENSG00000185088	RPS27L	ipsc-ppc	alternative_splicing	combinatorial	AS_15_7	TRUE	TRUE	TRUE	TRUE	TRUE	FALSE			TRUE	ambiguous	In LD with an eQTL in adult whole pancreas and/or adult islets
ipsc-ppc_0_ENST00000411926	ENST00000411926	ENSG00000185088	RPS27L	ipsc-ppc	alternative_splicing	combinatorial	AS_15_7	TRUE	TRUE	TRUE	TRUE	TRUE	FALSE			TRUE	ambiguous	In LD with an eQTL in adult whole pancreas and/or adult islets
ipsc-ppc_0_ENST00000414190	ENST00000414190	ENSG00000230373	GOLGA6L5P	ipsc-ppc	alternative_splicing	combinatorial	AS_15_8	TRUE	TRUE	TRUE	TRUE	TRUE	FALSE			TRUE	ambiguous	In LD with an eQTL in adult whole pancreas and/or adult islets
ipsc-ppc_0_ENST00000515341	ENST00000515341	ENSG00000230373	GOLGA6L5P	ipsc-ppc	alternative_splicing	combinatorial	AS_15_8	TRUE	TRUE	TRUE	TRUE	TRUE	FALSE			TRUE	ambiguous	In LD with an eQTL in adult whole pancreas and/or adult islets
islet_0_ENSG00000198794.7_75311130_75313837	ENSG00000198794.7_75311130_75313837	ENSG00000198794	SCAMP5	islet	alternative_splicing	combinatorial	AS_15_9	TRUE	TRUE	TRUE	FALSE	TRUE	TRUE	partial	same	TRUE	fetal-adult	N/A
islet_0_ENSG00000138621.7_75341491_75343067	ENSG00000138621.7_75341491_75343067	ENSG00000138621	PPCDC	islet	alternative_splicing	combinatorial	AS_15_9	TRUE	TRUE	TRUE	FALSE	TRUE	TRUE	partial	same	TRUE	fetal-adult	N/A
pancreas_0_chr15:75012805:75016593:clu_16755:ENSG00000198794.11	chr15:75012805:75016593:clu_16755:ENSG00000198794.11	ENSG00000198794	SCAMP5	pancreas	alternative_splicing	combinatorial	AS_15_9	TRUE	TRUE	TRUE	FALSE	TRUE	FALSE	partial	same	TRUE	fetal-adult	N/A
islet_0_ENSG00000198794.7_75308934_75309091	ENSG00000198794.7_75308934_75309091	ENSG00000198794	SCAMP5	islet	alternative_splicing	combinatorial	AS_15_9	TRUE	TRUE	TRUE	FALSE	TRUE	TRUE	partial	same	TRUE	fetal-adult	N/A
ipsc-ppc_0_ENST00000562765	ENST00000562765	ENSG00000198794	SCAMP5	ipsc-ppc	alternative_splicing	combinatorial	AS_15_9	TRUE	TRUE	TRUE	FALSE	TRUE	TRUE	partial	same	TRUE	fetal-adult	N/A
ipsc-ppc_0_ENST00000425597	ENST00000425597	ENSG00000198794	SCAMP5	ipsc-ppc	alternative_splicing	combinatorial	AS_15_9	TRUE	TRUE	TRUE	FALSE	TRUE	TRUE	partial	same	TRUE	fetal-adult	N/A
pancreas_0_chr16:595567:596317:clu_13292:ENSG00000197562.9	chr16:595567:596317:clu_13292:ENSG00000197562.9	ENSG00000197562	RAB40C	pancreas	alternative_splicing	combinatorial	AS_16_1	TRUE	TRUE	TRUE	TRUE	TRUE	TRUE	zero	partial	TRUE	ambiguous	In LD with an eQTL in adult islets
ipsc-ppc_0_ENST00000026218	ENST00000026218	ENSG00000007541	PIGQ	ipsc-ppc	alternative_splicing	combinatorial	AS_16_1	TRUE	TRUE	TRUE	TRUE	TRUE	TRUE	zero	partial	TRUE	ambiguous	In LD with an eQTL in adult islets
pancreas_0_chr16:580972:582883:clu_13291:ENSG00000007541.16	chr16:580972:582883:clu_13291:ENSG00000007541.16	ENSG00000007541	PIGQ	pancreas	alternative_splicing	combinatorial	AS_16_1	TRUE	TRUE	TRUE	TRUE	TRUE	TRUE	zero	partial	TRUE	ambiguous	In LD with an eQTL in adult islets
ipsc-ppc_0_ENST00000321878	ENST00000321878	ENSG00000007541	PIGQ	ipsc-ppc	alternative_splicing	combinatorial	AS_16_1	TRUE	TRUE	TRUE	TRUE	TRUE	TRUE	zero	partial	TRUE	ambiguous	In LD with an eQTL in adult islets
ipsc-ppc_1_ENST00000321878	ENST00000321878	ENSG00000007541	PIGQ	ipsc-ppc	alternative_splicing	combinatorial	AS_16_1	TRUE	TRUE	TRUE	TRUE	TRUE	TRUE	zero	partial	TRUE	ambiguous	In LD with an eQTL in adult islets
ipsc-ppc_0_ENST00000460382	ENST00000460382	ENSG00000140718	FTO	ipsc-ppc	alternative_splicing	combinatorial	AS_16_10	TRUE	TRUE	TRUE	TRUE	FALSE	FALSE			TRUE	ipsc_ppc-unique	N/A
ipsc-ppc_0_ENST00000268349	ENST00000268349	ENSG00000140718	FTO	ipsc-ppc	alternative_splicing	combinatorial	AS_16_10	TRUE	TRUE	TRUE	TRUE	FALSE	FALSE			TRUE	ipsc_ppc-unique	N/A
ipsc-ppc_0_ENST00000270583	ENST00000270583	ENSG00000104731	KLHDC4	ipsc-ppc	alternative_splicing	combinatorial	AS_16_11	TRUE	TRUE	TRUE	FALSE	TRUE	TRUE	zero	same	TRUE	ambiguous	In LD with an eQTL in adult islets
pancreas_0_chr16:87726924:87748673:clu_15395:ENSG00000104731.13	chr16:87726924:87748673:clu_15395:ENSG00000104731.13	ENSG00000104731	KLHDC4	pancreas	alternative_splicing	combinatorial	AS_16_11	TRUE	TRUE	TRUE	FALSE	TRUE	FALSE	zero	same	TRUE	ambiguous	In LD with an eQTL in adult islets
ipsc-ppc_0_ENST00000347925	ENST00000347925	ENSG00000104731	KLHDC4	ipsc-ppc	alternative_splicing	combinatorial	AS_16_11	TRUE	TRUE	TRUE	FALSE	TRUE	TRUE	zero	same	TRUE	ambiguous	In LD with an eQTL in adult islets
pancreas_0_chr16:15396207:15407824:clu_13956:ENSG00000156968.8	chr16:15396207:15407824:clu_13956:ENSG00000156968.8	ENSG00000156968	MPV17L	pancreas	alternative_splicing	combinatorial	AS_16_12	TRUE	TRUE	TRUE	FALSE	TRUE	TRUE	zero	same	TRUE	ambiguous	In LD with an eQTL in adult islets
ipsc-ppc_0_ENST00000287594	ENST00000287594	ENSG00000156968	MPV17L	ipsc-ppc	alternative_splicing	combinatorial	AS_16_12	TRUE	TRUE	TRUE	FALSE	TRUE	TRUE	zero	same	TRUE	ambiguous	In LD with an eQTL in adult islets
ipsc-ppc_0_ENST00000396385	ENST00000396385	ENSG00000156968	MPV17L	ipsc-ppc	alternative_splicing	combinatorial	AS_16_12	TRUE	TRUE	TRUE	FALSE	TRUE	TRUE	zero	same	TRUE	ambiguous	In LD with an eQTL in adult islets
ipsc-ppc_0_ENST00000569918	ENST00000569918	ENSG00000158792	SPATA2L	ipsc-ppc	alternative_splicing	combinatorial	AS_16_13	TRUE	TRUE	TRUE	TRUE	TRUE	TRUE			TRUE	ambiguous	In LD with an eQTL in adult whole pancreas and/or adult islets
ipsc-ppc_0_ENST00000289805	ENST00000289805	ENSG00000158792	SPATA2L	ipsc-ppc	alternative_splicing	combinatorial	AS_16_13	TRUE	TRUE	TRUE	TRUE	TRUE	TRUE			TRUE	ambiguous	In LD with an eQTL in adult whole pancreas and/or adult islets
islet_0_ENSG00000167515.6_88923494_88923859	ENSG00000167515.6_88923494_88923859	ENSG00000167515	TRAPPC2L	islet	alternative_splicing	combinatorial	AS_16_14	TRUE	TRUE	TRUE	FALSE	FALSE	FALSE	same	zero	TRUE	fetal-islet	N/A
ipsc-ppc_0_ENST00000565205	ENST00000565205	ENSG00000167515	TRAPPC2L	ipsc-ppc	alternative_splicing	combinatorial	AS_16_14	TRUE	TRUE	TRUE	FALSE	TRUE	FALSE	same	zero	TRUE	fetal-islet	N/A
ipsc-ppc_0_ENST00000568583	ENST00000568583	ENSG00000167515	TRAPPC2L	ipsc-ppc	alternative_splicing	combinatorial	AS_16_14	TRUE	TRUE	TRUE	FALSE	TRUE	FALSE	same	zero	TRUE	fetal-islet	N/A
ipsc-ppc_0_ENST00000301021	ENST00000301021	ENSG00000167515	TRAPPC2L	ipsc-ppc	alternative_splicing	combinatorial	AS_16_14	TRUE	TRUE	TRUE	FALSE	TRUE	FALSE	same	zero	TRUE	fetal-islet	N/A
ipsc-ppc_0_ENST00000381231	ENST00000381231	ENSG00000237296	SMG1P1	ipsc-ppc	alternative_splicing	combinatorial	AS_16_15	TRUE	FALSE	TRUE	FALSE	TRUE	FALSE			TRUE	ambiguous	In LD with an eQTL in adult whole pancreas and/or adult islets
ipsc-ppc_0_ENST00000309865	ENST00000309865	ENSG00000237296	SMG1P1	ipsc-ppc	alternative_splicing	combinatorial	AS_16_15	TRUE	FALSE	TRUE	FALSE	TRUE	FALSE			TRUE	ambiguous	In LD with an eQTL in adult whole pancreas and/or adult islets
ipsc-ppc_0_ENST00000566397	ENST00000566397	ENSG00000205937	RNPS1	ipsc-ppc	alternative_splicing	combinatorial	AS_16_16	TRUE	TRUE	TRUE	FALSE	FALSE	FALSE			TRUE	ipsc_ppc-unique	N/A
ipsc-ppc_0_ENST00000320225	ENST00000320225	ENSG00000205937	RNPS1	ipsc-ppc	alternative_splicing	combinatorial	AS_16_16	TRUE	TRUE	TRUE	FALSE	FALSE	FALSE			TRUE	ipsc_ppc-unique	N/A
ipsc-ppc_0_ENST00000325568	ENST00000325568	ENSG00000008517	IL32	ipsc-ppc	alternative_splicing	combinatorial	AS_16_17	TRUE	TRUE	TRUE	TRUE	FALSE	FALSE			TRUE	ipsc_ppc-unique	N/A
ipsc-ppc_0_ENST00000440815	ENST00000440815	ENSG00000008517	IL32	ipsc-ppc	alternative_splicing	combinatorial	AS_16_17	TRUE	TRUE	TRUE	TRUE	FALSE	FALSE			TRUE	ipsc_ppc-unique	N/A
ipsc-ppc_0_ENST00000525643	ENST00000525643	ENSG00000008517	IL32	ipsc-ppc	alternative_splicing	combinatorial	AS_16_17	TRUE	TRUE	TRUE	TRUE	FALSE	FALSE			TRUE	ipsc_ppc-unique	N/A
ipsc-ppc_0_ENST00000605794	ENST00000605794	ENSG00000270580	AC139256.3	ipsc-ppc	alternative_splicing	combinatorial	AS_16_18	TRUE	TRUE	FALSE	TRUE	TRUE	TRUE			TRUE	ambiguous	In LD with an eQTL in adult whole pancreas and/or adult islets
ipsc-ppc_1_ENST00000328085	ENST00000328085	ENSG00000183426	NPIPA1	ipsc-ppc	alternative_splicing	combinatorial	AS_16_18	TRUE	TRUE	TRUE	TRUE	TRUE	TRUE			TRUE	ambiguous	In LD with an eQTL in adult whole pancreas and/or adult islets
ipsc-ppc_0_ENST00000328085	ENST00000328085	ENSG00000183426	NPIPA1	ipsc-ppc	alternative_splicing	combinatorial	AS_16_18	TRUE	TRUE	TRUE	TRUE	TRUE	TRUE			TRUE	ambiguous	In LD with an eQTL in adult whole pancreas and/or adult islets
ipsc-ppc_0_ENST00000472413	ENST00000472413	ENSG00000183426	NPIPA1	ipsc-ppc	alternative_splicing	combinatorial	AS_16_18	TRUE	TRUE	TRUE	TRUE	TRUE	TRUE			TRUE	ambiguous	In LD with an eQTL in adult whole pancreas and/or adult islets
ipsc-ppc_0_ENST00000340301	ENST00000340301	ENSG00000270580	AC139256.3	ipsc-ppc	alternative_splicing	combinatorial	AS_16_18	TRUE	TRUE	FALSE	TRUE	TRUE	TRUE			TRUE	ambiguous	In LD with an eQTL in adult whole pancreas and/or adult islets
ipsc-ppc_0_ENST00000424133	ENST00000424133	ENSG00000250251	PKD1P6	ipsc-ppc	alternative_splicing	combinatorial	AS_16_18	TRUE	FALSE	TRUE	TRUE	TRUE	TRUE			TRUE	ambiguous	In LD with an eQTL in adult whole pancreas and/or adult islets
islet_0_ENSG00000251417.1_28827457_28829149	ENSG00000251417.1_28827457_28829149	ENSG00000251417	AC145285.2	islet	alternative_splicing	combinatorial	AS_16_19	FALSE	TRUE	TRUE	TRUE	TRUE	TRUE	different	same	TRUE	fetal-adult	N/A
pancreas_0_chr16:28835399:28835546:clu_14292:ENSG00000168488.18	chr16:28835399:28835546:clu_14292:ENSG00000168488.18	ENSG00000168488	ATXN2L	pancreas	alternative_splicing	combinatorial	AS_16_19	TRUE	TRUE	TRUE	TRUE	TRUE	TRUE	different	same	TRUE	fetal-adult	N/A
ipsc-ppc_0_ENST00000336783	ENST00000336783	ENSG00000168488	ATXN2L	ipsc-ppc	alternative_splicing	combinatorial	AS_16_19	TRUE	TRUE	TRUE	TRUE	TRUE	TRUE	different	same	TRUE	fetal-adult	N/A
ipsc-ppc_0_ENST00000566946	ENST00000566946	ENSG00000168488	ATXN2L	ipsc-ppc	alternative_splicing	combinatorial	AS_16_19	TRUE	TRUE	TRUE	TRUE	TRUE	TRUE	different	same	TRUE	fetal-adult	N/A
islet_0_ENSG00000178952.4_28855740_28855872	ENSG00000178952.4_28855740_28855872	ENSG00000178952	TUFM	islet	alternative_splicing	combinatorial	AS_16_19	TRUE	TRUE	TRUE	TRUE	TRUE	TRUE	different	same	TRUE	fetal-adult	N/A
islet_0_ENSG00000205609.8_28411698_28411807	ENSG00000205609.8_28411698_28411807	ENSG00000205609	EIF3CL	islet	alternative_splicing	combinatorial	AS_16_19	TRUE	TRUE	TRUE	TRUE	TRUE	TRUE	different	same	TRUE	fetal-adult	N/A
islet_0_ENSG00000184110.10_28732576_28734644	ENSG00000184110.10_28732576_28734644	ENSG00000184110	EIF3C	islet	alternative_splicing	combinatorial	AS_16_19	TRUE	TRUE	TRUE	TRUE	TRUE	TRUE	different	same	TRUE	fetal-adult	N/A
ipsc-ppc_0_ENST00000219302	ENST00000219302	ENSG00000103024	NME3	ipsc-ppc	alternative_splicing	combinatorial	AS_16_2	TRUE	TRUE	TRUE	FALSE	FALSE	TRUE			TRUE	ambiguous	In LD with an eQTL in adult whole pancreas and/or adult islets
ipsc-ppc_0_ENST00000567271	ENST00000567271	ENSG00000103024	NME3	ipsc-ppc	alternative_splicing	combinatorial	AS_16_2	TRUE	TRUE	TRUE	FALSE	TRUE	FALSE			TRUE	ambiguous	In LD with an eQTL in adult whole pancreas and/or adult islets
ipsc-ppc_0_ENST00000576634	ENST00000576634	ENSG00000103351	CLUAP1	ipsc-ppc	alternative_splicing	combinatorial	AS_16_20	TRUE	TRUE	TRUE	TRUE	TRUE	FALSE			TRUE	ambiguous	In LD with an eQTL in adult whole pancreas and/or adult islets
ipsc-ppc_0_ENST00000341633	ENST00000341633	ENSG00000103351	CLUAP1	ipsc-ppc	alternative_splicing	combinatorial	AS_16_20	TRUE	TRUE	TRUE	TRUE	TRUE	FALSE			TRUE	ambiguous	In LD with an eQTL in adult whole pancreas and/or adult islets
ipsc-ppc_0_ENST00000572600	ENST00000572600	ENSG00000103351	CLUAP1	ipsc-ppc	alternative_splicing	combinatorial	AS_16_20	TRUE	TRUE	TRUE	TRUE	TRUE	FALSE			TRUE	ambiguous	In LD with an eQTL in adult whole pancreas and/or adult islets
ipsc-ppc_0_ENST00000343262	ENST00000343262	ENSG00000140988	RPS2	ipsc-ppc	alternative_splicing	combinatorial	AS_16_21	TRUE	TRUE	TRUE	FALSE	TRUE	TRUE	zero	different	TRUE	ambiguous	In LD with an eQTL in adult islets
pancreas_0_chr16:1941405:1943102:clu_13490:ENSG00000198736.11	chr16:1941405:1943102:clu_13490:ENSG00000198736.11	ENSG00000198736	MSRB1	pancreas	alternative_splicing	combinatorial	AS_16_21	TRUE	TRUE	TRUE	FALSE	TRUE	FALSE	zero	different	TRUE	ambiguous	In LD with an eQTL in adult islets
ipsc-ppc_0_ENST00000533186	ENST00000533186	ENSG00000140988	RPS2	ipsc-ppc	alternative_splicing	combinatorial	AS_16_21	TRUE	TRUE	TRUE	FALSE	TRUE	TRUE	zero	different	TRUE	ambiguous	In LD with an eQTL in adult islets
ipsc-ppc_0_ENST00000343629	ENST00000343629	ENSG00000140950	MEAK7	ipsc-ppc	alternative_splicing	combinatorial	AS_16_22	TRUE	TRUE	TRUE	FALSE	FALSE	FALSE			TRUE	ipsc_ppc-unique	N/A
ipsc-ppc_0_ENST00000566995	ENST00000566995	ENSG00000140950	MEAK7	ipsc-ppc	alternative_splicing	combinatorial	AS_16_22	TRUE	TRUE	TRUE	FALSE	FALSE	FALSE			TRUE	ipsc_ppc-unique	N/A
ipsc-ppc_0_ENST00000570036	ENST00000570036	ENSG00000140950	MEAK7	ipsc-ppc	alternative_splicing	combinatorial	AS_16_22	TRUE	TRUE	TRUE	FALSE	FALSE	FALSE			TRUE	ipsc_ppc-unique	N/A
ipsc-ppc_0_ENST00000561807	ENST00000561807	ENSG00000140950	MEAK7	ipsc-ppc	alternative_splicing	combinatorial	AS_16_22	TRUE	TRUE	TRUE	FALSE	FALSE	FALSE			TRUE	ipsc_ppc-unique	N/A
ipsc-ppc_0_ENST00000346932	ENST00000346932	ENSG00000174938	SEZ6L2	ipsc-ppc	alternative_splicing	combinatorial	AS_16_23	TRUE	TRUE	TRUE	TRUE	FALSE	FALSE			TRUE	ambiguous	In LD with an eQTL in adult whole pancreas and/or adult islets
ipsc-ppc_0_ENST00000617533	ENST00000617533	ENSG00000174938	SEZ6L2	ipsc-ppc	alternative_splicing	combinatorial	AS_16_23	TRUE	TRUE	TRUE	TRUE	FALSE	TRUE			TRUE	ambiguous	In LD with an eQTL in adult whole pancreas and/or adult islets
ipsc-ppc_0_ENST00000355296	ENST00000355296	ENSG00000103423	DNAJA3	ipsc-ppc	alternative_splicing	combinatorial	AS_16_24	TRUE	TRUE	TRUE	FALSE	TRUE	TRUE			TRUE	ambiguous	In LD with an eQTL in adult whole pancreas and/or adult islets
ipsc-ppc_0_ENST00000572009	ENST00000572009	ENSG00000103423	DNAJA3	ipsc-ppc	alternative_splicing	combinatorial	AS_16_24	TRUE	TRUE	TRUE	FALSE	TRUE	TRUE			TRUE	ambiguous	In LD with an eQTL in adult whole pancreas and/or adult islets
islet_0_ENSG00000187741.10_89877337_89877479	ENSG00000187741.10_89877337_89877479	ENSG00000187741	FANCA	islet	alternative_splicing	combinatorial	AS_16_25	TRUE	TRUE	TRUE	TRUE	TRUE	TRUE	partial	zero	TRUE	ambiguous	In LD with an eQTL in adult whole pancreas
ipsc-ppc_0_ENST00000564878	ENST00000564878	ENSG00000204991	SPIRE2	ipsc-ppc	alternative_splicing	combinatorial	AS_16_25	TRUE	TRUE	TRUE	TRUE	TRUE	TRUE	partial	zero	TRUE	ambiguous	In LD with an eQTL in adult whole pancreas
islet_0_ENSG00000204991.6_89884587_89884946	ENSG00000204991.6_89884587_89884946	ENSG00000204991	SPIRE2	islet	alternative_splicing	combinatorial	AS_16_25	TRUE	TRUE	TRUE	TRUE	TRUE	TRUE	partial	zero	TRUE	ambiguous	In LD with an eQTL in adult whole pancreas
ipsc-ppc_0_ENST00000378247	ENST00000378247	ENSG00000204991	SPIRE2	ipsc-ppc	alternative_splicing	combinatorial	AS_16_25	TRUE	TRUE	TRUE	TRUE	TRUE	TRUE	partial	zero	TRUE	ambiguous	In LD with an eQTL in adult whole pancreas
islet_0_ENSG00000204991.6_89912034_89913564	ENSG00000204991.6_89912034_89913564	ENSG00000204991	SPIRE2	islet	alternative_splicing	combinatorial	AS_16_25	TRUE	TRUE	TRUE	TRUE	TRUE	FALSE	partial	zero	TRUE	ambiguous	In LD with an eQTL in adult whole pancreas
ipsc-ppc_0_ENST00000569417	ENST00000569417	ENSG00000167965	MLST8	ipsc-ppc	alternative_splicing	combinatorial	AS_16_26	TRUE	TRUE	TRUE	TRUE	TRUE	TRUE			TRUE	ambiguous	In LD with an eQTL in adult whole pancreas and/or adult islets
ipsc-ppc_0_ENST00000397124	ENST00000397124	ENSG00000167965	MLST8	ipsc-ppc	alternative_splicing	combinatorial	AS_16_26	TRUE	TRUE	TRUE	TRUE	TRUE	TRUE			TRUE	ambiguous	In LD with an eQTL in adult whole pancreas and/or adult islets
islet_0_ENSG00000015413.5_89704460_89704839	ENSG00000015413.5_89704460_89704839	ENSG00000015413	DPEP1	islet	alternative_splicing	combinatorial	AS_16_27	TRUE	TRUE	TRUE	TRUE	TRUE	TRUE	different	different	TRUE	fetal-adult	N/A
islet_0_ENSG00000260259.1_89749028_89749250	ENSG00000260259.1_89749028_89749250	ENSG00000260259	LINC02166	islet	alternative_splicing	combinatorial	AS_16_27	FALSE	TRUE	TRUE	TRUE	TRUE	TRUE	different	different	TRUE	fetal-adult	N/A
ipsc-ppc_0_ENST00000397901	ENST00000397901	ENSG00000131165	CHMP1A	ipsc-ppc	alternative_splicing	combinatorial	AS_16_27	TRUE	TRUE	TRUE	TRUE	TRUE	TRUE	different	different	TRUE	fetal-adult	N/A
ipsc-ppc_0_ENST00000568929	ENST00000568929	ENSG00000167523	SPATA33	ipsc-ppc	alternative_splicing	combinatorial	AS_16_27	TRUE	TRUE	TRUE	TRUE	TRUE	TRUE	different	different	TRUE	fetal-adult	N/A
islet_0_ENSG00000131165.10_89717977_89718054	ENSG00000131165.10_89717977_89718054	ENSG00000131165	CHMP1A	islet	alternative_splicing	combinatorial	AS_16_27	TRUE	TRUE	TRUE	TRUE	TRUE	TRUE	different	different	TRUE	fetal-adult	N/A
pancreas_0_chr16:89647331:89649351:clu_15515:ENSG00000131165.14	chr16:89647331:89649351:clu_15515:ENSG00000131165.14	ENSG00000131165	CHMP1A	pancreas	alternative_splicing	combinatorial	AS_16_27	TRUE	TRUE	TRUE	TRUE	TRUE	FALSE	different	different	TRUE	fetal-adult	N/A
pancreas_0_chr16:89637971:89638052:clu_15513:ENSG00000015413.9	chr16:89637971:89638052:clu_15513:ENSG00000015413.9	ENSG00000015413	DPEP1	pancreas	alternative_splicing	combinatorial	AS_16_27	TRUE	TRUE	TRUE	TRUE	TRUE	FALSE	different	different	TRUE	fetal-adult	N/A
ipsc-ppc_0_ENST00000536260	ENST00000536260	ENSG00000183889	AC138969.1	ipsc-ppc	alternative_splicing	combinatorial	AS_16_28	TRUE	TRUE	TRUE	FALSE	TRUE	FALSE			TRUE	ambiguous	In LD with an eQTL in adult whole pancreas and/or adult islets
ipsc-ppc_1_ENST00000399336	ENST00000399336	ENSG00000103226	NOMO3	ipsc-ppc	alternative_splicing	combinatorial	AS_16_28	TRUE	TRUE	TRUE	FALSE	FALSE	FALSE			TRUE	ambiguous	In LD with an eQTL in adult whole pancreas and/or adult islets
ipsc-ppc_1_ENST00000572932	ENST00000572932	ENSG00000103226	NOMO3	ipsc-ppc	alternative_splicing	combinatorial	AS_16_28	TRUE	TRUE	TRUE	FALSE	FALSE	FALSE			TRUE	ambiguous	In LD with an eQTL in adult whole pancreas and/or adult islets
ipsc-ppc_0_ENST00000529428	ENST00000529428	ENSG00000183604	SMG1P5	ipsc-ppc	alternative_splicing	combinatorial	AS_16_29	TRUE	FALSE	TRUE	TRUE	TRUE	FALSE			TRUE	ambiguous	In LD with an eQTL in adult whole pancreas and/or adult islets
ipsc-ppc_0_ENST00000411546	ENST00000411546	ENSG00000183604	SMG1P5	ipsc-ppc	alternative_splicing	combinatorial	AS_16_29	TRUE	FALSE	TRUE	TRUE	TRUE	FALSE			TRUE	ambiguous	In LD with an eQTL in adult whole pancreas and/or adult islets
ipsc-ppc_0_ENST00000532983	ENST00000532983	ENSG00000183604	SMG1P5	ipsc-ppc	alternative_splicing	combinatorial	AS_16_29	TRUE	FALSE	TRUE	TRUE	TRUE	FALSE			TRUE	ambiguous	In LD with an eQTL in adult whole pancreas and/or adult islets
islet_0_ENSG00000103510.15_31141777_31142714	ENSG00000103510.15_31141777_31142714	ENSG00000103510	KAT8	islet	alternative_splicing	combinatorial	AS_16_3	TRUE	TRUE	TRUE	TRUE	TRUE	FALSE	same	zero	TRUE	fetal-islet	N/A
ipsc-ppc_0_ENST00000539683	ENST00000539683	ENSG00000103510	KAT8	ipsc-ppc	alternative_splicing	combinatorial	AS_16_3	TRUE	TRUE	TRUE	TRUE	TRUE	FALSE	same	zero	TRUE	fetal-islet	N/A
ipsc-ppc_0_ENST00000219797	ENST00000219797	ENSG00000103510	KAT8	ipsc-ppc	alternative_splicing	combinatorial	AS_16_3	TRUE	TRUE	TRUE	TRUE	TRUE	FALSE	same	zero	TRUE	fetal-islet	N/A
ipsc-ppc_0_ENST00000432365	ENST00000432365	ENSG00000065054	SLC9A3R2	ipsc-ppc	alternative_splicing	combinatorial	AS_16_30	TRUE	TRUE	TRUE	TRUE	TRUE	TRUE	zero	same	TRUE	ambiguous	In LD with an eQTL in adult islets
pancreas_0_chr16:2037600:2037757:clu_13514:ENSG00000065054.13	chr16:2037600:2037757:clu_13514:ENSG00000065054.13	ENSG00000065054	SLC9A3R2	pancreas	alternative_splicing	combinatorial	AS_16_30	TRUE	TRUE	TRUE	FALSE	FALSE	TRUE	zero	same	TRUE	ambiguous	In LD with an eQTL in adult islets
ipsc-ppc_0_ENST00000563587	ENST00000563587	ENSG00000065054	SLC9A3R2	ipsc-ppc	alternative_splicing	combinatorial	AS_16_30	TRUE	TRUE	TRUE	TRUE	TRUE	TRUE	zero	same	TRUE	ambiguous	In LD with an eQTL in adult islets
ipsc-ppc_0_ENST00000424542	ENST00000424542	ENSG00000065054	SLC9A3R2	ipsc-ppc	alternative_splicing	combinatorial	AS_16_30	TRUE	TRUE	TRUE	TRUE	TRUE	TRUE	zero	same	TRUE	ambiguous	In LD with an eQTL in adult islets
ipsc-ppc_0_ENST00000566198	ENST00000566198	ENSG00000065054	SLC9A3R2	ipsc-ppc	alternative_splicing	combinatorial	AS_16_30	TRUE	TRUE	TRUE	TRUE	TRUE	TRUE	zero	same	TRUE	ambiguous	In LD with an eQTL in adult islets
pancreas_0_chr16:69978003:69978077:clu_15069:ENSG00000226232.8	chr16:69978003:69978077:clu_15069:ENSG00000226232.8	ENSG00000226232	NPIPB14P	pancreas	alternative_splicing	combinatorial	AS_16_31	TRUE	TRUE	TRUE	TRUE	TRUE	TRUE	zero	same	TRUE	ambiguous	In LD with an eQTL in adult islets
ipsc-ppc_0_ENST00000532298	ENST00000532298	ENSG00000226232	NPIPB14P	ipsc-ppc	alternative_splicing	combinatorial	AS_16_31	TRUE	TRUE	TRUE	FALSE	TRUE	TRUE	zero	same	TRUE	ambiguous	In LD with an eQTL in adult islets
ipsc-ppc_0_ENST00000526720	ENST00000526720	ENSG00000226232	NPIPB14P	ipsc-ppc	alternative_splicing	combinatorial	AS_16_31	TRUE	TRUE	TRUE	TRUE	TRUE	TRUE	zero	same	TRUE	ambiguous	In LD with an eQTL in adult islets
ipsc-ppc_0_ENST00000530079	ENST00000530079	ENSG00000196696	AC009022.1	ipsc-ppc	alternative_splicing	combinatorial	AS_16_32	TRUE	TRUE	FALSE	TRUE	TRUE	TRUE	zero	different	TRUE	ambiguous	In LD with an eQTL in adult islets
pancreas_0_chr16:70064776:70065756:clu_15078:ENSG00000255185.5	chr16:70064776:70065756:clu_15078:ENSG00000255185.5	ENSG00000255185	PDXDC2P	pancreas	alternative_splicing	combinatorial	AS_16_32	TRUE	TRUE	TRUE	TRUE	TRUE	TRUE	zero	different	TRUE	ambiguous	In LD with an eQTL in adult islets
ipsc-ppc_0_ENST00000531894	ENST00000531894	ENSG00000196696	AC009022.1	ipsc-ppc	alternative_splicing	combinatorial	AS_16_32	TRUE	TRUE	FALSE	FALSE	TRUE	TRUE	zero	different	TRUE	ambiguous	In LD with an eQTL in adult islets
ipsc-ppc_0_ENST00000561710	ENST00000561710	ENSG00000127554	GFER	ipsc-ppc	alternative_splicing	combinatorial	AS_16_33	TRUE	TRUE	TRUE	FALSE	TRUE	FALSE			TRUE	ambiguous	In LD with an eQTL in adult whole pancreas and/or adult islets
ipsc-ppc_0_ENST00000567719	ENST00000567719	ENSG00000127554	GFER	ipsc-ppc	alternative_splicing	combinatorial	AS_16_33	TRUE	TRUE	TRUE	FALSE	TRUE	FALSE			TRUE	ambiguous	In LD with an eQTL in adult whole pancreas and/or adult islets
ipsc-ppc_0_ENST00000656451	ENST00000656451	ENSG00000260136	AC008915.3	ipsc-ppc	alternative_splicing	combinatorial	AS_16_34	TRUE	TRUE	TRUE	TRUE	TRUE	TRUE	zero	partial	TRUE	ambiguous	In LD with an eQTL in adult islets
ipsc-ppc_0_ENST00000561854	ENST00000561854	ENSG00000168434	COG7	ipsc-ppc	alternative_splicing	combinatorial	AS_16_34	TRUE	TRUE	TRUE	TRUE	TRUE	TRUE	zero	partial	TRUE	ambiguous	In LD with an eQTL in adult islets
pancreas_0_chr16:23389086:23392380:clu_14178:ENSG00000168434.12	chr16:23389086:23392380:clu_14178:ENSG00000168434.12	ENSG00000168434	COG7	pancreas	alternative_splicing	combinatorial	AS_16_34	TRUE	TRUE	TRUE	TRUE	TRUE	TRUE	zero	partial	TRUE	ambiguous	In LD with an eQTL in adult islets
ipsc-ppc_0_ENST00000565747	ENST00000565747	ENSG00000260136	AC008915.3	ipsc-ppc	alternative_splicing	combinatorial	AS_16_34	TRUE	TRUE	TRUE	TRUE	TRUE	TRUE	zero	partial	TRUE	ambiguous	In LD with an eQTL in adult islets
pancreas_0_chr16:23453265:23457428:clu_14184:ENSG00000260136.5	chr16:23453265:23457428:clu_14184:ENSG00000260136.5	ENSG00000260136	AC008915.3	pancreas	alternative_splicing	combinatorial	AS_16_34	TRUE	TRUE	TRUE	TRUE	TRUE	TRUE	zero	partial	TRUE	ambiguous	In LD with an eQTL in adult islets
ipsc-ppc_0_ENST00000563164	ENST00000563164	ENSG00000168434	COG7	ipsc-ppc	alternative_splicing	combinatorial	AS_16_34	TRUE	TRUE	TRUE	TRUE	TRUE	TRUE	zero	partial	TRUE	ambiguous	In LD with an eQTL in adult islets
ipsc-ppc_0_ENST00000562214	ENST00000562214	ENSG00000186153	WWOX	ipsc-ppc	alternative_splicing	combinatorial	AS_16_35	TRUE	TRUE	TRUE	FALSE	FALSE	FALSE			TRUE	ipsc_ppc-unique	N/A
ipsc-ppc_0_ENST00000566780	ENST00000566780	ENSG00000186153	WWOX	ipsc-ppc	alternative_splicing	combinatorial	AS_16_35	TRUE	TRUE	TRUE	FALSE	FALSE	FALSE			TRUE	ipsc_ppc-unique	N/A
ipsc-ppc_0_ENST00000562570	ENST00000562570	ENSG00000260807	CEROX1	ipsc-ppc	alternative_splicing	combinatorial	AS_16_36	TRUE	TRUE	TRUE	TRUE	TRUE	TRUE			TRUE	ambiguous	In LD with an eQTL in adult whole pancreas and/or adult islets
ipsc-ppc_0_ENST00000563863	ENST00000563863	ENSG00000260807	CEROX1	ipsc-ppc	alternative_splicing	combinatorial	AS_16_36	TRUE	TRUE	TRUE	TRUE	TRUE	TRUE			TRUE	ambiguous	In LD with an eQTL in adult whole pancreas and/or adult islets
ipsc-ppc_1_ENST00000565069	ENST00000565069	ENSG00000260807	CEROX1	ipsc-ppc	alternative_splicing	combinatorial	AS_16_36	TRUE	TRUE	TRUE	TRUE	TRUE	TRUE			TRUE	ambiguous	In LD with an eQTL in adult whole pancreas and/or adult islets
ipsc-ppc_0_ENST00000645742	ENST00000645742	ENSG00000197912	SPG7	ipsc-ppc	alternative_splicing	combinatorial	AS_16_37	TRUE	TRUE	TRUE	TRUE	TRUE	TRUE	same	same	TRUE	fetal-adult	N/A
ipsc-ppc_0_ENST00000565571	ENST00000565571	ENSG00000167526	RPL13	ipsc-ppc	alternative_splicing	combinatorial	AS_16_37	TRUE	TRUE	TRUE	TRUE	TRUE	TRUE	same	same	TRUE	fetal-adult	N/A
pancreas_0_chr16:89554563:89556887:clu_15502:ENSG00000197912.14	chr16:89554563:89556887:clu_15502:ENSG00000197912.14	ENSG00000197912	SPG7	pancreas	alternative_splicing	combinatorial	AS_16_37	TRUE	TRUE	TRUE	TRUE	TRUE	TRUE	same	same	TRUE	fetal-adult	N/A
ipsc-ppc_0_ENST00000567815	ENST00000567815	ENSG00000167526	RPL13	ipsc-ppc	alternative_splicing	combinatorial	AS_16_37	TRUE	TRUE	TRUE	TRUE	TRUE	TRUE	same	same	TRUE	fetal-adult	N/A
ipsc-ppc_0_ENST00000563270	ENST00000563270	ENSG00000167526	RPL13	ipsc-ppc	alternative_splicing	combinatorial	AS_16_37	TRUE	TRUE	TRUE	TRUE	TRUE	TRUE	same	same	TRUE	fetal-adult	N/A
islet_0_ENSG00000197912.9_89622272_89622493	ENSG00000197912.9_89622272_89622493	ENSG00000197912	SPG7	islet	alternative_splicing	combinatorial	AS_16_37	TRUE	TRUE	TRUE	TRUE	TRUE	TRUE	same	same	TRUE	fetal-adult	N/A
ipsc-ppc_0_ENST00000645818	ENST00000645818	ENSG00000197912	SPG7	ipsc-ppc	alternative_splicing	combinatorial	AS_16_37	TRUE	TRUE	TRUE	TRUE	TRUE	TRUE	same	same	TRUE	fetal-adult	N/A
ipsc-ppc_0_ENST00000564208	ENST00000564208	ENSG00000103168	TAF1C	ipsc-ppc	alternative_splicing	combinatorial	AS_16_38	TRUE	TRUE	TRUE	FALSE	TRUE	TRUE	same	zero	TRUE	ambiguous	In LD with an eQTL in adult whole pancreas
islet_0_ENSG00000103168.12_84213776_84214792	ENSG00000103168.12_84213776_84214792	ENSG00000103168	TAF1C	islet	alternative_splicing	combinatorial	AS_16_38	TRUE	TRUE	TRUE	FALSE	TRUE	TRUE	same	zero	TRUE	ambiguous	In LD with an eQTL in adult whole pancreas
ipsc-ppc_0_ENST00000564774	ENST00000564774	ENSG00000103168	TAF1C	ipsc-ppc	alternative_splicing	combinatorial	AS_16_38	TRUE	TRUE	TRUE	FALSE	TRUE	TRUE	same	zero	TRUE	ambiguous	In LD with an eQTL in adult whole pancreas
ipsc-ppc_0_ENST00000568394	ENST00000568394	ENSG00000260807	CEROX1	ipsc-ppc	alternative_splicing	combinatorial	AS_16_39	TRUE	TRUE	TRUE	TRUE	TRUE	TRUE			TRUE	ambiguous	In LD with an eQTL in adult whole pancreas and/or adult islets
ipsc-ppc_0_ENST00000655952	ENST00000655952	ENSG00000260807	CEROX1	ipsc-ppc	alternative_splicing	combinatorial	AS_16_39	TRUE	TRUE	TRUE	TRUE	TRUE	TRUE			TRUE	ambiguous	In LD with an eQTL in adult whole pancreas and/or adult islets
ipsc-ppc_0_ENST00000565069	ENST00000565069	ENSG00000260807	CEROX1	ipsc-ppc	alternative_splicing	combinatorial	AS_16_39	TRUE	TRUE	TRUE	TRUE	TRUE	TRUE			TRUE	ambiguous	In LD with an eQTL in adult whole pancreas and/or adult islets
pancreas_0_chr16:376455:376544:clu_13248:ENSG00000129925.10	chr16:376455:376544:clu_13248:ENSG00000129925.10	ENSG00000129925	PGAP6	pancreas	alternative_splicing	combinatorial	AS_16_4	TRUE	TRUE	TRUE	TRUE	TRUE	FALSE	zero	same	TRUE	ambiguous	In LD with an eQTL in adult islets
ipsc-ppc_0_ENST00000475348	ENST00000475348	ENSG00000129925	PGAP6	ipsc-ppc	alternative_splicing	combinatorial	AS_16_4	TRUE	TRUE	TRUE	TRUE	TRUE	TRUE	zero	same	TRUE	ambiguous	In LD with an eQTL in adult islets
ipsc-ppc_0_ENST00000431232	ENST00000431232	ENSG00000129925	PGAP6	ipsc-ppc	alternative_splicing	combinatorial	AS_16_4	TRUE	TRUE	TRUE	TRUE	TRUE	TRUE	zero	same	TRUE	ambiguous	In LD with an eQTL in adult islets
ipsc-ppc_0_ENST00000250930	ENST00000250930	ENSG00000129925	PGAP6	ipsc-ppc	alternative_splicing	combinatorial	AS_16_4	TRUE	TRUE	TRUE	TRUE	TRUE	TRUE	zero	same	TRUE	ambiguous	In LD with an eQTL in adult islets
ipsc-ppc_0_ENST00000566265	ENST00000566265	ENSG00000103034	NDRG4	ipsc-ppc	alternative_splicing	combinatorial	AS_16_40	TRUE	TRUE	TRUE	FALSE	FALSE	FALSE			TRUE	ipsc_ppc-unique	N/A
ipsc-ppc_0_ENST00000566192	ENST00000566192	ENSG00000103034	NDRG4	ipsc-ppc	alternative_splicing	combinatorial	AS_16_40	TRUE	TRUE	TRUE	FALSE	FALSE	FALSE			TRUE	ipsc_ppc-unique	N/A
ipsc-ppc_0_ENST00000568556	ENST00000568556	ENSG00000261740	BOLA2-SMG1P6	ipsc-ppc	alternative_splicing	combinatorial	AS_16_41	TRUE	TRUE	FALSE	TRUE	TRUE	FALSE	partial	zero	TRUE	fetal-islet	N/A
ipsc-ppc_0_ENST00000569622	ENST00000569622	ENSG00000261740	BOLA2-SMG1P6	ipsc-ppc	alternative_splicing	combinatorial	AS_16_41	TRUE	TRUE	FALSE	TRUE	TRUE	FALSE	partial	zero	TRUE	fetal-islet	N/A
islet_0_ENSG00000183336.7_29465337_29465434	ENSG00000183336.7_29465337_29465434	ENSG00000183336	BOLA2	islet	alternative_splicing	combinatorial	AS_16_41	TRUE	TRUE	TRUE	TRUE	TRUE	FALSE	partial	zero	TRUE	fetal-islet	N/A
islet_0_ENSG00000254206.1_29392675_29395610	ENSG00000254206.1_29392675_29395610	ENSG00000254206	NPIPB11	islet	alternative_splicing	combinatorial	AS_16_41	TRUE	TRUE	TRUE	TRUE	TRUE	FALSE	partial	zero	TRUE	fetal-islet	N/A
islet_0_ENSG00000261740.1_29458123_29458347	ENSG00000261740.1_29458123_29458347	ENSG00000261740	BOLA2-SMG1P6	islet	alternative_splicing	combinatorial	AS_16_41	TRUE	TRUE	FALSE	TRUE	TRUE	FALSE	partial	zero	TRUE	fetal-islet	N/A
ipsc-ppc_0_ENST00000568916	ENST00000568916	ENSG00000103254	ANTKMT	ipsc-ppc	alternative_splicing	combinatorial	AS_16_42	TRUE	TRUE	TRUE	TRUE	TRUE	TRUE	zero	same	TRUE	ambiguous	In LD with an eQTL in adult islets
ipsc-ppc_0_ENST00000569529	ENST00000569529	ENSG00000103254	ANTKMT	ipsc-ppc	alternative_splicing	combinatorial	AS_16_42	TRUE	TRUE	TRUE	TRUE	TRUE	TRUE	zero	same	TRUE	ambiguous	In LD with an eQTL in adult islets
pancreas_0_chr16:721941:722309:clu_13344:ENSG00000103254.9	chr16:721941:722309:clu_13344:ENSG00000103254.9	ENSG00000103254	ANTKMT	pancreas	alternative_splicing	combinatorial	AS_16_42	TRUE	TRUE	TRUE	TRUE	TRUE	TRUE	zero	same	TRUE	ambiguous	In LD with an eQTL in adult islets
ipsc-ppc_0_ENST00000569786	ENST00000569786	ENSG00000260630	SNAI3-AS1	ipsc-ppc	alternative_splicing	combinatorial	AS_16_43	TRUE	FALSE	TRUE	FALSE	FALSE	FALSE			TRUE	ipsc_ppc-unique	N/A
ipsc-ppc_0_ENST00000669434	ENST00000669434	ENSG00000260630	SNAI3-AS1	ipsc-ppc	alternative_splicing	combinatorial	AS_16_43	TRUE	FALSE	TRUE	FALSE	FALSE	FALSE			TRUE	ipsc_ppc-unique	N/A
ipsc-ppc_0_ENST00000574985	ENST00000574985	ENSG00000059122	FLYWCH1	ipsc-ppc	alternative_splicing	combinatorial	AS_16_44	TRUE	TRUE	TRUE	TRUE	TRUE	FALSE			TRUE	ambiguous	In LD with an eQTL in adult whole pancreas and/or adult islets
ipsc-ppc_0_ENST00000570752	ENST00000570752	ENSG00000059122	FLYWCH1	ipsc-ppc	alternative_splicing	combinatorial	AS_16_44	TRUE	TRUE	TRUE	TRUE	TRUE	FALSE			TRUE	ambiguous	In LD with an eQTL in adult whole pancreas and/or adult islets
ipsc-ppc_0_ENST00000571976	ENST00000571976	ENSG00000189067	LITAF	ipsc-ppc	alternative_splicing	combinatorial	AS_16_45	TRUE	TRUE	TRUE	FALSE	FALSE	FALSE			TRUE	ipsc_ppc-unique	N/A
ipsc-ppc_0_ENST00000622633	ENST00000622633	ENSG00000189067	LITAF	ipsc-ppc	alternative_splicing	combinatorial	AS_16_45	TRUE	TRUE	TRUE	FALSE	FALSE	FALSE			TRUE	ipsc_ppc-unique	N/A
ipsc-ppc_0_ENST00000574298	ENST00000574298	ENSG00000162086	ZNF75A	ipsc-ppc	alternative_splicing	combinatorial	AS_16_46	TRUE	TRUE	TRUE	TRUE	TRUE	FALSE			TRUE	ambiguous	In LD with an eQTL in adult whole pancreas and/or adult islets
ipsc-ppc_0_ENST00000575812	ENST00000575812	ENSG00000162086	ZNF75A	ipsc-ppc	alternative_splicing	combinatorial	AS_16_46	TRUE	TRUE	TRUE	TRUE	TRUE	FALSE			TRUE	ambiguous	In LD with an eQTL in adult whole pancreas and/or adult islets
islet_0_ENSG00000064270.8_84497220_84497793	ENSG00000064270.8_84497220_84497793	ENSG00000064270	ATP2C2	islet	alternative_splicing	combinatorial	AS_16_47	TRUE	TRUE	TRUE	FALSE	FALSE	FALSE			TRUE	islet-unique	N/A
islet_0_ENSG00000064270.8_84479935_84480036	ENSG00000064270.8_84479935_84480036	ENSG00000064270	ATP2C2	islet	alternative_splicing	combinatorial	AS_16_47	TRUE	TRUE	TRUE	FALSE	FALSE	FALSE			TRUE	islet-unique	N/A
islet_0_ENSG00000064270.8_84493212_84494407	ENSG00000064270.8_84493212_84494407	ENSG00000064270	ATP2C2	islet	alternative_splicing	combinatorial	AS_16_47	TRUE	TRUE	TRUE	FALSE	FALSE	FALSE			TRUE	islet-unique	N/A
pancreas_0_chr16:68356215:68356701:clu_15022:ENSG00000132600.16	chr16:68356215:68356701:clu_15022:ENSG00000132600.16	ENSG00000132600	PRMT7	pancreas	alternative_splicing	combinatorial	AS_16_48	TRUE	TRUE	TRUE	TRUE	TRUE	FALSE			TRUE	ambiguous	In LD with an eQTL in iPSC-PPC
islet_0_ENSG00000072736.14_68224671_68226131	ENSG00000072736.14_68224671_68226131	ENSG00000072736	NFATC3	islet	alternative_splicing	combinatorial	AS_16_48	TRUE	TRUE	TRUE	TRUE	TRUE	TRUE			TRUE	ambiguous	In LD with an eQTL in iPSC-PPC
islet_0_ENSG00000132600.12_68385293_68385959	ENSG00000132600.12_68385293_68385959	ENSG00000132600	PRMT7	islet	alternative_splicing	combinatorial	AS_16_48	TRUE	TRUE	TRUE	TRUE	TRUE	TRUE			TRUE	ambiguous	In LD with an eQTL in iPSC-PPC
islet_0_ENSG00000155666.7_27222467_27223036	ENSG00000155666.7_27222467_27223036	ENSG00000155666	KDM8	islet	alternative_splicing	combinatorial	AS_16_49	TRUE	TRUE	TRUE	FALSE	TRUE	FALSE			TRUE	islet-unique	N/A
islet_0_ENSG00000077238.9_27356190_27356411	ENSG00000077238.9_27356190_27356411	ENSG00000077238	IL4R	islet	alternative_splicing	combinatorial	AS_16_49	TRUE	TRUE	TRUE	FALSE	TRUE	FALSE			TRUE	islet-unique	N/A
ipsc-ppc_0_ENST00000561569	ENST00000561569	ENSG00000131143	COX4I1	ipsc-ppc	alternative_splicing	combinatorial	AS_16_5	TRUE	TRUE	TRUE	FALSE	FALSE	FALSE			FALSE	module_failed	Failed module requirements
ipsc-ppc_0_ENST00000253452	ENST00000253452	ENSG00000131143	COX4I1	ipsc-ppc	alternative_splicing	combinatorial	AS_16_5	TRUE	TRUE	TRUE	FALSE	FALSE	FALSE			FALSE	module_failed	Failed module requirements
islet_0_ENSG00000153406.9_4513569_4514241	ENSG00000153406.9_4513569_4514241	ENSG00000153406	NMRAL1	islet	alternative_splicing	combinatorial	AS_16_50	TRUE	TRUE	TRUE	TRUE	TRUE	TRUE			TRUE	ambiguous	In LD with an eQTL in iPSC-PPC and/or adult whole pancreas
islet_0_ENSG00000089486.12_4588326_4588471	ENSG00000089486.12_4588326_4588471	ENSG00000089486	CDIP1	islet	alternative_splicing	combinatorial	AS_16_50	TRUE	TRUE	TRUE	TRUE	TRUE	TRUE			TRUE	ambiguous	In LD with an eQTL in iPSC-PPC and/or adult whole pancreas
islet_0_ENSG00000153406.9_4519505_4519699	ENSG00000153406.9_4519505_4519699	ENSG00000153406	NMRAL1	islet	alternative_splicing	combinatorial	AS_16_50	TRUE	TRUE	TRUE	TRUE	TRUE	TRUE			TRUE	ambiguous	In LD with an eQTL in iPSC-PPC and/or adult whole pancreas
islet_0_ENSG00000153406.9_4524094_4524896	ENSG00000153406.9_4524094_4524896	ENSG00000153406	NMRAL1	islet	alternative_splicing	combinatorial	AS_16_50	TRUE	TRUE	TRUE	TRUE	TRUE	TRUE			TRUE	ambiguous	In LD with an eQTL in iPSC-PPC and/or adult whole pancreas
islet_0_ENSG00000149925.12_30078206_30078359	ENSG00000149925.12_30078206_30078359	ENSG00000149925	ALDOA	islet	alternative_splicing	combinatorial	AS_16_51	TRUE	TRUE	TRUE	TRUE	TRUE	TRUE	partial	zero	TRUE	ambiguous	In LD with an eQTL in adult whole pancreas
islet_0_ENSG00000090238.7_30106573_30107565	ENSG00000090238.7_30106573_30107565	ENSG00000090238	YPEL3	islet	alternative_splicing	combinatorial	AS_16_51	TRUE	TRUE	TRUE	TRUE	TRUE	TRUE	partial	zero	TRUE	ambiguous	In LD with an eQTL in adult whole pancreas
ipsc-ppc_0_ENST00000398841	ENST00000398841	ENSG00000090238	YPEL3	ipsc-ppc	alternative_splicing	combinatorial	AS_16_51	TRUE	TRUE	TRUE	TRUE	TRUE	TRUE	partial	zero	TRUE	ambiguous	In LD with an eQTL in adult whole pancreas
islet_0_ENSG00000196470.7_48390275_48390421	ENSG00000196470.7_48390275_48390421	ENSG00000196470	SIAH1	islet	alternative_splicing	combinatorial	AS_16_52	TRUE	TRUE	TRUE	FALSE	TRUE	FALSE			TRUE	islet-unique	N/A
islet_0_ENSG00000102910.9_48395388_48397033	ENSG00000102910.9_48395388_48397033	ENSG00000102910	LONP2	islet	alternative_splicing	combinatorial	AS_16_52	TRUE	TRUE	TRUE	FALSE	TRUE	FALSE			TRUE	islet-unique	N/A
islet_0_ENSG00000140943.12_84115137_84115774	ENSG00000140943.12_84115137_84115774	ENSG00000140943	MBTPS1	islet	alternative_splicing	combinatorial	AS_16_53	TRUE	TRUE	TRUE	FALSE	TRUE	FALSE			TRUE	ambiguous	In LD with an eQTL in iPSC-PPC and/or adult whole pancreas
islet_0_ENSG00000103154.5_84024099_84024235	ENSG00000103154.5_84024099_84024235	ENSG00000103154	NECAB2	islet	alternative_splicing	combinatorial	AS_16_53	TRUE	TRUE	TRUE	FALSE	TRUE	FALSE			TRUE	ambiguous	In LD with an eQTL in iPSC-PPC and/or adult whole pancreas
islet_0_ENSG00000140943.12_84132658_84132915	ENSG00000140943.12_84132658_84132915	ENSG00000140943	MBTPS1	islet	alternative_splicing	combinatorial	AS_16_53	TRUE	TRUE	TRUE	FALSE	FALSE	FALSE			TRUE	ambiguous	In LD with an eQTL in iPSC-PPC and/or adult whole pancreas
islet_0_ENSG00000154099.13_84211335_84211524	ENSG00000154099.13_84211335_84211524	ENSG00000154099	DNAAF1	islet	alternative_splicing	combinatorial	AS_16_53	FALSE	TRUE	TRUE	TRUE	TRUE	TRUE			TRUE	ambiguous	In LD with an eQTL in iPSC-PPC and/or adult whole pancreas
islet_0_ENSG00000154118.8_87730186_87731762	ENSG00000154118.8_87730186_87731762	ENSG00000154118	JPH3	islet	alternative_splicing	combinatorial	AS_16_54	TRUE	TRUE	TRUE	FALSE	TRUE	TRUE	partial	zero	TRUE	ambiguous	In LD with an eQTL in adult whole pancreas
ipsc-ppc_0_ENST00000446344	ENST00000446344	ENSG00000104731	KLHDC4	ipsc-ppc	alternative_splicing	combinatorial	AS_16_54	TRUE	TRUE	TRUE	FALSE	TRUE	TRUE	partial	zero	TRUE	ambiguous	In LD with an eQTL in adult whole pancreas
islet_0_ENSG00000104731.9_87741418_87741681	ENSG00000104731.9_87741418_87741681	ENSG00000104731	KLHDC4	islet	alternative_splicing	combinatorial	AS_16_54	TRUE	TRUE	TRUE	FALSE	TRUE	TRUE	partial	zero	TRUE	ambiguous	In LD with an eQTL in adult whole pancreas
islet_0_ENSG00000104731.9_87788800_87790083	ENSG00000104731.9_87788800_87790083	ENSG00000104731	KLHDC4	islet	alternative_splicing	combinatorial	AS_16_54	TRUE	TRUE	TRUE	TRUE	TRUE	TRUE	partial	zero	TRUE	ambiguous	In LD with an eQTL in adult whole pancreas
islet_0_ENSG00000135698.5_82197481_82197799	ENSG00000135698.5_82197481_82197799	ENSG00000135698	MPHOSPH6	islet	alternative_splicing	combinatorial	AS_16_55	TRUE	TRUE	TRUE	FALSE	FALSE	FALSE			TRUE	islet-unique	N/A
islet_0_ENSG00000135698.5_82203698_82203831	ENSG00000135698.5_82203698_82203831	ENSG00000135698	MPHOSPH6	islet	alternative_splicing	combinatorial	AS_16_55	TRUE	TRUE	TRUE	FALSE	TRUE	FALSE			TRUE	islet-unique	N/A
islet_0_ENSG00000162086.10_3361620_3362365	ENSG00000162086.10_3361620_3362365	ENSG00000162086	ZNF75A	islet	alternative_splicing	combinatorial	AS_16_56	TRUE	TRUE	TRUE	TRUE	TRUE	FALSE			TRUE	ambiguous	In LD with an eQTL in iPSC-PPC and/or adult whole pancreas
islet_0_ENSG00000140993.6_3348832_3352009	ENSG00000140993.6_3348832_3352009	ENSG00000140993	TIGD7	islet	alternative_splicing	combinatorial	AS_16_56	TRUE	TRUE	TRUE	TRUE	TRUE	FALSE			TRUE	ambiguous	In LD with an eQTL in iPSC-PPC and/or adult whole pancreas
islet_0_ENSG00000141013.10_90087238_90087319	ENSG00000141013.10_90087238_90087319	ENSG00000141013	GAS8	islet	alternative_splicing	combinatorial	AS_16_57	TRUE	TRUE	TRUE	TRUE	TRUE	TRUE	different	different	TRUE	fetal-adult	N/A
islet_0_ENSG00000221819.2_90095316_90096309	ENSG00000221819.2_90095316_90096309	ENSG00000221819	GAS8-AS1	islet	alternative_splicing	combinatorial	AS_16_57	FALSE	TRUE	TRUE	TRUE	TRUE	TRUE	different	different	TRUE	fetal-adult	N/A
pancreas_0_chr16:90027722:90031299:clu_15585:ENSG00000141013.16	chr16:90027722:90031299:clu_15585:ENSG00000141013.16	ENSG00000141013	GAS8	pancreas	alternative_splicing	combinatorial	AS_16_57	TRUE	TRUE	TRUE	TRUE	TRUE	FALSE	different	different	TRUE	fetal-adult	N/A
ipsc-ppc_0_ENST00000409873	ENST00000409873	ENSG00000222019	URAHP	ipsc-ppc	alternative_splicing	combinatorial	AS_16_57	TRUE	FALSE	TRUE	TRUE	TRUE	TRUE	different	different	TRUE	fetal-adult	N/A
islet_0_ENSG00000166548.11_66541906_66545969	ENSG00000166548.11_66541906_66545969	ENSG00000166548	TK2	islet	alternative_splicing	combinatorial	AS_16_58	TRUE	TRUE	TRUE	TRUE	TRUE	TRUE			TRUE	ambiguous	In LD with an eQTL in iPSC-PPC and/or adult whole pancreas
islet_0_ENSG00000260755.1_66543762_66543951	ENSG00000260755.1_66543762_66543951	ENSG00000260755	AC010542.2	islet	alternative_splicing	combinatorial	AS_16_58	FALSE	TRUE	FALSE	TRUE	TRUE	TRUE			TRUE	ambiguous	In LD with an eQTL in iPSC-PPC and/or adult whole pancreas
islet_0_ENSG00000183044.7_8806812_8807736	ENSG00000183044.7_8806812_8807736	ENSG00000183044	ABAT	islet	alternative_splicing	combinatorial	AS_16_59	TRUE	TRUE	TRUE	FALSE	TRUE	FALSE			TRUE	islet-unique	N/A
islet_0_ENSG00000183044.7_8808447_8809490	ENSG00000183044.7_8808447_8809490	ENSG00000183044	ABAT	islet	alternative_splicing	combinatorial	AS_16_59	TRUE	TRUE	TRUE	FALSE	FALSE	FALSE			TRUE	islet-unique	N/A
ipsc-ppc_0_ENST00000565644	ENST00000565644	ENSG00000103257	SLC7A5	ipsc-ppc	alternative_splicing	combinatorial	AS_16_6	TRUE	TRUE	TRUE	FALSE	FALSE	FALSE			FALSE	module_failed	Failed module requirements
ipsc-ppc_0_ENST00000261622	ENST00000261622	ENSG00000103257	SLC7A5	ipsc-ppc	alternative_splicing	combinatorial	AS_16_6	TRUE	TRUE	TRUE	FALSE	FALSE	FALSE			FALSE	module_failed	Failed module requirements
islet_0_ENSG00000185324.17_89753076_89753205	ENSG00000185324.17_89753076_89753205	ENSG00000185324	CDK10	islet	alternative_splicing	combinatorial	AS_16_60	TRUE	TRUE	TRUE	TRUE	TRUE	TRUE			TRUE	ambiguous	In LD with an eQTL in iPSC-PPC and/or adult whole pancreas
islet_0_ENSG00000185324.17_89760977_89761196	ENSG00000185324.17_89760977_89761196	ENSG00000185324	CDK10	islet	alternative_splicing	combinatorial	AS_16_60	TRUE	TRUE	TRUE	TRUE	TRUE	TRUE			TRUE	ambiguous	In LD with an eQTL in iPSC-PPC and/or adult whole pancreas
islet_0_ENSG00000185324.17_89762003_89762772	ENSG00000185324.17_89762003_89762772	ENSG00000185324	CDK10	islet	alternative_splicing	combinatorial	AS_16_60	TRUE	TRUE	TRUE	TRUE	TRUE	FALSE			TRUE	ambiguous	In LD with an eQTL in iPSC-PPC and/or adult whole pancreas
islet_0_ENSG00000141002.14_89975374_89975582	ENSG00000141002.14_89975374_89975582	ENSG00000141002	TCF25	islet	alternative_splicing	combinatorial	AS_16_61	TRUE	TRUE	TRUE	TRUE	TRUE	TRUE	partial	same	TRUE	fetal-adult	N/A
islet_0_ENSG00000258839.2_89984284_89987385	ENSG00000258839.2_89984284_89987385	ENSG00000258839	MC1R	islet	alternative_splicing	combinatorial	AS_16_61	TRUE	TRUE	TRUE	TRUE	TRUE	TRUE	partial	same	TRUE	fetal-adult	N/A
islet_0_ENSG00000198211.8_89985573_89986616	ENSG00000198211.8_89985573_89986616	ENSG00000198211	AC092143.1	islet	alternative_splicing	combinatorial	AS_16_61	FALSE	TRUE	FALSE	TRUE	TRUE	TRUE	partial	same	TRUE	fetal-adult	N/A
ipsc-ppc_0_ENST00000263346	ENST00000263346	ENSG00000141002	TCF25	ipsc-ppc	alternative_splicing	combinatorial	AS_16_61	TRUE	TRUE	TRUE	TRUE	TRUE	TRUE	partial	same	TRUE	fetal-adult	N/A
pancreas_0_chr16:89907322:89910591:clu_15565:ENSG00000141002.19	chr16:89907322:89910591:clu_15565:ENSG00000141002.19	ENSG00000141002	TCF25	pancreas	alternative_splicing	combinatorial	AS_16_61	TRUE	TRUE	TRUE	TRUE	TRUE	FALSE	partial	same	TRUE	fetal-adult	N/A
pancreas_0_chr16:55811007:55812903:clu_14662:ENSG00000198848.12	chr16:55811007:55812903:clu_14662:ENSG00000198848.12	ENSG00000198848	CES1	pancreas	alternative_splicing	combinatorial	AS_16_62	TRUE	TRUE	TRUE	FALSE	TRUE	FALSE			TRUE	adult-shared	N/A
islet_0_ENSG00000198848.8_55866916_55867249	ENSG00000198848.8_55866916_55867249	ENSG00000198848	CES1	islet	alternative_splicing	combinatorial	AS_16_62	TRUE	TRUE	TRUE	FALSE	TRUE	TRUE			TRUE	adult-shared	N/A
islet_0_ENSG00000198848.8_55853447_55853551	ENSG00000198848.8_55853447_55853551	ENSG00000198848	CES1	islet	alternative_splicing	combinatorial	AS_16_62	TRUE	TRUE	TRUE	FALSE	FALSE	TRUE			TRUE	adult-shared	N/A
islet_0_ENSG00000261804.1_53418086_53418657	ENSG00000261804.1_53418086_53418657	ENSG00000261804	AC007342.4	islet	alternative_splicing	combinatorial	AS_16_63	FALSE	TRUE	TRUE	TRUE	TRUE	FALSE			TRUE	ambiguous	In LD with an eQTL in iPSC-PPC and/or adult whole pancreas
islet_0_ENSG00000262714.1_53420856_53422997	ENSG00000262714.1_53420856_53422997	ENSG00000262714	AC007342.5	islet	alternative_splicing	combinatorial	AS_16_63	FALSE	TRUE	TRUE	TRUE	TRUE	FALSE			TRUE	ambiguous	In LD with an eQTL in iPSC-PPC and/or adult whole pancreas
pancreas_0_chr16:1240999:1241153:clu_13396:ENSG00000172236.16	chr16:1240999:1241153:clu_13396:ENSG00000172236.16	ENSG00000172236	TPSAB1	pancreas	alternative_splicing	combinatorial	AS_16_64	FALSE	TRUE	TRUE	FALSE	FALSE	TRUE			TRUE	whole pancreas-unique	N/A
pancreas_0_chr16:1240999:1241153:clu_13396:ENSG00000095917.13	chr16:1240999:1241153:clu_13396:ENSG00000095917.13	ENSG00000095917	TPSD1	pancreas	alternative_splicing	combinatorial	AS_16_64	FALSE	FALSE	TRUE	FALSE	FALSE	TRUE			TRUE	whole pancreas-unique	N/A
pancreas_0_chr16:15364069:15365429:clu_13926:ENSG00000183793.13	chr16:15364069:15365429:clu_13926:ENSG00000183793.13	ENSG00000183793	NPIPA5	pancreas	alternative_splicing	combinatorial	AS_16_65	TRUE	TRUE	TRUE	TRUE	TRUE	TRUE			TRUE	ambiguous	In LD with an eQTL in iPSC-PPC and/or adult islets
pancreas_0_chr16:14950255:14950752:clu_13925:ENSG00000183426.16	chr16:14950255:14950752:clu_13925:ENSG00000183426.16	ENSG00000183426	NPIPA1	pancreas	alternative_splicing	combinatorial	AS_16_65	TRUE	TRUE	TRUE	TRUE	TRUE	TRUE			TRUE	ambiguous	In LD with an eQTL in iPSC-PPC and/or adult islets
pancreas_0_chr16:18379350:18379475:clu_14017:ENSG00000205746.9	chr16:18379350:18379475:clu_14017:ENSG00000205746.9	ENSG00000205746	AC126755.1	pancreas	alternative_splicing	combinatorial	AS_16_66	TRUE	FALSE	TRUE	TRUE	FALSE	TRUE			TRUE	ambiguous	In LD with an eQTL in iPSC-PPC and/or adult islets
pancreas_0_chr16:18379350:18379475:clu_14017:ENSG00000254681.6	chr16:18379350:18379475:clu_14017:ENSG00000254681.6	ENSG00000254681	PKD1P5	pancreas	alternative_splicing	combinatorial	AS_16_66	TRUE	FALSE	TRUE	TRUE	FALSE	TRUE			TRUE	ambiguous	In LD with an eQTL in iPSC-PPC and/or adult islets
pancreas_0_chr16:28715434:28723164:clu_14286:ENSG00000184110.14	chr16:28715434:28723164:clu_14286:ENSG00000184110.14	ENSG00000184110	EIF3C	pancreas	alternative_splicing	combinatorial	AS_16_67	TRUE	TRUE	TRUE	TRUE	TRUE	TRUE	partial	partial	TRUE	fetal-adult	N/A
islet_0_ENSG00000197165.6_28603584_28603802	ENSG00000197165.6_28603584_28603802	ENSG00000197165	SULT1A2	islet	alternative_splicing	combinatorial	AS_16_67	TRUE	TRUE	TRUE	TRUE	TRUE	TRUE	partial	partial	TRUE	fetal-adult	N/A
ipsc-ppc_0_ENST00000567512	ENST00000567512	ENSG00000196502	SULT1A1	ipsc-ppc	alternative_splicing	combinatorial	AS_16_67	TRUE	TRUE	TRUE	TRUE	TRUE	TRUE	partial	partial	TRUE	fetal-adult	N/A
islet_0_ENSG00000196502.7_28617377_28617557	ENSG00000196502.7_28617377_28617557	ENSG00000196502	SULT1A1	islet	alternative_splicing	combinatorial	AS_16_67	TRUE	TRUE	TRUE	TRUE	TRUE	TRUE	partial	partial	TRUE	fetal-adult	N/A
pancreas_0_chr16:28606236:28606761:clu_14282:ENSG00000196502.11	chr16:28606236:28606761:clu_14282:ENSG00000196502.11	ENSG00000196502	SULT1A1	pancreas	alternative_splicing	combinatorial	AS_16_67	TRUE	TRUE	TRUE	TRUE	TRUE	TRUE	partial	partial	TRUE	fetal-adult	N/A
ipsc-ppc_0_ENST00000314752	ENST00000314752	ENSG00000196502	SULT1A1	ipsc-ppc	alternative_splicing	combinatorial	AS_16_67	TRUE	TRUE	TRUE	TRUE	TRUE	TRUE	partial	partial	TRUE	fetal-adult	N/A
pancreas_0_chr16:28592443:28593252:clu_14280:ENSG00000197165.10	chr16:28592443:28593252:clu_14280:ENSG00000197165.10	ENSG00000197165	SULT1A2	pancreas	alternative_splicing	combinatorial	AS_16_67	TRUE	TRUE	TRUE	TRUE	TRUE	TRUE	partial	partial	TRUE	fetal-adult	N/A
pancreas_0_chr16:3037706:3038308:clu_13650:ENSG00000205890.3	chr16:3037706:3038308:clu_13650:ENSG00000205890.3	ENSG00000205890	AC108134.1	pancreas	alternative_splicing	combinatorial	AS_16_68	FALSE	FALSE	TRUE	TRUE	FALSE	TRUE			TRUE	ambiguous	In LD with an eQTL in iPSC-PPC and/or adult islets
pancreas_0_chr16:3037706:3038308:clu_13650:ENSG00000008516.16	chr16:3037706:3038308:clu_13650:ENSG00000008516.16	ENSG00000008516	MMP25	pancreas	alternative_splicing	combinatorial	AS_16_68	FALSE	TRUE	TRUE	TRUE	FALSE	TRUE			TRUE	ambiguous	In LD with an eQTL in iPSC-PPC and/or adult islets
islet_0_ENSG00000197302.6_31803951_31804051	ENSG00000197302.6_31803951_31804051	ENSG00000197302	ZNF720	islet	alternative_splicing	combinatorial	AS_16_69	TRUE	TRUE	TRUE	FALSE	FALSE	TRUE			TRUE	adult-shared	N/A
pancreas_0_chr16:31706999:31707907:clu_14533:ENSG00000197302.10	chr16:31706999:31707907:clu_14533:ENSG00000197302.10	ENSG00000197302	ZNF720	pancreas	alternative_splicing	combinatorial	AS_16_69	TRUE	TRUE	TRUE	FALSE	TRUE	TRUE			TRUE	adult-shared	N/A
pancreas_0_chr16:31706999:31707907:clu_14533:ENSG00000131797.12	chr16:31706999:31707907:clu_14533:ENSG00000131797.12	ENSG00000131797	CLUHP3	pancreas	alternative_splicing	combinatorial	AS_16_69	TRUE	TRUE	TRUE	FALSE	TRUE	TRUE			TRUE	adult-shared	N/A
pancreas_0_chr16:53465602:53467058:clu_14639:ENSG00000103479.15	chr16:53465602:53467058:clu_14639:ENSG00000103479.15	ENSG00000103479	RBL2	pancreas	alternative_splicing	combinatorial	AS_16_7	TRUE	TRUE	TRUE	TRUE	TRUE	FALSE	same	same	TRUE	fetal-adult	N/A
ipsc-ppc_0_ENST00000262133	ENST00000262133	ENSG00000103479	RBL2	ipsc-ppc	alternative_splicing	combinatorial	AS_16_7	TRUE	TRUE	TRUE	TRUE	TRUE	TRUE	same	same	TRUE	fetal-adult	N/A
islet_0_ENSG00000103479.10_53499350_53500021	ENSG00000103479.10_53499350_53500021	ENSG00000103479	RBL2	islet	alternative_splicing	combinatorial	AS_16_7	TRUE	TRUE	TRUE	TRUE	FALSE	TRUE	same	same	TRUE	fetal-adult	N/A
ipsc-ppc_0_ENST00000562850	ENST00000562850	ENSG00000103479	RBL2	ipsc-ppc	alternative_splicing	combinatorial	AS_16_7	TRUE	TRUE	TRUE	TRUE	TRUE	TRUE	same	same	TRUE	fetal-adult	N/A
ipsc-ppc_0_ENST00000562837	ENST00000562837	ENSG00000103479	RBL2	ipsc-ppc	alternative_splicing	combinatorial	AS_16_7	TRUE	TRUE	TRUE	TRUE	TRUE	TRUE	same	same	TRUE	fetal-adult	N/A
pancreas_0_chr16:69336712:69339176:clu_15049:ENSG00000157315.4	chr16:69336712:69339176:clu_15049:ENSG00000157315.4	ENSG00000157315	TMED6	pancreas	alternative_splicing	combinatorial	AS_16_70	TRUE	TRUE	TRUE	FALSE	TRUE	TRUE			TRUE	ambiguous	In LD with an eQTL in iPSC-PPC and/or adult islets
pancreas_0_chr16:69336712:69339176:clu_15049:ENSG00000213380.14	chr16:69336712:69339176:clu_15049:ENSG00000213380.14	ENSG00000213380	COG8	pancreas	alternative_splicing	combinatorial	AS_16_70	TRUE	TRUE	TRUE	FALSE	TRUE	TRUE			TRUE	ambiguous	In LD with an eQTL in iPSC-PPC and/or adult islets
pancreas_0_chr16:77195682:77198108:clu_15279:ENSG00000205078.5	chr16:77195682:77198108:clu_15279:ENSG00000205078.5	ENSG00000205078	SYCE1L	pancreas	alternative_splicing	combinatorial	AS_16_71	TRUE	TRUE	TRUE	TRUE	TRUE	TRUE	zero	partial	TRUE	ambiguous	In LD with an eQTL in adult islets
pancreas_0_chr16:77195682:77198108:clu_15279:ENSG00000103111.14	chr16:77195682:77198108:clu_15279:ENSG00000103111.14	ENSG00000103111	MON1B	pancreas	alternative_splicing	combinatorial	AS_16_71	TRUE	TRUE	TRUE	TRUE	TRUE	TRUE	zero	partial	TRUE	ambiguous	In LD with an eQTL in adult islets
ipsc-ppc_0_ENST00000563612	ENST00000563612	ENSG00000103111	MON1B	ipsc-ppc	alternative_splicing	combinatorial	AS_16_71	TRUE	TRUE	TRUE	TRUE	TRUE	TRUE	zero	partial	TRUE	ambiguous	In LD with an eQTL in adult islets
islet_0_ENSG00000158805.7_89797934_89799965	ENSG00000158805.7_89797934_89799965	ENSG00000158805	ZNF276	islet	alternative_splicing	combinatorial	AS_16_72	TRUE	TRUE	TRUE	TRUE	TRUE	TRUE	different	different	TRUE	fetal-adult	N/A
islet_0_ENSG00000158805.7_89804120_89807311	ENSG00000158805.7_89804120_89807311	ENSG00000158805	ZNF276	islet	alternative_splicing	combinatorial	AS_16_72	TRUE	TRUE	TRUE	TRUE	TRUE	FALSE	different	different	TRUE	fetal-adult	N/A
ipsc-ppc_0_ENST00000389301	ENST00000389301	ENSG00000187741	FANCA	ipsc-ppc	alternative_splicing	combinatorial	AS_16_72	TRUE	TRUE	TRUE	TRUE	TRUE	TRUE	different	different	TRUE	fetal-adult	N/A
pancreas_0_chr16:89729318:89733302:clu_15544:ENSG00000158805.11	chr16:89729318:89733302:clu_15544:ENSG00000158805.11	ENSG00000158805	ZNF276	pancreas	alternative_splicing	combinatorial	AS_16_72	TRUE	TRUE	TRUE	TRUE	TRUE	FALSE	different	different	TRUE	fetal-adult	N/A
islet_0_ENSG00000176715.11_89164999_89165171	ENSG00000176715.11_89164999_89165171	ENSG00000176715	ACSF3	islet	alternative_splicing	combinatorial	AS_16_73	TRUE	TRUE	TRUE	TRUE	TRUE	TRUE	same	same	TRUE	fetal-adult	N/A
pancreas_0_chr16:89098763:89100662:clu_15468:ENSG00000176715.15	chr16:89098763:89100662:clu_15468:ENSG00000176715.15	ENSG00000176715	ACSF3	pancreas	alternative_splicing	combinatorial	AS_16_73	TRUE	TRUE	TRUE	TRUE	TRUE	FALSE	same	same	TRUE	fetal-adult	N/A
ipsc-ppc_0_ENST00000542688	ENST00000542688	ENSG00000176715	ACSF3	ipsc-ppc	alternative_splicing	combinatorial	AS_16_73	TRUE	TRUE	TRUE	TRUE	TRUE	TRUE	same	same	TRUE	fetal-adult	N/A
ipsc-ppc_0_ENST00000562503	ENST00000562503	ENSG00000140859	KIFC3	ipsc-ppc	alternative_splicing	combinatorial	AS_16_74	TRUE	TRUE	TRUE	FALSE	TRUE	TRUE	same	zero	TRUE	ambiguous	In LD with an eQTL in adult whole pancreas
islet_0_ENSG00000140859.11_57813273_57813452	ENSG00000140859.11_57813273_57813452	ENSG00000140859	KIFC3	islet	alternative_splicing	combinatorial	AS_16_74	TRUE	TRUE	TRUE	FALSE	FALSE	TRUE	same	zero	TRUE	ambiguous	In LD with an eQTL in adult whole pancreas
pancreas_0_chr16:53637854:53641033:clu_14648:ENSG00000103494.12	chr16:53637854:53641033:clu_14648:ENSG00000103494.12	ENSG00000103494	RPGRIP1L	pancreas	alternative_splicing	combinatorial	AS_16_75	TRUE	TRUE	TRUE	TRUE	TRUE	FALSE	same	same	TRUE	fetal-adult	N/A
islet_0_ENSG00000103494.8_53672222_53672323	ENSG00000103494.8_53672222_53672323	ENSG00000103494	RPGRIP1L	islet	alternative_splicing	combinatorial	AS_16_75	TRUE	TRUE	TRUE	TRUE	FALSE	TRUE	same	same	TRUE	fetal-adult	N/A
ipsc-ppc_0_ENST00000563746	ENST00000563746	ENSG00000103494	RPGRIP1L	ipsc-ppc	alternative_splicing	combinatorial	AS_16_75	TRUE	TRUE	TRUE	TRUE	TRUE	TRUE	same	same	TRUE	fetal-adult	N/A
[truncated: 25,618 more rows]
