# Supplementary material for: eQTL mapping in fetal-like pancreatic progenitor cells reveals early developmental insights into diabetes risk
Source: Nat Commun. 2023 Oct 30;14:6928. doi: 10.1038/s41467-023-42560-4 (PMC10616100; doi:10.1038/s41467-023-42560-4)
Supplement: Supplementary file 17 — Supplementary Data 14 [file 41467_2023_42560_MOESM17_ESM.xlsx]

## Sheet: Table_S14_99CredibleSet_GWAS
gwas_locus_id	trait_id	description	eqtl_id	snp	pvalues.df1	MAF.df1	N.df1	V.df1	z.df1	r.df1	lABF.df1	pvalues.df2	MAF.df2	N.df2	V.df2	z.df2	r.df2	lABF.df2	internal.sum.lABF	SNP.PP.H4
GE_3_61 type2_diabetes	type2_diabetes	Type 2 Diabetes	ipsc-ppc_0_ENSG00000004534	VAR_3_50017478_A_G	6.09515e-07	0.391509	107	0.0196151	4.98818	0.53425	6.26453	1.3e-07	0.48	898130	2.94561e-05	5.27885	0.999264	10.3156	16.5802	0.0049839
GE_3_61 type2_diabetes	type2_diabetes	Type 2 Diabetes	ipsc-ppc_0_ENSG00000004534	VAR_3_50046046_G_T	2.93995e-06	0.382075	107	0.0197926	4.67497	0.532009	5.43396	2.1e-07	0.48	898130	2.94561e-05	5.19026	0.999264	9.85226	15.2862	0.00136654
GE_3_61 type2_diabetes	type2_diabetes	Type 2 Diabetes	ipsc-ppc_0_ENSG00000004534	VAR_3_50025028_A_G	1.73597e-06	0.382075	107	0.0197926	4.78196	0.532009	5.7031	2.5e-07	0.48	898130	2.94561e-05	5.1577	0.999264	9.68392	15.387	0.00151146
GE_3_61 type2_diabetes	type2_diabetes	Type 2 Diabetes	ipsc-ppc_0_ENSG00000004534	VAR_3_50080439_A_G	3.5836e-06	0.382075	107	0.0197926	4.63418	0.532009	5.33295	1.6e-07	0.52	898130	2.94561e-05	5.24066	0.999264	10.1149	15.4479	0.00160632
GE_3_61 type2_diabetes	type2_diabetes	Type 2 Diabetes	ipsc-ppc_0_ENSG00000004534	VAR_3_50059866_T_C	3.5836e-06	0.382075	107	0.0197926	4.63418	0.532009	5.33295	2.3e-07	0.52	898130	2.94561e-05	5.1733	0.999264	9.76441	15.0974	0.00113136
GE_3_61 type2_diabetes	type2_diabetes	Type 2 Diabetes	ipsc-ppc_0_ENSG00000004534	VAR_3_50113034_A_G	1.17181e-07	0.372642	107	0.0199884	5.29784	0.529556	7.05451	1.8e-07	0.51	898130	2.94207e-05	5.21889	0.999265	10.0006	17.0551	0.00801345
GE_3_61 type2_diabetes	type2_diabetes	Type 2 Diabetes	ipsc-ppc_0_ENSG00000004534	VAR_3_50162291_T_G	2.27123e-07	0.377358	107	0.0198881	5.17565	0.530809	6.7311	2.1e-07	0.51	898130	2.94207e-05	5.19026	0.999265	9.85167	16.5828	0.00499695
GE_3_61 type2_diabetes	type2_diabetes	Type 2 Diabetes	ipsc-ppc_0_ENSG00000004534	VAR_3_50026029_A_C	5.3838e-07	0.386792	107	0.0197016	5.0121	0.533155	6.31587	1.9e-07	0.48	898130	2.94561e-05	5.20886	0.999264	9.94892	16.2648	0.00363586
GE_3_61 type2_diabetes	type2_diabetes	Type 2 Diabetes	ipsc-ppc_0_ENSG00000004534	VAR_3_50097319_C_A	1.07331e-06	0.386792	107	0.0197016	4.8777	0.533155	5.96152	1.2e-07	0.48	898130	2.94561e-05	5.2935	0.999264	10.393	16.3545	0.00397724
GE_3_61 type2_diabetes	type2_diabetes	Type 2 Diabetes	ipsc-ppc_0_ENSG00000004534	VAR_3_50088266_T_C	4.19945e-07	0.367925	107	0.0200936	5.05969	0.528248	6.38604	2.7e-07	0.51	898130	2.94207e-05	5.14327	0.999265	9.60905	15.9951	0.00277637
GE_3_61 type2_diabetes	type2_diabetes	Type 2 Diabetes	ipsc-ppc_0_ENSG00000004534	VAR_3_50160109_G_A	3.5836e-06	0.382075	107	0.0197926	4.63418	0.532009	5.33295	1.6e-07	0.48	898130	2.94561e-05	5.24066	0.999264	10.1149	15.4479	0.00160632
GE_3_61 type2_diabetes	type2_diabetes	Type 2 Diabetes	ipsc-ppc_0_ENSG00000004534	VAR_3_50003246_C_T	1.73597e-06	0.382075	107	0.0197926	4.78196	0.532009	5.7031	2.3e-07	0.52	898130	2.94561e-05	5.1733	0.999264	9.76441	15.4675	0.00163816
GE_3_61 type2_diabetes	type2_diabetes	Type 2 Diabetes	ipsc-ppc_0_ENSG00000004534	VAR_3_49993191_T_G	1.73597e-06	0.382075	107	0.0197926	4.78196	0.532009	5.7031	2.5e-07	0.48	898130	2.94561e-05	5.1577	0.999264	9.68392	15.387	0.00151146
GE_3_61 type2_diabetes	type2_diabetes	Type 2 Diabetes	ipsc-ppc_0_ENSG00000004534	VAR_3_49975654_C_T	5.3838e-07	0.386792	107	0.0197016	5.0121	0.533155	6.31587	1.8e-07	0.52	898130	2.94561e-05	5.21889	0.999264	10.0011	16.317	0.0038308
GE_3_61 type2_diabetes	type2_diabetes	Type 2 Diabetes	ipsc-ppc_0_ENSG00000004534	VAR_3_49975334_A_G	1.73597e-06	0.382075	107	0.0197926	4.78196	0.532009	5.7031	2.5e-07	0.48	898130	2.94561e-05	5.1577	0.999264	9.68392	15.387	0.00151146
GE_3_61 type2_diabetes	type2_diabetes	Type 2 Diabetes	ipsc-ppc_0_ENSG00000004534	VAR_3_49972101_A_G	1.73597e-06	0.382075	107	0.0197926	4.78196	0.532009	5.7031	2.5e-07	0.48	898130	2.94561e-05	5.1577	0.999264	9.68392	15.387	0.00151146
GE_3_61 type2_diabetes	type2_diabetes	Type 2 Diabetes	ipsc-ppc_0_ENSG00000004534	VAR_3_50123417_A_G	1.17181e-07	0.372642	107	0.0199884	5.29784	0.529556	7.05451	1.8e-07	0.51	898130	2.94207e-05	5.21889	0.999265	10.0006	17.0551	0.00801345
GE_3_61 type2_diabetes	type2_diabetes	Type 2 Diabetes	ipsc-ppc_0_ENSG00000004534	VAR_3_49971514_C_A	1.18387e-07	0.396226	107	0.019533	5.29597	0.535294	7.12359	1.3e-07	0.53	898130	2.95152e-05	5.27885	0.999263	10.3166	17.4402	0.0117782
GE_3_61 type2_diabetes	type2_diabetes	Type 2 Diabetes	ipsc-ppc_0_ENSG00000004534	VAR_3_49898000_A_G	1.68426e-06	0.367925	107	0.0200936	4.78803	0.528248	5.67946	2.3e-07	0.51	898130	2.94207e-05	5.1733	0.999265	9.76383	15.4433	0.00159894
GE_3_61 type2_diabetes	type2_diabetes	Type 2 Diabetes	ipsc-ppc_0_ENSG00000004534	VAR_3_49995518_T_C	1.69812e-06	0.382075	107	0.0197926	4.78639	0.532009	5.71437	2.3e-07	0.48	898130	2.94561e-05	5.1733	0.999264	9.76441	15.4788	0.00165672
GE_3_61 type2_diabetes	type2_diabetes	Type 2 Diabetes	ipsc-ppc_0_ENSG00000004534	VAR_3_50022926_T_C	5.3838e-07	0.386792	107	0.0197016	5.0121	0.533155	6.31587	1.9e-07	0.48	898130	2.94561e-05	5.20886	0.999264	9.94892	16.2648	0.00363586
GE_3_61 type2_diabetes	type2_diabetes	Type 2 Diabetes	ipsc-ppc_0_ENSG00000004534	VAR_3_50011540_T_C	1.73597e-06	0.382075	107	0.0197926	4.78196	0.532009	5.7031	2.3e-07	0.48	898130	2.94561e-05	5.1733	0.999264	9.76441	15.4675	0.00163816
GE_3_61 type2_diabetes	type2_diabetes	Type 2 Diabetes	ipsc-ppc_0_ENSG00000004534	VAR_3_50049299_T_G	1.04029e-05	0.400943	107	0.0194552	4.40862	0.536286	4.82738	1.4e-07	0.52	898130	2.94561e-05	5.26525	0.999264	10.244	15.0714	0.00110233
GE_3_61 type2_diabetes	type2_diabetes	Type 2 Diabetes	ipsc-ppc_0_ENSG00000004534	VAR_3_50154989_G_A	3.5836e-06	0.382075	107	0.0197926	4.63418	0.532009	5.33295	1.4e-07	0.48	898130	2.94561e-05	5.26525	0.999264	10.244	15.5769	0.00182758
GE_3_61 type2_diabetes	type2_diabetes	Type 2 Diabetes	ipsc-ppc_0_ENSG00000004534	VAR_3_50064424_G_A	1.07331e-06	0.386792	107	0.0197016	4.8777	0.533155	5.96152	1.3e-07	0.48	898130	2.94561e-05	5.27885	0.999264	10.3156	16.2771	0.00368107
GE_3_61 type2_diabetes	type2_diabetes	Type 2 Diabetes	ipsc-ppc_0_ENSG00000004534	VAR_3_50146094_T_A	1.07331e-06	0.386792	107	0.0197016	4.8777	0.533155	5.96152	9.8e-08	0.48	898130	2.94561e-05	5.33039	0.999264	10.5889	16.5504	0.00483772
GE_3_61 type2_diabetes	type2_diabetes	Type 2 Diabetes	ipsc-ppc_0_ENSG00000004534	VAR_3_50009176_T_C	1.73597e-06	0.382075	107	0.0197926	4.78196	0.532009	5.7031	2.3e-07	0.48	898130	2.94561e-05	5.1733	0.999264	9.76441	15.4675	0.00163816
GE_3_61 type2_diabetes	type2_diabetes	Type 2 Diabetes	ipsc-ppc_0_ENSG00000004534	VAR_3_50018585_T_G	1.73597e-06	0.382075	107	0.0197926	4.78196	0.532009	5.7031	1.9e-07	0.48	898130	2.94561e-05	5.20886	0.999264	9.94892	15.652	0.00197008
GE_3_61 type2_diabetes	type2_diabetes	Type 2 Diabetes	ipsc-ppc_0_ENSG00000004534	VAR_3_50011095_T_C	5.26717e-06	0.377358	107	0.0198881	4.55385	0.530809	5.12548	2.3e-07	0.48	898130	2.94561e-05	5.1733	0.999264	9.76441	14.8899	0.000919387
GE_3_61 type2_diabetes	type2_diabetes	Type 2 Diabetes	ipsc-ppc_0_ENSG00000004534	VAR_3_50004209_G_A	1.73597e-06	0.382075	107	0.0197926	4.78196	0.532009	5.7031	2.3e-07	0.52	898130	2.94561e-05	5.1733	0.999264	9.76441	15.4675	0.00163816
GE_3_61 type2_diabetes	type2_diabetes	Type 2 Diabetes	ipsc-ppc_0_ENSG00000004534	VAR_3_50035323_T_C	5.3838e-07	0.386792	107	0.0197016	5.0121	0.533155	6.31587	1.9e-07	0.48	898130	2.94561e-05	5.20886	0.999264	9.94892	16.2648	0.00363586
GE_3_61 type2_diabetes	type2_diabetes	Type 2 Diabetes	ipsc-ppc_0_ENSG00000004534	VAR_3_50027774_C_T	1.73597e-06	0.382075	107	0.0197926	4.78196	0.532009	5.7031	2.5e-07	0.52	898130	2.94561e-05	5.1577	0.999264	9.68392	15.387	0.00151146
GE_3_61 type2_diabetes	type2_diabetes	Type 2 Diabetes	ipsc-ppc_0_ENSG00000004534	VAR_3_50064867_T_C	1.07331e-06	0.386792	107	0.0197016	4.8777	0.533155	5.96152	1.4e-07	0.52	898130	2.94561e-05	5.26525	0.999264	10.244	16.2055	0.0034266
GE_3_61 type2_diabetes	type2_diabetes	Type 2 Diabetes	ipsc-ppc_0_ENSG00000004534	VAR_3_50129399_C_T	2.82582e-06	0.363208	107	0.0202038	4.68309	0.526885	5.40344	3.2e-07	0.49	898130	2.94207e-05	5.11127	0.999265	9.44511	14.8485	0.000882147
GE_3_61 type2_diabetes	type2_diabetes	Type 2 Diabetes	ipsc-ppc_0_ENSG00000004534	VAR_3_50107512_G_A	3.5836e-06	0.382075	107	0.0197926	4.63418	0.532009	5.33295	1.8e-07	0.48	898130	2.94561e-05	5.21889	0.999264	10.0011	15.3341	0.00143355
GE_3_61 type2_diabetes	type2_diabetes	Type 2 Diabetes	ipsc-ppc_0_ENSG00000004534	VAR_3_49910084_T_C	1.68426e-06	0.367925	107	0.0200936	4.78803	0.528248	5.67946	2.7e-07	0.5	898130	2.9409e-05	5.14327	0.999265	9.60885	15.2883	0.00136939
GE_3_61 type2_diabetes	type2_diabetes	Type 2 Diabetes	ipsc-ppc_0_ENSG00000004534	VAR_3_49898273_A_G	1.68426e-06	0.367925	107	0.0200936	4.78803	0.528248	5.67946	3e-07	0.51	898130	2.94207e-05	5.12345	0.999265	9.50737	15.1868	0.00123725
GE_3_61 type2_diabetes	type2_diabetes	Type 2 Diabetes	ipsc-ppc_0_ENSG00000004534	VAR_3_50008566_A_G	5.3838e-07	0.386792	107	0.0197016	5.0121	0.533155	6.31587	1.8e-07	0.48	898130	2.94561e-05	5.21889	0.999264	10.0011	16.317	0.0038308
GE_3_61 type2_diabetes	type2_diabetes	Type 2 Diabetes	ipsc-ppc_0_ENSG00000004534	VAR_3_50128386_G_A	1.17181e-07	0.372642	107	0.0199884	5.29784	0.529556	7.05451	1.8e-07	0.49	898130	2.94207e-05	5.21889	0.999265	10.0006	17.0551	0.00801345
GE_3_61 type2_diabetes	type2_diabetes	Type 2 Diabetes	ipsc-ppc_0_ENSG00000004534	VAR_3_50002245_T_C	1.73597e-06	0.382075	107	0.0197926	4.78196	0.532009	5.7031	2.3e-07	0.48	898130	2.94561e-05	5.1733	0.999264	9.76441	15.4675	0.00163816
GE_3_61 type2_diabetes	type2_diabetes	Type 2 Diabetes	ipsc-ppc_0_ENSG00000004534	VAR_3_50115245_G_A	4.19945e-07	0.367925	107	0.0200936	5.05969	0.528248	6.38604	2.5e-07	0.49	898130	2.94207e-05	5.1577	0.999265	9.68333	16.0694	0.00299046
GE_3_61 type2_diabetes	type2_diabetes	Type 2 Diabetes	ipsc-ppc_0_ENSG00000004534	VAR_3_50028385_G_A	5.3838e-07	0.386792	107	0.0197016	5.0121	0.533155	6.31587	1.8e-07	0.52	898130	2.94561e-05	5.21889	0.999264	10.0011	16.317	0.0038308
GE_3_61 type2_diabetes	type2_diabetes	Type 2 Diabetes	ipsc-ppc_0_ENSG00000004534	VAR_3_49986118_T_C	5.3838e-07	0.386792	107	0.0197016	5.0121	0.533155	6.31587	2.1e-07	0.48	898130	2.94561e-05	5.19026	0.999264	9.85226	16.1681	0.00330087
GE_3_61 type2_diabetes	type2_diabetes	Type 2 Diabetes	ipsc-ppc_0_ENSG00000004534	VAR_3_50172397_C_T	1.01145e-06	0.466981	107	0.0187735	4.8894	0.545145	6.12228	5.9e-09	0.31	898130	3.43723e-05	5.81957	0.999141	13.389	19.5113	0.0934444
GE_3_61 type2_diabetes	type2_diabetes	Type 2 Diabetes	ipsc-ppc_0_ENSG00000004534	VAR_3_50052729_C_G	3.5836e-06	0.382075	107	0.0197926	4.63418	0.532009	5.33295	1.9e-07	0.52	898130	2.94561e-05	5.20886	0.999264	9.94892	15.2819	0.0013606
GE_3_61 type2_diabetes	type2_diabetes	Type 2 Diabetes	ipsc-ppc_0_ENSG00000004534	VAR_3_50059758_T_C	3.5836e-06	0.382075	107	0.0197926	4.63418	0.532009	5.33295	2.3e-07	0.52	898130	2.94561e-05	5.1733	0.999264	9.76441	15.0974	0.00113136
GE_3_61 type2_diabetes	type2_diabetes	Type 2 Diabetes	ipsc-ppc_0_ENSG00000004534	VAR_3_50059339_T_C	3.5836e-06	0.382075	107	0.0197926	4.63418	0.532009	5.33295	2.3e-07	0.52	898130	2.94561e-05	5.1733	0.999264	9.76441	15.0974	0.00113136
GE_3_61 type2_diabetes	type2_diabetes	Type 2 Diabetes	ipsc-ppc_0_ENSG00000004534	VAR_3_49978069_C_T	5.71791e-07	0.382075	107	0.0197926	5.00051	0.532009	6.27181	2.1e-07	0.52	898130	2.94561e-05	5.19026	0.999264	9.85226	16.1241	0.00315859
GE_3_61 type2_diabetes	type2_diabetes	Type 2 Diabetes	ipsc-ppc_0_ENSG00000004534	VAR_3_50089690_G_T	1.17181e-07	0.372642	107	0.0199884	5.29784	0.529556	7.05451	2.1e-07	0.49	898130	2.94207e-05	5.19026	0.999265	9.85167	16.9062	0.00690492
GE_3_61 type2_diabetes	type2_diabetes	Type 2 Diabetes	ipsc-ppc_0_ENSG00000004534	VAR_3_49997963_G_A	1.73597e-06	0.382075	107	0.0197926	4.78196	0.532009	5.7031	2.3e-07	0.52	898130	2.94561e-05	5.1733	0.999264	9.76441	15.4675	0.00163816
GE_3_61 type2_diabetes	type2_diabetes	Type 2 Diabetes	ipsc-ppc_0_ENSG00000004534	VAR_3_50092226_G_A	1.07331e-06	0.386792	107	0.0197016	4.8777	0.533155	5.96152	1.2e-07	0.48	898130	2.94561e-05	5.2935	0.999264	10.393	16.3545	0.00397724
GE_3_61 type2_diabetes	type2_diabetes	Type 2 Diabetes	ipsc-ppc_0_ENSG00000004534	VAR_3_50046064_G_A	1.07331e-06	0.386792	107	0.0197016	4.8777	0.533155	5.96152	1.6e-07	0.48	898130	2.94561e-05	5.24066	0.999264	10.1149	16.0765	0.00301175
GE_3_61 type2_diabetes	type2_diabetes	Type 2 Diabetes	ipsc-ppc_0_ENSG00000004534	VAR_3_50047404_C_T	1.07331e-06	0.386792	107	0.0197016	4.8777	0.533155	5.96152	1.3e-07	0.48	898130	2.94561e-05	5.27885	0.999264	10.3156	16.2771	0.00368107
GE_3_61 type2_diabetes	type2_diabetes	Type 2 Diabetes	ipsc-ppc_0_ENSG00000004534	VAR_3_49897830_C_T	1.68426e-06	0.367925	107	0.0200936	4.78803	0.528248	5.67946	2.8e-07	0.49	898130	2.94207e-05	5.13643	0.999265	9.57395	15.2534	0.00132242
GE_3_61 type2_diabetes	type2_diabetes	Type 2 Diabetes	ipsc-ppc_0_ENSG00000004534	VAR_3_50118748_T_C	4.19945e-07	0.367925	107	0.0200936	5.05969	0.528248	6.38604	2.3e-07	0.51	898130	2.94207e-05	5.1733	0.999265	9.76383	16.1499	0.00324114
GE_3_61 type2_diabetes	type2_diabetes	Type 2 Diabetes	ipsc-ppc_0_ENSG00000004534	VAR_3_50128893_A_G	4.19945e-07	0.367925	107	0.0200936	5.05969	0.528248	6.38604	3.2e-07	0.51	898130	2.94207e-05	5.11127	0.999265	9.44511	15.8311	0.00235656
GE_3_61 type2_diabetes	type2_diabetes	Type 2 Diabetes	ipsc-ppc_0_ENSG00000004534	VAR_3_50078541_C_T	3.5836e-06	0.382075	107	0.0197926	4.63418	0.532009	5.33295	1.5e-07	0.48	898130	2.94561e-05	5.25256	0.999264	10.1773	15.5103	0.00170969
GE_3_61 type2_diabetes	type2_diabetes	Type 2 Diabetes	ipsc-ppc_0_ENSG00000004534	VAR_3_49907111_C_A	3.20455e-07	0.372642	107	0.0199884	5.111	0.529556	6.53958	2.3e-07	0.5	898130	2.9409e-05	5.1733	0.999265	9.76363	16.3032	0.00377828
GE_3_61 type2_diabetes	type2_diabetes	Type 2 Diabetes	ipsc-ppc_0_ENSG00000004534	VAR_3_50139142_A_G	3.5836e-06	0.382075	107	0.0197926	4.63418	0.532009	5.33295	1.5e-07	0.52	898130	2.94561e-05	5.25256	0.999264	10.1773	15.5103	0.00170969
GE_3_61 type2_diabetes	type2_diabetes	Type 2 Diabetes	ipsc-ppc_0_ENSG00000004534	VAR_3_50037123_C_G	5.3838e-07	0.386792	107	0.0197016	5.0121	0.533155	6.31587	1.6e-07	0.48	898130	2.94561e-05	5.24066	0.999264	10.1149	16.4308	0.0042925
GE_3_61 type2_diabetes	type2_diabetes	Type 2 Diabetes	ipsc-ppc_0_ENSG00000004534	VAR_3_50035542_C_T	5.3838e-07	0.386792	107	0.0197016	5.0121	0.533155	6.31587	1.8e-07	0.52	898130	2.94561e-05	5.21889	0.999264	10.0011	16.317	0.0038308
GE_3_61 type2_diabetes	type2_diabetes	Type 2 Diabetes	ipsc-ppc_0_ENSG00000004534	VAR_3_50069452_G_T	1.07331e-06	0.386792	107	0.0197016	4.8777	0.533155	5.96152	1.5e-07	0.48	898130	2.94561e-05	5.25256	0.999264	10.1773	16.1388	0.00320557
GE_3_61 type2_diabetes	type2_diabetes	Type 2 Diabetes	ipsc-ppc_0_ENSG00000004534	VAR_3_50169715_C_T	1.36647e-06	0.391509	107	0.0196151	4.82983	0.53425	5.84926	1.8e-07	0.49	898130	2.94207e-05	5.21889	0.999265	10.0006	15.8498	0.00240096
GE_3_61 type2_diabetes	type2_diabetes	Type 2 Diabetes	ipsc-ppc_0_ENSG00000004534	VAR_3_50125996_G_A	4.19945e-07	0.367925	107	0.0200936	5.05969	0.528248	6.38604	2.7e-07	0.49	898130	2.94207e-05	5.14327	0.999265	9.60905	15.9951	0.00277637
GE_3_61 type2_diabetes	type2_diabetes	Type 2 Diabetes	ipsc-ppc_0_ENSG00000004534	VAR_3_50159844_T_C	4.19945e-07	0.367925	107	0.0200936	5.05969	0.528248	6.38604	2.7e-07	0.51	898130	2.94207e-05	5.14327	0.999265	9.60905	15.9951	0.00277637
GE_3_61 type2_diabetes	type2_diabetes	Type 2 Diabetes	ipsc-ppc_0_ENSG00000004534	VAR_3_50070763_A_C	1.07331e-06	0.386792	107	0.0197016	4.8777	0.533155	5.96152	1.4e-07	0.52	898130	2.94561e-05	5.26525	0.999264	10.244	16.2055	0.0034266
GE_3_61 type2_diabetes	type2_diabetes	Type 2 Diabetes	ipsc-ppc_0_ENSG00000004534	VAR_3_50117312_T_G	4.19945e-07	0.367925	107	0.0200936	5.05969	0.528248	6.38604	2.7e-07	0.51	898130	2.94207e-05	5.14327	0.999265	9.60905	15.9951	0.00277637
GE_3_61 type2_diabetes	type2_diabetes	Type 2 Diabetes	ipsc-ppc_0_ENSG00000004534	VAR_3_50041313_C_T	3.5836e-06	0.382075	107	0.0197926	4.63418	0.532009	5.33295	2.7e-07	0.49	898130	2.94207e-05	5.14327	0.999265	9.60905	14.942	0.00096856
GE_3_61 type2_diabetes	type2_diabetes	Type 2 Diabetes	ipsc-ppc_0_ENSG00000004534	VAR_3_50025530_A_G	5.3838e-07	0.386792	107	0.0197016	5.0121	0.533155	6.31587	1.5e-07	0.48	898130	2.94561e-05	5.25256	0.999264	10.1773	16.4932	0.00456873
GE_3_61 type2_diabetes	type2_diabetes	Type 2 Diabetes	ipsc-ppc_0_ENSG00000004534	VAR_3_49980596_C_T	2.7133e-06	0.476415	107	0.0187333	4.69141	0.545676	5.6105	4.5e-10	0.68	898130	3.37879e-05	6.23562	0.999156	15.8864	21.4969	0.680569
GE_3_61 type2_diabetes	type2_diabetes	Type 2 Diabetes	ipsc-ppc_0_ENSG00000004534	VAR_3_50039474_G_A	5.3838e-07	0.386792	107	0.0197016	5.0121	0.533155	6.31587	1.6e-07	0.52	898130	2.94561e-05	5.24066	0.999264	10.1149	16.4308	0.0042925
GE_3_61 type2_diabetes	type2_diabetes	Type 2 Diabetes	ipsc-ppc_0_ENSG00000004534	VAR_3_50060332_G_C	3.5836e-06	0.382075	107	0.0197926	4.63418	0.532009	5.33295	2.5e-07	0.48	898130	2.94561e-05	5.1577	0.999264	9.68392	15.0169	0.00104386
GE_3_61 type2_diabetes	type2_diabetes	Type 2 Diabetes	ipsc-ppc_0_ENSG00000004534	VAR_3_49860854_T_C	0.00764964	0.490566	107	0.0186982	2.66715	0.54614	1.54756	5.6e-09	0.34	898130	3.2764e-05	5.82828	0.999182	13.4165	14.964	0.000990156
GE_3_61 type2_diabetes	type2_diabetes	Type 2 Diabetes	ipsc-ppc_0_ENSG00000004534	VAR_3_49968572_T_C	1.73597e-06	0.382075	107	0.0197926	4.78196	0.532009	5.7031	2.5e-07	0.48	898130	2.94561e-05	5.1577	0.999264	9.68392	15.387	0.00151146
GE_3_61 type2_diabetes	type2_diabetes	Type 2 Diabetes	ipsc-ppc_0_ENSG00000004534	VAR_3_49998282_C_T	5.3838e-07	0.386792	107	0.0197016	5.0121	0.533155	6.31587	1.6e-07	0.52	898130	2.94561e-05	5.24066	0.999264	10.1149	16.4308	0.0042925
GE_3_61 type2_diabetes	type2_diabetes	Type 2 Diabetes	ipsc-ppc_0_ENSG00000004534	VAR_3_50022292_G_A	5.3838e-07	0.386792	107	0.0197016	5.0121	0.533155	6.31587	1.6e-07	0.52	898130	2.94561e-05	5.24066	0.999264	10.1149	16.4308	0.0042925
GE_17_83 biomarkers-30870-both_sexes-irnt	biomarkers-30870-both_sexes-irnt	Triglycerides	ipsc-ppc_0_ENSG00000006282	VAR_17_48625928_C_G	5.29166e-23	0.349057	107	0.0205659	9.87597	0.522456	25.1093	7.94e-11	0.3709	461140	4.64687e-06	6.50173	0.999794	16.8893	41.9985	0.0506372
GE_17_83 biomarkers-30870-both_sexes-irnt	biomarkers-30870-both_sexes-irnt	Triglycerides	ipsc-ppc_0_ENSG00000006282	VAR_17_48637385_G_A	5.58867e-21	0.334906	107	0.0209788	9.39748	0.517494	22.4862	3.625e-11	0.3654	461140	4.67594e-06	6.61865	0.999792	17.6592	40.1454	0.0079372
GE_17_83 biomarkers-30870-both_sexes-irnt	biomarkers-30870-both_sexes-irnt	Triglycerides	ipsc-ppc_0_ENSG00000006282	VAR_17_48624523_A_C	1.44144e-24	0.363208	107	0.0202038	10.2309	0.526885	27.2008	3.418e-11	0.372	461140	4.64125e-06	6.62734	0.999794	17.713	44.9138	0.934441
GE_2_83 biomarkers-30760-both_sexes-irnt	biomarkers-30760-both_sexes-irnt	HDL cholesterol	ipsc-ppc_0_ENSG00000011523	VAR_2_65276736_A_G	2.11307e-07	0.377358	107	0.0198881	5.18911	0.530809	6.76812	2.751e-11	0.376	422405	5.04509e-06	6.65932	0.999776	17.9668	24.7349	0.131813
GE_2_83 biomarkers-30760-both_sexes-irnt	biomarkers-30760-both_sexes-irnt	HDL cholesterol	ipsc-ppc_0_ENSG00000011523	VAR_2_65284156_C_CGTGGATGCAGCA	2.11307e-07	0.377358	107	0.0198881	5.18911	0.530809	6.76812	1.625e-11	0.3714	422405	5.0702e-06	6.73627	0.999775	18.4845	25.2526	0.22122
GE_2_83 biomarkers-30760-both_sexes-irnt	biomarkers-30760-both_sexes-irnt	HDL cholesterol	ipsc-ppc_0_ENSG00000011523	VAR_2_65279805_T_C	2.11307e-07	0.377358	107	0.0198881	5.18911	0.530809	6.76812	2.715e-11	0.3756	422405	5.04722e-06	6.66125	0.999776	17.9799	24.748	0.133551
GE_2_83 biomarkers-30760-both_sexes-irnt	biomarkers-30760-both_sexes-irnt	HDL cholesterol	ipsc-ppc_0_ENSG00000011523	VAR_2_65276452_T_C	2.11307e-07	0.377358	107	0.0198881	5.18911	0.530809	6.76812	3.253e-11	0.3758	422405	5.04615e-06	6.63464	0.999776	17.8028	24.571	0.111885
GE_2_83 biomarkers-30760-both_sexes-irnt	biomarkers-30760-both_sexes-irnt	HDL cholesterol	ipsc-ppc_0_ENSG00000011523	VAR_2_65287896_A_G	6.72943e-06	0.372642	107	0.0199884	4.50207	0.529556	4.98965	2.859e-10	0.3651	422405	5.10651e-06	6.30624	0.999773	15.6843	20.674	0.00227158
GE_2_83 biomarkers-30760-both_sexes-irnt	biomarkers-30760-both_sexes-irnt	HDL cholesterol	ipsc-ppc_0_ENSG00000011523	VAR_2_65283972_T_C	9.07358e-08	0.396226	107	0.019533	5.34436	0.535294	7.26141	3.25e-11	0.3818	422405	5.01506e-06	6.63477	0.999777	17.8007	25.0621	0.182839
GE_2_83 biomarkers-30760-both_sexes-irnt	biomarkers-30760-both_sexes-irnt	HDL cholesterol	ipsc-ppc_0_ENSG00000011523	VAR_2_65284231_A_T	2.55848e-06	0.372642	107	0.0199884	4.70341	0.529556	5.4804	2.654e-11	0.3749	422405	5.05098e-06	6.66459	0.999776	18.0025	23.4829	0.0376891
GE_2_83 biomarkers-30760-both_sexes-irnt	biomarkers-30760-both_sexes-irnt	HDL cholesterol	ipsc-ppc_0_ENSG00000011523	VAR_2_65277951_A_G	2.04506e-07	0.415094	107	0.0192466	5.19519	0.538966	6.88622	9.576e-10	0.4171	422405	4.86863e-06	6.11632	0.999784	14.4813	21.3675	0.00454507
GE_2_83 biomarkers-30760-both_sexes-irnt	biomarkers-30760-both_sexes-irnt	HDL cholesterol	ipsc-ppc_0_ENSG00000011523	VAR_2_65279414_A_G	2.11307e-07	0.377358	107	0.0198881	5.18911	0.530809	6.76812	2.171e-11	0.3763	422405	5.04349e-06	6.69403	0.999776	18.1983	24.9665	0.166162
GE_2_83 biomarkers-30870-both_sexes-irnt	biomarkers-30870-both_sexes-irnt	Triglycerides	ipsc-ppc_0_ENSG00000011523	VAR_2_65276452_T_C	2.11307e-07	0.377358	107	0.0198881	5.18911	0.530809	6.76812	2.377e-13	0.3757	461140	4.62277e-06	7.32567	0.999795	22.582	29.3501	0.00739894
GE_2_83 biomarkers-30870-both_sexes-irnt	biomarkers-30870-both_sexes-irnt	Triglycerides	ipsc-ppc_0_ENSG00000011523	VAR_2_65287896_A_G	6.72943e-06	0.372642	107	0.0199884	4.50207	0.529556	4.98965	7.037e-14	0.365	461140	4.67811e-06	7.48718	0.999792	23.7838	28.7735	0.00415647
GE_2_83 biomarkers-30870-both_sexes-irnt	biomarkers-30870-both_sexes-irnt	Triglycerides	ipsc-ppc_0_ENSG00000011523	VAR_2_65276049_T_C	4.29015e-05	0.433962	107	0.0190234	4.09127	0.541863	4.14469	8.966e-16	0.421	461140	4.44812e-06	8.04024	0.999802	28.0519	32.1966	0.127457
GE_2_83 biomarkers-30870-both_sexes-irnt	biomarkers-30870-both_sexes-irnt	Triglycerides	ipsc-ppc_0_ENSG00000011523	VAR_2_65290842_C_A	0.000162663	0.419811	107	0.019185	3.77089	0.539762	3.44961	5.556e-15	0.4221	461140	4.44497e-06	7.81364	0.999802	26.2556	29.7052	0.0105531
GE_2_83 biomarkers-30870-both_sexes-irnt	biomarkers-30870-both_sexes-irnt	Triglycerides	ipsc-ppc_0_ENSG00000011523	VAR_2_65289970_CA_C	9.59652e-06	0.377358	107	0.0198881	4.42607	0.530809	4.82093	6.881e-14	0.3663	461140	4.67107e-06	7.49012	0.999792	23.8051	28.626	0.00358669
GE_2_83 biomarkers-30870-both_sexes-irnt	biomarkers-30870-both_sexes-irnt	Triglycerides	ipsc-ppc_0_ENSG00000011523	VAR_2_65289825_A_G	6.72943e-06	0.372642	107	0.0199884	4.50207	0.529556	4.98965	6.726e-14	0.3649	461140	4.67866e-06	7.49311	0.999792	23.8283	28.8179	0.00434554
GE_2_83 biomarkers-30870-both_sexes-irnt	biomarkers-30870-both_sexes-irnt	Triglycerides	ipsc-ppc_0_ENSG00000011523	VAR_2_65276736_A_G	2.11307e-07	0.377358	107	0.0198881	5.18911	0.530809	6.76812	3.085e-13	0.3758	461140	4.62228e-06	7.29063	0.999795	22.3259	29.094	0.00572736
GE_2_83 biomarkers-30870-both_sexes-irnt	biomarkers-30870-both_sexes-irnt	Triglycerides	ipsc-ppc_0_ENSG00000011523	VAR_2_65279805_T_C	2.11307e-07	0.377358	107	0.0198881	5.18911	0.530809	6.76812	1.632e-13	0.3754	461140	4.62425e-06	7.37593	0.999795	22.9515	29.7196	0.0107065
GE_2_83 biomarkers-30870-both_sexes-irnt	biomarkers-30870-both_sexes-irnt	Triglycerides	ipsc-ppc_0_ENSG00000011523	VAR_2_65283972_T_C	9.07358e-08	0.396226	107	0.019533	5.34436	0.535294	7.26141	6.636e-14	0.3816	461140	4.59472e-06	7.49488	0.999796	23.8326	31.094	0.0423177
GE_2_83 biomarkers-30870-both_sexes-irnt	biomarkers-30870-both_sexes-irnt	Triglycerides	ipsc-ppc_0_ENSG00000011523	VAR_2_65296280_T_C	6.72943e-06	0.372642	107	0.0199884	4.50207	0.529556	4.98965	9.602e-14	0.3645	461140	4.68084e-06	7.44626	0.999792	23.4787	28.4683	0.0030634
GE_2_83 biomarkers-30870-both_sexes-irnt	biomarkers-30870-both_sexes-irnt	Triglycerides	ipsc-ppc_0_ENSG00000011523	VAR_2_65280185_A_G	8.96804e-06	0.410377	107	0.0193121	4.44067	0.538122	4.91953	7.755e-15	0.4181	461140	4.45665e-06	7.77152	0.999802	25.9287	30.8483	0.0330984
GE_2_83 biomarkers-30870-both_sexes-irnt	biomarkers-30870-both_sexes-irnt	Triglycerides	ipsc-ppc_0_ENSG00000011523	VAR_2_65279414_A_G	2.11307e-07	0.377358	107	0.0198881	5.18911	0.530809	6.76812	1.367e-13	0.3761	461140	4.62082e-06	7.3995	0.999795	23.1252	29.8933	0.0127375
GE_2_83 biomarkers-30870-both_sexes-irnt	biomarkers-30870-both_sexes-irnt	Triglycerides	ipsc-ppc_0_ENSG00000011523	VAR_2_65284156_C_CGTGGATGCAGCA	2.11307e-07	0.377358	107	0.0198881	5.18911	0.530809	6.76812	4.055e-14	0.3712	461140	4.64533e-06	7.55922	0.999794	24.3222	31.0903	0.042162
GE_2_83 biomarkers-30870-both_sexes-irnt	biomarkers-30870-both_sexes-irnt	Triglycerides	ipsc-ppc_0_ENSG00000011523	VAR_2_65277951_A_G	2.04506e-07	0.415094	107	0.0192466	5.19519	0.538966	6.88622	2.64e-15	0.417	461140	4.45998e-06	7.90684	0.999802	26.9897	33.8759	0.683449
GE_2_83 type2_diabetes	type2_diabetes	Type 2 Diabetes	ipsc-ppc_0_ENSG00000011523	VAR_2_65287896_A_G	6.72943e-06	0.372642	107	0.0199884	4.50207	0.529556	4.98965	1.2e-15	0.63	898130	3.15412e-05	8.00445	0.999212	28.4373	33.427	0.101833
GE_2_83 type2_diabetes	type2_diabetes	Type 2 Diabetes	ipsc-ppc_0_ENSG00000011523	VAR_2_65284231_A_T	2.55848e-06	0.372642	107	0.0199884	4.70341	0.529556	5.4804	5.7e-15	0.62	898130	3.12065e-05	7.81041	0.99922	26.8991	32.3795	0.0357261
GE_2_83 type2_diabetes	type2_diabetes	Type 2 Diabetes	ipsc-ppc_0_ENSG00000011523	VAR_2_65276452_T_C	2.11307e-07	0.377358	107	0.0198881	5.18911	0.530809	6.76812	4.5e-15	0.62	898130	3.12065e-05	7.84015	0.99922	27.1316	33.8998	0.163387
GE_2_83 type2_diabetes	type2_diabetes	Type 2 Diabetes	ipsc-ppc_0_ENSG00000011523	VAR_2_65289825_A_G	6.72943e-06	0.372642	107	0.0199884	4.50207	0.529556	4.98965	1.5e-15	0.63	898130	3.15412e-05	7.97694	0.999212	28.2177	33.2073	0.0817529
GE_2_83 type2_diabetes	type2_diabetes	Type 2 Diabetes	ipsc-ppc_0_ENSG00000011523	VAR_2_65296280_T_C	6.72943e-06	0.372642	107	0.0199884	4.50207	0.529556	4.98965	1.3e-15	0.63	898130	3.15412e-05	7.9946	0.999212	28.3585	33.3482	0.0941176
GE_2_83 type2_diabetes	type2_diabetes	Type 2 Diabetes	ipsc-ppc_0_ENSG00000011523	VAR_2_65279805_T_C	2.11307e-07	0.377358	107	0.0198881	5.18911	0.530809	6.76812	3.9e-15	0.62	898130	3.12065e-05	7.8581	0.99922	27.2724	34.0405	0.188086
GE_2_83 type2_diabetes	type2_diabetes	Type 2 Diabetes	ipsc-ppc_0_ENSG00000011523	VAR_2_65279414_A_G	2.11307e-07	0.377358	107	0.0198881	5.18911	0.530809	6.76812	4.5e-15	0.62	898130	3.12065e-05	7.84015	0.99922	27.1316	33.8998	0.163387
GE_2_83 type2_diabetes	type2_diabetes	Type 2 Diabetes	ipsc-ppc_0_ENSG00000011523	VAR_2_65276736_A_G	2.11307e-07	0.377358	107	0.0198881	5.18911	0.530809	6.76812	4.5e-15	0.62	898130	3.12065e-05	7.84015	0.99922	27.1316	33.8998	0.163387
GE_2_85 biomarkers-30760-both_sexes-irnt	biomarkers-30760-both_sexes-irnt	HDL cholesterol	ipsc-ppc_0_ENSG00000035115	VAR_2_267367_G_T	5.08366e-12	0.316038	107	0.021618	6.90322	0.509996	11.7951	2.217e-15	0.3468	422405	5.22535e-06	7.92856	0.999768	27.2398	39.0349	0.0419288
GE_2_85 biomarkers-30760-both_sexes-irnt	biomarkers-30760-both_sexes-irnt	HDL cholesterol	ipsc-ppc_0_ENSG00000035115	VAR_2_272203_C_T	5.08366e-12	0.316038	107	0.021618	6.90322	0.509996	11.7951	1.371e-15	0.3452	422405	5.23675e-06	7.98804	0.999767	27.7141	39.5092	0.0673764
GE_2_85 biomarkers-30760-both_sexes-irnt	biomarkers-30760-both_sexes-irnt	HDL cholesterol	ipsc-ppc_0_ENSG00000035115	VAR_2_271797_G_A	5.08366e-12	0.316038	107	0.021618	6.90322	0.509996	11.7951	3.817e-15	0.3476	422405	5.21972e-06	7.8608	0.999768	26.7044	38.4995	0.0245468
GE_2_85 biomarkers-30760-both_sexes-irnt	biomarkers-30760-both_sexes-irnt	HDL cholesterol	ipsc-ppc_0_ENSG00000035115	VAR_2_280819_G_A	5.08366e-12	0.316038	107	0.021618	6.90322	0.509996	11.7951	1.525e-15	0.3469	422405	5.22465e-06	7.9749	0.999768	27.6081	39.4032	0.0606018
GE_2_85 biomarkers-30760-both_sexes-irnt	biomarkers-30760-both_sexes-irnt	HDL cholesterol	ipsc-ppc_0_ENSG00000035115	VAR_2_237346_GGTGACACTACCA_G	5.08366e-12	0.316038	107	0.021618	6.90322	0.509996	11.7951	2.133e-14	0.3447	422405	5.24034e-06	7.64235	0.999767	25.0134	36.8085	0.00452485
GE_2_85 biomarkers-30760-both_sexes-irnt	biomarkers-30760-both_sexes-irnt	HDL cholesterol	ipsc-ppc_0_ENSG00000035115	VAR_2_231741_C_T	5.08366e-12	0.316038	107	0.021618	6.90322	0.509996	11.7951	1.127e-14	0.3445	422405	5.24178e-06	7.72404	0.999767	25.641	37.4361	0.00847605
GE_2_85 biomarkers-30760-both_sexes-irnt	biomarkers-30760-both_sexes-irnt	HDL cholesterol	ipsc-ppc_0_ENSG00000035115	VAR_2_274672_C_G	2.82566e-11	0.320755	107	0.021448	6.65538	0.511969	10.9799	1.795e-15	0.3458	422405	5.23245e-06	7.95475	0.999768	27.4483	38.4282	0.0228587
GE_2_85 biomarkers-30760-both_sexes-irnt	biomarkers-30760-both_sexes-irnt	HDL cholesterol	ipsc-ppc_0_ENSG00000035115	VAR_2_243929_G_A	5.08366e-12	0.316038	107	0.021618	6.90322	0.509996	11.7951	2.315e-14	0.3466	422405	5.22677e-06	7.6318	0.999768	24.9316	36.7267	0.00416944
GE_2_85 biomarkers-30760-both_sexes-irnt	biomarkers-30760-both_sexes-irnt	HDL cholesterol	ipsc-ppc_0_ENSG00000035115	VAR_2_285471_G_A	5.08366e-12	0.316038	107	0.021618	6.90322	0.509996	11.7951	1.361e-14	0.3451	422405	5.23746e-06	7.69997	0.999767	25.455	37.2501	0.00703745
GE_2_85 biomarkers-30760-both_sexes-irnt	biomarkers-30760-both_sexes-irnt	HDL cholesterol	ipsc-ppc_0_ENSG00000035115	VAR_2_227201_C_T	5.08366e-12	0.316038	107	0.021618	6.90322	0.509996	11.7951	2.179e-14	0.3456	422405	5.23388e-06	7.6396	0.999767	24.9918	36.7869	0.0044282
GE_2_85 biomarkers-30760-both_sexes-irnt	biomarkers-30760-both_sexes-irnt	HDL cholesterol	ipsc-ppc_0_ENSG00000035115	VAR_2_254215_G_A	4.37183e-13	0.334906	107	0.0209788	7.24352	0.517494	13.2117	1.564e-14	0.3621	422405	5.1246e-06	7.68218	0.999772	25.3075	38.5192	0.0250364
GE_2_85 biomarkers-30760-both_sexes-irnt	biomarkers-30760-both_sexes-irnt	HDL cholesterol	ipsc-ppc_0_ENSG00000035115	VAR_2_224919_A_G	5.08366e-12	0.316038	107	0.021618	6.90322	0.509996	11.7951	1.885e-14	0.3452	422405	5.23675e-06	7.65824	0.999767	25.1346	36.9297	0.005108
GE_2_85 biomarkers-30760-both_sexes-irnt	biomarkers-30760-both_sexes-irnt	HDL cholesterol	ipsc-ppc_0_ENSG00000035115	VAR_2_264227_G_A	5.08366e-12	0.316038	107	0.021618	6.90322	0.509996	11.7951	5.056e-15	0.3478	422405	5.21832e-06	7.82551	0.999768	26.4275	38.2227	0.0186113
GE_2_85 biomarkers-30760-both_sexes-irnt	biomarkers-30760-both_sexes-irnt	HDL cholesterol	ipsc-ppc_0_ENSG00000035115	VAR_2_268293_A_G	5.08366e-12	0.316038	107	0.021618	6.90322	0.509996	11.7951	1.717e-15	0.3464	422405	5.22819e-06	7.96024	0.999768	27.4917	39.2868	0.0539408
GE_2_85 biomarkers-30760-both_sexes-irnt	biomarkers-30760-both_sexes-irnt	HDL cholesterol	ipsc-ppc_0_ENSG00000035115	VAR_2_242132_G_A	5.08366e-12	0.316038	107	0.021618	6.90322	0.509996	11.7951	9.009e-15	0.3458	422405	5.23245e-06	7.75252	0.999768	25.8604	37.6556	0.0105557
GE_2_85 biomarkers-30760-both_sexes-irnt	biomarkers-30760-both_sexes-irnt	HDL cholesterol	ipsc-ppc_0_ENSG00000035115	VAR_2_249092_A_C	5.08366e-12	0.316038	107	0.021618	6.90322	0.509996	11.7951	3.865e-15	0.3465	422405	5.22748e-06	7.85923	0.999768	26.6928	38.4879	0.0242645
GE_2_85 biomarkers-30760-both_sexes-irnt	biomarkers-30760-both_sexes-irnt	HDL cholesterol	ipsc-ppc_0_ENSG00000035115	VAR_2_258210_T_C	5.08366e-12	0.316038	107	0.021618	6.90322	0.509996	11.7951	1.524e-15	0.3463	422405	5.2289e-06	7.97498	0.999768	27.6091	39.4043	0.0606652
GE_2_85 biomarkers-30760-both_sexes-irnt	biomarkers-30760-both_sexes-irnt	HDL cholesterol	ipsc-ppc_0_ENSG00000035115	VAR_2_256116_G_T	4.37183e-13	0.334906	107	0.0209788	7.24352	0.517494	13.2117	3.361e-14	0.3634	422405	5.11669e-06	7.5836	0.999773	24.5545	37.7662	0.01179
GE_2_85 biomarkers-30760-both_sexes-irnt	biomarkers-30760-both_sexes-irnt	HDL cholesterol	ipsc-ppc_0_ENSG00000035115	VAR_2_269679_C_T	5.08366e-12	0.316038	107	0.021618	6.90322	0.509996	11.7951	1.374e-15	0.3463	422405	5.2289e-06	7.98777	0.999768	27.7112	39.5063	0.0671819
GE_2_85 biomarkers-30760-both_sexes-irnt	biomarkers-30760-both_sexes-irnt	HDL cholesterol	ipsc-ppc_0_ENSG00000035115	VAR_2_268191_G_T	5.08366e-12	0.316038	107	0.021618	6.90322	0.509996	11.7951	4.808e-15	0.3476	422405	5.21972e-06	7.83184	0.999768	26.4772	38.2723	0.0195583
GE_2_85 biomarkers-30760-both_sexes-irnt	biomarkers-30760-both_sexes-irnt	HDL cholesterol	ipsc-ppc_0_ENSG00000035115	VAR_2_281178_C_G	5.08366e-12	0.316038	107	0.021618	6.90322	0.509996	11.7951	1.965e-15	0.3468	422405	5.22535e-06	7.94353	0.999768	27.3586	39.1537	0.047218
GE_2_85 biomarkers-30760-both_sexes-irnt	biomarkers-30760-both_sexes-irnt	HDL cholesterol	ipsc-ppc_0_ENSG00000035115	VAR_2_242426_A_G	5.08366e-12	0.316038	107	0.021618	6.90322	0.509996	11.7951	8.031e-15	0.3451	422405	5.23746e-06	7.76709	0.999767	25.974	37.7691	0.0118249
GE_2_85 biomarkers-30760-both_sexes-irnt	biomarkers-30760-both_sexes-irnt	HDL cholesterol	ipsc-ppc_0_ENSG00000035115	VAR_2_285421_A_G	5.08366e-12	0.316038	107	0.021618	6.90322	0.509996	11.7951	4.19e-15	0.3435	422405	5.24904e-06	7.84911	0.999767	26.6153	38.4105	0.0224563
GE_2_85 biomarkers-30760-both_sexes-irnt	biomarkers-30760-both_sexes-irnt	HDL cholesterol	ipsc-ppc_0_ENSG00000035115	VAR_2_227066_G_A	5.08366e-12	0.316038	107	0.021618	6.90322	0.509996	11.7951	2.503e-14	0.3459	422405	5.23174e-06	7.62173	0.999768	24.8552	36.6504	0.00386309
GE_2_85 biomarkers-30760-both_sexes-irnt	biomarkers-30760-both_sexes-irnt	HDL cholesterol	ipsc-ppc_0_ENSG00000035115	VAR_2_282137_G_C	5.08366e-12	0.316038	107	0.021618	6.90322	0.509996	11.7951	1.351e-15	0.3447	422405	5.24034e-06	7.98985	0.999767	27.7289	39.524	0.0683816
GE_2_85 biomarkers-30760-both_sexes-irnt	biomarkers-30760-both_sexes-irnt	HDL cholesterol	ipsc-ppc_0_ENSG00000035115	VAR_2_277003_A_G	5.08366e-12	0.316038	107	0.021618	6.90322	0.509996	11.7951	4.949e-16	0.3479	422405	5.21762e-06	8.11274	0.999768	28.7159	40.5111	0.183489
GE_2_85 biomarkers-30760-both_sexes-irnt	biomarkers-30760-both_sexes-irnt	HDL cholesterol	ipsc-ppc_0_ENSG00000035115	VAR_2_226933_A_G	5.08366e-12	0.316038	107	0.021618	6.90322	0.509996	11.7951	2.521e-14	0.3459	422405	5.23174e-06	7.6208	0.999768	24.8482	36.6433	0.00383596
GE_2_85 biomarkers-30760-both_sexes-irnt	biomarkers-30760-both_sexes-irnt	HDL cholesterol	ipsc-ppc_0_ENSG00000035115	VAR_2_239969_C_T	5.08366e-12	0.316038	107	0.021618	6.90322	0.509996	11.7951	2.997e-14	0.3468	422405	5.22535e-06	7.59845	0.999768	24.6775	36.4726	0.00323408
GE_2_85 biomarkers-30760-both_sexes-irnt	biomarkers-30760-both_sexes-irnt	HDL cholesterol	ipsc-ppc_0_ENSG00000035115	VAR_2_234668_A_AAC	5.08366e-12	0.316038	107	0.021618	6.90322	0.509996	11.7951	3.169e-14	0.3478	422405	5.21832e-06	7.59122	0.999768	24.622	36.4171	0.00305937
GE_2_85 biomarkers-30760-both_sexes-irnt	biomarkers-30760-both_sexes-irnt	HDL cholesterol	ipsc-ppc_0_ENSG00000035115	VAR_2_262335_A_G	5.08366e-12	0.316038	107	0.021618	6.90322	0.509996	11.7951	1.929e-15	0.3467	422405	5.22606e-06	7.94583	0.999768	27.3768	39.172	0.0480888
GE_2_85 biomarkers-30760-both_sexes-irnt	biomarkers-30760-both_sexes-irnt	HDL cholesterol	ipsc-ppc_0_ENSG00000035115	VAR_2_239597_C_G	5.08366e-12	0.316038	107	0.021618	6.90322	0.509996	11.7951	9.647e-15	0.3456	422405	5.23388e-06	7.74382	0.999767	25.7933	37.5884	0.00986984
GE_2_85 biomarkers-30760-both_sexes-irnt	biomarkers-30760-both_sexes-irnt	HDL cholesterol	ipsc-ppc_0_ENSG00000035115	VAR_2_264019_C_A	9.46734e-12	0.306604	107	0.02198	6.81438	0.505846	11.3922	1.505e-15	0.3442	422405	5.24395e-06	7.97653	0.999767	27.6229	39.0151	0.0411086
GE_2_85 biomarkers-30760-both_sexes-irnt	biomarkers-30760-both_sexes-irnt	HDL cholesterol	ipsc-ppc_0_ENSG00000035115	VAR_2_230912_A_C	5.08366e-12	0.316038	107	0.021618	6.90322	0.509996	11.7951	3.205e-14	0.3463	422405	5.2289e-06	7.58976	0.999768	24.6119	36.407	0.0030286
ipsc-ppc_0_ENSG00000041353 continuous-23104-both_sexes-irnt	continuous-23104-both_sexes-irnt	Body mass index (BMI)	ipsc-ppc_0_ENSG00000041353	VAR_18_52495506_A_G	2.50403e-07	0.264151	107	0.0240406	5.1574	0.483449	6.09928	8.528e-09	0.2345	475578	5.8568e-06	5.75768	0.99974	12.4441	18.5434	0.0184473
ipsc-ppc_0_ENSG00000041353 continuous-23104-both_sexes-irnt	continuous-23104-both_sexes-irnt	Body mass index (BMI)	ipsc-ppc_0_ENSG00000041353	VAR_18_52492470_T_C	2.50403e-07	0.264151	107	0.0240406	5.1574	0.483449	6.09928	7.58e-09	0.2344	475578	5.85853e-06	5.77754	0.99974	12.5588	18.6581	0.0206893
ipsc-ppc_0_ENSG00000041353 continuous-23104-both_sexes-irnt	continuous-23104-both_sexes-irnt	Body mass index (BMI)	ipsc-ppc_0_ENSG00000041353	VAR_18_52488132_AG_A	2.50403e-07	0.264151	107	0.0240406	5.1574	0.483449	6.09928	9.616e-09	0.2341	475578	5.86374e-06	5.73737	0.999739	12.328	18.4273	0.0164251
ipsc-ppc_0_ENSG00000041353 continuous-23104-both_sexes-irnt	continuous-23104-both_sexes-irnt	Body mass index (BMI)	ipsc-ppc_0_ENSG00000041353	VAR_18_52476469_A_G	3.69383e-06	0.278302	107	0.0232656	4.62791	0.491636	4.92653	1.05e-08	0.2337	475578	5.87071e-06	5.72245	0.999739	12.2432	17.1697	0.00467011
ipsc-ppc_0_ENSG00000041353 continuous-23104-both_sexes-irnt	continuous-23104-both_sexes-irnt	Body mass index (BMI)	ipsc-ppc_0_ENSG00000041353	VAR_18_52498801_G_C	2.50403e-07	0.264151	107	0.0240406	5.1574	0.483449	6.09928	7.519e-09	0.2344	475578	5.85853e-06	5.7789	0.99974	12.5667	18.666	0.0208524
ipsc-ppc_0_ENSG00000041353 continuous-23104-both_sexes-irnt	continuous-23104-both_sexes-irnt	Body mass index (BMI)	ipsc-ppc_0_ENSG00000041353	VAR_18_52488698_T_C	2.50403e-07	0.264151	107	0.0240406	5.1574	0.483449	6.09928	7.548e-09	0.2344	475578	5.85853e-06	5.77825	0.99974	12.5629	18.6622	0.0207745
ipsc-ppc_0_ENSG00000041353 continuous-23104-both_sexes-irnt	continuous-23104-both_sexes-irnt	Body mass index (BMI)	ipsc-ppc_0_ENSG00000041353	VAR_18_52481583_A_G	2.25831e-06	0.278302	107	0.0232656	4.72882	0.491636	5.15863	6.829e-09	0.763	475578	5.814e-06	5.79508	0.999742	12.6565	17.8151	0.00890505
ipsc-ppc_0_ENSG00000041353 continuous-23104-both_sexes-irnt	continuous-23104-both_sexes-irnt	Body mass index (BMI)	ipsc-ppc_0_ENSG00000041353	VAR_18_52490650_GGTCAA_G	2.50403e-07	0.264151	107	0.0240406	5.1574	0.483449	6.09928	1.614e-08	0.2351	475578	5.84643e-06	5.64898	0.99974	11.8235	17.9228	0.00991741
ipsc-ppc_0_ENSG00000041353 continuous-23104-both_sexes-irnt	continuous-23104-both_sexes-irnt	Body mass index (BMI)	ipsc-ppc_0_ENSG00000041353	VAR_18_52492700_G_GTC	2.50403e-07	0.264151	107	0.0240406	5.1574	0.483449	6.09928	1.017e-08	0.2346	475578	5.85507e-06	5.72787	0.99974	12.2729	18.3721	0.0155435
ipsc-ppc_0_ENSG00000041353 continuous-23104-both_sexes-irnt	continuous-23104-both_sexes-irnt	Body mass index (BMI)	ipsc-ppc_0_ENSG00000041353	VAR_18_52475162_A_G	3.69383e-06	0.278302	107	0.0232656	4.62791	0.491636	4.92653	1.091e-08	0.2338	475578	5.86897e-06	5.71594	0.999739	12.2058	17.1323	0.00449883
ipsc-ppc_0_ENSG00000041353 continuous-23104-both_sexes-irnt	continuous-23104-both_sexes-irnt	Body mass index (BMI)	ipsc-ppc_0_ENSG00000041353	VAR_18_52479039_G_A	3.69383e-06	0.278302	107	0.0232656	4.62791	0.491636	4.92653	9.931e-09	0.2338	475578	5.86897e-06	5.7319	0.999739	12.2971	17.2237	0.00492917
ipsc-ppc_0_ENSG00000041353 continuous-23104-both_sexes-irnt	continuous-23104-both_sexes-irnt	Body mass index (BMI)	ipsc-ppc_0_ENSG00000041353	VAR_18_52479513_CT_C	3.69383e-06	0.278302	107	0.0232656	4.62791	0.491636	4.92653	3.314e-09	0.2341	475578	5.86374e-06	5.91524	0.999739	13.3641	18.2906	0.0143264
ipsc-ppc_0_ENSG00000041353 continuous-23104-both_sexes-irnt	continuous-23104-both_sexes-irnt	Body mass index (BMI)	ipsc-ppc_0_ENSG00000041353	VAR_18_52476870_T_A	3.69383e-06	0.278302	107	0.0232656	4.62791	0.491636	4.92653	7.61e-09	0.2314	475578	5.91132e-06	5.77688	0.999737	12.5594	17.486	0.00640746
ipsc-ppc_0_ENSG00000041353 continuous-23104-both_sexes-irnt	continuous-23104-both_sexes-irnt	Body mass index (BMI)	ipsc-ppc_0_ENSG00000041353	VAR_18_52495089_A_G	2.50403e-07	0.264151	107	0.0240406	5.1574	0.483449	6.09928	8.664e-09	0.2343	475578	5.86027e-06	5.755	0.99974	12.4291	18.5283	0.0181711
ipsc-ppc_0_ENSG00000041353 continuous-23104-both_sexes-irnt	continuous-23104-both_sexes-irnt	Body mass index (BMI)	ipsc-ppc_0_ENSG00000041353	VAR_18_52475860_C_G	2.25831e-06	0.278302	107	0.0232656	4.72882	0.491636	5.15863	7.782e-09	0.7632	475578	5.81739e-06	5.77311	0.999742	12.5298	17.6884	0.00784521
ipsc-ppc_0_ENSG00000041353 continuous-23104-both_sexes-irnt	continuous-23104-both_sexes-irnt	Body mass index (BMI)	ipsc-ppc_0_ENSG00000041353	VAR_18_52479487_A_G	3.69383e-06	0.278302	107	0.0232656	4.62791	0.491636	4.92653	9.912e-09	0.2338	475578	5.86897e-06	5.73223	0.999739	12.299	17.2255	0.00493836
ipsc-ppc_0_ENSG00000041353 continuous-23104-both_sexes-irnt	continuous-23104-both_sexes-irnt	Body mass index (BMI)	ipsc-ppc_0_ENSG00000041353	VAR_18_52484299_T_A	3.18222e-06	0.25	107	0.0249221	4.65869	0.474462	4.82706	8.119e-09	0.2341	475578	5.86374e-06	5.76597	0.999739	12.4925	17.3196	0.00542521
ipsc-ppc_0_ENSG00000041353 continuous-23104-both_sexes-irnt	continuous-23104-both_sexes-irnt	Body mass index (BMI)	ipsc-ppc_0_ENSG00000041353	VAR_18_52500011_G_T	2.50403e-07	0.264151	107	0.0240406	5.1574	0.483449	6.09928	3.578e-09	0.2315	475578	5.90954e-06	5.90261	0.999737	13.2933	19.3926	0.0431255
ipsc-ppc_0_ENSG00000041353 continuous-23104-both_sexes-irnt	continuous-23104-both_sexes-irnt	Body mass index (BMI)	ipsc-ppc_0_ENSG00000041353	VAR_18_52499448_C_T	2.50403e-07	0.264151	107	0.0240406	5.1574	0.483449	6.09928	7.513e-09	0.2344	475578	5.85853e-06	5.77904	0.99974	12.5675	18.6667	0.0208686
ipsc-ppc_0_ENSG00000041353 continuous-23104-both_sexes-irnt	continuous-23104-both_sexes-irnt	Body mass index (BMI)	ipsc-ppc_0_ENSG00000041353	VAR_18_52481438_T_G	3.69383e-06	0.278302	107	0.0232656	4.62791	0.491636	4.92653	1.147e-08	0.2339	475578	5.86722e-06	5.70742	0.999739	12.157	17.0835	0.00428465
ipsc-ppc_0_ENSG00000041353 continuous-23104-both_sexes-irnt	continuous-23104-both_sexes-irnt	Body mass index (BMI)	ipsc-ppc_0_ENSG00000041353	VAR_18_52480795_A_G	3.69383e-06	0.278302	107	0.0232656	4.62791	0.491636	4.92653	1.158e-08	0.2339	475578	5.86722e-06	5.7058	0.999739	12.1477	17.0743	0.0042451
ipsc-ppc_0_ENSG00000041353 continuous-23104-both_sexes-irnt	continuous-23104-both_sexes-irnt	Body mass index (BMI)	ipsc-ppc_0_ENSG00000041353	VAR_18_52494397_G_T	2.50403e-07	0.264151	107	0.0240406	5.1574	0.483449	6.09928	7.495e-09	0.2344	475578	5.85853e-06	5.77944	0.99974	12.5698	18.6691	0.0209173
ipsc-ppc_0_ENSG00000041353 continuous-23104-both_sexes-irnt	continuous-23104-both_sexes-irnt	Body mass index (BMI)	ipsc-ppc_0_ENSG00000041353	VAR_18_52491427_T_G	2.50403e-07	0.264151	107	0.0240406	5.1574	0.483449	6.09928	7.59e-09	0.2344	475578	5.85853e-06	5.77732	0.99974	12.5576	18.6568	0.0206628
ipsc-ppc_0_ENSG00000041353 continuous-23104-both_sexes-irnt	continuous-23104-both_sexes-irnt	Body mass index (BMI)	ipsc-ppc_0_ENSG00000041353	VAR_18_52495324_G_T	2.50403e-07	0.264151	107	0.0240406	5.1574	0.483449	6.09928	4.799e-09	0.2313	475578	5.91311e-06	5.854	0.999737	13.008	19.1072	0.0324187
ipsc-ppc_0_ENSG00000041353 continuous-23104-both_sexes-irnt	continuous-23104-both_sexes-irnt	Body mass index (BMI)	ipsc-ppc_0_ENSG00000041353	VAR_18_52473167_G_A	3.69383e-06	0.278302	107	0.0232656	4.62791	0.491636	4.92653	1.334e-08	0.2339	475578	5.86722e-06	5.68165	0.999739	12.0103	16.9368	0.00369998
ipsc-ppc_0_ENSG00000041353 continuous-23104-both_sexes-irnt	continuous-23104-both_sexes-irnt	Body mass index (BMI)	ipsc-ppc_0_ENSG00000041353	VAR_18_52478970_A_G	3.69383e-06	0.278302	107	0.0232656	4.62791	0.491636	4.92653	1.188e-08	0.2338	475578	5.86897e-06	5.70144	0.999739	12.123	17.0496	0.00414153
ipsc-ppc_0_ENSG00000041353 continuous-23104-both_sexes-irnt	continuous-23104-both_sexes-irnt	Body mass index (BMI)	ipsc-ppc_0_ENSG00000041353	VAR_18_52509833_C_T	1.72395e-07	0.268868	107	0.0237712	5.22688	0.486263	6.3094	2.143e-09	0.2314	475578	5.91132e-06	5.98658	0.999737	13.7925	20.1019	0.0876568
ipsc-ppc_0_ENSG00000041353 continuous-23104-both_sexes-irnt	continuous-23104-both_sexes-irnt	Body mass index (BMI)	ipsc-ppc_0_ENSG00000041353	VAR_18_52481750_A_T	3.69383e-06	0.278302	107	0.0232656	4.62791	0.491636	4.92653	1.17e-08	0.2341	475578	5.86374e-06	5.70404	0.999739	12.1374	17.064	0.00420156
ipsc-ppc_0_ENSG00000041353 continuous-23104-both_sexes-irnt	continuous-23104-both_sexes-irnt	Body mass index (BMI)	ipsc-ppc_0_ENSG00000041353	VAR_18_52494374_A_C	1.67805e-07	0.264151	107	0.0240406	5.23187	0.483449	6.2863	7.505e-09	0.7621	475578	5.79885e-06	5.77921	0.999742	12.5634	18.8497	0.0250588
ipsc-ppc_0_ENSG00000041353 continuous-23104-both_sexes-irnt	continuous-23104-both_sexes-irnt	Body mass index (BMI)	ipsc-ppc_0_ENSG00000041353	VAR_18_52475073_G_A	3.69383e-06	0.278302	107	0.0232656	4.62791	0.491636	4.92653	1.041e-08	0.2338	475578	5.86897e-06	5.72391	0.999739	12.2514	17.1779	0.00470864
ipsc-ppc_0_ENSG00000041353 continuous-23104-both_sexes-irnt	continuous-23104-both_sexes-irnt	Body mass index (BMI)	ipsc-ppc_0_ENSG00000041353	VAR_18_52481402_C_G	3.69383e-06	0.278302	107	0.0232656	4.62791	0.491636	4.92653	1.222e-08	0.2339	475578	5.86722e-06	5.69663	0.999739	12.0955	17.022	0.00402895
ipsc-ppc_0_ENSG00000041353 continuous-23104-both_sexes-irnt	continuous-23104-both_sexes-irnt	Body mass index (BMI)	ipsc-ppc_0_ENSG00000041353	VAR_18_52499160_C_T	2.50403e-07	0.264151	107	0.0240406	5.1574	0.483449	6.09928	7.519e-09	0.2344	475578	5.85853e-06	5.7789	0.99974	12.5667	18.666	0.0208524
ipsc-ppc_0_ENSG00000041353 continuous-23104-both_sexes-irnt	continuous-23104-both_sexes-irnt	Body mass index (BMI)	ipsc-ppc_0_ENSG00000041353	VAR_18_52481635_G_A	3.69383e-06	0.278302	107	0.0232656	4.62791	0.491636	4.92653	1.189e-08	0.2339	475578	5.86722e-06	5.7013	0.999739	12.1221	17.0486	0.00413754
ipsc-ppc_0_ENSG00000041353 continuous-23104-both_sexes-irnt	continuous-23104-both_sexes-irnt	Body mass index (BMI)	ipsc-ppc_0_ENSG00000041353	VAR_18_52472982_G_A	3.69383e-06	0.278302	107	0.0232656	4.62791	0.491636	4.92653	1.318e-08	0.2339	475578	5.86722e-06	5.68371	0.999739	12.022	16.9485	0.0037436
ipsc-ppc_0_ENSG00000041353 continuous-23104-both_sexes-irnt	continuous-23104-both_sexes-irnt	Body mass index (BMI)	ipsc-ppc_0_ENSG00000041353	VAR_18_52501012_A_G	2.50403e-07	0.264151	107	0.0240406	5.1574	0.483449	6.09928	6.273e-09	0.2344	475578	5.85853e-06	5.80931	0.99974	12.7428	18.8421	0.0248692
ipsc-ppc_0_ENSG00000041353 continuous-23104-both_sexes-irnt	continuous-23104-both_sexes-irnt	Body mass index (BMI)	ipsc-ppc_0_ENSG00000041353	VAR_18_52475904_T_C	2.25831e-06	0.278302	107	0.0232656	4.72882	0.491636	5.15863	7.388e-09	0.7631	475578	5.8157e-06	5.78186	0.999742	12.5801	17.7388	0.00825045
ipsc-ppc_0_ENSG00000041353 continuous-23104-both_sexes-irnt	continuous-23104-both_sexes-irnt	Body mass index (BMI)	ipsc-ppc_0_ENSG00000041353	VAR_18_52475051_G_A	3.69383e-06	0.278302	107	0.0232656	4.62791	0.491636	4.92653	1.056e-08	0.2338	475578	5.86897e-06	5.72148	0.999739	12.2375	17.164	0.00464364
ipsc-ppc_0_ENSG00000041353 continuous-23104-both_sexes-irnt	continuous-23104-both_sexes-irnt	Body mass index (BMI)	ipsc-ppc_0_ENSG00000041353	VAR_18_52489218_A_G	2.50403e-07	0.264151	107	0.0240406	5.1574	0.483449	6.09928	8.711e-09	0.2342	475578	5.862e-06	5.75409	0.99974	12.4239	18.5232	0.0180785
ipsc-ppc_0_ENSG00000041353 continuous-23104-both_sexes-irnt	continuous-23104-both_sexes-irnt	Body mass index (BMI)	ipsc-ppc_0_ENSG00000041353	VAR_18_52493167_T_A	1.67805e-07	0.264151	107	0.0240406	5.23187	0.483449	6.2863	5.138e-09	0.7625	475578	5.80557e-06	5.84264	0.999742	12.9325	19.2188	0.0362435
ipsc-ppc_0_ENSG00000041353 continuous-23104-both_sexes-irnt	continuous-23104-both_sexes-irnt	Body mass index (BMI)	ipsc-ppc_0_ENSG00000041353	VAR_18_52492951_C_G	2.50403e-07	0.264151	107	0.0240406	5.1574	0.483449	6.09928	3.863e-09	0.2314	475578	5.91132e-06	5.88996	0.999737	13.2189	19.3182	0.0400321
ipsc-ppc_0_ENSG00000041353 continuous-23104-both_sexes-irnt	continuous-23104-both_sexes-irnt	Body mass index (BMI)	ipsc-ppc_0_ENSG00000041353	VAR_18_52499626_T_C	2.50403e-07	0.264151	107	0.0240406	5.1574	0.483449	6.09928	7.513e-09	0.2344	475578	5.85853e-06	5.77904	0.99974	12.5675	18.6667	0.0208686
ipsc-ppc_0_ENSG00000041353 continuous-23104-both_sexes-irnt	continuous-23104-both_sexes-irnt	Body mass index (BMI)	ipsc-ppc_0_ENSG00000041353	VAR_18_52493622_A_G	2.50403e-07	0.264151	107	0.0240406	5.1574	0.483449	6.09928	7.5e-09	0.2344	475578	5.85853e-06	5.77933	0.99974	12.5691	18.6684	0.0209038
ipsc-ppc_0_ENSG00000041353 continuous-23104-both_sexes-irnt	continuous-23104-both_sexes-irnt	Body mass index (BMI)	ipsc-ppc_0_ENSG00000041353	VAR_18_52476797_A_G	3.69383e-06	0.278302	107	0.0232656	4.62791	0.491636	4.92653	1.042e-08	0.2337	475578	5.87071e-06	5.72375	0.999739	12.2506	17.1771	0.00470494
ipsc-ppc_0_ENSG00000041353 continuous-23104-both_sexes-irnt	continuous-23104-both_sexes-irnt	Body mass index (BMI)	ipsc-ppc_0_ENSG00000041353	VAR_18_52480578_G_A	3.69383e-06	0.278302	107	0.0232656	4.62791	0.491636	4.92653	9.991e-09	0.2338	475578	5.86897e-06	5.73088	0.999739	12.2913	17.2178	0.00490041
ipsc-ppc_0_ENSG00000041353 continuous-23104-both_sexes-irnt	continuous-23104-both_sexes-irnt	Body mass index (BMI)	ipsc-ppc_0_ENSG00000041353	VAR_18_52489444_G_C	1.67805e-07	0.264151	107	0.0240406	5.23187	0.483449	6.2863	5.411e-09	0.7625	475578	5.80557e-06	5.83401	0.999742	12.8821	19.1684	0.0344636
ipsc-ppc_0_ENSG00000041353 continuous-23104-both_sexes-irnt	continuous-23104-both_sexes-irnt	Body mass index (BMI)	ipsc-ppc_0_ENSG00000041353	VAR_18_52486080_C_T	2.50403e-07	0.264151	107	0.0240406	5.1574	0.483449	6.09928	7.346e-09	0.2344	475578	5.85853e-06	5.78282	0.99974	12.5893	18.6886	0.0213297
ipsc-ppc_0_ENSG00000041353 continuous-23104-both_sexes-irnt	continuous-23104-both_sexes-irnt	Body mass index (BMI)	ipsc-ppc_0_ENSG00000041353	VAR_18_52489982_A_G	1.67805e-07	0.264151	107	0.0240406	5.23187	0.483449	6.2863	5.468e-09	0.7625	475578	5.80557e-06	5.83226	0.999742	12.8719	19.1582	0.0341142
ipsc-ppc_0_ENSG00000041353 continuous-23104-both_sexes-irnt	continuous-23104-both_sexes-irnt	Body mass index (BMI)	ipsc-ppc_0_ENSG00000041353	VAR_18_52492252_T_C	2.50403e-07	0.264151	107	0.0240406	5.1574	0.483449	6.09928	7.159e-09	0.2343	475578	5.86027e-06	5.78715	0.99974	12.6145	18.7138	0.0218744
ipsc-ppc_0_ENSG00000041353 continuous-23104-both_sexes-irnt	continuous-23104-both_sexes-irnt	Body mass index (BMI)	ipsc-ppc_0_ENSG00000041353	VAR_18_52494583_T_C	1.67805e-07	0.264151	107	0.0240406	5.23187	0.483449	6.2863	5.083e-09	0.7625	475578	5.80557e-06	5.84443	0.999742	12.9429	19.2292	0.0366249
ipsc-ppc_0_ENSG00000041353 continuous-23104-both_sexes-irnt	continuous-23104-both_sexes-irnt	Body mass index (BMI)	ipsc-ppc_0_ENSG00000041353	VAR_18_52547057_G_A	2.1466e-07	0.292453	107	0.0225826	5.18617	0.499083	6.36611	8.189e-09	0.7668	475578	5.87946e-06	5.76452	0.999739	12.4855	18.8516	0.0251056
ipsc-ppc_0_ENSG00000041353 continuous-23104-both_sexes-irnt	continuous-23104-both_sexes-irnt	Body mass index (BMI)	ipsc-ppc_0_ENSG00000041353	VAR_18_52499801_T_G	2.50403e-07	0.264151	107	0.0240406	5.1574	0.483449	6.09928	7.404e-09	0.2344	475578	5.85853e-06	5.78149	0.99974	12.5817	18.681	0.0211672
ipsc-ppc_0_ENSG00000041353 continuous-23104-both_sexes-irnt	continuous-23104-both_sexes-irnt	Body mass index (BMI)	ipsc-ppc_0_ENSG00000041353	VAR_18_52479764_G_A	3.69383e-06	0.278302	107	0.0232656	4.62791	0.491636	4.92653	9.995e-09	0.2338	475578	5.86897e-06	5.73081	0.999739	12.2909	17.2174	0.0048985
ipsc-ppc_0_ENSG00000041353 continuous-23104-both_sexes-irnt	continuous-23104-both_sexes-irnt	Body mass index (BMI)	ipsc-ppc_0_ENSG00000041353	VAR_18_52498290_C_G	2.50403e-07	0.264151	107	0.0240406	5.1574	0.483449	6.09928	7.519e-09	0.2344	475578	5.85853e-06	5.7789	0.99974	12.5667	18.666	0.0208524
ipsc-ppc_0_ENSG00000041353 continuous-23104-both_sexes-irnt	continuous-23104-both_sexes-irnt	Body mass index (BMI)	ipsc-ppc_0_ENSG00000041353	VAR_18_52500292_C_T	2.50403e-07	0.264151	107	0.0240406	5.1574	0.483449	6.09928	6.229e-09	0.2343	475578	5.86027e-06	5.81049	0.99974	12.7498	18.8491	0.0250436
ipsc-ppc_0_ENSG00000041353 continuous-23104-both_sexes-irnt	continuous-23104-both_sexes-irnt	Body mass index (BMI)	ipsc-ppc_0_ENSG00000041353	VAR_18_52492579_C_T	2.50403e-07	0.264151	107	0.0240406	5.1574	0.483449	6.09928	5.021e-09	0.2319	475578	5.90241e-06	5.84647	0.999738	12.9631	19.0623	0.0309957
ipsc-ppc_0_ENSG00000041353 continuous-23104-both_sexes-irnt	continuous-23104-both_sexes-irnt	Body mass index (BMI)	ipsc-ppc_0_ENSG00000041353	VAR_18_52497204_A_G	2.50403e-07	0.264151	107	0.0240406	5.1574	0.483449	6.09928	7.418e-09	0.2344	475578	5.85853e-06	5.78118	0.99974	12.5798	18.6791	0.0211284
ipsc-ppc_0_ENSG00000076554 MAGIC1000G_FG_EUR	MAGIC1000G_FG_EUR	Fasting Glucose	ipsc-ppc_0_ENSG00000076554	VAR_8_81025430_G_A	7.7635e-05	0.495283	107	0.0186933	3.95159	0.546206	3.86946	3.475e-07	0.552	165515	1.22156e-05	5.09568	0.999457	9.21636	13.0858	0.000341734
ipsc-ppc_0_ENSG00000076554 MAGIC1000G_FG_EUR	MAGIC1000G_FG_EUR	Fasting Glucose	ipsc-ppc_0_ENSG00000076554	VAR_8_81058323_A_T	5.21683e-05	0.476415	107	0.0187333	4.04569	0.545676	4.07124	3.475e-07	0.555	165515	1.22315e-05	5.09568	0.999457	9.217	13.2882	0.000418409
ipsc-ppc_0_ENSG00000076554 MAGIC1000G_FG_EUR	MAGIC1000G_FG_EUR	Fasting Glucose	ipsc-ppc_0_ENSG00000076554	VAR_8_81054800_T_G	5.21683e-05	0.476415	107	0.0187333	4.04569	0.545676	4.07124	3.006e-07	0.555	165515	1.22315e-05	5.12307	0.999457	9.3569	13.4281	0.000481234
ipsc-ppc_0_ENSG00000076554 MAGIC1000G_FG_EUR	MAGIC1000G_FG_EUR	Fasting Glucose	ipsc-ppc_0_ENSG00000076554	VAR_8_81053277_A_G	5.21683e-05	0.476415	107	0.0187333	4.04569	0.545676	4.07124	3.475e-07	0.555	165515	1.22315e-05	5.09568	0.999457	9.217	13.2882	0.000418409
ipsc-ppc_0_ENSG00000076554 MAGIC1000G_FG_EUR	MAGIC1000G_FG_EUR	Fasting Glucose	ipsc-ppc_0_ENSG00000076554	VAR_8_81057006_T_C	5.21683e-05	0.476415	107	0.0187333	4.04569	0.545676	4.07124	4.014e-07	0.555	165507	1.22321e-05	5.06829	0.999457	9.07794	13.1492	0.000364089
ipsc-ppc_0_ENSG00000076554 MAGIC1000G_FG_EUR	MAGIC1000G_FG_EUR	Fasting Glucose	ipsc-ppc_0_ENSG00000076554	VAR_8_81017389_A_G	7.7635e-05	0.495283	107	0.0186933	3.95159	0.546206	3.86946	3.475e-07	0.552	165515	1.22156e-05	5.09568	0.999457	9.21636	13.0858	0.000341734
ipsc-ppc_0_ENSG00000076554 MAGIC1000G_FG_EUR	MAGIC1000G_FG_EUR	Fasting Glucose	ipsc-ppc_0_ENSG00000076554	VAR_8_81021664_G_A	7.7635e-05	0.495283	107	0.0186933	3.95159	0.546206	3.86946	2.598e-07	0.552	165515	1.22156e-05	5.15049	0.999457	9.49705	13.3665	0.000452472
ipsc-ppc_0_ENSG00000076554 MAGIC1000G_FG_EUR	MAGIC1000G_FG_EUR	Fasting Glucose	ipsc-ppc_0_ENSG00000076554	VAR_8_81058301_C_T	5.21683e-05	0.476415	107	0.0187333	4.04569	0.545676	4.07124	3.475e-07	0.555	165515	1.22315e-05	5.09568	0.999457	9.217	13.2882	0.000418409
ipsc-ppc_0_ENSG00000076554 MAGIC1000G_FG_EUR	MAGIC1000G_FG_EUR	Fasting Glucose	ipsc-ppc_0_ENSG00000076554	VAR_8_81024834_T_C	7.7635e-05	0.495283	107	0.0186933	3.95159	0.546206	3.86946	2.598e-07	0.553	165515	1.22208e-05	5.15049	0.999457	9.49726	13.3667	0.000452567
ipsc-ppc_0_ENSG00000076554 MAGIC1000G_FG_EUR	MAGIC1000G_FG_EUR	Fasting Glucose	ipsc-ppc_0_ENSG00000076554	VAR_8_81078625_A_G	1.27218e-08	0.400943	107	0.0194552	5.68976	0.536286	8.29646	2.169e-07	0.644	165515	1.31764e-05	5.18424	0.999415	9.70858	18.005	0.0467822
ipsc-ppc_0_ENSG00000076554 MAGIC1000G_FG_EUR	MAGIC1000G_FG_EUR	Fasting Glucose	ipsc-ppc_0_ENSG00000076554	VAR_8_81054222_C_G	5.21683e-05	0.476415	107	0.0187333	4.04569	0.545676	4.07124	3.006e-07	0.555	165515	1.22315e-05	5.12307	0.999457	9.3569	13.4281	0.000481234
ipsc-ppc_0_ENSG00000076554 MAGIC1000G_FG_EUR	MAGIC1000G_FG_EUR	Fasting Glucose	ipsc-ppc_0_ENSG00000076554	VAR_8_81056118_C_A	5.21683e-05	0.476415	107	0.0187333	4.04569	0.545676	4.07124	3.006e-07	0.555	165515	1.22315e-05	5.12307	0.999457	9.3569	13.4281	0.000481234
ipsc-ppc_0_ENSG00000076554 MAGIC1000G_FG_EUR	MAGIC1000G_FG_EUR	Fasting Glucose	ipsc-ppc_0_ENSG00000076554	VAR_8_81052127_T_C	5.21683e-05	0.476415	107	0.0187333	4.04569	0.545676	4.07124	2.244e-07	0.557	165515	1.22426e-05	5.1779	0.999456	9.63958	13.7108	0.000638445
ipsc-ppc_0_ENSG00000076554 MAGIC1000G_FG_EUR	MAGIC1000G_FG_EUR	Fasting Glucose	ipsc-ppc_0_ENSG00000076554	VAR_8_81077991_G_C	1.10599e-09	0.377358	107	0.0198881	6.09331	0.530809	9.47568	2.555e-06	0.653	165515	1.33318e-05	4.70369	0.999408	7.33995	16.8156	0.0142405
ipsc-ppc_0_ENSG00000076554 MAGIC1000G_FG_EUR	MAGIC1000G_FG_EUR	Fasting Glucose	ipsc-ppc_0_ENSG00000076554	VAR_8_81051878_T_C	5.21683e-05	0.476415	107	0.0187333	4.04569	0.545676	4.07124	1.44e-07	0.557	165515	1.22426e-05	5.26007	0.999456	10.0682	14.1394	0.000980107
ipsc-ppc_0_ENSG00000076554 MAGIC1000G_FG_EUR	MAGIC1000G_FG_EUR	Fasting Glucose	ipsc-ppc_0_ENSG00000076554	VAR_8_81055129_G_T	5.21683e-05	0.476415	107	0.0187333	4.04569	0.545676	4.07124	3.475e-07	0.555	165515	1.22315e-05	5.09568	0.999457	9.217	13.2882	0.000418409
ipsc-ppc_0_ENSG00000076554 MAGIC1000G_FG_EUR	MAGIC1000G_FG_EUR	Fasting Glucose	ipsc-ppc_0_ENSG00000076554	VAR_8_81049437_G_A	6.25483e-05	0.485849	107	0.0187066	4.00298	0.546029	3.9799	1.746e-07	0.566	165515	1.22978e-05	5.22453	0.999454	9.88419	13.8641	0.000744196
ipsc-ppc_0_ENSG00000076554 MAGIC1000G_FG_EUR	MAGIC1000G_FG_EUR	Fasting Glucose	ipsc-ppc_0_ENSG00000076554	VAR_8_81078966_C_T	1.27218e-08	0.400943	107	0.0194552	5.68976	0.536286	8.29646	4.698e-08	0.636	165515	1.30489e-05	5.46238	0.99942	11.1836	19.48	0.204483
ipsc-ppc_0_ENSG00000076554 MAGIC1000G_FG_EUR	MAGIC1000G_FG_EUR	Fasting Glucose	ipsc-ppc_0_ENSG00000076554	VAR_8_81024342_A_C	7.7635e-05	0.495283	107	0.0186933	3.95159	0.546206	3.86946	2.016e-07	0.571	165515	1.23322e-05	5.19786	0.999452	9.74665	13.6161	0.000580752
ipsc-ppc_0_ENSG00000076554 MAGIC1000G_FG_EUR	MAGIC1000G_FG_EUR	Fasting Glucose	ipsc-ppc_0_ENSG00000076554	VAR_8_81022364_A_T	7.7635e-05	0.495283	107	0.0186933	3.95159	0.546206	3.86946	2.244e-07	0.552	165515	1.22156e-05	5.1779	0.999457	9.63849	13.5079	0.000521216
ipsc-ppc_0_ENSG00000076554 MAGIC1000G_FG_EUR	MAGIC1000G_FG_EUR	Fasting Glucose	ipsc-ppc_0_ENSG00000076554	VAR_8_81056838_T_C	5.21683e-05	0.476415	107	0.0187333	4.04569	0.545676	4.07124	3.475e-07	0.555	165515	1.22315e-05	5.09568	0.999457	9.217	13.2882	0.000418409
ipsc-ppc_0_ENSG00000076554 MAGIC1000G_FG_EUR	MAGIC1000G_FG_EUR	Fasting Glucose	ipsc-ppc_0_ENSG00000076554	VAR_8_81023862_A_G	7.7635e-05	0.495283	107	0.0186933	3.95159	0.546206	3.86946	2.598e-07	0.552	165515	1.22156e-05	5.15049	0.999457	9.49705	13.3665	0.000452472
ipsc-ppc_0_ENSG00000076554 MAGIC1000G_FG_EUR	MAGIC1000G_FG_EUR	Fasting Glucose	ipsc-ppc_0_ENSG00000076554	VAR_8_81017005_C_A	6.22635e-05	0.466981	107	0.0187735	4.00406	0.545145	3.97613	1.671e-07	0.552	165515	1.22156e-05	5.23265	0.999457	9.92332	13.8995	0.000770986
ipsc-ppc_0_ENSG00000076554 MAGIC1000G_FG_EUR	MAGIC1000G_FG_EUR	Fasting Glucose	ipsc-ppc_0_ENSG00000076554	VAR_8_81054391_G_A	5.21683e-05	0.476415	107	0.0187333	4.04569	0.545676	4.07124	3.475e-07	0.555	165515	1.22315e-05	5.09568	0.999457	9.217	13.2882	0.000418409
ipsc-ppc_0_ENSG00000076554 MAGIC1000G_FG_EUR	MAGIC1000G_FG_EUR	Fasting Glucose	ipsc-ppc_0_ENSG00000076554	VAR_8_81050423_T_C	6.25483e-05	0.485849	107	0.0187066	4.00298	0.546029	3.9799	2.244e-07	0.557	165515	1.22426e-05	5.1779	0.999456	9.63958	13.6195	0.00058271
ipsc-ppc_0_ENSG00000076554 MAGIC1000G_FG_EUR	MAGIC1000G_FG_EUR	Fasting Glucose	ipsc-ppc_0_ENSG00000076554	VAR_8_81058586_T_C	5.21683e-05	0.476415	107	0.0187333	4.04569	0.545676	4.07124	3.475e-07	0.555	165515	1.22315e-05	5.09568	0.999457	9.217	13.2882	0.000418409
ipsc-ppc_0_ENSG00000076554 MAGIC1000G_FG_EUR	MAGIC1000G_FG_EUR	Fasting Glucose	ipsc-ppc_0_ENSG00000076554	VAR_8_81052437_A_C	5.21683e-05	0.476415	107	0.0187333	4.04569	0.545676	4.07124	2.244e-07	0.557	165515	1.22426e-05	5.1779	0.999456	9.63958	13.7108	0.000638445
ipsc-ppc_0_ENSG00000076554 MAGIC1000G_FG_EUR	MAGIC1000G_FG_EUR	Fasting Glucose	ipsc-ppc_0_ENSG00000076554	VAR_8_81021060_T_C	7.7635e-05	0.495283	107	0.0186933	3.95159	0.546206	3.86946	2.598e-07	0.552	165515	1.22156e-05	5.15049	0.999457	9.49705	13.3665	0.000452472
ipsc-ppc_0_ENSG00000076554 MAGIC1000G_FG_EUR	MAGIC1000G_FG_EUR	Fasting Glucose	ipsc-ppc_0_ENSG00000076554	VAR_8_81077969_G_A	1.27218e-08	0.400943	107	0.0194552	5.68976	0.536286	8.29646	8.963e-08	0.636	164365	1.31402e-05	5.34658	0.999416	10.5615	18.858	0.109779
ipsc-ppc_0_ENSG00000076554 MAGIC1000G_FG_EUR	MAGIC1000G_FG_EUR	Fasting Glucose	ipsc-ppc_0_ENSG00000076554	VAR_8_81052358_G_A	5.21683e-05	0.476415	107	0.0187333	4.04569	0.545676	4.07124	3.006e-07	0.559	165515	1.22541e-05	5.12307	0.999456	9.35781	13.429	0.000481673
ipsc-ppc_0_ENSG00000076554 MAGIC1000G_FG_EUR	MAGIC1000G_FG_EUR	Fasting Glucose	ipsc-ppc_0_ENSG00000076554	VAR_8_81064734_A_G	5.94845e-05	0.481132	107	0.0187182	4.01485	0.545875	4.00478	3.006e-07	0.558	165515	1.22483e-05	5.12307	0.999456	9.35757	13.3624	0.000450598
ipsc-ppc_0_ENSG00000076554 MAGIC1000G_FG_EUR	MAGIC1000G_FG_EUR	Fasting Glucose	ipsc-ppc_0_ENSG00000076554	VAR_8_81078464_C_T	1.27218e-08	0.400943	107	0.0194552	5.68976	0.536286	8.29646	2.788e-08	0.638	165515	1.30799e-05	5.55425	0.999419	11.6905	19.987	0.339488
ipsc-ppc_0_ENSG00000076554 MAGIC1000G_FG_EUR	MAGIC1000G_FG_EUR	Fasting Glucose	ipsc-ppc_0_ENSG00000076554	VAR_8_81061042_G_C	5.94845e-05	0.481132	107	0.0187182	4.01485	0.545875	4.00478	3.006e-07	0.555	165515	1.22315e-05	5.12307	0.999457	9.3569	13.3617	0.000450293
ipsc-ppc_0_ENSG00000076554 MAGIC1000G_FG_EUR	MAGIC1000G_FG_EUR	Fasting Glucose	ipsc-ppc_0_ENSG00000076554	VAR_8_81020838_G_C	7.7635e-05	0.495283	107	0.0186933	3.95159	0.546206	3.86946	2.598e-07	0.552	165515	1.22156e-05	5.15049	0.999457	9.49705	13.3665	0.000452472
ipsc-ppc_0_ENSG00000076554 MAGIC1000G_FG_EUR	MAGIC1000G_FG_EUR	Fasting Glucose	ipsc-ppc_0_ENSG00000076554	VAR_8_81082524_A_G	2.51449e-05	0.448113	107	0.0188951	4.21349	0.543543	4.43278	1.192e-07	0.6	165514	1.25871e-05	5.29472	0.999441	10.2646	14.6974	0.00171231
ipsc-ppc_0_ENSG00000076554 MAGIC1000G_FG_EUR	MAGIC1000G_FG_EUR	Fasting Glucose	ipsc-ppc_0_ENSG00000076554	VAR_8_81057339_A_G	5.21683e-05	0.476415	107	0.0187333	4.04569	0.545676	4.07124	3.475e-07	0.555	165511	1.22318e-05	5.09568	0.999457	9.21701	13.2883	0.000418414
ipsc-ppc_0_ENSG00000076554 MAGIC1000G_FG_EUR	MAGIC1000G_FG_EUR	Fasting Glucose	ipsc-ppc_0_ENSG00000076554	VAR_8_81055126_C_G	5.21683e-05	0.476415	107	0.0187333	4.04569	0.545676	4.07124	3.475e-07	0.555	165515	1.22315e-05	5.09568	0.999457	9.217	13.2882	0.000418409
ipsc-ppc_0_ENSG00000076554 MAGIC1000G_FG_EUR	MAGIC1000G_FG_EUR	Fasting Glucose	ipsc-ppc_0_ENSG00000076554	VAR_8_81052934_T_C	5.21683e-05	0.476415	107	0.0187333	4.04569	0.545676	4.07124	3.475e-07	0.555	165515	1.22315e-05	5.09568	0.999457	9.217	13.2882	0.000418409
ipsc-ppc_0_ENSG00000076554 MAGIC1000G_FG_EUR	MAGIC1000G_FG_EUR	Fasting Glucose	ipsc-ppc_0_ENSG00000076554	VAR_8_81024183_G_C	7.7635e-05	0.495283	107	0.0186933	3.95159	0.546206	3.86946	3.475e-07	0.552	165507	1.22162e-05	5.09568	0.999457	9.21638	13.0858	0.000341743
ipsc-ppc_0_ENSG00000076554 MAGIC1000G_FG_EUR	MAGIC1000G_FG_EUR	Fasting Glucose	ipsc-ppc_0_ENSG00000076554	VAR_8_81079779_C_A	2.21827e-07	0.353774	107	0.0204398	5.18005	0.52399	6.65893	5.062e-08	0.677	164365	1.39114e-05	5.44912	0.999382	11.1427	17.8016	0.0381709
ipsc-ppc_0_ENSG00000076554 MAGIC1000G_FG_EUR	MAGIC1000G_FG_EUR	Fasting Glucose	ipsc-ppc_0_ENSG00000076554	VAR_8_81021516_G_A	7.7635e-05	0.495283	107	0.0186933	3.95159	0.546206	3.86946	2.598e-07	0.552	165515	1.22156e-05	5.15049	0.999457	9.49705	13.3665	0.000452472
ipsc-ppc_0_ENSG00000076554 MAGIC1000G_FG_EUR	MAGIC1000G_FG_EUR	Fasting Glucose	ipsc-ppc_0_ENSG00000076554	VAR_8_81024343_T_C	7.7635e-05	0.495283	107	0.0186933	3.95159	0.546206	3.86946	1.746e-07	0.566	165515	1.22978e-05	5.22453	0.999454	9.88419	13.7536	0.000666383
ipsc-ppc_0_ENSG00000076554 MAGIC1000G_FG_EUR	MAGIC1000G_FG_EUR	Fasting Glucose	ipsc-ppc_0_ENSG00000076554	VAR_8_81036178_A_G	7.7635e-05	0.495283	107	0.0186933	3.95159	0.546206	3.86946	3.475e-07	0.555	165515	1.22315e-05	5.09568	0.999457	9.217	13.0865	0.000341953
ipsc-ppc_0_ENSG00000076554 MAGIC1000G_FG_EUR	MAGIC1000G_FG_EUR	Fasting Glucose	ipsc-ppc_0_ENSG00000076554	VAR_8_81064289_A_C	5.94845e-05	0.481132	107	0.0187182	4.01485	0.545875	4.00478	3.475e-07	0.555	165515	1.22315e-05	5.09568	0.999457	9.217	13.2218	0.000391507
ipsc-ppc_0_ENSG00000076554 MAGIC1000G_FG_EUR	MAGIC1000G_FG_EUR	Fasting Glucose	ipsc-ppc_0_ENSG00000076554	VAR_8_81079607_C_T	5.11044e-08	0.410377	107	0.0193121	5.44742	0.538122	7.59801	3.055e-08	0.642	164365	1.32356e-05	5.53826	0.999412	11.6076	19.2057	0.155417
ipsc-ppc_0_ENSG00000076554 MAGIC1000G_FG_EUR	MAGIC1000G_FG_EUR	Fasting Glucose	ipsc-ppc_0_ENSG00000076554	VAR_8_81022189_T_C	7.7635e-05	0.495283	107	0.0186933	3.95159	0.546206	3.86946	2.244e-07	0.552	165515	1.22156e-05	5.1779	0.999457	9.63849	13.5079	0.000521216
ipsc-ppc_0_ENSG00000076554 MAGIC1000G_FG_EUR	MAGIC1000G_FG_EUR	Fasting Glucose	ipsc-ppc_0_ENSG00000076554	VAR_8_81051013_C_T	0.000113326	0.490566	107	0.0186982	3.86013	0.54614	3.67393	1.937e-07	0.557	165515	1.22426e-05	5.20528	0.999456	9.78168	13.4556	0.000494636
ipsc-ppc_0_ENSG00000076554 MAGIC1000G_FG_EUR	MAGIC1000G_FG_EUR	Fasting Glucose	ipsc-ppc_0_ENSG00000076554	VAR_8_81054703_A_G	5.21683e-05	0.476415	107	0.0187333	4.04569	0.545676	4.07124	3.475e-07	0.555	165515	1.22315e-05	5.09568	0.999457	9.217	13.2882	0.000418409
ipsc-ppc_0_ENSG00000076554 MAGIC1000G_FG_EUR	MAGIC1000G_FG_EUR	Fasting Glucose	ipsc-ppc_0_ENSG00000076554	VAR_8_81023141_G_A	7.7635e-05	0.495283	107	0.0186933	3.95159	0.546206	3.86946	2.598e-07	0.552	165514	1.22157e-05	5.15049	0.999457	9.49706	13.3665	0.000452474
ipsc-ppc_0_ENSG00000076554 MAGIC1000G_FG_EUR	MAGIC1000G_FG_EUR	Fasting Glucose	ipsc-ppc_0_ENSG00000076554	VAR_8_81049435_C_G	6.25483e-05	0.485849	107	0.0187066	4.00298	0.546029	3.9799	1.937e-07	0.557	165515	1.22426e-05	5.20528	0.999456	9.78168	13.7616	0.000671686
ipsc-ppc_0_ENSG00000076554 MAGIC1000G_FG_EUR	MAGIC1000G_FG_EUR	Fasting Glucose	ipsc-ppc_0_ENSG00000076554	VAR_8_81024107_G_A	7.7635e-05	0.495283	107	0.0186933	3.95159	0.546206	3.86946	2.598e-07	0.552	165515	1.22156e-05	5.15049	0.999457	9.49705	13.3665	0.000452472
ipsc-ppc_0_ENSG00000076554 MAGIC1000G_FG_EUR	MAGIC1000G_FG_EUR	Fasting Glucose	ipsc-ppc_0_ENSG00000076554	VAR_8_81076874_C_T	1.61007e-05	0.424528	107	0.0191274	4.31306	0.54051	4.6386	4.511e-09	0.521	165514	1.21049e-05	5.86427	0.999462	13.4215	18.0601	0.0494311
ipsc-ppc_0_ENSG00000076554 MAGIC1000G_FG_EUR	MAGIC1000G_FG_EUR	Fasting Glucose	ipsc-ppc_0_ENSG00000076554	VAR_8_81021933_C_T	7.7635e-05	0.495283	107	0.0186933	3.95159	0.546206	3.86946	1.307e-07	0.555	165515	1.22315e-05	5.27786	0.999457	10.1614	14.0309	0.000879294
ipsc-ppc_0_ENSG00000076554 MAGIC1000G_FG_EUR	MAGIC1000G_FG_EUR	Fasting Glucose	ipsc-ppc_0_ENSG00000076554	VAR_8_81090148_C_T	1.08713e-06	0.476415	107	0.0187333	4.87517	0.545676	6.09015	5.466e-07	0.587	165286	1.2478e-05	5.00919	0.999446	8.7901	14.8803	0.0020559
ipsc-ppc_0_ENSG00000076554 MAGIC1000G_FG_EUR	MAGIC1000G_FG_EUR	Fasting Glucose	ipsc-ppc_0_ENSG00000076554	VAR_8_81052359_C_T	5.21683e-05	0.476415	107	0.0187333	4.04569	0.545676	4.07124	1.44e-07	0.558	165515	1.22483e-05	5.26007	0.999456	10.0684	14.1397	0.000980332
ipsc-ppc_0_ENSG00000076554 MAGIC1000G_FG_EUR	MAGIC1000G_FG_EUR	Fasting Glucose	ipsc-ppc_0_ENSG00000076554	VAR_8_81031197_A_G	7.7635e-05	0.495283	107	0.0186933	3.95159	0.546206	3.86946	4.014e-07	0.553	163843	1.23455e-05	5.06829	0.999452	9.08249	12.9519	0.000298916
ipsc-ppc_0_ENSG00000076554 MAGIC1000G_FG_EUR	MAGIC1000G_FG_EUR	Fasting Glucose	ipsc-ppc_0_ENSG00000076554	VAR_8_81025305_T_C	7.7635e-05	0.495283	107	0.0186933	3.95159	0.546206	3.86946	3.475e-07	0.553	165515	1.22208e-05	5.09568	0.999457	9.21657	13.086	0.000341806
ipsc-ppc_0_ENSG00000076554 MAGIC1000G_FG_EUR	MAGIC1000G_FG_EUR	Fasting Glucose	ipsc-ppc_0_ENSG00000076554	VAR_8_81058344_A_G	5.21683e-05	0.476415	107	0.0187333	4.04569	0.545676	4.07124	4.633e-07	0.555	165287	1.22484e-05	5.04092	0.999456	8.94031	13.0116	0.000317276
ipsc-ppc_0_ENSG00000076554 MAGIC1000G_FG_EUR	MAGIC1000G_FG_EUR	Fasting Glucose	ipsc-ppc_0_ENSG00000076554	VAR_8_81057438_A_G	5.21683e-05	0.476415	107	0.0187333	4.04569	0.545676	4.07124	3.006e-07	0.555	165515	1.22315e-05	5.12307	0.999457	9.3569	13.4281	0.000481234
ipsc-ppc_0_ENSG00000076554 MAGIC1000G_FG_EUR	MAGIC1000G_FG_EUR	Fasting Glucose	ipsc-ppc_0_ENSG00000076554	VAR_8_81054070_A_G	5.21683e-05	0.476415	107	0.0187333	4.04569	0.545676	4.07124	1.937e-07	0.557	165515	1.22426e-05	5.20528	0.999456	9.78168	13.8529	0.000735931
ipsc-ppc_0_ENSG00000076554 MAGIC1000G_FG_EUR	MAGIC1000G_FG_EUR	Fasting Glucose	ipsc-ppc_0_ENSG00000076554	VAR_8_81020182_T_C	7.7635e-05	0.495283	107	0.0186933	3.95159	0.546206	3.86946	2.598e-07	0.552	165515	1.22156e-05	5.15049	0.999457	9.49705	13.3665	0.000452472
ipsc-ppc_0_ENSG00000076554 MAGIC1000G_FG_EUR	MAGIC1000G_FG_EUR	Fasting Glucose	ipsc-ppc_0_ENSG00000076554	VAR_8_81051273_G_C	6.25483e-05	0.485849	107	0.0187066	4.00298	0.546029	3.9799	2.244e-07	0.557	165515	1.22426e-05	5.1779	0.999456	9.63958	13.6195	0.00058271
ipsc-ppc_0_ENSG00000076554 MAGIC1000G_FG_EUR	MAGIC1000G_FG_EUR	Fasting Glucose	ipsc-ppc_0_ENSG00000076554	VAR_8_81026740_C_A	7.7635e-05	0.495283	107	0.0186933	3.95159	0.546206	3.86946	3.475e-07	0.553	165515	1.22208e-05	5.09568	0.999457	9.21657	13.086	0.000341806
ipsc-ppc_0_ENSG00000076554 MAGIC1000G_FG_EUR	MAGIC1000G_FG_EUR	Fasting Glucose	ipsc-ppc_0_ENSG00000076554	VAR_8_81047278_C_T	7.75103e-05	0.495283	107	0.0186933	3.95197	0.546206	3.87029	3.006e-07	0.555	165515	1.22315e-05	5.12307	0.999457	9.3569	13.2272	0.000393625
ipsc-ppc_0_ENSG00000076554 MAGIC1000G_FG_EUR	MAGIC1000G_FG_EUR	Fasting Glucose	ipsc-ppc_0_ENSG00000076554	VAR_8_81047275_G_A	7.75103e-05	0.5	107	0.0186916	3.95197	0.546228	3.87043	4.014e-07	0.557	165515	1.22426e-05	5.06829	0.999456	9.07836	12.9488	0.000297977
ipsc-ppc_0_ENSG00000076554 MAGIC1000G_FG_EUR	MAGIC1000G_FG_EUR	Fasting Glucose	ipsc-ppc_0_ENSG00000076554	VAR_8_81053648_C_T	5.21683e-05	0.476415	107	0.0187333	4.04569	0.545676	4.07124	3.475e-07	0.553	165515	1.22208e-05	5.09568	0.999457	9.21657	13.2878	0.000418229
ipsc-ppc_0_ENSG00000076554 MAGIC1000G_FG_EUR	MAGIC1000G_FG_EUR	Fasting Glucose	ipsc-ppc_0_ENSG00000076554	VAR_8_81051279_C_T	6.25483e-05	0.485849	107	0.0187066	4.00298	0.546029	3.9799	2.244e-07	0.557	165515	1.22426e-05	5.1779	0.999456	9.63958	13.6195	0.00058271
ipsc-ppc_0_ENSG00000076554 MAGIC1000G_FG_EUR	MAGIC1000G_FG_EUR	Fasting Glucose	ipsc-ppc_0_ENSG00000076554	VAR_8_81021546_T_C	7.7635e-05	0.495283	107	0.0186933	3.95159	0.546206	3.86946	2.598e-07	0.552	165515	1.22156e-05	5.15049	0.999457	9.49705	13.3665	0.000452472
GE_2_87 continuous-23104-both_sexes-irnt	continuous-23104-both_sexes-irnt	Body mass index (BMI)	ipsc-ppc_0_ENSG00000077380	VAR_2_172577276_A_T	3.78067e-15	0.226415	107	0.0266792	7.86199	0.45751	13.8338	1.203e-11	0.279	475578	5.22647e-06	6.77985	0.999768	18.794	32.6278	0.0139473
GE_2_87 continuous-23104-both_sexes-irnt	continuous-23104-both_sexes-irnt	Body mass index (BMI)	ipsc-ppc_0_ENSG00000077380	VAR_2_172579954_A_G	2.90717e-14	0.221698	107	0.0270817	7.60239	0.453796	12.8115	8.34e-12	0.2793	475578	5.22303e-06	6.83258	0.999768	19.1525	31.9639	0.0071813
GE_2_87 continuous-23104-both_sexes-irnt	continuous-23104-both_sexes-irnt	Body mass index (BMI)	ipsc-ppc_0_ENSG00000077380	VAR_2_172541609_T_G	8.2562e-14	0.231132	107	0.0262951	7.46617	0.461112	12.5429	2.575e-11	0.7208	475578	5.22418e-06	6.66903	0.999768	18.0487	30.5916	0.00182062
GE_2_87 continuous-23104-both_sexes-irnt	continuous-23104-both_sexes-irnt	Body mass index (BMI)	ipsc-ppc_0_ENSG00000077380	VAR_2_172574612_G_A	2.90717e-14	0.221698	107	0.0270817	7.60239	0.453796	12.8115	1.454e-11	0.2788	475578	5.22877e-06	6.75242	0.999768	18.6086	31.4201	0.00416888
GE_2_87 continuous-23104-both_sexes-irnt	continuous-23104-both_sexes-irnt	Body mass index (BMI)	ipsc-ppc_0_ENSG00000077380	VAR_2_172650382_G_A	3.78067e-15	0.226415	107	0.0266792	7.86199	0.45751	13.8338	2.758e-11	0.279	475578	5.22647e-06	6.65895	0.999768	17.9817	31.8155	0.00619078
GE_2_87 continuous-23104-both_sexes-irnt	continuous-23104-both_sexes-irnt	Body mass index (BMI)	ipsc-ppc_0_ENSG00000077380	VAR_2_172567713_G_A	3.78067e-15	0.226415	107	0.0266792	7.86199	0.45751	13.8338	1.295e-11	0.2789	475578	5.22762e-06	6.7692	0.999768	18.7219	32.5557	0.0129777
GE_2_87 continuous-23104-both_sexes-irnt	continuous-23104-both_sexes-irnt	Body mass index (BMI)	ipsc-ppc_0_ENSG00000077380	VAR_2_172573341_G_A	2.90717e-14	0.221698	107	0.0270817	7.60239	0.453796	12.8115	1.605e-11	0.2786	475578	5.23108e-06	6.73807	0.999768	18.5121	31.3236	0.0037853
GE_2_87 continuous-23104-both_sexes-irnt	continuous-23104-both_sexes-irnt	Body mass index (BMI)	ipsc-ppc_0_ENSG00000077380	VAR_2_172626611_C_G	3.78067e-15	0.226415	107	0.0266792	7.86199	0.45751	13.8338	3.115e-11	0.2802	475578	5.21277e-06	6.64103	0.999768	17.8613	31.6951	0.00548847
GE_2_87 continuous-23104-both_sexes-irnt	continuous-23104-both_sexes-irnt	Body mass index (BMI)	ipsc-ppc_0_ENSG00000077380	VAR_2_172637600_A_G	7.96295e-15	0.231132	107	0.0262951	7.76817	0.461112	13.6037	1.809e-11	0.2811	475578	5.20258e-06	6.72066	0.999769	18.3923	31.9959	0.00741456
GE_2_87 continuous-23104-both_sexes-irnt	continuous-23104-both_sexes-irnt	Body mass index (BMI)	ipsc-ppc_0_ENSG00000077380	VAR_2_172639448_G_T	3.78067e-15	0.226415	107	0.0266792	7.86199	0.45751	13.8338	2.411e-11	0.2804	475578	5.2105e-06	6.67868	0.999768	18.1118	31.9456	0.00705079
GE_2_87 continuous-23104-both_sexes-irnt	continuous-23104-both_sexes-irnt	Body mass index (BMI)	ipsc-ppc_0_ENSG00000077380	VAR_2_172664931_GTTA_G	3.78067e-15	0.226415	107	0.0266792	7.86199	0.45751	13.8338	4.094e-12	0.2795	475578	5.22074e-06	6.9339	0.999768	19.8495	33.6832	0.0400761
GE_2_87 continuous-23104-both_sexes-irnt	continuous-23104-both_sexes-irnt	Body mass index (BMI)	ipsc-ppc_0_ENSG00000077380	VAR_2_172532392_A_G	8.2562e-14	0.231132	107	0.0262951	7.46617	0.461112	12.5429	2.607e-11	0.7208	475578	5.22418e-06	6.66722	0.999768	18.0366	30.5796	0.00179875
GE_2_87 continuous-23104-both_sexes-irnt	continuous-23104-both_sexes-irnt	Body mass index (BMI)	ipsc-ppc_0_ENSG00000077380	VAR_2_172690180_T_C	3.78067e-15	0.226415	107	0.0266792	7.86199	0.45751	13.8338	5.509e-11	0.2853	475578	5.15612e-06	6.55649	0.999771	17.2982	31.132	0.0031252
GE_2_87 continuous-23104-both_sexes-irnt	continuous-23104-both_sexes-irnt	Body mass index (BMI)	ipsc-ppc_0_ENSG00000077380	VAR_2_172559926_CAG_C	3.78067e-15	0.226415	107	0.0266792	7.86199	0.45751	13.8338	1.579e-11	0.2781	475578	5.23685e-06	6.74045	0.999767	18.5286	32.3624	0.0106969
GE_2_87 continuous-23104-both_sexes-irnt	continuous-23104-both_sexes-irnt	Body mass index (BMI)	ipsc-ppc_0_ENSG00000077380	VAR_2_172635365_C_T	3.78067e-15	0.226415	107	0.0266792	7.86199	0.45751	13.8338	2.399e-11	0.2802	475578	5.21277e-06	6.67941	0.999768	18.1169	31.9507	0.00708684
GE_2_87 continuous-23104-both_sexes-irnt	continuous-23104-both_sexes-irnt	Body mass index (BMI)	ipsc-ppc_0_ENSG00000077380	VAR_2_172591963_A_G	3.78067e-15	0.226415	107	0.0266792	7.86199	0.45751	13.8338	4.494e-12	0.2782	475578	5.23569e-06	6.92071	0.999767	19.7595	33.5933	0.0366285
GE_2_87 continuous-23104-both_sexes-irnt	continuous-23104-both_sexes-irnt	Body mass index (BMI)	ipsc-ppc_0_ENSG00000077380	VAR_2_172627343_T_G	3.78067e-15	0.226415	107	0.0266792	7.86199	0.45751	13.8338	2.486e-11	0.2789	475578	5.22762e-06	6.67419	0.999768	18.0835	31.9172	0.00685366
GE_2_87 continuous-23104-both_sexes-irnt	continuous-23104-both_sexes-irnt	Body mass index (BMI)	ipsc-ppc_0_ENSG00000077380	VAR_2_172619770_A_G	3.78067e-15	0.226415	107	0.0266792	7.86199	0.45751	13.8338	1.093e-11	0.2796	475578	5.2196e-06	6.79369	0.999768	18.8872	32.721	0.0153106
GE_2_87 continuous-23104-both_sexes-irnt	continuous-23104-both_sexes-irnt	Body mass index (BMI)	ipsc-ppc_0_ENSG00000077380	VAR_2_172668682_A_G	3.78067e-15	0.226415	107	0.0266792	7.86199	0.45751	13.8338	1.406e-11	0.2788	475578	5.22877e-06	6.75729	0.999768	18.6415	32.4753	0.0119749
GE_2_87 continuous-23104-both_sexes-irnt	continuous-23104-both_sexes-irnt	Body mass index (BMI)	ipsc-ppc_0_ENSG00000077380	VAR_2_172558172_G_T	3.78067e-15	0.226415	107	0.0266792	7.86199	0.45751	13.8338	4.025e-12	0.2778	475578	5.24033e-06	6.9363	0.999767	19.868	33.7018	0.0408249
GE_2_87 continuous-23104-both_sexes-irnt	continuous-23104-both_sexes-irnt	Body mass index (BMI)	ipsc-ppc_0_ENSG00000077380	VAR_2_172626143_G_C	3.78067e-15	0.226415	107	0.0266792	7.86199	0.45751	13.8338	3.218e-11	0.2791	475578	5.22533e-06	6.63623	0.999768	17.8307	31.6645	0.00532285
GE_2_87 continuous-23104-both_sexes-irnt	continuous-23104-both_sexes-irnt	Body mass index (BMI)	ipsc-ppc_0_ENSG00000077380	VAR_2_172744421_T_C	1.92199e-14	0.226415	107	0.0266792	7.65574	0.45751	13.1016	4.16e-11	0.2778	475578	5.24033e-06	6.59826	0.999767	17.5809	30.6826	0.00199389
GE_2_87 continuous-23104-both_sexes-irnt	continuous-23104-both_sexes-irnt	Body mass index (BMI)	ipsc-ppc_0_ENSG00000077380	VAR_2_172596078_G_C	4.5986e-14	0.235849	107	0.0259282	7.54284	0.464605	12.9043	2.721e-11	0.283	475578	5.18135e-06	6.66093	0.99977	17.9907	30.895	0.00246585
GE_2_87 continuous-23104-both_sexes-irnt	continuous-23104-both_sexes-irnt	Body mass index (BMI)	ipsc-ppc_0_ENSG00000077380	VAR_2_172623914_T_C	3.78067e-15	0.226415	107	0.0266792	7.86199	0.45751	13.8338	2.29e-11	0.2793	475578	5.22303e-06	6.68623	0.999768	18.1634	31.9972	0.00742404
GE_2_87 continuous-23104-both_sexes-irnt	continuous-23104-both_sexes-irnt	Body mass index (BMI)	ipsc-ppc_0_ENSG00000077380	VAR_2_172588866_C_G	2.90717e-14	0.221698	107	0.0270817	7.60239	0.453796	12.8115	8.453e-12	0.2792	475578	5.22418e-06	6.83065	0.999768	19.1394	31.9509	0.00708802
GE_2_87 continuous-23104-both_sexes-irnt	continuous-23104-both_sexes-irnt	Body mass index (BMI)	ipsc-ppc_0_ENSG00000077380	VAR_2_172530949_T_C	8.2562e-14	0.231132	107	0.0262951	7.46617	0.461112	12.5429	3.052e-11	0.721	475578	5.22647e-06	6.64404	0.999768	17.8826	30.4256	0.00154201
GE_2_87 continuous-23104-both_sexes-irnt	continuous-23104-both_sexes-irnt	Body mass index (BMI)	ipsc-ppc_0_ENSG00000077380	VAR_2_172635697_T_C	7.96295e-15	0.231132	107	0.0262951	7.76817	0.461112	13.6037	2.519e-11	0.281	475578	5.20371e-06	6.67226	0.999769	18.0683	31.6719	0.00536275
GE_2_87 continuous-23104-both_sexes-irnt	continuous-23104-both_sexes-irnt	Body mass index (BMI)	ipsc-ppc_0_ENSG00000077380	VAR_2_172596308_T_C	4.5986e-14	0.235849	107	0.0259282	7.54284	0.464605	12.9043	2.528e-11	0.283	475578	5.18135e-06	6.67173	0.99977	18.0627	30.967	0.00264993
GE_2_87 continuous-23104-both_sexes-irnt	continuous-23104-both_sexes-irnt	Body mass index (BMI)	ipsc-ppc_0_ENSG00000077380	VAR_2_172567225_T_C	6.34939e-15	0.221698	107	0.0270817	7.79681	0.453796	13.4908	2.411e-11	0.2762	475578	5.25903e-06	6.67868	0.999766	18.1164	31.6072	0.00502659
GE_2_87 continuous-23104-both_sexes-irnt	continuous-23104-both_sexes-irnt	Body mass index (BMI)	ipsc-ppc_0_ENSG00000077380	VAR_2_172721808_C_A	1.09861e-14	0.226415	107	0.0266792	7.72729	0.45751	13.3534	6.405e-11	0.2673	475578	5.36813e-06	6.53397	0.999761	17.1708	30.5242	0.00170182
GE_2_87 continuous-23104-both_sexes-irnt	continuous-23104-both_sexes-irnt	Body mass index (BMI)	ipsc-ppc_0_ENSG00000077380	VAR_2_172706033_TTGTC_T	3.78067e-15	0.226415	107	0.0266792	7.86199	0.45751	13.8338	1.245e-11	0.2786	475578	5.23108e-06	6.77489	0.999768	18.7608	32.5946	0.0134922
GE_2_87 continuous-23104-both_sexes-irnt	continuous-23104-both_sexes-irnt	Body mass index (BMI)	ipsc-ppc_0_ENSG00000077380	VAR_2_172615870_A_G	7.96295e-15	0.231132	107	0.0262951	7.76817	0.461112	13.6037	1.091e-11	0.2815	475578	5.19808e-06	6.79396	0.999769	18.887	32.4906	0.0121602
GE_2_87 continuous-23104-both_sexes-irnt	continuous-23104-both_sexes-irnt	Body mass index (BMI)	ipsc-ppc_0_ENSG00000077380	VAR_2_172534884_T_C	8.2562e-14	0.231132	107	0.0262951	7.46617	0.461112	12.5429	3.014e-11	0.7209	475578	5.22533e-06	6.64589	0.999768	17.8948	30.4377	0.00156086
GE_2_87 continuous-23104-both_sexes-irnt	continuous-23104-both_sexes-irnt	Body mass index (BMI)	ipsc-ppc_0_ENSG00000077380	VAR_2_172588982_C_T	2.90717e-14	0.221698	107	0.0270817	7.60239	0.453796	12.8115	1.655e-11	0.2789	475578	5.22762e-06	6.73361	0.999768	18.4817	31.2932	0.0036721
GE_2_87 continuous-23104-both_sexes-irnt	continuous-23104-both_sexes-irnt	Body mass index (BMI)	ipsc-ppc_0_ENSG00000077380	VAR_2_172585885_T_G	2.90717e-14	0.221698	107	0.0270817	7.60239	0.453796	12.8115	6.894e-12	0.2792	475578	5.22418e-06	6.85984	0.999768	19.3391	32.1506	0.00865495
GE_2_87 continuous-23104-both_sexes-irnt	continuous-23104-both_sexes-irnt	Body mass index (BMI)	ipsc-ppc_0_ENSG00000077380	VAR_2_172560729_A_C	1.20466e-14	0.226415	107	0.0266792	7.71554	0.45751	13.3119	1.395e-11	0.721	475578	5.22647e-06	6.75842	0.999768	18.649	31.9609	0.00715937
GE_2_87 continuous-23104-both_sexes-irnt	continuous-23104-both_sexes-irnt	Body mass index (BMI)	ipsc-ppc_0_ENSG00000077380	VAR_2_172588094_G_A	2.90717e-14	0.221698	107	0.0270817	7.60239	0.453796	12.8115	1.713e-11	0.2789	475578	5.22762e-06	6.7286	0.999768	18.448	31.2595	0.00355033
GE_2_87 continuous-23104-both_sexes-irnt	continuous-23104-both_sexes-irnt	Body mass index (BMI)	ipsc-ppc_0_ENSG00000077380	VAR_2_172677459_G_A	3.78067e-15	0.228571	107	0.0265014	7.86199	0.45917	13.8836	1.677e-11	0.2789	475578	5.22762e-06	6.73169	0.999768	18.4688	32.3524	0.0105899
GE_2_87 continuous-23104-both_sexes-irnt	continuous-23104-both_sexes-irnt	Body mass index (BMI)	ipsc-ppc_0_ENSG00000077380	VAR_2_172646765_A_C	7.96295e-15	0.231132	107	0.0262951	7.76817	0.461112	13.6037	2.595e-11	0.2815	475578	5.19808e-06	6.66789	0.999769	18.0387	31.6423	0.00520621
GE_2_87 continuous-23104-both_sexes-irnt	continuous-23104-both_sexes-irnt	Body mass index (BMI)	ipsc-ppc_0_ENSG00000077380	VAR_2_172689068_C_T	3.78067e-15	0.226415	107	0.0266792	7.86199	0.45751	13.8338	1.467e-11	0.279	475578	5.22647e-06	6.75113	0.999768	18.5997	32.4335	0.0114846
GE_2_87 continuous-23104-both_sexes-irnt	continuous-23104-both_sexes-irnt	Body mass index (BMI)	ipsc-ppc_0_ENSG00000077380	VAR_2_172635896_GAGAA_G	3.78067e-15	0.226415	107	0.0266792	7.86199	0.45751	13.8338	1.807e-11	0.2791	475578	5.22533e-06	6.72082	0.999768	18.3955	32.2293	0.00936348
GE_2_87 continuous-23104-both_sexes-irnt	continuous-23104-both_sexes-irnt	Body mass index (BMI)	ipsc-ppc_0_ENSG00000077380	VAR_2_172663256_T_C	7.96295e-15	0.231132	107	0.0262951	7.76817	0.461112	13.6037	9.131e-12	0.2791	475578	5.22533e-06	6.81958	0.999768	19.0639	32.6676	0.0145138
GE_2_87 continuous-23104-both_sexes-irnt	continuous-23104-both_sexes-irnt	Body mass index (BMI)	ipsc-ppc_0_ENSG00000077380	VAR_2_172535337_T_C	8.2562e-14	0.231132	107	0.0262951	7.46617	0.461112	12.5429	2.679e-11	0.7208	475578	5.22418e-06	6.66322	0.999768	18.01	30.5529	0.00175142
GE_2_87 continuous-23104-both_sexes-irnt	continuous-23104-both_sexes-irnt	Body mass index (BMI)	ipsc-ppc_0_ENSG00000077380	VAR_2_172549248_A_G	2.41568e-14	0.231132	107	0.0262951	7.62631	0.461112	13.1002	1.344e-11	0.7195	475578	5.20936e-06	6.76382	0.999769	18.6838	31.784	0.00599849
GE_2_87 continuous-23104-both_sexes-irnt	continuous-23104-both_sexes-irnt	Body mass index (BMI)	ipsc-ppc_0_ENSG00000077380	VAR_2_172671094_A_G	3.78067e-15	0.226415	107	0.0266792	7.86199	0.45751	13.8338	1.364e-11	0.279	475578	5.22647e-06	6.76168	0.999768	18.671	32.5048	0.0123331
GE_2_87 continuous-23104-both_sexes-irnt	continuous-23104-both_sexes-irnt	Body mass index (BMI)	ipsc-ppc_0_ENSG00000077380	VAR_2_172640623_A_G	3.78067e-15	0.226415	107	0.0266792	7.86199	0.45751	13.8338	2.162e-11	0.2806	475578	5.20823e-06	6.69464	0.999769	18.2183	32.0521	0.00784297
GE_2_87 continuous-23104-both_sexes-irnt	continuous-23104-both_sexes-irnt	Body mass index (BMI)	ipsc-ppc_0_ENSG00000077380	VAR_2_172620151_G_C	3.78067e-15	0.226415	107	0.0266792	7.86199	0.45751	13.8338	1.022e-11	0.279	475578	5.22647e-06	6.80337	0.999768	18.9537	32.7874	0.0163623
GE_2_87 continuous-23104-both_sexes-irnt	continuous-23104-both_sexes-irnt	Body mass index (BMI)	ipsc-ppc_0_ENSG00000077380	VAR_2_172704291_A_C	3.78067e-15	0.226415	107	0.0266792	7.86199	0.45751	13.8338	2.211e-11	0.2778	475578	5.24033e-06	6.69136	0.999767	18.1994	32.0332	0.00769616
GE_2_87 continuous-23104-both_sexes-irnt	continuous-23104-both_sexes-irnt	Body mass index (BMI)	ipsc-ppc_0_ENSG00000077380	VAR_2_172655097_T_C	3.78067e-15	0.226415	107	0.0266792	7.86199	0.45751	13.8338	1.684e-11	0.2795	475578	5.22074e-06	6.73109	0.999768	18.4641	32.2979	0.0100282
GE_2_87 continuous-23104-both_sexes-irnt	continuous-23104-both_sexes-irnt	Body mass index (BMI)	ipsc-ppc_0_ENSG00000077380	VAR_2_172577116_T_C	2.90717e-14	0.221698	107	0.0270817	7.60239	0.453796	12.8115	9.788e-12	0.2805	475578	5.20936e-06	6.80959	0.999769	18.9943	31.8058	0.00613106
GE_2_87 continuous-23104-both_sexes-irnt	continuous-23104-both_sexes-irnt	Body mass index (BMI)	ipsc-ppc_0_ENSG00000077380	VAR_2_172549630_T_A	2.41568e-14	0.231132	107	0.0262951	7.62631	0.461112	13.1002	1.412e-11	0.7196	475578	5.2105e-06	6.75667	0.999768	18.6356	31.7357	0.00571609
GE_2_87 continuous-23104-both_sexes-irnt	continuous-23104-both_sexes-irnt	Body mass index (BMI)	ipsc-ppc_0_ENSG00000077380	VAR_2_172668715_T_G	3.78067e-15	0.226415	107	0.0266792	7.86199	0.45751	13.8338	1.317e-11	0.2791	475578	5.22533e-06	6.76676	0.999768	18.7052	32.539	0.0127626
GE_2_87 continuous-23104-both_sexes-irnt	continuous-23104-both_sexes-irnt	Body mass index (BMI)	ipsc-ppc_0_ENSG00000077380	VAR_2_172638720_C_T	3.78067e-15	0.226415	107	0.0266792	7.86199	0.45751	13.8338	1.37e-11	0.2776	475578	5.24265e-06	6.76104	0.999767	18.6682	32.502	0.012299
GE_2_87 continuous-23104-both_sexes-irnt	continuous-23104-both_sexes-irnt	Body mass index (BMI)	ipsc-ppc_0_ENSG00000077380	VAR_2_172614207_G_T	3.78067e-15	0.226415	107	0.0266792	7.86199	0.45751	13.8338	1.086e-11	0.2777	475578	5.24149e-06	6.79462	0.999767	18.8956	32.7294	0.0154392
GE_2_87 continuous-23104-both_sexes-irnt	continuous-23104-both_sexes-irnt	Body mass index (BMI)	ipsc-ppc_0_ENSG00000077380	VAR_2_172605399_G_A	3.78067e-15	0.226415	107	0.0266792	7.86199	0.45751	13.8338	9.221e-12	0.2776	475578	5.24265e-06	6.81817	0.999767	19.0559	32.8897	0.0181244
GE_2_87 continuous-23104-both_sexes-irnt	continuous-23104-both_sexes-irnt	Body mass index (BMI)	ipsc-ppc_0_ENSG00000077380	VAR_2_172627116_AAAG_A	3.78067e-15	0.226415	107	0.0266792	7.86199	0.45751	13.8338	1.304e-11	0.2794	475578	5.22189e-06	6.76819	0.999768	18.7146	32.5484	0.012883
GE_2_87 continuous-23104-both_sexes-irnt	continuous-23104-both_sexes-irnt	Body mass index (BMI)	ipsc-ppc_0_ENSG00000077380	VAR_2_172629278_T_TA	3.78067e-15	0.226415	107	0.0266792	7.86199	0.45751	13.8338	2.06e-11	0.2792	475578	5.22418e-06	6.70171	0.999768	18.2671	32.1009	0.00823534
GE_2_87 continuous-23104-both_sexes-irnt	continuous-23104-both_sexes-irnt	Body mass index (BMI)	ipsc-ppc_0_ENSG00000077380	VAR_2_172649826_A_G	7.96295e-15	0.231132	107	0.0262951	7.76817	0.461112	13.6037	2.4e-11	0.2806	475578	5.20823e-06	6.67935	0.999769	18.1161	31.7197	0.00562527
GE_2_87 continuous-23104-both_sexes-irnt	continuous-23104-both_sexes-irnt	Body mass index (BMI)	ipsc-ppc_0_ENSG00000077380	VAR_2_172608956_T_G	7.96295e-15	0.231132	107	0.0262951	7.76817	0.461112	13.6037	2.522e-11	0.2813	475578	5.20033e-06	6.67208	0.999769	18.0668	31.6705	0.00535479
GE_2_87 continuous-23104-both_sexes-irnt	continuous-23104-both_sexes-irnt	Body mass index (BMI)	ipsc-ppc_0_ENSG00000077380	VAR_2_172620152_T_C	3.78067e-15	0.226415	107	0.0266792	7.86199	0.45751	13.8338	1.022e-11	0.279	475578	5.22647e-06	6.80337	0.999768	18.9537	32.7874	0.0163623
GE_2_87 continuous-23104-both_sexes-irnt	continuous-23104-both_sexes-irnt	Body mass index (BMI)	ipsc-ppc_0_ENSG00000077380	VAR_2_172569587_G_C	7.96295e-15	0.231132	107	0.0262951	7.76817	0.461112	13.6037	7.527e-12	0.2809	475578	5.20484e-06	6.84727	0.999769	19.2512	32.8549	0.0175034
GE_2_87 continuous-23104-both_sexes-irnt	continuous-23104-both_sexes-irnt	Body mass index (BMI)	ipsc-ppc_0_ENSG00000077380	VAR_2_172585595_G_A	2.90717e-14	0.221698	107	0.0270817	7.60239	0.453796	12.8115	9.023e-12	0.2791	475578	5.22533e-06	6.82128	0.999768	19.0756	31.8871	0.00664984
GE_2_87 continuous-23104-both_sexes-irnt	continuous-23104-both_sexes-irnt	Body mass index (BMI)	ipsc-ppc_0_ENSG00000077380	VAR_2_172564021_A_T	3.78067e-15	0.226415	107	0.0266792	7.86199	0.45751	13.8338	5.242e-12	0.2794	475578	5.22189e-06	6.89886	0.999768	19.6073	33.4411	0.0314575
GE_2_87 continuous-23104-both_sexes-irnt	continuous-23104-both_sexes-irnt	Body mass index (BMI)	ipsc-ppc_0_ENSG00000077380	VAR_2_172575186_G_A	2.99384e-14	0.216981	107	0.0275038	7.59859	0.449966	12.6913	1.27e-11	0.2771	475578	5.24848e-06	6.77202	0.999767	18.743	31.4343	0.00422832
GE_2_87 continuous-23104-both_sexes-irnt	continuous-23104-both_sexes-irnt	Body mass index (BMI)	ipsc-ppc_0_ENSG00000077380	VAR_2_172575012_T_C	2.90717e-14	0.221698	107	0.0270817	7.60239	0.453796	12.8115	1.505e-11	0.2804	475578	5.2105e-06	6.74742	0.999768	18.5731	31.3846	0.00402354
GE_2_87 continuous-23104-both_sexes-irnt	continuous-23104-both_sexes-irnt	Body mass index (BMI)	ipsc-ppc_0_ENSG00000077380	VAR_2_172641045_C_G	3.78067e-15	0.226415	107	0.0266792	7.86199	0.45751	13.8338	2.852e-11	0.2791	475578	5.22533e-06	6.65402	0.999768	17.9488	31.7826	0.00599038
GE_2_87 continuous-23104-both_sexes-irnt	continuous-23104-both_sexes-irnt	Body mass index (BMI)	ipsc-ppc_0_ENSG00000077380	VAR_2_172671205_CATA_C	3.78067e-15	0.226415	107	0.0266792	7.86199	0.45751	13.8338	2e-11	0.2789	475578	5.22762e-06	6.70602	0.999768	18.2964	32.1302	0.00847987
GE_2_87 continuous-23104-both_sexes-irnt	continuous-23104-both_sexes-irnt	Body mass index (BMI)	ipsc-ppc_0_ENSG00000077380	VAR_2_172660971_A_G	7.96295e-15	0.231132	107	0.0262951	7.76817	0.461112	13.6037	6.865e-12	0.2793	475578	5.22303e-06	6.86044	0.999768	19.3431	32.9468	0.0191886
GE_2_87 continuous-23104-both_sexes-irnt	continuous-23104-both_sexes-irnt	Body mass index (BMI)	ipsc-ppc_0_ENSG00000077380	VAR_2_172634228_G_A	3.78067e-15	0.226415	107	0.0266792	7.86199	0.45751	13.8338	2.095e-11	0.279	475578	5.22647e-06	6.69924	0.999768	18.2508	32.0846	0.00810241
GE_2_87 continuous-23104-both_sexes-irnt	continuous-23104-both_sexes-irnt	Body mass index (BMI)	ipsc-ppc_0_ENSG00000077380	VAR_2_172659281_G_A	3.78067e-15	0.226415	107	0.0266792	7.86199	0.45751	13.8338	7.049e-12	0.2776	475578	5.24265e-06	6.85666	0.999767	19.3191	33.1528	0.0235797
GE_2_87 continuous-23104-both_sexes-irnt	continuous-23104-both_sexes-irnt	Body mass index (BMI)	ipsc-ppc_0_ENSG00000077380	VAR_2_172735329_C_T	3.78067e-15	0.226415	107	0.0266792	7.86199	0.45751	13.8338	3.855e-11	0.2792	475578	5.22418e-06	6.60955	0.999768	17.6539	31.4877	0.00446021
GE_2_87 continuous-23104-both_sexes-irnt	continuous-23104-both_sexes-irnt	Body mass index (BMI)	ipsc-ppc_0_ENSG00000077380	VAR_2_172607294_C_T	3.78067e-15	0.226415	107	0.0266792	7.86199	0.45751	13.8338	1.752e-11	0.2789	475578	5.22762e-06	6.72533	0.999768	18.426	32.2598	0.00965325
GE_2_87 continuous-23104-both_sexes-irnt	continuous-23104-both_sexes-irnt	Body mass index (BMI)	ipsc-ppc_0_ENSG00000077380	VAR_2_172642057_C_T	3.78067e-15	0.226415	107	0.0266792	7.86199	0.45751	13.8338	2.752e-11	0.2789	475578	5.22762e-06	6.65927	0.999768	17.984	31.8178	0.00620466
GE_2_87 continuous-23104-both_sexes-irnt	continuous-23104-both_sexes-irnt	Body mass index (BMI)	ipsc-ppc_0_ENSG00000077380	VAR_2_172616423_G_A	1.99036e-16	0.231132	107	0.0262951	8.22266	0.461112	15.2793	2.146e-10	0.2951	475578	5.05419e-06	6.35051	0.999775	15.9593	31.2386	0.00347689
GE_2_87 continuous-23104-both_sexes-irnt	continuous-23104-both_sexes-irnt	Body mass index (BMI)	ipsc-ppc_0_ENSG00000077380	VAR_2_172588865_C_G	2.90717e-14	0.221698	107	0.0270817	7.60239	0.453796	12.8115	7.588e-12	0.2792	475578	5.22418e-06	6.84612	0.999768	19.2451	32.0566	0.00787868
GE_2_87 continuous-23104-both_sexes-irnt	continuous-23104-both_sexes-irnt	Body mass index (BMI)	ipsc-ppc_0_ENSG00000077380	VAR_2_172552765_A_T	3.78067e-15	0.226415	107	0.0266792	7.86199	0.45751	13.8338	3.463e-12	0.2782	475578	5.23569e-06	6.95753	0.999767	20.015	33.8487	0.0472886
GE_2_87 continuous-23104-both_sexes-irnt	continuous-23104-both_sexes-irnt	Body mass index (BMI)	ipsc-ppc_0_ENSG00000077380	VAR_2_172620150_T_A	3.78067e-15	0.226415	107	0.0266792	7.86199	0.45751	13.8338	1.022e-11	0.279	475578	5.22647e-06	6.80337	0.999768	18.9537	32.7874	0.0163623
GE_2_87 continuous-23104-both_sexes-irnt	continuous-23104-both_sexes-irnt	Body mass index (BMI)	ipsc-ppc_0_ENSG00000077380	VAR_2_172690265_C_G	3.78067e-15	0.226415	107	0.0266792	7.86199	0.45751	13.8338	3.513e-11	0.2838	475578	5.17251e-06	6.62329	0.99977	17.7398	31.5736	0.00486062
GE_2_87 continuous-23104-both_sexes-irnt	continuous-23104-both_sexes-irnt	Body mass index (BMI)	ipsc-ppc_0_ENSG00000077380	VAR_2_172537350_A_C	8.2562e-14	0.231132	107	0.0262951	7.46617	0.461112	12.5429	2.92e-11	0.7208	475578	5.22418e-06	6.65055	0.999768	17.9257	30.4686	0.00160984
GE_2_87 continuous-23104-both_sexes-irnt	continuous-23104-both_sexes-irnt	Body mass index (BMI)	ipsc-ppc_0_ENSG00000077380	VAR_2_172594197_T_C	3.21969e-14	0.231132	107	0.0262951	7.58917	0.461112	12.9699	1.598e-11	0.2799	475578	5.21618e-06	6.73871	0.999768	18.515	31.4848	0.00444759
GE_2_87 continuous-23104-both_sexes-irnt	continuous-23104-both_sexes-irnt	Body mass index (BMI)	ipsc-ppc_0_ENSG00000077380	VAR_2_172634983_A_C	4.27499e-15	0.221698	107	0.0270817	7.84659	0.453796	13.6675	6.453e-12	0.2775	475578	5.24382e-06	6.86927	0.999767	19.4057	33.0732	0.0217752
GE_2_87 continuous-23104-both_sexes-irnt	continuous-23104-both_sexes-irnt	Body mass index (BMI)	ipsc-ppc_0_ENSG00000077380	VAR_2_172586651_C_G	3.78067e-15	0.226415	107	0.0266792	7.86199	0.45751	13.8338	5.94e-12	0.2777	475578	5.24149e-06	6.88108	0.999767	19.4867	33.3205	0.0278824
GE_2_87 continuous-23104-both_sexes-irnt	continuous-23104-both_sexes-irnt	Body mass index (BMI)	ipsc-ppc_0_ENSG00000077380	VAR_2_172663394_C_T	3.78067e-15	0.226415	107	0.0266792	7.86199	0.45751	13.8338	5.874e-12	0.2781	475578	5.23685e-06	6.88267	0.999767	19.4972	33.331	0.028177
GE_2_87 continuous-23104-both_sexes-irnt	continuous-23104-both_sexes-irnt	Body mass index (BMI)	ipsc-ppc_0_ENSG00000077380	VAR_2_172563922_G_A	3.78067e-15	0.226415	107	0.0266792	7.86199	0.45751	13.8338	4.912e-12	0.2792	475578	5.22418e-06	6.9081	0.999768	19.6713	33.505	0.0335345
GE_2_87 continuous-23104-both_sexes-irnt	continuous-23104-both_sexes-irnt	Body mass index (BMI)	ipsc-ppc_0_ENSG00000077380	VAR_2_172591944_T_C	3.78067e-15	0.226415	107	0.0266792	7.86199	0.45751	13.8338	6.568e-12	0.2794	475578	5.22189e-06	6.86675	0.999768	19.3864	33.2201	0.0252208
GE_2_87 continuous-23104-both_sexes-irnt	continuous-23104-both_sexes-irnt	Body mass index (BMI)	ipsc-ppc_0_ENSG00000077380	VAR_2_172659852_G_A	3.78067e-15	0.226415	107	0.0266792	7.86199	0.45751	13.8338	6.937e-12	0.2782	475578	5.23569e-06	6.85895	0.999767	19.3341	33.1679	0.0239369
GE_2_87 continuous-23104-both_sexes-irnt	continuous-23104-both_sexes-irnt	Body mass index (BMI)	ipsc-ppc_0_ENSG00000077380	VAR_2_172552343_G_GT	3.78067e-15	0.226415	107	0.0266792	7.86199	0.45751	13.8338	6.161e-12	0.2782	475578	5.23569e-06	6.87588	0.999767	19.4503	33.2841	0.0268873
GE_10_44 biomarkers-30690-both_sexes-irnt	biomarkers-30690-both_sexes-irnt	Cholesterol	ipsc-ppc_0_ENSG00000095485	VAR_10_101983413_G_A	3.93648e-10	0.268868	107	0.0237712	6.25653	0.486263	9.18415	1.273e-16	0.4311	461507	4.41751e-06	8.27608	0.999804	29.9721	39.1562	0.0543853
GE_10_44 biomarkers-30690-both_sexes-irnt	biomarkers-30690-both_sexes-irnt	Cholesterol	ipsc-ppc_0_ENSG00000095485	VAR_10_101998414_T_C	3.93648e-10	0.268868	107	0.0237712	6.25653	0.486263	9.18415	1.42e-16	0.4307	461507	4.41851e-06	8.26305	0.999804	29.8644	39.0486	0.0488365
GE_10_44 biomarkers-30690-both_sexes-irnt	biomarkers-30690-both_sexes-irnt	Cholesterol	ipsc-ppc_0_ENSG00000095485	VAR_10_102024258_C_T	3.93648e-10	0.268868	107	0.0237712	6.25653	0.486263	9.18415	1.291e-16	0.4302	461507	4.41976e-06	8.2744	0.999804	29.9585	39.1426	0.0536511
GE_10_44 biomarkers-30690-both_sexes-irnt	biomarkers-30690-both_sexes-irnt	Cholesterol	ipsc-ppc_0_ENSG00000095485	VAR_10_102003906_G_C	3.93648e-10	0.268868	107	0.0237712	6.25653	0.486263	9.18415	1.311e-16	0.4305	461507	4.41901e-06	8.27257	0.999804	29.9432	39.1274	0.0528398
GE_10_44 biomarkers-30690-both_sexes-irnt	biomarkers-30690-both_sexes-irnt	Cholesterol	ipsc-ppc_0_ENSG00000095485	VAR_10_101993561_CAG_C	3.93648e-10	0.268868	107	0.0237712	6.25653	0.486263	9.18415	6.686e-17	0.4315	461507	4.41652e-06	8.35245	0.999804	30.6068	39.791	0.102603
GE_10_44 biomarkers-30690-both_sexes-irnt	biomarkers-30690-both_sexes-irnt	Cholesterol	ipsc-ppc_0_ENSG00000095485	VAR_10_102000701_C_T	3.93648e-10	0.268868	107	0.0237712	6.25653	0.486263	9.18415	1.373e-16	0.4305	461507	4.41901e-06	8.26706	0.999804	29.8977	39.0818	0.0504869
GE_10_44 biomarkers-30690-both_sexes-irnt	biomarkers-30690-both_sexes-irnt	Cholesterol	ipsc-ppc_0_ENSG00000095485	VAR_10_101999746_G_A	3.93648e-10	0.268868	107	0.0237712	6.25653	0.486263	9.18415	1.642e-16	0.4307	461507	4.41851e-06	8.2457	0.999804	29.7213	38.9054	0.0423214
GE_10_44 biomarkers-30690-both_sexes-irnt	biomarkers-30690-both_sexes-irnt	Cholesterol	ipsc-ppc_0_ENSG00000095485	VAR_10_102039187_T_G	3.93648e-10	0.268868	107	0.0237712	6.25653	0.486263	9.18415	1.848e-16	0.4306	461507	4.41876e-06	8.23155	0.999804	29.6048	38.7889	0.0376685
GE_10_44 biomarkers-30690-both_sexes-irnt	biomarkers-30690-both_sexes-irnt	Cholesterol	ipsc-ppc_0_ENSG00000095485	VAR_10_101996360_C_T	3.93648e-10	0.268868	107	0.0237712	6.25653	0.486263	9.18415	1.086e-16	0.431	461507	4.41776e-06	8.29498	0.999804	30.1287	39.3129	0.0636084
GE_10_44 biomarkers-30690-both_sexes-irnt	biomarkers-30690-both_sexes-irnt	Cholesterol	ipsc-ppc_0_ENSG00000095485	VAR_10_101981153_C_T	3.93648e-10	0.268868	107	0.0237712	6.25653	0.486263	9.18415	7.24e-17	0.4312	461507	4.41726e-06	8.34305	0.999804	30.5284	39.7126	0.094865
GE_10_44 biomarkers-30690-both_sexes-irnt	biomarkers-30690-both_sexes-irnt	Cholesterol	ipsc-ppc_0_ENSG00000095485	VAR_10_101983816_G_A	3.93648e-10	0.268868	107	0.0237712	6.25653	0.486263	9.18415	1.335e-16	0.431	461507	4.41776e-06	8.27041	0.999804	29.9252	39.1094	0.051896
GE_10_44 biomarkers-30690-both_sexes-irnt	biomarkers-30690-both_sexes-irnt	Cholesterol	ipsc-ppc_0_ENSG00000095485	VAR_10_102026559_G_C	3.93648e-10	0.268868	107	0.0237712	6.25653	0.486263	9.18415	1.376e-16	0.4302	461507	4.41976e-06	8.2668	0.999804	29.8956	39.0798	0.0503826
GE_10_44 biomarkers-30690-both_sexes-irnt	biomarkers-30690-both_sexes-irnt	Cholesterol	ipsc-ppc_0_ENSG00000095485	VAR_10_101976501_G_C	3.93648e-10	0.268868	107	0.0237712	6.25653	0.486263	9.18415	8.551e-17	0.4312	461507	4.41726e-06	8.32335	0.999804	30.3643	39.5485	0.0805083
GE_10_44 biomarkers-30690-both_sexes-irnt	biomarkers-30690-both_sexes-irnt	Cholesterol	ipsc-ppc_0_ENSG00000095485	VAR_10_102027407_C_T	3.93648e-10	0.268868	107	0.0237712	6.25653	0.486263	9.18415	1.003e-16	0.4302	461507	4.41976e-06	8.30443	0.999804	30.2073	39.3915	0.0688102
GE_10_44 biomarkers-30690-both_sexes-irnt	biomarkers-30690-both_sexes-irnt	Cholesterol	ipsc-ppc_0_ENSG00000095485	VAR_10_101953705_A_C	1.29523e-09	0.278302	107	0.0232656	6.06799	0.491636	8.71285	9.811e-17	0.4306	461507	4.41876e-06	8.30705	0.999804	30.229	38.9418	0.0438905
GE_10_44 biomarkers-30690-both_sexes-irnt	biomarkers-30690-both_sexes-irnt	Cholesterol	ipsc-ppc_0_ENSG00000095485	VAR_10_101967410_G_A	3.93648e-10	0.268868	107	0.0237712	6.25653	0.486263	9.18415	1.946e-16	0.4304	461507	4.41926e-06	8.22536	0.999804	29.5539	38.7381	0.0358
GE_10_44 biomarkers-30690-both_sexes-irnt	biomarkers-30690-both_sexes-irnt	Cholesterol	ipsc-ppc_0_ENSG00000095485	VAR_10_101934235_C_T	1.29523e-09	0.278302	107	0.0232656	6.06799	0.491636	8.71285	3.472e-16	0.4273	461507	4.42723e-06	8.15569	0.999803	28.9842	37.6971	0.0126412
GE_10_44 biomarkers-30690-both_sexes-irnt	biomarkers-30690-both_sexes-irnt	Cholesterol	ipsc-ppc_0_ENSG00000095485	VAR_10_101987467_T_C	3.93648e-10	0.268868	107	0.0237712	6.25653	0.486263	9.18415	1.299e-16	0.4306	461507	4.41876e-06	8.27367	0.999804	29.9523	39.1364	0.0533194
GE_10_44 biomarkers-30760-both_sexes-irnt	biomarkers-30760-both_sexes-irnt	HDL cholesterol	ipsc-ppc_0_ENSG00000095485	VAR_10_101953705_A_C	1.29523e-09	0.278302	107	0.0232656	6.06799	0.491636	8.71285	4.786e-12	0.4304	422405	4.82835e-06	6.91178	0.999785	19.6578	28.3706	0.0240327
GE_10_44 biomarkers-30760-both_sexes-irnt	biomarkers-30760-both_sexes-irnt	HDL cholesterol	ipsc-ppc_0_ENSG00000095485	VAR_10_101976501_G_C	3.93648e-10	0.268868	107	0.0237712	6.25653	0.486263	9.18415	3.343e-12	0.431	422405	4.82671e-06	6.96249	0.999786	20.0093	29.1935	0.0547223
GE_10_44 biomarkers-30760-both_sexes-irnt	biomarkers-30760-both_sexes-irnt	HDL cholesterol	ipsc-ppc_0_ENSG00000095485	VAR_10_102003906_G_C	3.93648e-10	0.268868	107	0.0237712	6.25653	0.486263	9.18415	4.885e-12	0.4303	422405	4.82862e-06	6.90888	0.999785	19.6377	28.8219	0.0377386
GE_10_44 biomarkers-30760-both_sexes-irnt	biomarkers-30760-both_sexes-irnt	HDL cholesterol	ipsc-ppc_0_ENSG00000095485	VAR_10_102000701_C_T	3.93648e-10	0.268868	107	0.0237712	6.25653	0.486263	9.18415	5.075e-12	0.4303	422405	4.82862e-06	6.90346	0.999785	19.6003	28.7845	0.0363535
GE_10_44 biomarkers-30760-both_sexes-irnt	biomarkers-30760-both_sexes-irnt	HDL cholesterol	ipsc-ppc_0_ENSG00000095485	VAR_10_102027407_C_T	3.93648e-10	0.268868	107	0.0237712	6.25653	0.486263	9.18415	1.003e-12	0.43	422405	4.82945e-06	7.13009	0.999785	21.1903	30.3744	0.178263
GE_10_44 biomarkers-30760-both_sexes-irnt	biomarkers-30760-both_sexes-irnt	HDL cholesterol	ipsc-ppc_0_ENSG00000095485	VAR_10_101912194_C_T	5.21885e-05	0.349057	107	0.0205659	4.0456	0.522456	3.90594	1.123e-13	0.4825	422405	4.7406e-06	7.42556	0.999789	23.331	27.237	0.00773527
GE_10_44 biomarkers-30760-both_sexes-irnt	biomarkers-30760-both_sexes-irnt	HDL cholesterol	ipsc-ppc_0_ENSG00000095485	VAR_10_101998414_T_C	3.93648e-10	0.268868	107	0.0237712	6.25653	0.486263	9.18415	4.99e-12	0.4305	422405	4.82808e-06	6.90586	0.999785	19.6168	28.801	0.0369582
GE_10_44 biomarkers-30760-both_sexes-irnt	biomarkers-30760-both_sexes-irnt	HDL cholesterol	ipsc-ppc_0_ENSG00000095485	VAR_10_101967410_G_A	3.93648e-10	0.268868	107	0.0237712	6.25653	0.486263	9.18415	3.514e-12	0.4302	422405	4.8289e-06	6.95547	0.999785	19.9606	29.1448	0.0521222
GE_10_44 biomarkers-30760-both_sexes-irnt	biomarkers-30760-both_sexes-irnt	HDL cholesterol	ipsc-ppc_0_ENSG00000095485	VAR_10_101983816_G_A	3.93648e-10	0.268868	107	0.0237712	6.25653	0.486263	9.18415	3.342e-12	0.4308	422405	4.82726e-06	6.96254	0.999786	20.0097	29.1938	0.0547414
GE_10_44 biomarkers-30760-both_sexes-irnt	biomarkers-30760-both_sexes-irnt	HDL cholesterol	ipsc-ppc_0_ENSG00000095485	VAR_10_101983413_G_A	3.93648e-10	0.268868	107	0.0237712	6.25653	0.486263	9.18415	3.228e-12	0.4308	422405	4.82726e-06	6.96742	0.999786	20.0437	29.2278	0.056636
GE_10_44 biomarkers-30760-both_sexes-irnt	biomarkers-30760-both_sexes-irnt	HDL cholesterol	ipsc-ppc_0_ENSG00000095485	VAR_10_101934235_C_T	1.29523e-09	0.278302	107	0.0232656	6.06799	0.491636	8.71285	9.032e-13	0.4271	422405	4.83763e-06	7.14451	0.999785	21.294	30.0068	0.123424
GE_10_44 biomarkers-30760-both_sexes-irnt	biomarkers-30760-both_sexes-irnt	HDL cholesterol	ipsc-ppc_0_ENSG00000095485	VAR_10_102026559_G_C	3.93648e-10	0.268868	107	0.0237712	6.25653	0.486263	9.18415	4.659e-12	0.43	422405	4.82945e-06	6.9156	0.999785	19.6842	28.8684	0.0395352
GE_10_44 biomarkers-30760-both_sexes-irnt	biomarkers-30760-both_sexes-irnt	HDL cholesterol	ipsc-ppc_0_ENSG00000095485	VAR_10_101981153_C_T	3.93648e-10	0.268868	107	0.0237712	6.25653	0.486263	9.18415	3.104e-12	0.431	422405	4.82671e-06	6.97293	0.999786	20.082	29.2662	0.0588499
GE_10_44 biomarkers-30760-both_sexes-irnt	biomarkers-30760-both_sexes-irnt	HDL cholesterol	ipsc-ppc_0_ENSG00000095485	VAR_10_102024258_C_T	3.93648e-10	0.268868	107	0.0237712	6.25653	0.486263	9.18415	4.289e-12	0.43	422405	4.82945e-06	6.92732	0.999785	19.7653	28.9495	0.0428752
GE_10_44 biomarkers-30760-both_sexes-irnt	biomarkers-30760-both_sexes-irnt	HDL cholesterol	ipsc-ppc_0_ENSG00000095485	VAR_10_101993561_CAG_C	3.93648e-10	0.268868	107	0.0237712	6.25653	0.486263	9.18415	6.742e-12	0.4313	422405	4.8259e-06	6.86302	0.999786	19.3217	28.5059	0.0275139
GE_10_44 biomarkers-30760-both_sexes-irnt	biomarkers-30760-both_sexes-irnt	HDL cholesterol	ipsc-ppc_0_ENSG00000095485	VAR_10_102039187_T_G	3.93648e-10	0.268868	107	0.0237712	6.25653	0.486263	9.18415	9.475e-12	0.4304	422405	4.82835e-06	6.81426	0.999785	18.9886	28.1728	0.0197187
GE_10_44 biomarkers-30760-both_sexes-irnt	biomarkers-30760-both_sexes-irnt	HDL cholesterol	ipsc-ppc_0_ENSG00000095485	VAR_10_101987467_T_C	3.93648e-10	0.268868	107	0.0237712	6.25653	0.486263	9.18415	4.229e-12	0.4304	422405	4.82835e-06	6.92931	0.999785	19.779	28.9632	0.0434664
GE_10_44 biomarkers-30760-both_sexes-irnt	biomarkers-30760-both_sexes-irnt	HDL cholesterol	ipsc-ppc_0_ENSG00000095485	VAR_10_101912064_T_C	5.21885e-05	0.349057	107	0.0205659	4.0456	0.522456	3.90594	8.487e-14	0.4827	422405	4.74047e-06	7.46254	0.999789	23.6062	27.5122	0.0101855
GE_10_44 biomarkers-30760-both_sexes-irnt	biomarkers-30760-both_sexes-irnt	HDL cholesterol	ipsc-ppc_0_ENSG00000095485	VAR_10_101996360_C_T	3.93648e-10	0.268868	107	0.0237712	6.25653	0.486263	9.18415	4.041e-12	0.4308	422405	4.82726e-06	6.93574	0.999786	19.8235	29.0076	0.0454425
GE_10_44 biomarkers-30760-both_sexes-irnt	biomarkers-30760-both_sexes-irnt	HDL cholesterol	ipsc-ppc_0_ENSG00000095485	VAR_10_101924418_T_C	5.21885e-05	0.349057	107	0.0205659	4.0456	0.522456	3.90594	8.402e-14	0.4833	422405	4.74008e-06	7.46387	0.999789	23.6161	27.522	0.0102864
GE_10_44 biomarkers-30760-both_sexes-irnt	biomarkers-30760-both_sexes-irnt	HDL cholesterol	ipsc-ppc_0_ENSG00000095485	VAR_10_101999746_G_A	3.93648e-10	0.268868	107	0.0237712	6.25653	0.486263	9.18415	5.408e-12	0.4305	422405	4.82808e-06	6.89443	0.999785	19.538	28.7221	0.0341565
GE_10_44 biomarkers-30780-both_sexes-irnt	biomarkers-30780-both_sexes-irnt	LDL direct	ipsc-ppc_0_ENSG00000095485	VAR_10_101983816_G_A	3.93648e-10	0.268868	107	0.0237712	6.25653	0.486263	9.18415	2.796e-08	0.431	460650	4.42598e-06	5.55375	0.999803	11.1521	20.3362	0.0523187
GE_10_44 biomarkers-30780-both_sexes-irnt	biomarkers-30780-both_sexes-irnt	LDL direct	ipsc-ppc_0_ENSG00000095485	VAR_10_102000701_C_T	3.93648e-10	0.268868	107	0.0237712	6.25653	0.486263	9.18415	2.892e-08	0.4306	460650	4.42698e-06	5.54785	0.999803	11.1194	20.3036	0.0506388
GE_10_44 biomarkers-30780-both_sexes-irnt	biomarkers-30780-both_sexes-irnt	LDL direct	ipsc-ppc_0_ENSG00000095485	VAR_10_101902958_T_C	4.13734e-10	0.334906	107	0.0209788	6.24876	0.517494	9.7389	4.26e-07	0.4559	460650	4.37573e-06	5.05696	0.999806	8.51122	18.2501	0.00649644
GE_10_44 biomarkers-30780-both_sexes-irnt	biomarkers-30780-both_sexes-irnt	LDL direct	ipsc-ppc_0_ENSG00000095485	VAR_10_101999746_G_A	3.93648e-10	0.268868	107	0.0237712	6.25653	0.486263	9.18415	3.188e-08	0.4307	460650	4.42673e-06	5.53079	0.999803	11.0249	20.209	0.0460703
GE_10_44 biomarkers-30780-both_sexes-irnt	biomarkers-30780-both_sexes-irnt	LDL direct	ipsc-ppc_0_ENSG00000095485	VAR_10_101987467_T_C	3.93648e-10	0.268868	107	0.0237712	6.25653	0.486263	9.18415	2.846e-08	0.4306	460650	4.42698e-06	5.55066	0.999803	11.135	20.3191	0.0514326
GE_10_44 biomarkers-30780-both_sexes-irnt	biomarkers-30780-both_sexes-irnt	LDL direct	ipsc-ppc_0_ENSG00000095485	VAR_10_102039187_T_G	3.93648e-10	0.268868	107	0.0237712	6.25653	0.486263	9.18415	3.295e-08	0.4306	460650	4.42698e-06	5.52499	0.999803	10.9929	20.177	0.0446199
GE_10_44 biomarkers-30780-both_sexes-irnt	biomarkers-30780-both_sexes-irnt	LDL direct	ipsc-ppc_0_ENSG00000095485	VAR_10_101993561_CAG_C	3.93648e-10	0.268868	107	0.0237712	6.25653	0.486263	9.18415	1.524e-08	0.4315	460650	4.42474e-06	5.65884	0.999803	11.741	20.9251	0.0942776
GE_10_44 biomarkers-30780-both_sexes-irnt	biomarkers-30780-both_sexes-irnt	LDL direct	ipsc-ppc_0_ENSG00000095485	VAR_10_101981153_C_T	3.93648e-10	0.268868	107	0.0237712	6.25653	0.486263	9.18415	1.936e-08	0.4312	460650	4.42548e-06	5.61763	0.999803	11.5087	20.6929	0.0747386
GE_10_44 biomarkers-30780-both_sexes-irnt	biomarkers-30780-both_sexes-irnt	LDL direct	ipsc-ppc_0_ENSG00000095485	VAR_10_102024258_C_T	3.93648e-10	0.268868	107	0.0237712	6.25653	0.486263	9.18415	2.743e-08	0.4303	460650	4.42773e-06	5.5571	0.999803	11.1708	20.355	0.0533096
GE_10_44 biomarkers-30780-both_sexes-irnt	biomarkers-30780-both_sexes-irnt	LDL direct	ipsc-ppc_0_ENSG00000095485	VAR_10_101998414_T_C	3.93648e-10	0.268868	107	0.0237712	6.25653	0.486263	9.18415	2.966e-08	0.4307	460650	4.42673e-06	5.54343	0.999803	11.0949	20.279	0.0494114
GE_10_44 biomarkers-30780-both_sexes-irnt	biomarkers-30780-both_sexes-irnt	LDL direct	ipsc-ppc_0_ENSG00000095485	VAR_10_102003906_G_C	3.93648e-10	0.268868	107	0.0237712	6.25653	0.486263	9.18415	2.896e-08	0.4305	460650	4.42723e-06	5.54761	0.999803	11.1181	20.3023	0.0505724
GE_10_44 biomarkers-30780-both_sexes-irnt	biomarkers-30780-both_sexes-irnt	LDL direct	ipsc-ppc_0_ENSG00000095485	VAR_10_102027407_C_T	3.93648e-10	0.268868	107	0.0237712	6.25653	0.486263	9.18415	2.848e-08	0.4302	460650	4.42798e-06	5.55053	0.999803	11.1344	20.3186	0.0514033
GE_10_44 biomarkers-30780-both_sexes-irnt	biomarkers-30780-both_sexes-irnt	LDL direct	ipsc-ppc_0_ENSG00000095485	VAR_10_101976501_G_C	3.93648e-10	0.268868	107	0.0237712	6.25653	0.486263	9.18415	2.171e-08	0.4312	460650	4.42548e-06	5.59779	0.999803	11.3975	20.5817	0.066873
GE_10_44 biomarkers-30780-both_sexes-irnt	biomarkers-30780-both_sexes-irnt	LDL direct	ipsc-ppc_0_ENSG00000095485	VAR_10_102026559_G_C	3.93648e-10	0.268868	107	0.0237712	6.25653	0.486263	9.18415	2.826e-08	0.4303	460650	4.42773e-06	5.55189	0.999803	11.1419	20.3261	0.05179
GE_10_44 biomarkers-30780-both_sexes-irnt	biomarkers-30780-both_sexes-irnt	LDL direct	ipsc-ppc_0_ENSG00000095485	VAR_10_101983413_G_A	3.93648e-10	0.268868	107	0.0237712	6.25653	0.486263	9.18415	2.727e-08	0.4311	460650	4.42573e-06	5.55812	0.999803	11.1763	20.3604	0.053601
GE_10_44 biomarkers-30780-both_sexes-irnt	biomarkers-30780-both_sexes-irnt	LDL direct	ipsc-ppc_0_ENSG00000095485	VAR_10_101934235_C_T	1.29523e-09	0.278302	107	0.0232656	6.06799	0.491636	8.71285	6.023e-08	0.4273	460650	4.43546e-06	5.41812	0.999803	10.4092	19.122	0.0155361
GE_10_44 biomarkers-30780-both_sexes-irnt	biomarkers-30780-both_sexes-irnt	LDL direct	ipsc-ppc_0_ENSG00000095485	VAR_10_101902957_T_G	4.13734e-10	0.334906	107	0.0209788	6.24876	0.517494	9.7389	3.722e-07	0.4559	460650	4.37573e-06	5.08265	0.999806	8.64147	18.3804	0.00740017
GE_10_44 biomarkers-30780-both_sexes-irnt	biomarkers-30780-both_sexes-irnt	LDL direct	ipsc-ppc_0_ENSG00000095485	VAR_10_101953705_A_C	1.29523e-09	0.278302	107	0.0232656	6.06799	0.491636	8.71285	2.299e-08	0.4306	460650	4.42698e-06	5.58785	0.999803	11.3421	20.0549	0.0394905
GE_10_44 biomarkers-30780-both_sexes-irnt	biomarkers-30780-both_sexes-irnt	LDL direct	ipsc-ppc_0_ENSG00000095485	VAR_10_101967410_G_A	3.93648e-10	0.268868	107	0.0237712	6.25653	0.486263	9.18415	3.657e-08	0.4304	460650	4.42748e-06	5.50666	0.999803	10.8919	20.076	0.0403323
GE_10_44 biomarkers-30780-both_sexes-irnt	biomarkers-30780-both_sexes-irnt	LDL direct	ipsc-ppc_0_ENSG00000095485	VAR_10_101996360_C_T	3.93648e-10	0.268868	107	0.0237712	6.25653	0.486263	9.18415	2.358e-08	0.431	460650	4.42598e-06	5.58345	0.999803	11.3174	20.5015	0.0617235
GE_10_44 biomarkers-30780-both_sexes-irnt	biomarkers-30780-both_sexes-irnt	LDL direct	ipsc-ppc_0_ENSG00000095485	VAR_10_101904149_A_ACGTG	7.72596e-12	0.254717	107	0.0246154	6.84354	0.477551	10.8582	3.054e-07	0.3935	460650	4.54803e-06	5.12008	0.999798	8.85159	19.7098	0.0279642
GE_10_44 biomarkers-30870-both_sexes-irnt	biomarkers-30870-both_sexes-irnt	Triglycerides	ipsc-ppc_0_ENSG00000095485	VAR_10_101981153_C_T	3.93648e-10	0.268868	107	0.0237712	6.25653	0.486263	9.18415	3.981e-08	0.4312	461140	4.42078e-06	5.49169	0.999804	10.8088	19.993	0.0590948
GE_10_44 biomarkers-30870-both_sexes-irnt	biomarkers-30870-both_sexes-irnt	Triglycerides	ipsc-ppc_0_ENSG00000095485	VAR_10_102026559_G_C	3.93648e-10	0.268868	107	0.0237712	6.25653	0.486263	9.18415	3.8e-08	0.4302	461140	4.42328e-06	5.4999	0.999803	10.8542	20.0384	0.0618392
GE_10_44 biomarkers-30870-both_sexes-irnt	biomarkers-30870-both_sexes-irnt	Triglycerides	ipsc-ppc_0_ENSG00000095485	VAR_10_101863041_T_C	1.59526e-07	0.235849	107	0.0259282	5.24121	0.464605	6.06904	6.812e-08	0.3643	461140	4.68194e-06	5.39606	0.999792	10.3168	16.3859	0.00160327
GE_10_44 biomarkers-30870-both_sexes-irnt	biomarkers-30870-both_sexes-irnt	Triglycerides	ipsc-ppc_0_ENSG00000095485	VAR_10_102027407_C_T	3.93648e-10	0.268868	107	0.0237712	6.25653	0.486263	9.18415	8.642e-08	0.4302	461140	4.42328e-06	5.35318	0.999803	10.0582	19.2423	0.0278969
GE_10_44 biomarkers-30870-both_sexes-irnt	biomarkers-30870-both_sexes-irnt	Triglycerides	ipsc-ppc_0_ENSG00000095485	VAR_10_101865344_G_A	2.12404e-07	0.240566	107	0.0255777	5.18814	0.467992	5.98288	1.044e-07	0.3669	461140	4.66785e-06	5.31889	0.999793	9.90199	15.8849	0.000971469
GE_10_44 biomarkers-30870-both_sexes-irnt	biomarkers-30870-both_sexes-irnt	Triglycerides	ipsc-ppc_0_ENSG00000095485	VAR_10_101924418_T_C	5.21885e-05	0.349057	107	0.0205659	4.0456	0.522456	3.90594	2.067e-09	0.4834	461140	4.34186e-06	5.99245	0.999807	13.6747	17.5806	0.00529532
GE_10_44 biomarkers-30870-both_sexes-irnt	biomarkers-30870-both_sexes-irnt	Triglycerides	ipsc-ppc_0_ENSG00000095485	VAR_10_101817542_T_C	8.47617e-07	0.231132	107	0.0262951	4.92407	0.461112	5.28105	4.825e-08	0.3396	461140	4.83462e-06	5.45764	0.999785	10.6669	15.9479	0.00103471
GE_10_44 biomarkers-30870-both_sexes-irnt	biomarkers-30870-both_sexes-irnt	Triglycerides	ipsc-ppc_0_ENSG00000095485	VAR_10_101855231_G_C	2.12404e-07	0.240566	107	0.0255777	5.18814	0.467992	5.98288	9.402e-08	0.367	461140	4.66732e-06	5.33792	0.999793	10.0033	15.9862	0.00107502
GE_10_44 biomarkers-30870-both_sexes-irnt	biomarkers-30870-both_sexes-irnt	Triglycerides	ipsc-ppc_0_ENSG00000095485	VAR_10_101869988_C_T	4.14525e-07	0.245283	107	0.0252426	5.06216	0.471277	5.71971	7.438e-08	0.3669	461140	4.66785e-06	5.38026	0.999793	10.2302	15.9499	0.00103673
GE_10_44 biomarkers-30870-both_sexes-irnt	biomarkers-30870-both_sexes-irnt	Triglycerides	ipsc-ppc_0_ENSG00000095485	VAR_10_101828623_G_GT	1.59526e-07	0.235849	107	0.0259282	5.24121	0.464605	6.06904	2.533e-08	0.3654	461140	4.67594e-06	5.57099	0.999792	11.2752	17.3442	0.00418047
GE_10_44 biomarkers-30870-both_sexes-irnt	biomarkers-30870-both_sexes-irnt	Triglycerides	ipsc-ppc_0_ENSG00000095485	VAR_10_101844785_A_G	1.59526e-07	0.235849	107	0.0259282	5.24121	0.464605	6.06904	5.671e-08	0.3642	461140	4.68249e-06	5.42888	0.999792	10.4945	16.5635	0.00191493
GE_10_44 biomarkers-30870-both_sexes-irnt	biomarkers-30870-both_sexes-irnt	Triglycerides	ipsc-ppc_0_ENSG00000095485	VAR_10_101834921_G_A	1.59526e-07	0.235849	107	0.0259282	5.24121	0.464605	6.06904	3.554e-08	0.3641	461140	4.68304e-06	5.51169	0.999792	10.9474	17.0165	0.00301221
GE_10_44 biomarkers-30870-both_sexes-irnt	biomarkers-30870-both_sexes-irnt	Triglycerides	ipsc-ppc_0_ENSG00000095485	VAR_10_102000701_C_T	3.93648e-10	0.268868	107	0.0237712	6.25653	0.486263	9.18415	4.137e-08	0.4305	461140	4.42253e-06	5.4849	0.999803	10.7717	19.9559	0.0569443
GE_10_44 biomarkers-30870-both_sexes-irnt	biomarkers-30870-both_sexes-irnt	Triglycerides	ipsc-ppc_0_ENSG00000095485	VAR_10_101862694_T_C	2.12404e-07	0.240566	107	0.0255777	5.18814	0.467992	5.98288	1.048e-07	0.3669	461140	4.66785e-06	5.3182	0.999793	9.89829	15.8812	0.00096788
GE_10_44 biomarkers-30870-both_sexes-irnt	biomarkers-30870-both_sexes-irnt	Triglycerides	ipsc-ppc_0_ENSG00000095485	VAR_10_101861435_G_A	2.12404e-07	0.240566	107	0.0255777	5.18814	0.467992	5.98288	9.908e-08	0.3669	461140	4.66785e-06	5.3284	0.999793	9.95261	15.9355	0.0010219
GE_10_44 biomarkers-30870-both_sexes-irnt	biomarkers-30870-both_sexes-irnt	Triglycerides	ipsc-ppc_0_ENSG00000095485	VAR_10_101934235_C_T	1.29523e-09	0.278302	107	0.0232656	6.06799	0.491636	8.71285	1.683e-07	0.4273	461140	4.43075e-06	5.23132	0.999803	9.41423	18.1271	0.00914551
GE_10_44 biomarkers-30870-both_sexes-irnt	biomarkers-30870-both_sexes-irnt	Triglycerides	ipsc-ppc_0_ENSG00000095485	VAR_10_101870422_CA_C	1.29995e-06	0.259434	107	0.0243218	4.83976	0.480545	5.30049	4.563e-08	0.3781	461140	4.61116e-06	5.46755	0.999795	10.6975	15.998	0.0010878
GE_10_44 biomarkers-30870-both_sexes-irnt	biomarkers-30870-both_sexes-irnt	Triglycerides	ipsc-ppc_0_ENSG00000095485	VAR_10_101863817_G_C	2.12404e-07	0.240566	107	0.0255777	5.18814	0.467992	5.98288	1.021e-07	0.3669	461140	4.66785e-06	5.32295	0.999793	9.92355	15.9064	0.000992638
GE_10_44 biomarkers-30870-both_sexes-irnt	biomarkers-30870-both_sexes-irnt	Triglycerides	ipsc-ppc_0_ENSG00000095485	VAR_10_102004782_CT_C	6.21562e-07	0.316038	107	0.021618	4.98439	0.509996	5.97855	5.742e-08	0.4456	461140	4.38903e-06	5.42665	0.999805	10.4502	16.4288	0.00167359
GE_10_44 biomarkers-30870-both_sexes-irnt	biomarkers-30870-both_sexes-irnt	Triglycerides	ipsc-ppc_0_ENSG00000095485	VAR_10_101999746_G_A	3.93648e-10	0.268868	107	0.0237712	6.25653	0.486263	9.18415	4.522e-08	0.4306	461140	4.42227e-06	5.46915	0.999803	10.6855	19.8696	0.0522369
GE_10_44 biomarkers-30870-both_sexes-irnt	biomarkers-30870-both_sexes-irnt	Triglycerides	ipsc-ppc_0_ENSG00000095485	VAR_10_101854930_CA_C	1.63238e-07	0.231132	107	0.0262951	5.23697	0.461112	6.01406	4.92e-08	0.365	461140	4.67811e-06	5.45418	0.999792	10.6316	16.6457	0.002079
GE_10_44 biomarkers-30870-both_sexes-irnt	biomarkers-30870-both_sexes-irnt	Triglycerides	ipsc-ppc_0_ENSG00000095485	VAR_10_101844948_A_C	1.59526e-07	0.235849	107	0.0259282	5.24121	0.464605	6.06904	5.817e-08	0.3642	461140	4.68249e-06	5.42434	0.999792	10.4698	16.5389	0.00186835
GE_10_44 biomarkers-30870-both_sexes-irnt	biomarkers-30870-both_sexes-irnt	Triglycerides	ipsc-ppc_0_ENSG00000095485	VAR_10_101904149_A_ACGTG	7.72596e-12	0.254717	107	0.0246154	6.84354	0.477551	10.8582	8.526e-07	0.3935	461140	4.5432e-06	4.92293	0.999798	7.86123	18.7194	0.0165372
GE_10_44 biomarkers-30870-both_sexes-irnt	biomarkers-30870-both_sexes-irnt	Triglycerides	ipsc-ppc_0_ENSG00000095485	VAR_10_101823971_T_C	8.47617e-07	0.231132	107	0.0262951	4.92407	0.461112	5.28105	4.073e-08	0.3397	461140	4.83393e-06	5.48766	0.999785	10.831	16.1121	0.0012193
GE_10_44 biomarkers-30870-both_sexes-irnt	biomarkers-30870-both_sexes-irnt	Triglycerides	ipsc-ppc_0_ENSG00000095485	VAR_10_101998414_T_C	3.93648e-10	0.268868	107	0.0237712	6.25653	0.486263	9.18415	4.072e-08	0.4307	461140	4.42202e-06	5.4877	0.999804	10.787	19.9712	0.0578221
GE_10_44 biomarkers-30870-both_sexes-irnt	biomarkers-30870-both_sexes-irnt	Triglycerides	ipsc-ppc_0_ENSG00000095485	VAR_10_101866118_G_A	2.12404e-07	0.242857	107	0.0254131	5.18814	0.4696	6.00301	9.626e-08	0.3668	461140	4.66839e-06	5.33365	0.999793	9.98061	15.9836	0.00107229
GE_10_44 biomarkers-30870-both_sexes-irnt	biomarkers-30870-both_sexes-irnt	Triglycerides	ipsc-ppc_0_ENSG00000095485	VAR_10_101976501_G_C	3.93648e-10	0.268868	107	0.0237712	6.25653	0.486263	9.18415	4.054e-08	0.4312	461140	4.42078e-06	5.48848	0.999804	10.7912	19.9753	0.0580628
GE_10_44 biomarkers-30870-both_sexes-irnt	biomarkers-30870-both_sexes-irnt	Triglycerides	ipsc-ppc_0_ENSG00000095485	VAR_10_101847857_T_C	1.59526e-07	0.235849	107	0.0259282	5.24121	0.464605	6.06904	6.062e-08	0.3643	461140	4.68194e-06	5.41696	0.999792	10.4298	16.4988	0.00179505
GE_10_44 biomarkers-30870-both_sexes-irnt	biomarkers-30870-both_sexes-irnt	Triglycerides	ipsc-ppc_0_ENSG00000095485	VAR_10_101828600_C_A	1.59526e-07	0.235849	107	0.0259282	5.24121	0.464605	6.06904	3.642e-08	0.3641	461140	4.68304e-06	5.50739	0.999792	10.9237	16.9928	0.0029416
GE_10_44 biomarkers-30870-both_sexes-irnt	biomarkers-30870-both_sexes-irnt	Triglycerides	ipsc-ppc_0_ENSG00000095485	VAR_10_102003906_G_C	3.93648e-10	0.268868	107	0.0237712	6.25653	0.486263	9.18415	3.921e-08	0.4305	461140	4.42253e-06	5.49437	0.999803	10.8237	20.0079	0.059983
GE_10_44 biomarkers-30870-both_sexes-irnt	biomarkers-30870-both_sexes-irnt	Triglycerides	ipsc-ppc_0_ENSG00000095485	VAR_10_101865884_T_C	2.12404e-07	0.240566	107	0.0255777	5.18814	0.467992	5.98288	1.031e-07	0.3668	461140	4.66839e-06	5.32117	0.999793	9.91417	15.8971	0.000983376
GE_10_44 biomarkers-30870-both_sexes-irnt	biomarkers-30870-both_sexes-irnt	Triglycerides	ipsc-ppc_0_ENSG00000095485	VAR_10_101868677_T_G	1.59526e-07	0.235849	107	0.0259282	5.24121	0.464605	6.06904	9.916e-08	0.3635	461140	4.68635e-06	5.32826	0.999792	9.95379	16.0228	0.00111518
GE_10_44 biomarkers-30870-both_sexes-irnt	biomarkers-30870-both_sexes-irnt	Triglycerides	ipsc-ppc_0_ENSG00000095485	VAR_10_101850079_C_A	2.12404e-07	0.240566	107	0.0255777	5.18814	0.467992	5.98288	9.668e-08	0.3668	461140	4.66839e-06	5.33286	0.999793	9.97639	15.9593	0.0010465
GE_10_44 biomarkers-30870-both_sexes-irnt	biomarkers-30870-both_sexes-irnt	Triglycerides	ipsc-ppc_0_ENSG00000095485	VAR_10_101891222_G_T	1.79155e-09	0.254717	107	0.0246154	6.01566	0.477551	8.31623	4.258e-07	0.3902	461140	4.55683e-06	5.05705	0.999798	8.53185	16.8481	0.00254532
GE_10_44 biomarkers-30870-both_sexes-irnt	biomarkers-30870-both_sexes-irnt	Triglycerides	ipsc-ppc_0_ENSG00000095485	VAR_10_101993561_CAG_C	3.93648e-10	0.268868	107	0.0237712	6.25653	0.486263	9.18415	4.258e-08	0.4315	461140	4.42004e-06	5.4798	0.999804	10.7435	19.9277	0.0553595
GE_10_44 biomarkers-30870-both_sexes-irnt	biomarkers-30870-both_sexes-irnt	Triglycerides	ipsc-ppc_0_ENSG00000095485	VAR_10_101833339_G_T	1.59526e-07	0.235849	107	0.0259282	5.24121	0.464605	6.06904	3.966e-08	0.3642	461140	4.68249e-06	5.49236	0.999792	10.841	16.9101	0.00270815
GE_10_44 biomarkers-30870-both_sexes-irnt	biomarkers-30870-both_sexes-irnt	Triglycerides	ipsc-ppc_0_ENSG00000095485	VAR_10_101912194_C_T	5.21885e-05	0.349057	107	0.0205659	4.0456	0.522456	3.90594	2.539e-09	0.4826	461140	4.34234e-06	5.95893	0.999807	13.4745	17.3804	0.00433437
GE_10_44 biomarkers-30870-both_sexes-irnt	biomarkers-30870-both_sexes-irnt	Triglycerides	ipsc-ppc_0_ENSG00000095485	VAR_10_101953705_A_C	1.29523e-09	0.278302	107	0.0232656	6.06799	0.491636	8.71285	3.811e-08	0.4306	461140	4.42227e-06	5.49939	0.999803	10.8513	19.5641	0.0384868
GE_10_44 biomarkers-30870-both_sexes-irnt	biomarkers-30870-both_sexes-irnt	Triglycerides	ipsc-ppc_0_ENSG00000095485	VAR_10_101912064_T_C	5.21885e-05	0.349057	107	0.0205659	4.0456	0.522456	3.90594	3.36e-09	0.4828	461140	4.34222e-06	5.91297	0.999807	13.2017	17.1076	0.0032996
GE_10_44 biomarkers-30870-both_sexes-irnt	biomarkers-30870-both_sexes-irnt	Triglycerides	ipsc-ppc_0_ENSG00000095485	VAR_10_101862989_C_T	2.12404e-07	0.240566	107	0.0255777	5.18814	0.467992	5.98288	1.059e-07	0.3669	461140	4.66785e-06	5.3163	0.999793	9.88819	15.8711	0.000958151
GE_10_44 biomarkers-30870-both_sexes-irnt	biomarkers-30870-both_sexes-irnt	Triglycerides	ipsc-ppc_0_ENSG00000095485	VAR_10_101865516_A_T	1.59526e-07	0.235849	107	0.0259282	5.24121	0.464605	6.06904	6.73e-08	0.3643	461140	4.68194e-06	5.39823	0.999792	10.3286	16.3976	0.00162219
GE_10_44 biomarkers-30870-both_sexes-irnt	biomarkers-30870-both_sexes-irnt	Triglycerides	ipsc-ppc_0_ENSG00000095485	VAR_10_101864173_A_G	2.12404e-07	0.240566	107	0.0255777	5.18814	0.467992	5.98288	1.027e-07	0.3669	461140	4.66785e-06	5.32188	0.999793	9.91788	15.9008	0.000987026
GE_10_44 biomarkers-30870-both_sexes-irnt	biomarkers-30870-both_sexes-irnt	Triglycerides	ipsc-ppc_0_ENSG00000095485	VAR_10_101849411_C_A	1.59526e-07	0.235849	107	0.0259282	5.24121	0.464605	6.06904	5.641e-08	0.3641	461140	4.68304e-06	5.42982	0.999792	10.4997	16.5687	0.00192491
GE_10_44 biomarkers-30870-both_sexes-irnt	biomarkers-30870-both_sexes-irnt	Triglycerides	ipsc-ppc_0_ENSG00000095485	VAR_10_101983816_G_A	3.93648e-10	0.268868	107	0.0237712	6.25653	0.486263	9.18415	5.391e-08	0.431	461140	4.42128e-06	5.43791	0.999804	10.515	19.6991	0.0440502
GE_10_44 biomarkers-30870-both_sexes-irnt	biomarkers-30870-both_sexes-irnt	Triglycerides	ipsc-ppc_0_ENSG00000095485	VAR_10_101967410_G_A	3.93648e-10	0.268868	107	0.0237712	6.25653	0.486263	9.18415	5.573e-08	0.4304	461140	4.42278e-06	5.43199	0.999803	10.483	19.6671	0.0426628
GE_10_44 biomarkers-30870-both_sexes-irnt	biomarkers-30870-both_sexes-irnt	Triglycerides	ipsc-ppc_0_ENSG00000095485	VAR_10_101983413_G_A	3.93648e-10	0.268868	107	0.0237712	6.25653	0.486263	9.18415	5.281e-08	0.431	461140	4.42128e-06	5.44158	0.999804	10.535	19.7191	0.044939
GE_10_44 biomarkers-30870-both_sexes-irnt	biomarkers-30870-both_sexes-irnt	Triglycerides	ipsc-ppc_0_ENSG00000095485	VAR_10_101987467_T_C	3.93648e-10	0.268868	107	0.0237712	6.25653	0.486263	9.18415	4.323e-08	0.4306	461140	4.42227e-06	5.47712	0.999803	10.7291	19.9132	0.0545661
GE_10_44 biomarkers-30870-both_sexes-irnt	biomarkers-30870-both_sexes-irnt	Triglycerides	ipsc-ppc_0_ENSG00000095485	VAR_10_101865881_T_C	2.12404e-07	0.240566	107	0.0255777	5.18814	0.467992	5.98288	1.097e-07	0.3669	461140	4.66785e-06	5.30988	0.999793	9.85408	15.837	0.000926017
GE_10_44 biomarkers-30870-both_sexes-irnt	biomarkers-30870-both_sexes-irnt	Triglycerides	ipsc-ppc_0_ENSG00000095485	VAR_10_101833720_C_T	2.12404e-07	0.240566	107	0.0255777	5.18814	0.467992	5.98288	6.575e-08	0.3668	461140	4.66839e-06	5.40241	0.999793	10.3497	16.3326	0.00152005
GE_10_44 biomarkers-30870-both_sexes-irnt	biomarkers-30870-both_sexes-irnt	Triglycerides	ipsc-ppc_0_ENSG00000095485	VAR_10_101885270_GGAGA_G	1.82578e-09	0.259434	107	0.0243218	6.01259	0.480545	8.35868	4.243e-07	0.3898	461140	4.55851e-06	5.05772	0.999797	8.53543	16.8941	0.00266525
GE_10_44 biomarkers-30870-both_sexes-irnt	biomarkers-30870-both_sexes-irnt	Triglycerides	ipsc-ppc_0_ENSG00000095485	VAR_10_102039187_T_G	3.93648e-10	0.268868	107	0.0237712	6.25653	0.486263	9.18415	3.586e-08	0.4306	461140	4.42227e-06	5.51011	0.999803	10.9103	20.0944	0.065407
GE_10_44 biomarkers-30870-both_sexes-irnt	biomarkers-30870-both_sexes-irnt	Triglycerides	ipsc-ppc_0_ENSG00000095485	VAR_10_101866817_CG_C	1.59526e-07	0.235849	107	0.0259282	5.24121	0.464605	6.06904	4.739e-08	0.3644	461140	4.68139e-06	5.46084	0.999792	10.6683	16.7374	0.00227855
GE_10_44 biomarkers-30870-both_sexes-irnt	biomarkers-30870-both_sexes-irnt	Triglycerides	ipsc-ppc_0_ENSG00000095485	VAR_10_102024258_C_T	3.93648e-10	0.268868	107	0.0237712	6.25653	0.486263	9.18415	3.724e-08	0.4302	461140	4.42328e-06	5.50346	0.999803	10.8738	20.0579	0.0630625
GE_10_44 biomarkers-30870-both_sexes-irnt	biomarkers-30870-both_sexes-irnt	Triglycerides	ipsc-ppc_0_ENSG00000095485	VAR_10_101996360_C_T	3.93648e-10	0.268868	107	0.0237712	6.25653	0.486263	9.18415	5.134e-08	0.4309	461140	4.42153e-06	5.44661	0.999804	10.5624	19.7465	0.0461866
GE_10_44 biomarkers-30870-both_sexes-irnt	biomarkers-30870-both_sexes-irnt	Triglycerides	ipsc-ppc_0_ENSG00000095485	VAR_10_101832036_G_C	1.59526e-07	0.235849	107	0.0259282	5.24121	0.464605	6.06904	3.86e-08	0.3642	461140	4.68249e-06	5.49714	0.999792	10.8673	16.9363	0.00278022
GE_10_44 biomarkers-30870-both_sexes-irnt	biomarkers-30870-both_sexes-irnt	Triglycerides	ipsc-ppc_0_ENSG00000095485	VAR_10_101834092_C_T	2.12404e-07	0.240566	107	0.0255777	5.18814	0.467992	5.98288	6.37e-08	0.3668	461140	4.66839e-06	5.40809	0.999793	10.3804	16.3632	0.0015674
GE_10_44 biomarkers-30870-both_sexes-irnt	biomarkers-30870-both_sexes-irnt	Triglycerides	ipsc-ppc_0_ENSG00000095485	VAR_10_101889417_T_C	1.82578e-09	0.259434	107	0.0243218	6.01259	0.480545	8.35868	3.67e-07	0.3905	461140	4.55557e-06	5.08532	0.999798	8.67508	17.0338	0.00306468
GE_10_44 biomarkers-30870-both_sexes-irnt	biomarkers-30870-both_sexes-irnt	Triglycerides	ipsc-ppc_0_ENSG00000095485	VAR_10_101863410_C_A	1.59526e-07	0.235849	107	0.0259282	5.24121	0.464605	6.06904	6.558e-08	0.3643	461140	4.68194e-06	5.40288	0.999792	10.3536	16.4227	0.00166338
GE_10_44 biomarkers-30870-both_sexes-irnt	biomarkers-30870-both_sexes-irnt	Triglycerides	ipsc-ppc_0_ENSG00000095485	VAR_10_101865115_T_A	1.59526e-07	0.235849	107	0.0259282	5.24121	0.464605	6.06904	6.704e-08	0.3643	461140	4.68194e-06	5.39893	0.999792	10.3323	16.4013	0.00162828
GE_15_45 type1_diabetes	type1_diabetes	Type 1 Diabetes	ipsc-ppc_0_ENSG00000103811	VAR_15_79231478_T_C	4.16837e-09	0.122642	107	0.043428	5.87737	0.341281	5.68579	6.3e-19	0.869	520580	8.43707e-06	8.88661	0.999625	35.5266	41.2124	0.0469604
GE_15_45 type1_diabetes	type1_diabetes	Type 1 Diabetes	ipsc-ppc_0_ENSG00000103811	VAR_15_79234470_T_C	2.31176e-10	0.108491	107	0.0483133	6.33906	0.317737	6.19274	1.69e-19	0.888	520580	9.65721e-06	9.03172	0.999571	36.8915	43.0842	0.305232
GE_15_45 type1_diabetes	type1_diabetes	Type 1 Diabetes	ipsc-ppc_0_ENSG00000103811	VAR_15_79229959_TGGCCAGAATG_T	4.16837e-09	0.122642	107	0.043428	5.87737	0.341281	5.68579	5.06e-19	0.869	520580	8.43707e-06	8.91094	0.999625	35.7431	41.4289	0.0583079
GE_15_45 type1_diabetes	type1_diabetes	Type 1 Diabetes	ipsc-ppc_0_ENSG00000103811	VAR_15_79234957_G_A	2.31176e-10	0.108491	107	0.0483133	6.33906	0.317737	6.19274	1.54e-19	0.892	520580	9.96997e-06	9.04188	0.999557	36.9986	43.1914	0.339761
GE_15_45 type1_diabetes	type1_diabetes	Type 1 Diabetes	ipsc-ppc_0_ENSG00000103811	VAR_15_79237293_C_T	4.72824e-11	0.103774	107	0.0502435	6.57925	0.309306	6.50936	2.93e-19	0.892	520580	9.96997e-06	8.97131	0.999557	36.3633	42.8727	0.247047
GE_19_137 MAGIC1000G_HbA1c_EUR	MAGIC1000G_HbA1c_EUR	MAGIC Glycated Haemoglobin (HbA1c)	ipsc-ppc_0_ENSG00000105185	VAR_19_33072085_A_G	7.83754e-07	0.311321	107	0.0217952	4.93937	0.507956	5.8418	6.474e-14	0.29	128609	1.88818e-05	7.49812	0.999162	24.5454	30.3872	0.794865
GE_19_137 MAGIC1000G_HbA1c_EUR	MAGIC1000G_HbA1c_EUR	MAGIC Glycated Haemoglobin (HbA1c)	ipsc-ppc_0_ENSG00000105185	VAR_19_33072069_G_A	1.04012e-05	0.320755	107	0.021448	4.40866	0.511969	4.6167	7.548e-14	0.294	128609	1.87304e-05	7.47797	0.999168	24.3908	29.0075	0.200033
GE_3_81 continuous-23104-both_sexes-irnt	continuous-23104-both_sexes-irnt	Body mass index (BMI)	ipsc-ppc_0_ENSG00000114739	VAR_3_38456664_C_T	1.67897e-08	0.443396	107	0.0189343	5.64219	0.543029	8.25192	1.231e-07	0.5498	475578	4.24755e-06	5.28883	0.999811	9.69567	17.9476	0.00781463
GE_3_81 continuous-23104-both_sexes-irnt	continuous-23104-both_sexes-irnt	Body mass index (BMI)	ipsc-ppc_0_ENSG00000114739	VAR_3_38468553_T_G	1.67897e-08	0.443396	107	0.0189343	5.64219	0.543029	8.25192	1.929e-07	0.5498	475578	4.24755e-06	5.20605	0.999811	9.26137	17.5133	0.00506169
GE_3_81 continuous-23104-both_sexes-irnt	continuous-23104-both_sexes-irnt	Body mass index (BMI)	ipsc-ppc_0_ENSG00000114739	VAR_3_38529440_C_G	1.10754e-06	0.382075	107	0.0197926	4.8715	0.532009	5.93303	6.855e-08	0.6135	475578	4.43388e-06	5.39493	0.999803	10.2837	16.2167	0.00138419
GE_3_81 continuous-23104-both_sexes-irnt	continuous-23104-both_sexes-irnt	Body mass index (BMI)	ipsc-ppc_0_ENSG00000114739	VAR_3_38560254_A_G	1.32424e-06	0.448113	107	0.0188951	4.83608	0.543543	5.96397	8.489e-08	0.3942	475578	4.40253e-06	5.35641	0.999804	10.0731	16.0371	0.00115663
GE_3_81 continuous-23104-both_sexes-irnt	continuous-23104-both_sexes-irnt	Body mass index (BMI)	ipsc-ppc_0_ENSG00000114739	VAR_3_38566722_T_C	1.32424e-06	0.448113	107	0.0188951	4.83608	0.543543	5.96397	8.261e-08	0.394	475578	4.40331e-06	5.36133	0.999804	10.0996	16.0636	0.00118763
GE_3_81 continuous-23104-both_sexes-irnt	continuous-23104-both_sexes-irnt	Body mass index (BMI)	ipsc-ppc_0_ENSG00000114739	VAR_3_38484819_T_C	3.2911e-08	0.448113	107	0.0188951	5.5252	0.543543	7.90447	3.807e-07	0.5535	475578	4.25411e-06	5.07836	0.999811	8.60566	16.5101	0.00185621
GE_3_81 continuous-23104-both_sexes-irnt	continuous-23104-both_sexes-irnt	Body mass index (BMI)	ipsc-ppc_0_ENSG00000114739	VAR_3_38541318_C_A	5.48715e-06	0.433962	107	0.0190234	4.54524	0.541863	5.20694	3.55e-08	0.3898	475578	4.42012e-06	5.51189	0.999804	10.9198	16.1268	0.00126514
GE_3_81 continuous-23104-both_sexes-irnt	continuous-23104-both_sexes-irnt	Body mass index (BMI)	ipsc-ppc_0_ENSG00000114739	VAR_3_38525734_C_T	1.10754e-06	0.382075	107	0.0197926	4.8715	0.532009	5.93303	7.868e-08	0.6134	475578	4.43346e-06	5.37013	0.999803	10.1502	16.0832	0.00121118
GE_3_81 continuous-23104-both_sexes-irnt	continuous-23104-both_sexes-irnt	Body mass index (BMI)	ipsc-ppc_0_ENSG00000114739	VAR_3_38555047_A_ATGGAATATGTTTT	5.79077e-08	0.45283	107	0.0188594	5.42514	0.544011	7.61308	6.229e-08	0.4398	475578	4.26727e-06	5.4121	0.99981	10.3574	17.9705	0.00799547
GE_3_81 continuous-23104-both_sexes-irnt	continuous-23104-both_sexes-irnt	Body mass index (BMI)	ipsc-ppc_0_ENSG00000114739	VAR_3_38557161_T_C	1.81258e-07	0.443396	107	0.0189343	5.2176	0.543029	6.99996	4.391e-08	0.4443	475578	4.25825e-06	5.47436	0.999811	10.6952	17.6951	0.00607104
GE_3_81 continuous-23104-both_sexes-irnt	continuous-23104-both_sexes-irnt	Body mass index (BMI)	ipsc-ppc_0_ENSG00000114739	VAR_3_38548021_T_C	1.32424e-06	0.448113	107	0.0188951	4.83608	0.543543	5.96397	9.717e-08	0.3923	475578	4.41002e-06	5.33194	0.999804	9.9432	15.9072	0.00101571
GE_3_81 continuous-23104-both_sexes-irnt	continuous-23104-both_sexes-irnt	Body mass index (BMI)	ipsc-ppc_0_ENSG00000114739	VAR_3_38527215_T_C	3.47959e-08	0.457547	107	0.0188273	5.51541	0.544434	7.88768	1.131e-07	0.5545	475578	4.25597e-06	5.30431	0.999811	9.77862	17.6663	0.00589857
GE_3_81 continuous-23104-both_sexes-irnt	continuous-23104-both_sexes-irnt	Body mass index (BMI)	ipsc-ppc_0_ENSG00000114739	VAR_3_38553965_C_T	1.32424e-06	0.448113	107	0.0188951	4.83608	0.543543	5.96397	7.544e-08	0.3919	475578	4.41162e-06	5.37771	0.999804	10.1884	16.1524	0.00129797
GE_3_81 continuous-23104-both_sexes-irnt	continuous-23104-both_sexes-irnt	Body mass index (BMI)	ipsc-ppc_0_ENSG00000114739	VAR_3_38445165_T_G	7.27125e-08	0.448113	107	0.0188951	5.38434	0.543543	7.48682	1.377e-07	0.5497	475578	4.24737e-06	5.26829	0.999811	9.58724	17.0741	0.00326242
GE_3_81 continuous-23104-both_sexes-irnt	continuous-23104-both_sexes-irnt	Body mass index (BMI)	ipsc-ppc_0_ENSG00000114739	VAR_3_38513365_A_G	1.73902e-07	0.457547	107	0.0188273	5.22527	0.544434	7.03935	2.172e-07	0.5533	475578	4.25375e-06	5.18398	0.999811	9.14746	16.1868	0.00134342
GE_3_81 continuous-23104-both_sexes-irnt	continuous-23104-both_sexes-irnt	Body mass index (BMI)	ipsc-ppc_0_ENSG00000114739	VAR_3_38537671_T_G	6.63849e-07	0.382075	107	0.0197926	4.97165	0.532009	6.19526	1.199e-07	0.3881	475578	4.42715e-06	5.29365	0.999803	9.74174	15.937	0.00104646
GE_3_81 continuous-23104-both_sexes-irnt	continuous-23104-both_sexes-irnt	Body mass index (BMI)	ipsc-ppc_0_ENSG00000114739	VAR_3_38529818_C_T	9.83576e-09	0.45283	107	0.0188594	5.73354	0.544011	8.54912	1.992e-08	0.5556	475578	4.25806e-06	5.61269	0.999811	11.4619	20.011	0.0615218
GE_3_81 continuous-23104-both_sexes-irnt	continuous-23104-both_sexes-irnt	Body mass index (BMI)	ipsc-ppc_0_ENSG00000114739	VAR_3_38523495_G_T	9.83576e-09	0.45283	107	0.0188594	5.73354	0.544011	8.54912	2.431e-08	0.5566	475578	4.26e-06	5.57814	0.999811	11.2688	19.8179	0.0507201
GE_3_81 continuous-23104-both_sexes-irnt	continuous-23104-both_sexes-irnt	Body mass index (BMI)	ipsc-ppc_0_ENSG00000114739	VAR_3_38558906_T_C	1.81258e-07	0.443396	107	0.0189343	5.2176	0.543029	6.99996	6.782e-08	0.4437	475578	4.25941e-06	5.39685	0.999811	10.2741	17.2741	0.00398468
GE_3_81 continuous-23104-both_sexes-irnt	continuous-23104-both_sexes-irnt	Body mass index (BMI)	ipsc-ppc_0_ENSG00000114739	VAR_3_38555178_G_A	2.43364e-06	0.438679	107	0.018977	4.71361	0.542469	5.63537	6.436e-08	0.3905	475578	4.41727e-06	5.40624	0.999804	10.3429	15.9783	0.00109054
GE_3_81 continuous-23104-both_sexes-irnt	continuous-23104-both_sexes-irnt	Body mass index (BMI)	ipsc-ppc_0_ENSG00000114739	VAR_3_38490443_C_A	1.4841e-07	0.45283	107	0.0188594	5.25452	0.544011	7.11743	3.467e-07	0.5535	475578	4.25411e-06	5.09611	0.999811	8.69594	15.8134	0.000924756
GE_3_81 continuous-23104-both_sexes-irnt	continuous-23104-both_sexes-irnt	Body mass index (BMI)	ipsc-ppc_0_ENSG00000114739	VAR_3_38566519_T_C	1.32424e-06	0.448113	107	0.0188951	4.83608	0.543543	5.96397	8.637e-08	0.394	475578	4.40331e-06	5.35329	0.999804	10.0565	16.0205	0.00113754
GE_3_81 continuous-23104-both_sexes-irnt	continuous-23104-both_sexes-irnt	Body mass index (BMI)	ipsc-ppc_0_ENSG00000114739	VAR_3_38526166_CAA_C	9.88954e-07	0.438679	107	0.018977	4.89382	0.542469	6.10498	5.545e-08	0.5472	475578	4.24322e-06	5.43289	0.999811	10.4673	16.5723	0.00197517
GE_3_81 continuous-23104-both_sexes-irnt	continuous-23104-both_sexes-irnt	Body mass index (BMI)	ipsc-ppc_0_ENSG00000114739	VAR_3_38505853_C_T	1.4841e-07	0.45283	107	0.0188594	5.25452	0.544011	7.11743	2.91e-07	0.5536	475578	4.2543e-06	5.12918	0.999811	8.86502	15.9824	0.00109511
GE_3_81 continuous-23104-both_sexes-irnt	continuous-23104-both_sexes-irnt	Body mass index (BMI)	ipsc-ppc_0_ENSG00000114739	VAR_3_38483798_G_C	3.2911e-08	0.448113	107	0.0188951	5.5252	0.543543	7.90447	3.859e-07	0.5535	475578	4.25411e-06	5.07578	0.999811	8.59257	16.497	0.00183207
GE_3_81 continuous-23104-both_sexes-irnt	continuous-23104-both_sexes-irnt	Body mass index (BMI)	ipsc-ppc_0_ENSG00000114739	VAR_3_38568527_A_G	1.32424e-06	0.448113	107	0.0188951	4.83608	0.543543	5.96397	8.005e-08	0.394	475578	4.40331e-06	5.36702	0.999804	10.1301	16.094	0.00122438
GE_3_81 continuous-23104-both_sexes-irnt	continuous-23104-both_sexes-irnt	Body mass index (BMI)	ipsc-ppc_0_ENSG00000114739	VAR_3_38573746_A_G	1.2132e-07	0.386792	107	0.0197016	5.2915	0.533155	7.08328	1.8e-07	0.3858	475578	4.43686e-06	5.21889	0.999803	9.34995	16.4332	0.00171882
GE_3_81 continuous-23104-both_sexes-irnt	continuous-23104-both_sexes-irnt	Body mass index (BMI)	ipsc-ppc_0_ENSG00000114739	VAR_3_38440953_G_GA	1.4841e-07	0.45283	107	0.0188594	5.25452	0.544011	7.11743	3.549e-07	0.5535	475578	4.25411e-06	5.09168	0.999811	8.67338	15.7908	0.000904128
GE_3_81 continuous-23104-both_sexes-irnt	continuous-23104-both_sexes-irnt	Body mass index (BMI)	ipsc-ppc_0_ENSG00000114739	VAR_3_38480727_C_T	3.2911e-08	0.448113	107	0.0188951	5.5252	0.543543	7.90447	3.72e-07	0.5535	475578	4.25411e-06	5.08275	0.999811	8.62797	16.5324	0.00189808
GE_3_81 continuous-23104-both_sexes-irnt	continuous-23104-both_sexes-irnt	Body mass index (BMI)	ipsc-ppc_0_ENSG00000114739	VAR_3_38493153_G_A	3.2911e-08	0.448113	107	0.0188951	5.5252	0.543543	7.90447	3.953e-07	0.5535	475578	4.25411e-06	5.07121	0.999811	8.56935	16.4738	0.00179002
GE_3_81 continuous-23104-both_sexes-irnt	continuous-23104-both_sexes-irnt	Body mass index (BMI)	ipsc-ppc_0_ENSG00000114739	VAR_3_38558104_A_C	1.32424e-06	0.448113	107	0.0188951	4.83608	0.543543	5.96397	9.091e-08	0.3941	475578	4.40292e-06	5.34402	0.999804	10.0069	15.9708	0.00108246
GE_3_81 continuous-23104-both_sexes-irnt	continuous-23104-both_sexes-irnt	Body mass index (BMI)	ipsc-ppc_0_ENSG00000114739	VAR_3_38536273_C_CCTT	7.06698e-09	0.45283	107	0.0188594	5.78933	0.544011	8.72397	2.04e-08	0.4436	475578	4.25961e-06	5.60857	0.999811	11.4389	20.1629	0.0716158
GE_3_81 continuous-23104-both_sexes-irnt	continuous-23104-both_sexes-irnt	Body mass index (BMI)	ipsc-ppc_0_ENSG00000114739	VAR_3_38521156_T_C	1.12412e-08	0.462264	107	0.0187987	5.71085	0.544812	8.49068	2.229e-08	0.557	475578	4.26078e-06	5.59322	0.999811	11.3531	19.8438	0.0520476
GE_3_81 continuous-23104-both_sexes-irnt	continuous-23104-both_sexes-irnt	Body mass index (BMI)	ipsc-ppc_0_ENSG00000114739	VAR_3_38558830_A_G	1.32424e-06	0.448113	107	0.0188951	4.83608	0.543543	5.96397	8.963e-08	0.3941	475578	4.40292e-06	5.34658	0.999804	10.0206	15.9846	0.00109742
GE_3_81 continuous-23104-both_sexes-irnt	continuous-23104-both_sexes-irnt	Body mass index (BMI)	ipsc-ppc_0_ENSG00000114739	VAR_3_38532511_G_A	9.83576e-09	0.45283	107	0.0188594	5.73354	0.544011	8.54912	2.505e-08	0.5566	475578	4.26e-06	5.57292	0.999811	11.2397	19.7888	0.0492656
GE_3_81 continuous-23104-both_sexes-irnt	continuous-23104-both_sexes-irnt	Body mass index (BMI)	ipsc-ppc_0_ENSG00000114739	VAR_3_38562579_C_T	4.36085e-08	0.448113	107	0.0188951	5.47558	0.543543	7.75611	5.148e-08	0.4438	475578	4.25922e-06	5.44612	0.999811	10.5411	18.2972	0.0110855
GE_3_81 continuous-23104-both_sexes-irnt	continuous-23104-both_sexes-irnt	Body mass index (BMI)	ipsc-ppc_0_ENSG00000114739	VAR_3_38512507_G_A	1.4841e-07	0.45283	107	0.0188594	5.25452	0.544011	7.11743	2.524e-07	0.5536	475578	4.2543e-06	5.15591	0.999811	9.00243	16.1199	0.00125643
GE_3_81 continuous-23104-both_sexes-irnt	continuous-23104-both_sexes-irnt	Body mass index (BMI)	ipsc-ppc_0_ENSG00000114739	VAR_3_38484875_G_A	3.2911e-08	0.448113	107	0.0188951	5.5252	0.543543	7.90447	3.805e-07	0.5535	475578	4.25411e-06	5.07846	0.999811	8.60617	16.5106	0.00185715
GE_3_81 continuous-23104-both_sexes-irnt	continuous-23104-both_sexes-irnt	Body mass index (BMI)	ipsc-ppc_0_ENSG00000114739	VAR_3_38524311_A_G	1.59327e-07	0.457547	107	0.0188273	5.24144	0.544434	7.08543	4.081e-08	0.5585	475578	4.26378e-06	5.48731	0.999811	10.7668	17.8522	0.00710373
GE_3_81 continuous-23104-both_sexes-irnt	continuous-23104-both_sexes-irnt	Body mass index (BMI)	ipsc-ppc_0_ENSG00000114739	VAR_3_38493303_T_C	3.2911e-08	0.448113	107	0.0188951	5.5252	0.543543	7.90447	4.449e-07	0.5541	475578	4.25523e-06	5.04867	0.999811	8.45546	16.3599	0.00159733
GE_3_81 continuous-23104-both_sexes-irnt	continuous-23104-both_sexes-irnt	Body mass index (BMI)	ipsc-ppc_0_ENSG00000114739	VAR_3_38446309_C_A	7.27125e-08	0.448113	107	0.0188951	5.38434	0.543543	7.48682	1.274e-07	0.5496	475578	4.2472e-06	5.28255	0.999811	9.66242	17.1492	0.00351712
GE_3_81 continuous-23104-both_sexes-irnt	continuous-23104-both_sexes-irnt	Body mass index (BMI)	ipsc-ppc_0_ENSG00000114739	VAR_3_38558197_A_G	1.81258e-07	0.443396	107	0.0189343	5.2176	0.543029	6.99996	7.137e-08	0.4437	475578	4.25941e-06	5.38769	0.999811	10.2247	17.2246	0.00379257
GE_3_81 continuous-23104-both_sexes-irnt	continuous-23104-both_sexes-irnt	Body mass index (BMI)	ipsc-ppc_0_ENSG00000114739	VAR_3_38491444_C_T	3.2911e-08	0.448113	107	0.0188951	5.5252	0.543543	7.90447	4.031e-07	0.5536	475578	4.2543e-06	5.06749	0.999811	8.55052	16.455	0.00175663
GE_3_81 continuous-23104-both_sexes-irnt	continuous-23104-both_sexes-irnt	Body mass index (BMI)	ipsc-ppc_0_ENSG00000114739	VAR_3_38493852_C_A	3.2911e-08	0.448113	107	0.0188951	5.5252	0.543543	7.90447	3.91e-07	0.5535	475578	4.25411e-06	5.07329	0.999811	8.57991	16.4844	0.00180901
GE_3_81 continuous-23104-both_sexes-irnt	continuous-23104-both_sexes-irnt	Body mass index (BMI)	ipsc-ppc_0_ENSG00000114739	VAR_3_38517992_T_G	1.12412e-08	0.462264	107	0.0187987	5.71085	0.544812	8.49068	2.028e-08	0.5566	475578	4.26e-06	5.6096	0.999811	11.4447	19.9354	0.0570421
GE_3_81 continuous-23104-both_sexes-irnt	continuous-23104-both_sexes-irnt	Body mass index (BMI)	ipsc-ppc_0_ENSG00000114739	VAR_3_38536261_T_C	7.06698e-09	0.45283	107	0.0188594	5.78933	0.544011	8.72397	2.311e-08	0.4432	475578	4.26039e-06	5.58694	0.999811	11.318	20.0419	0.0634561
GE_3_81 continuous-23104-both_sexes-irnt	continuous-23104-both_sexes-irnt	Body mass index (BMI)	ipsc-ppc_0_ENSG00000114739	VAR_3_38516369_C_A	2.32881e-06	0.45283	107	0.0188594	4.72257	0.544011	5.67381	8.166e-08	0.6028	475578	4.39102e-06	5.36342	0.999805	10.1094	15.7832	0.000897274
GE_3_81 continuous-23104-both_sexes-irnt	continuous-23104-both_sexes-irnt	Body mass index (BMI)	ipsc-ppc_0_ENSG00000114739	VAR_3_38450181_AT_A	3.724e-07	0.429245	107	0.0190735	5.08255	0.54121	6.60077	1.193e-07	0.5254	475578	4.21629e-06	5.29457	0.999813	9.72233	16.3231	0.00153958
GE_3_81 continuous-23104-both_sexes-irnt	continuous-23104-both_sexes-irnt	Body mass index (BMI)	ipsc-ppc_0_ENSG00000114739	VAR_3_38560345_A_G	1.81258e-07	0.443396	107	0.0189343	5.2176	0.543029	6.99996	6.868e-08	0.4437	475578	4.25941e-06	5.39459	0.999811	10.2619	17.2618	0.00393634
GE_3_81 continuous-23104-both_sexes-irnt	continuous-23104-both_sexes-irnt	Body mass index (BMI)	ipsc-ppc_0_ENSG00000114739	VAR_3_38568828_T_C	4.36085e-08	0.448113	107	0.0188951	5.47558	0.543543	7.75611	4.91e-08	0.4441	475578	4.25864e-06	5.45454	0.999811	10.5869	18.343	0.0116051
GE_3_81 continuous-23104-both_sexes-irnt	continuous-23104-both_sexes-irnt	Body mass index (BMI)	ipsc-ppc_0_ENSG00000114739	VAR_3_38516075_A_G	3.70937e-06	0.448113	107	0.0188951	4.62704	0.543543	5.42635	3.399e-08	0.6047	475578	4.39827e-06	5.51953	0.999805	10.9595	16.3859	0.00163931
GE_3_81 continuous-23104-both_sexes-irnt	continuous-23104-both_sexes-irnt	Body mass index (BMI)	ipsc-ppc_0_ENSG00000114739	VAR_3_38517784_C_G	3.70937e-06	0.448113	107	0.0188951	4.62704	0.543543	5.42635	3.386e-08	0.6048	475578	4.39865e-06	5.52021	0.999805	10.9633	16.3896	0.00164549
GE_3_81 continuous-23104-both_sexes-irnt	continuous-23104-both_sexes-irnt	Body mass index (BMI)	ipsc-ppc_0_ENSG00000114739	VAR_3_38544349_G_A	5.48715e-06	0.433962	107	0.0190234	4.54524	0.541863	5.20694	3.018e-08	0.3898	475578	4.42012e-06	5.54039	0.999804	11.0773	16.2842	0.00148089
GE_3_81 continuous-23104-both_sexes-irnt	continuous-23104-both_sexes-irnt	Body mass index (BMI)	ipsc-ppc_0_ENSG00000114739	VAR_3_38570221_C_T	1.2132e-07	0.386792	107	0.0197016	5.2915	0.533155	7.08328	8.715e-08	0.3856	475578	4.43772e-06	5.35166	0.999803	10.0517	17.1349	0.00346718
GE_3_81 continuous-23104-both_sexes-irnt	continuous-23104-both_sexes-irnt	Body mass index (BMI)	ipsc-ppc_0_ENSG00000114739	VAR_3_38498693_C_CA	3.2911e-08	0.448113	107	0.0188951	5.5252	0.543543	7.90447	4.201e-07	0.5543	475578	4.2556e-06	5.05962	0.999811	8.51083	16.4153	0.00168826
GE_3_81 continuous-23104-both_sexes-irnt	continuous-23104-both_sexes-irnt	Body mass index (BMI)	ipsc-ppc_0_ENSG00000114739	VAR_3_38559307_G_A	1.32424e-06	0.448113	107	0.0188951	4.83608	0.543543	5.96397	8.425e-08	0.3941	475578	4.40292e-06	5.35778	0.999804	10.0805	16.0445	0.00116519
GE_3_81 continuous-23104-both_sexes-irnt	continuous-23104-both_sexes-irnt	Body mass index (BMI)	ipsc-ppc_0_ENSG00000114739	VAR_3_38446073_C_T	7.27125e-08	0.448113	107	0.0188951	5.38434	0.543543	7.48682	1.418e-07	0.5498	475578	4.24755e-06	5.2629	0.999811	9.55889	17.0457	0.00317121
GE_3_81 continuous-23104-both_sexes-irnt	continuous-23104-both_sexes-irnt	Body mass index (BMI)	ipsc-ppc_0_ENSG00000114739	VAR_3_38456531_C_T	1.67897e-08	0.443396	107	0.0189343	5.64219	0.543029	8.25192	1.416e-07	0.55	475578	4.24789e-06	5.26316	0.999811	9.5603	17.8122	0.00682519
GE_3_81 continuous-23104-both_sexes-irnt	continuous-23104-both_sexes-irnt	Body mass index (BMI)	ipsc-ppc_0_ENSG00000114739	VAR_3_38524742_C_T	9.83576e-09	0.45283	107	0.0188594	5.73354	0.544011	8.54912	2.236e-08	0.5566	475578	4.26e-06	5.59267	0.999811	11.3499	19.8991	0.0550072
GE_3_81 continuous-23104-both_sexes-irnt	continuous-23104-both_sexes-irnt	Body mass index (BMI)	ipsc-ppc_0_ENSG00000114739	VAR_3_38455439_C_T	1.67897e-08	0.443396	107	0.0189343	5.64219	0.543029	8.25192	1.466e-07	0.55	475578	4.24789e-06	5.25678	0.999811	9.52674	17.7787	0.00659996
GE_3_81 continuous-23104-both_sexes-irnt	continuous-23104-both_sexes-irnt	Body mass index (BMI)	ipsc-ppc_0_ENSG00000114739	VAR_3_38552250_A_G	1.81258e-07	0.443396	107	0.0189343	5.2176	0.543029	6.99996	4.385e-08	0.4443	475578	4.25825e-06	5.4746	0.999811	10.6965	17.6965	0.00607909
GE_3_81 continuous-23104-both_sexes-irnt	continuous-23104-both_sexes-irnt	Body mass index (BMI)	ipsc-ppc_0_ENSG00000114739	VAR_3_38531211_T_G	3.70937e-06	0.448113	107	0.0188951	4.62704	0.543543	5.42635	3.612e-08	0.6048	475578	4.39865e-06	5.50884	0.999805	10.9006	16.327	0.00154555
GE_3_81 continuous-23104-both_sexes-irnt	continuous-23104-both_sexes-irnt	Body mass index (BMI)	ipsc-ppc_0_ENSG00000114739	VAR_3_38569463_G_T	4.36085e-08	0.448113	107	0.0188951	5.47558	0.543543	7.75611	5.712e-08	0.4437	475578	4.25941e-06	5.42759	0.999811	10.4404	18.1965	0.0100235
GE_3_81 continuous-23104-both_sexes-irnt	continuous-23104-both_sexes-irnt	Body mass index (BMI)	ipsc-ppc_0_ENSG00000114739	VAR_3_38540541_A_G	3.14232e-06	0.45283	107	0.0188594	4.66129	0.544011	5.5174	4.325e-08	0.441	475578	4.26479e-06	5.47704	0.99981	10.7106	16.228	0.00139991
GE_3_81 continuous-23104-both_sexes-irnt	continuous-23104-both_sexes-irnt	Body mass index (BMI)	ipsc-ppc_0_ENSG00000114739	VAR_3_38562288_C_T	4.36085e-08	0.448113	107	0.0188951	5.47558	0.543543	7.75611	4.91e-08	0.4438	475578	4.25922e-06	5.45454	0.999811	10.587	18.3431	0.0116059
GE_3_81 continuous-23104-both_sexes-irnt	continuous-23104-both_sexes-irnt	Body mass index (BMI)	ipsc-ppc_0_ENSG00000114739	VAR_3_38574237_C_T	6.72611e-09	0.495283	107	0.0186933	5.79762	0.546206	8.7846	1.133e-07	0.4414	475578	4.26398e-06	5.30399	0.999811	9.77785	18.5625	0.0144523
GE_3_81 continuous-23104-both_sexes-irnt	continuous-23104-both_sexes-irnt	Body mass index (BMI)	ipsc-ppc_0_ENSG00000114739	VAR_3_38517914_T_G	3.70937e-06	0.448113	107	0.0188951	4.62704	0.543543	5.42635	3.4e-08	0.6048	475578	4.39865e-06	5.51948	0.999805	10.9593	16.3856	0.00163892
GE_3_81 continuous-23104-both_sexes-irnt	continuous-23104-both_sexes-irnt	Body mass index (BMI)	ipsc-ppc_0_ENSG00000114739	VAR_3_38533335_A_C	3.70937e-06	0.448113	107	0.0188951	4.62704	0.543543	5.42635	3.479e-08	0.6048	475578	4.39865e-06	5.51544	0.999805	10.937	16.3634	0.00160282
GE_3_81 continuous-23104-both_sexes-irnt	continuous-23104-both_sexes-irnt	Body mass index (BMI)	ipsc-ppc_0_ENSG00000114739	VAR_3_38441439_C_T	7.27125e-08	0.448113	107	0.0188951	5.38434	0.543543	7.48682	1.492e-07	0.5497	475578	4.24737e-06	5.25354	0.999811	9.50968	16.9965	0.00301893
GE_3_81 continuous-23104-both_sexes-irnt	continuous-23104-both_sexes-irnt	Body mass index (BMI)	ipsc-ppc_0_ENSG00000114739	VAR_3_38446955_C_T	7.27125e-08	0.448113	107	0.0188951	5.38434	0.543543	7.48682	1.447e-07	0.5499	475578	4.24772e-06	5.25918	0.999811	9.53933	17.0262	0.00310979
GE_3_81 continuous-23104-both_sexes-irnt	continuous-23104-both_sexes-irnt	Body mass index (BMI)	ipsc-ppc_0_ENSG00000114739	VAR_3_38554901_T_C	1.32424e-06	0.448113	107	0.0188951	4.83608	0.543543	5.96397	8.47e-08	0.3942	475578	4.40253e-06	5.35682	0.999804	10.0753	16.0393	0.00115915
GE_3_81 continuous-23104-both_sexes-irnt	continuous-23104-both_sexes-irnt	Body mass index (BMI)	ipsc-ppc_0_ENSG00000114739	VAR_3_38524328_G_C	1.59327e-07	0.457547	107	0.0188273	5.24144	0.544434	7.08543	4.222e-08	0.5584	475578	4.26357e-06	5.4813	0.999811	10.7338	17.8193	0.00687346
GE_3_81 continuous-23104-both_sexes-irnt	continuous-23104-both_sexes-irnt	Body mass index (BMI)	ipsc-ppc_0_ENSG00000114739	VAR_3_38455704_C_A	1.67897e-08	0.443396	107	0.0189343	5.64219	0.543029	8.25192	1.408e-07	0.55	475578	4.24789e-06	5.2642	0.999811	9.56577	17.8177	0.00686269
GE_3_81 continuous-23104-both_sexes-irnt	continuous-23104-both_sexes-irnt	Body mass index (BMI)	ipsc-ppc_0_ENSG00000114739	VAR_3_38447232_C_A	7.27125e-08	0.448113	107	0.0188951	5.38434	0.543543	7.48682	1.245e-07	0.5491	475578	4.24636e-06	5.28676	0.999811	9.68459	17.1714	0.00359598
GE_3_81 continuous-23104-both_sexes-irnt	continuous-23104-both_sexes-irnt	Body mass index (BMI)	ipsc-ppc_0_ENSG00000114739	VAR_3_38443180_G_C	7.27125e-08	0.448113	107	0.0188951	5.38434	0.543543	7.48682	1.541e-07	0.55	475578	4.24789e-06	5.24759	0.999811	9.47849	16.9653	0.00292624
GE_3_81 continuous-23104-both_sexes-irnt	continuous-23104-both_sexes-irnt	Body mass index (BMI)	ipsc-ppc_0_ENSG00000114739	VAR_3_38484453_C_T	3.2911e-08	0.448113	107	0.0188951	5.5252	0.543543	7.90447	3.159e-07	0.5529	475578	4.25302e-06	5.11371	0.999811	8.7856	16.6901	0.00222215
GE_3_81 continuous-23104-both_sexes-irnt	continuous-23104-both_sexes-irnt	Body mass index (BMI)	ipsc-ppc_0_ENSG00000114739	VAR_3_38529825_C_T	9.88954e-07	0.438679	107	0.018977	4.89382	0.542469	6.10498	7.68e-08	0.5452	475578	4.24006e-06	5.37449	0.999812	10.1514	16.2564	0.00144021
GE_3_81 continuous-23104-both_sexes-irnt	continuous-23104-both_sexes-irnt	Body mass index (BMI)	ipsc-ppc_0_ENSG00000114739	VAR_3_38567771_C_A	4.36085e-08	0.448113	107	0.0188951	5.47558	0.543543	7.75611	5.008e-08	0.4438	475578	4.25922e-06	5.45103	0.999811	10.5678	18.324	0.0113857
GE_3_81 continuous-23104-both_sexes-irnt	continuous-23104-both_sexes-irnt	Body mass index (BMI)	ipsc-ppc_0_ENSG00000114739	VAR_3_38538466_G_T	6.1463e-08	0.466981	107	0.0187735	5.41449	0.545145	7.59704	2.266e-08	0.4416	475578	4.26357e-06	5.59036	0.999811	11.3374	18.9345	0.0209652
GE_3_81 continuous-23104-both_sexes-irnt	continuous-23104-both_sexes-irnt	Body mass index (BMI)	ipsc-ppc_0_ENSG00000114739	VAR_3_38541452_A_G	1.81258e-07	0.443396	107	0.0189343	5.2176	0.543029	6.99996	1.52e-08	0.4426	475578	4.26157e-06	5.65929	0.999811	11.7248	18.7248	0.0169999
GE_3_81 continuous-23104-both_sexes-irnt	continuous-23104-both_sexes-irnt	Body mass index (BMI)	ipsc-ppc_0_ENSG00000114739	VAR_3_38484498_C_T	3.2911e-08	0.448113	107	0.0188951	5.5252	0.543543	7.90447	3.382e-07	0.5533	475578	4.25375e-06	5.10081	0.999811	8.71985	16.6243	0.00208074
GE_3_81 continuous-23104-both_sexes-irnt	continuous-23104-both_sexes-irnt	Body mass index (BMI)	ipsc-ppc_0_ENSG00000114739	VAR_3_38521425_C_T	1.10754e-06	0.382075	107	0.0197926	4.8715	0.532009	5.93303	1.179e-07	0.6137	475578	4.43473e-06	5.29672	0.999803	9.75887	15.6919	0.000818979
GE_3_81 continuous-23104-both_sexes-irnt	continuous-23104-both_sexes-irnt	Body mass index (BMI)	ipsc-ppc_0_ENSG00000114739	VAR_3_38493212_T_C	3.2911e-08	0.448113	107	0.0188951	5.5252	0.543543	7.90447	3.875e-07	0.5535	475578	4.25411e-06	5.075	0.999811	8.58858	16.493	0.00182477
GE_3_81 continuous-23104-both_sexes-irnt	continuous-23104-both_sexes-irnt	Body mass index (BMI)	ipsc-ppc_0_ENSG00000114739	VAR_3_38444273_G_A	7.27125e-08	0.448113	107	0.0188951	5.38434	0.543543	7.48682	1.313e-07	0.5497	475578	4.24737e-06	5.27702	0.999811	9.63327	17.1201	0.00341609
GE_3_81 continuous-23104-both_sexes-irnt	continuous-23104-both_sexes-irnt	Body mass index (BMI)	ipsc-ppc_0_ENSG00000114739	VAR_3_38525567_T_C	9.83576e-09	0.45283	107	0.0188594	5.73354	0.544011	8.54912	2.418e-08	0.5567	475578	4.26019e-06	5.57908	0.999811	11.274	19.8231	0.0509859
GE_3_81 continuous-23104-both_sexes-irnt	continuous-23104-both_sexes-irnt	Body mass index (BMI)	ipsc-ppc_0_ENSG00000114739	VAR_3_38500189_C_T	3.2911e-08	0.448113	107	0.0188951	5.5252	0.543543	7.90447	3.55e-07	0.5536	475578	4.2543e-06	5.09163	0.999811	8.67313	16.5776	0.00198576
GE_3_81 continuous-23104-both_sexes-irnt	continuous-23104-both_sexes-irnt	Body mass index (BMI)	ipsc-ppc_0_ENSG00000114739	VAR_3_38453475_CT_C	5.84471e-08	0.410377	107	0.0193121	5.42349	0.538122	7.52799	2.009e-07	0.5517	475578	4.25086e-06	5.1985	0.999811	9.22249	16.7505	0.00236055
GE_3_81 continuous-23104-both_sexes-irnt	continuous-23104-both_sexes-irnt	Body mass index (BMI)	ipsc-ppc_0_ENSG00000114739	VAR_3_38468171_G_A	1.67897e-08	0.443396	107	0.0189343	5.64219	0.543029	8.25192	1.577e-07	0.5497	475578	4.24737e-06	5.24333	0.999811	9.45611	17.708	0.00614988
GE_3_81 continuous-23104-both_sexes-irnt	continuous-23104-both_sexes-irnt	Body mass index (BMI)	ipsc-ppc_0_ENSG00000114739	VAR_3_38545349_C_T	1.81258e-07	0.443396	107	0.0189343	5.2176	0.543029	6.99996	1.465e-08	0.442	475578	4.26277e-06	5.66561	0.999811	11.7608	18.7607	0.0176219
GE_3_81 continuous-23104-both_sexes-irnt	continuous-23104-both_sexes-irnt	Body mass index (BMI)	ipsc-ppc_0_ENSG00000114739	VAR_3_38514049_C_T	1.4841e-07	0.45283	107	0.0188594	5.25452	0.544011	7.11743	3.823e-07	0.5546	475578	4.25616e-06	5.07757	0.999811	8.60186	15.7193	0.000841721
GE_3_81 continuous-23104-both_sexes-irnt	continuous-23104-both_sexes-irnt	Body mass index (BMI)	ipsc-ppc_0_ENSG00000114739	VAR_3_38528537_G_T	9.83576e-09	0.45283	107	0.0188594	5.73354	0.544011	8.54912	2.51e-08	0.5566	475578	4.26e-06	5.57258	0.999811	11.2378	19.7869	0.0491704
GE_3_81 continuous-23104-both_sexes-irnt	continuous-23104-both_sexes-irnt	Body mass index (BMI)	ipsc-ppc_0_ENSG00000114739	VAR_3_38557921_T_C	1.81258e-07	0.443396	107	0.0189343	5.2176	0.543029	6.99996	7.102e-08	0.4437	475578	4.25941e-06	5.38857	0.999811	10.2294	17.2294	0.00381067
GE_3_81 continuous-23104-both_sexes-irnt	continuous-23104-both_sexes-irnt	Body mass index (BMI)	ipsc-ppc_0_ENSG00000114739	VAR_3_38455650_G_T	1.67897e-08	0.443396	107	0.0189343	5.64219	0.543029	8.25192	1.399e-07	0.55	475578	4.24789e-06	5.26538	0.999811	9.57198	17.8239	0.00690538
GE_3_81 continuous-23104-both_sexes-irnt	continuous-23104-both_sexes-irnt	Body mass index (BMI)	ipsc-ppc_0_ENSG00000114739	VAR_3_38471088_A_C	1.4841e-07	0.45283	107	0.0188594	5.25452	0.544011	7.11743	3.736e-07	0.5537	475578	4.25448e-06	5.08194	0.999811	8.62387	15.7413	0.000860457
GE_3_81 continuous-23104-both_sexes-irnt	continuous-23104-both_sexes-irnt	Body mass index (BMI)	ipsc-ppc_0_ENSG00000114739	VAR_3_38487176_A_G	3.2911e-08	0.448113	107	0.0188951	5.5252	0.543543	7.90447	3.364e-07	0.5533	475578	4.25375e-06	5.10182	0.999811	8.725	16.6295	0.00209148
GE_3_81 continuous-23104-both_sexes-irnt	continuous-23104-both_sexes-irnt	Body mass index (BMI)	ipsc-ppc_0_ENSG00000114739	VAR_3_38497659_A_G	3.2911e-08	0.448113	107	0.0188951	5.5252	0.543543	7.90447	2.971e-07	0.5535	475578	4.25411e-06	5.12528	0.999811	8.84496	16.7494	0.00235805
GE_3_81 continuous-23104-both_sexes-irnt	continuous-23104-both_sexes-irnt	Body mass index (BMI)	ipsc-ppc_0_ENSG00000114739	VAR_3_38553639_C_T	4.36085e-08	0.448113	107	0.0188951	5.47558	0.543543	7.75611	5.158e-08	0.4433	475578	4.26019e-06	5.44578	0.999811	10.5394	18.2955	0.011066
GE_3_81 continuous-23104-both_sexes-irnt	continuous-23104-both_sexes-irnt	Body mass index (BMI)	ipsc-ppc_0_ENSG00000114739	VAR_3_38566480_G_A	1.81258e-07	0.443396	107	0.0189343	5.2176	0.543029	6.99996	9.121e-08	0.4435	475578	4.2598e-06	5.34342	0.999811	9.98724	16.9872	0.00299099
GE_3_81 continuous-23104-both_sexes-irnt	continuous-23104-both_sexes-irnt	Body mass index (BMI)	ipsc-ppc_0_ENSG00000114739	VAR_3_38506066_A_AT	1.4841e-07	0.45283	107	0.0188594	5.25452	0.544011	7.11743	2.743e-07	0.5541	475578	4.25523e-06	5.1403	0.999811	8.92219	16.0396	0.00115954
GE_3_81 continuous-23104-both_sexes-irnt	continuous-23104-both_sexes-irnt	Body mass index (BMI)	ipsc-ppc_0_ENSG00000114739	VAR_3_38545856_C_CA	3.37219e-06	0.448113	107	0.0188951	4.64674	0.543543	5.47602	3.748e-08	0.4418	475578	4.26317e-06	5.50233	0.999811	10.8492	16.3253	0.00154289
GE_3_81 continuous-23104-both_sexes-irnt	continuous-23104-both_sexes-irnt	Body mass index (BMI)	ipsc-ppc_0_ENSG00000114739	VAR_3_38446742_G_A	7.27125e-08	0.448113	107	0.0188951	5.38434	0.543543	7.48682	1.493e-07	0.5499	475578	4.24772e-06	5.25342	0.999811	9.50907	16.9959	0.00301709
GE_3_81 continuous-23104-both_sexes-irnt	continuous-23104-both_sexes-irnt	Body mass index (BMI)	ipsc-ppc_0_ENSG00000114739	VAR_3_38444932_G_T	7.27125e-08	0.448113	107	0.0188951	5.38434	0.543543	7.48682	1.333e-07	0.5497	475578	4.24737e-06	5.27425	0.999811	9.61865	17.1055	0.00336651
GE_3_81 continuous-23104-both_sexes-irnt	continuous-23104-both_sexes-irnt	Body mass index (BMI)	ipsc-ppc_0_ENSG00000114739	VAR_3_38558316_C_T	3.95095e-06	0.443396	107	0.0189343	4.61395	0.543029	5.38857	6.85e-08	0.394	475578	4.40331e-06	5.39506	0.999804	10.2809	15.6695	0.000800849
GE_3_81 continuous-23104-both_sexes-irnt	continuous-23104-both_sexes-irnt	Body mass index (BMI)	ipsc-ppc_0_ENSG00000114739	VAR_3_38525864_A_C	9.83576e-09	0.45283	107	0.0188594	5.73354	0.544011	8.54912	2.576e-08	0.5566	475578	4.26e-06	5.56805	0.999811	11.2126	19.7617	0.0479475
GE_3_81 continuous-23104-both_sexes-irnt	continuous-23104-both_sexes-irnt	Body mass index (BMI)	ipsc-ppc_0_ENSG00000114739	VAR_3_38560303_C_A	1.2132e-07	0.386792	107	0.0197016	5.2915	0.533155	7.08328	1.177e-07	0.3855	475578	4.43815e-06	5.29703	0.999803	9.76089	16.8442	0.00259238
GE_3_81 continuous-23104-both_sexes-irnt	continuous-23104-both_sexes-irnt	Body mass index (BMI)	ipsc-ppc_0_ENSG00000114739	VAR_3_38496193_G_C	4.71144e-08	0.419811	107	0.019185	5.46187	0.539762	7.66309	2.17e-08	0.5222	475578	4.21372e-06	5.59787	0.999813	11.3736	19.0367	0.0232217
ipsc-ppc_0_ENSG00000115808 biomarkers-30750-both_sexes-irnt	biomarkers-30750-both_sexes-irnt	UKBB Glycated Haemoglobin (HbA1c)	ipsc-ppc_0_ENSG00000115808	VAR_2_37133127_C_T	9.36688e-19	0.462264	107	0.0187987	8.84242	0.544812	20.9054	5.959e-08	0.4725	460080	4.36026e-06	5.42003	0.999806	10.411	31.3165	0.0847421
ipsc-ppc_0_ENSG00000115808 biomarkers-30750-both_sexes-irnt	biomarkers-30750-both_sexes-irnt	UKBB Glycated Haemoglobin (HbA1c)	ipsc-ppc_0_ENSG00000115808	VAR_2_37095397_G_GA	2.50944e-18	0.45283	107	0.0188594	8.73167	0.544011	20.3456	2.084e-07	0.5344	460080	4.36774e-06	5.19168	0.999806	9.20057	29.5462	0.0144301
ipsc-ppc_0_ENSG00000115808 biomarkers-30750-both_sexes-irnt	biomarkers-30750-both_sexes-irnt	UKBB Glycated Haemoglobin (HbA1c)	ipsc-ppc_0_ENSG00000115808	VAR_2_37192495_T_C	9.84938e-18	0.466981	107	0.0187735	8.57569	0.545145	19.6517	1.073e-07	0.4885	460080	4.34937e-06	5.31391	0.999807	9.84035	29.4921	0.0136704
ipsc-ppc_0_ENSG00000115808 biomarkers-30750-both_sexes-irnt	biomarkers-30750-both_sexes-irnt	UKBB Glycated Haemoglobin (HbA1c)	ipsc-ppc_0_ENSG00000115808	VAR_2_37090233_T_C	1.23499e-17	0.45283	107	0.0188594	8.54962	0.544011	19.4899	6.59e-07	0.5211	460080	4.35483e-06	4.97307	0.999806	8.08824	27.5781	0.00201623
ipsc-ppc_0_ENSG00000115808 biomarkers-30750-both_sexes-irnt	biomarkers-30750-both_sexes-irnt	UKBB Glycated Haemoglobin (HbA1c)	ipsc-ppc_0_ENSG00000115808	VAR_2_37147975_T_G	7.43955e-16	0.448113	107	0.0188951	8.06308	0.543543	17.2766	3.024e-08	0.4647	460080	4.36885e-06	5.54004	0.999806	11.0696	28.3462	0.00434628
ipsc-ppc_0_ENSG00000115808 biomarkers-30750-both_sexes-irnt	biomarkers-30750-both_sexes-irnt	UKBB Glycated Haemoglobin (HbA1c)	ipsc-ppc_0_ENSG00000115808	VAR_2_37063240_C_CT	6.11248e-18	0.457547	107	0.0188273	8.63042	0.544434	19.8828	1.888e-07	0.5294	460080	4.36215e-06	5.21004	0.999806	9.29538	29.1781	0.00998691
ipsc-ppc_0_ENSG00000115808 biomarkers-30750-both_sexes-irnt	biomarkers-30750-both_sexes-irnt	UKBB Glycated Haemoglobin (HbA1c)	ipsc-ppc_0_ENSG00000115808	VAR_2_37118665_C_CA	2.95328e-16	0.462264	107	0.0187987	8.17522	0.544812	17.8125	1.217e-07	0.5341	460080	4.36738e-06	5.29092	0.999806	9.72057	27.5331	0.00192748
ipsc-ppc_0_ENSG00000115808 biomarkers-30750-both_sexes-irnt	biomarkers-30750-both_sexes-irnt	UKBB Glycated Haemoglobin (HbA1c)	ipsc-ppc_0_ENSG00000115808	VAR_2_37154425_T_A	3.35997e-18	0.476415	107	0.0187333	8.6986	0.545676	20.25	5.075e-08	0.485	460080	4.35099e-06	5.44866	0.999807	10.5656	30.8156	0.0513511
ipsc-ppc_0_ENSG00000115808 biomarkers-30750-both_sexes-irnt	biomarkers-30750-both_sexes-irnt	UKBB Glycated Haemoglobin (HbA1c)	ipsc-ppc_0_ENSG00000115808	VAR_2_37184485_C_T	1.43941e-17	0.462264	107	0.0187987	8.53192	0.544812	19.4359	4.428e-08	0.4769	460080	4.35637e-06	5.47287	0.999806	10.6984	30.1342	0.0259812
ipsc-ppc_0_ENSG00000115808 biomarkers-30750-both_sexes-irnt	biomarkers-30750-both_sexes-irnt	UKBB Glycated Haemoglobin (HbA1c)	ipsc-ppc_0_ENSG00000115808	VAR_2_37086197_G_C	4.22592e-18	0.485849	107	0.0187066	8.67254	0.546029	20.1394	1.682e-07	0.5166	460080	4.35187e-06	5.23143	0.999807	9.40588	29.5452	0.0144165
ipsc-ppc_0_ENSG00000115808 biomarkers-30750-both_sexes-irnt	biomarkers-30750-both_sexes-irnt	UKBB Glycated Haemoglobin (HbA1c)	ipsc-ppc_0_ENSG00000115808	VAR_2_37148855_G_GTC	1.56343e-15	0.45283	107	0.0188594	7.97183	0.544011	16.8933	5.225e-08	0.4767	460080	4.35653e-06	5.44348	0.999806	10.538	27.4313	0.00174095
ipsc-ppc_0_ENSG00000115808 biomarkers-30750-both_sexes-irnt	biomarkers-30750-both_sexes-irnt	UKBB Glycated Haemoglobin (HbA1c)	ipsc-ppc_0_ENSG00000115808	VAR_2_37152899_G_C	2.0135e-15	0.382075	107	0.0197926	7.94051	0.532009	16.3924	5.32e-09	0.4182	460080	4.46662e-06	5.83684	0.999802	12.7686	29.1609	0.00981642
ipsc-ppc_0_ENSG00000115808 biomarkers-30750-both_sexes-irnt	biomarkers-30750-both_sexes-irnt	UKBB Glycated Haemoglobin (HbA1c)	ipsc-ppc_0_ENSG00000115808	VAR_2_37150531_T_C	6.09957e-15	0.386792	107	0.0197016	7.80187	0.533155	15.8455	3.037e-09	0.433	460080	4.42655e-06	5.92959	0.999803	13.3096	29.1551	0.00975944
ipsc-ppc_0_ENSG00000115808 biomarkers-30750-both_sexes-irnt	biomarkers-30750-both_sexes-irnt	UKBB Glycated Haemoglobin (HbA1c)	ipsc-ppc_0_ENSG00000115808	VAR_2_37176213_G_A	2.00678e-15	0.45283	107	0.0188594	7.94093	0.544011	16.7596	6.25e-08	0.4757	460080	4.35736e-06	5.4115	0.999806	10.3645	27.1241	0.00128046
ipsc-ppc_0_ENSG00000115808 biomarkers-30750-both_sexes-irnt	biomarkers-30750-both_sexes-irnt	UKBB Glycated Haemoglobin (HbA1c)	ipsc-ppc_0_ENSG00000115808	VAR_2_37068428_C_T	4.10579e-15	0.391509	107	0.0196151	7.85166	0.53425	16.0858	3.397e-09	0.4214	460080	4.45722e-06	5.91116	0.999802	13.204	29.2898	0.0111667
ipsc-ppc_0_ENSG00000115808 biomarkers-30750-both_sexes-irnt	biomarkers-30750-both_sexes-irnt	UKBB Glycated Haemoglobin (HbA1c)	ipsc-ppc_0_ENSG00000115808	VAR_2_37138465_C_G	3.14392e-15	0.438679	107	0.018977	7.88506	0.542469	16.4728	1.681e-08	0.4706	460080	4.36215e-06	5.64199	0.999806	11.6387	28.1115	0.00343704
ipsc-ppc_0_ENSG00000115808 biomarkers-30750-both_sexes-irnt	biomarkers-30750-both_sexes-irnt	UKBB Glycated Haemoglobin (HbA1c)	ipsc-ppc_0_ENSG00000115808	VAR_2_37137253_C_T	1.79399e-18	0.466981	107	0.0187735	8.76954	0.545145	20.5682	1.313e-07	0.4903	460080	4.34871e-06	5.27702	0.999807	9.645	30.2132	0.0281166
ipsc-ppc_0_ENSG00000115808 biomarkers-30750-both_sexes-irnt	biomarkers-30750-both_sexes-irnt	UKBB Glycated Haemoglobin (HbA1c)	ipsc-ppc_0_ENSG00000115808	VAR_2_37075013_T_A	1.23055e-14	0.400943	107	0.0194552	7.71283	0.536286	15.567	6.267e-09	0.4274	460080	4.44069e-06	5.80947	0.999803	12.6063	28.1733	0.00365634
ipsc-ppc_0_ENSG00000115808 biomarkers-30750-both_sexes-irnt	biomarkers-30750-both_sexes-irnt	UKBB Glycated Haemoglobin (HbA1c)	ipsc-ppc_0_ENSG00000115808	VAR_2_37122552_A_G	1.26436e-17	0.457547	107	0.0188273	8.5469	0.544434	19.4922	8.485e-08	0.5291	460080	4.36184e-06	5.3565	0.999806	10.069	29.5612	0.0146484
ipsc-ppc_0_ENSG00000115808 biomarkers-30750-both_sexes-irnt	biomarkers-30750-both_sexes-irnt	UKBB Glycated Haemoglobin (HbA1c)	ipsc-ppc_0_ENSG00000115808	VAR_2_37117073_C_T	1.17639e-14	0.382075	107	0.0197926	7.71857	0.532009	15.4679	1.337e-09	0.4157	460080	4.47426e-06	6.06289	0.999801	14.1141	29.582	0.0149562
ipsc-ppc_0_ENSG00000115808 biomarkers-30750-both_sexes-irnt	biomarkers-30750-both_sexes-irnt	UKBB Glycated Haemoglobin (HbA1c)	ipsc-ppc_0_ENSG00000115808	VAR_2_37102620_T_C	5.51929e-18	0.457143	107	0.0188299	8.64209	0.5444	19.9364	1.851e-07	0.5224	460080	4.35581e-06	5.21371	0.999806	9.31378	29.2502	0.0107327
ipsc-ppc_0_ENSG00000115808 biomarkers-30750-both_sexes-irnt	biomarkers-30750-both_sexes-irnt	UKBB Glycated Haemoglobin (HbA1c)	ipsc-ppc_0_ENSG00000115808	VAR_2_37059462_A_T	6.38966e-18	0.485849	107	0.0187066	8.62535	0.546029	19.9165	9.012e-07	0.5071	460080	4.34795e-06	4.91207	0.999807	7.786	27.7025	0.00228338
ipsc-ppc_0_ENSG00000115808 biomarkers-30750-both_sexes-irnt	biomarkers-30750-both_sexes-irnt	UKBB Glycated Haemoglobin (HbA1c)	ipsc-ppc_0_ENSG00000115808	VAR_2_37136036_A_C	7.38302e-16	0.448113	107	0.0188951	8.06401	0.543543	17.2807	1.818e-08	0.4705	460080	4.36226e-06	5.62848	0.999806	11.5626	28.8433	0.00714524
ipsc-ppc_0_ENSG00000115808 biomarkers-30750-both_sexes-irnt	biomarkers-30750-both_sexes-irnt	UKBB Glycated Haemoglobin (HbA1c)	ipsc-ppc_0_ENSG00000115808	VAR_2_37150793_A_G	2.0135e-15	0.382075	107	0.0197926	7.94051	0.532009	16.3924	2.403e-09	0.421	460080	4.45837e-06	5.96792	0.999802	13.5412	29.9335	0.0212563
ipsc-ppc_0_ENSG00000115808 biomarkers-30750-both_sexes-irnt	biomarkers-30750-both_sexes-irnt	UKBB Glycated Haemoglobin (HbA1c)	ipsc-ppc_0_ENSG00000115808	VAR_2_37067137_A_G	6.43927e-14	0.410377	107	0.0193121	7.49882	0.538122	14.7437	5.568e-09	0.4429	460080	4.40451e-06	5.82924	0.999804	12.7173	27.461	0.00179342
ipsc-ppc_0_ENSG00000115808 biomarkers-30750-both_sexes-irnt	biomarkers-30750-both_sexes-irnt	UKBB Glycated Haemoglobin (HbA1c)	ipsc-ppc_0_ENSG00000115808	VAR_2_37123383_T_C	1.26436e-17	0.457547	107	0.0188273	8.5469	0.544434	19.4922	2.209e-07	0.5242	460080	4.35728e-06	5.18083	0.999806	9.1431	28.6353	0.00580343
ipsc-ppc_0_ENSG00000115808 biomarkers-30750-both_sexes-irnt	biomarkers-30750-both_sexes-irnt	UKBB Glycated Haemoglobin (HbA1c)	ipsc-ppc_0_ENSG00000115808	VAR_2_37117502_G_C	4.52025e-14	0.386792	107	0.0197016	7.54508	0.533155	14.7949	3.431e-09	0.4206	460080	4.45953e-06	5.90952	0.999802	13.1946	27.9895	0.00304222
ipsc-ppc_0_ENSG00000115808 biomarkers-30750-both_sexes-irnt	biomarkers-30750-both_sexes-irnt	UKBB Glycated Haemoglobin (HbA1c)	ipsc-ppc_0_ENSG00000115808	VAR_2_37124755_T_C	1.26436e-17	0.457547	107	0.0188273	8.5469	0.544434	19.4922	1.251e-07	0.5283	460080	4.36104e-06	5.28588	0.999806	9.69319	29.1854	0.0100598
ipsc-ppc_0_ENSG00000115808 biomarkers-30750-both_sexes-irnt	biomarkers-30750-both_sexes-irnt	UKBB Glycated Haemoglobin (HbA1c)	ipsc-ppc_0_ENSG00000115808	VAR_2_37149498_T_C	1.56343e-15	0.45283	107	0.0188594	7.97183	0.544011	16.8933	3.594e-08	0.4772	460080	4.35613e-06	5.50972	0.999806	10.9006	27.794	0.00250203
ipsc-ppc_0_ENSG00000115808 biomarkers-30750-both_sexes-irnt	biomarkers-30750-both_sexes-irnt	UKBB Glycated Haemoglobin (HbA1c)	ipsc-ppc_0_ENSG00000115808	VAR_2_37097009_T_C	9.97029e-15	0.400943	107	0.0194552	7.73963	0.536286	15.6781	3.083e-09	0.4402	460080	4.41015e-06	5.92712	0.999804	13.2931	28.9712	0.00811993
ipsc-ppc_0_ENSG00000115808 biomarkers-30750-both_sexes-irnt	biomarkers-30750-both_sexes-irnt	UKBB Glycated Haemoglobin (HbA1c)	ipsc-ppc_0_ENSG00000115808	VAR_2_37141085_C_T	1.32779e-15	0.433962	107	0.0190234	7.99199	0.541863	16.9146	5.707e-09	0.4465	460080	4.39742e-06	5.82512	0.999805	12.6925	29.6071	0.0153364
ipsc-ppc_0_ENSG00000115808 biomarkers-30750-both_sexes-irnt	biomarkers-30750-both_sexes-irnt	UKBB Glycated Haemoglobin (HbA1c)	ipsc-ppc_0_ENSG00000115808	VAR_2_37134092_C_A	7.97341e-18	0.424528	107	0.0191274	8.59997	0.54051	19.5991	2.407e-09	0.4475	460080	4.39553e-06	5.96765	0.999805	13.5325	33.1316	0.520463
ipsc-ppc_0_ENSG00000115808 biomarkers-30750-both_sexes-irnt	biomarkers-30750-both_sexes-irnt	UKBB Glycated Haemoglobin (HbA1c)	ipsc-ppc_0_ENSG00000115808	VAR_2_37189296_T_C	9.84938e-18	0.466981	107	0.0187735	8.57569	0.545145	19.6517	5.418e-08	0.4837	460080	4.35169e-06	5.43702	0.999807	10.5023	30.154	0.0265001
ipsc-ppc_0_ENSG00000115808 biomarkers-30750-both_sexes-irnt	biomarkers-30750-both_sexes-irnt	UKBB Glycated Haemoglobin (HbA1c)	ipsc-ppc_0_ENSG00000115808	VAR_2_37169049_G_A	1.14804e-14	0.448113	107	0.0188951	7.72168	0.543543	15.8121	2.446e-08	0.475	460080	4.35796e-06	5.57707	0.999806	11.2741	27.0862	0.00123286
ipsc-ppc_0_ENSG00000115808 biomarkers-30750-both_sexes-irnt	biomarkers-30750-both_sexes-irnt	UKBB Glycated Haemoglobin (HbA1c)	ipsc-ppc_0_ENSG00000115808	VAR_2_37099339_T_C	3.87357e-19	0.466981	107	0.0187735	8.94052	0.545145	21.3936	2.621e-07	0.5222	460080	4.35566e-06	5.14884	0.999806	8.97773	30.3713	0.0329318
ipsc-ppc_0_ENSG00000118680 biomarkers-30870-both_sexes-irnt	biomarkers-30870-both_sexes-irnt	Triglycerides	ipsc-ppc_0_ENSG00000118680	VAR_18_2846812_A_T	5.08846e-06	0.339623	107	0.0208352	4.56111	0.519209	5.03457	1.058e-10	0.3693	461140	4.65516e-06	6.45842	0.999793	16.6095	21.6441	0.999758
ipsc-ppc_0_ENSG00000132256 biomarkers-30690-both_sexes-irnt	biomarkers-30690-both_sexes-irnt	Cholesterol	ipsc-ppc_0_ENSG00000132256	VAR_11_5691506_C_T	7.00674e-10	0.20283	107	0.0289003	6.16594	0.43774	8.03328	8.739e-11	0.09479	461507	1.26264e-05	6.4873	0.999439	17.2877	25.321	0.0918764
ipsc-ppc_0_ENSG00000132256 biomarkers-30690-both_sexes-irnt	biomarkers-30690-both_sexes-irnt	Cholesterol	ipsc-ppc_0_ENSG00000132256	VAR_11_5691528_C_T	1.83571e-10	0.207547	107	0.0284116	6.37449	0.441942	8.68732	1.58e-11	0.1032	461507	1.17062e-05	6.74036	0.99948	18.9235	27.6109	0.907187
ipsc-ppc_0_ENSG00000132256 biomarkers-30780-both_sexes-irnt	biomarkers-30780-both_sexes-irnt	LDL direct	ipsc-ppc_0_ENSG00000132256	VAR_11_5691506_C_T	7.00674e-10	0.20283	107	0.0289003	6.16594	0.43774	8.03328	5.73e-14	0.09478	460650	1.26511e-05	7.51411	0.999438	24.473	32.5063	0.0491826
ipsc-ppc_0_ENSG00000132256 biomarkers-30780-both_sexes-irnt	biomarkers-30780-both_sexes-irnt	LDL direct	ipsc-ppc_0_ENSG00000132256	VAR_11_5691528_C_T	1.83571e-10	0.207547	107	0.0284116	6.37449	0.441942	8.68732	5.282e-15	0.1032	460650	1.1728e-05	7.82001	0.999479	26.7804	35.4678	0.95052
ipsc-ppc_0_ENSG00000135776 biomarkers-30750-both_sexes-irnt	biomarkers-30750-both_sexes-irnt	UKBB Glycated Haemoglobin (HbA1c)	ipsc-ppc_0_ENSG00000135776	VAR_1_229672955_G_A	1.49863e-05	0.443396	107	0.0189343	4.32889	0.543029	4.69642	2.019e-18	0.624	460080	4.63195e-06	8.75622	0.999794	34.0836	38.78	0.997505
ipsc-ppc_0_ENSG00000135776 MAGIC1000G_FG_EUR	MAGIC1000G_FG_EUR	Fasting Glucose	ipsc-ppc_0_ENSG00000135776	VAR_1_229717979_G_C	2.11324e-05	0.169811	107	0.0331469	4.25258	0.404335	3.39704	3.81e-07	0.772	161860	1.755e-05	5.07821	0.999221	9.30558	12.7026	0.000229705
ipsc-ppc_0_ENSG00000135776 MAGIC1000G_FG_EUR	MAGIC1000G_FG_EUR	Fasting Glucose	ipsc-ppc_0_ENSG00000135776	VAR_1_229718135_G_T	4.35718e-05	0.160377	107	0.0347024	4.08767	0.39334	3.03628	2.182e-07	0.78	166896	1.74585e-05	5.18312	0.999225	9.84086	12.8771	0.000273504
ipsc-ppc_0_ENSG00000135776 MAGIC1000G_FG_EUR	MAGIC1000G_FG_EUR	Fasting Glucose	ipsc-ppc_0_ENSG00000135776	VAR_1_229714955_C_T	1.2671e-05	0.165094	107	0.0339014	4.36571	0.398926	3.54714	3.81e-07	0.79	166896	1.80583e-05	5.07821	0.999198	9.31955	12.8667	0.00027066
ipsc-ppc_0_ENSG00000135776 MAGIC1000G_FG_EUR	MAGIC1000G_FG_EUR	Fasting Glucose	ipsc-ppc_0_ENSG00000135776	VAR_1_229701489_C_T	1.2671e-05	0.165094	107	0.0339014	4.36571	0.398926	3.54714	3.81e-07	0.792	172173	1.76285e-05	5.07821	0.999217	9.30777	12.8549	0.000267488
ipsc-ppc_0_ENSG00000135776 MAGIC1000G_FG_EUR	MAGIC1000G_FG_EUR	Fasting Glucose	ipsc-ppc_0_ENSG00000135776	VAR_1_229710455_C_T	1.06142e-05	0.169811	107	0.0331469	4.40427	0.404335	3.66252	4.131e-07	0.79	166896	1.80583e-05	5.06282	0.999198	9.24156	12.9041	0.000280972
ipsc-ppc_0_ENSG00000135776 MAGIC1000G_FG_EUR	MAGIC1000G_FG_EUR	Fasting Glucose	ipsc-ppc_0_ENSG00000135776	VAR_1_229642499_T_A	1.8553e-05	0.490566	107	0.0186982	4.28163	0.54614	4.61103	7.987e-10	0.422	171090	1.19813e-05	6.14519	0.999468	15.1024	19.7134	0.254633
ipsc-ppc_0_ENSG00000135776 MAGIC1000G_FG_EUR	MAGIC1000G_FG_EUR	Fasting Glucose	ipsc-ppc_0_ENSG00000135776	VAR_1_229672955_G_A	1.49863e-05	0.443396	107	0.0189343	4.32889	0.543029	4.69642	3.036e-10	0.369	172172	1.24724e-05	6.29693	0.999446	16.0655	20.7619	0.726588
ipsc-ppc_0_ENSG00000135776 MAGIC1000G_FG_EUR	MAGIC1000G_FG_EUR	Fasting Glucose	ipsc-ppc_0_ENSG00000135776	VAR_1_229565828_A_G	2.02982e-07	0.415094	107	0.0192466	5.19659	0.538966	6.89011	1.08e-06	0.588	177373	1.16361e-05	4.87647	0.999483	8.10001	14.9901	0.00226265
ipsc-ppc_0_ENSG00000135776 MAGIC1000G_FG_EUR	MAGIC1000G_FG_EUR	Fasting Glucose	ipsc-ppc_0_ENSG00000135776	VAR_1_229664544_C_G	5.17138e-06	0.179245	107	0.0317633	4.55771	0.414645	4.03889	9.113e-07	0.789	172173	1.7444e-05	4.90988	0.999225	8.46262	12.5015	0.000187857
ipsc-ppc_0_ENSG00000135776 MAGIC1000G_FG_EUR	MAGIC1000G_FG_EUR	Fasting Glucose	ipsc-ppc_0_ENSG00000135776	VAR_1_229706214_G_A	1.2671e-05	0.165094	107	0.0339014	4.36571	0.398926	3.54714	4.748e-07	0.793	166896	1.82507e-05	5.03623	0.99919	9.11257	12.6597	0.000220055
ipsc-ppc_0_ENSG00000135776 MAGIC1000G_FG_EUR	MAGIC1000G_FG_EUR	Fasting Glucose	ipsc-ppc_0_ENSG00000135776	VAR_1_229718001_C_G	2.11324e-05	0.169811	107	0.0331469	4.25258	0.404335	3.39704	3.411e-07	0.773	166890	1.7074e-05	5.0992	0.999242	9.3988	12.7958	0.000252148
ipsc-ppc_0_ENSG00000135776 MAGIC1000G_FG_EUR	MAGIC1000G_FG_EUR	Fasting Glucose	ipsc-ppc_0_ENSG00000135776	VAR_1_229565732_A_G	3.83338e-08	0.410377	107	0.0193121	5.49836	0.538122	7.74802	1.699e-06	0.587	196503	1.04957e-05	4.78628	0.999534	7.61352	15.3615	0.00328037
ipsc-ppc_0_ENSG00000135776 MAGIC1000G_FG_EUR	MAGIC1000G_FG_EUR	Fasting Glucose	ipsc-ppc_0_ENSG00000135776	VAR_1_229578794_G_C	4.17786e-07	0.40566	107	0.0193816	5.06067	0.537229	6.49406	1.226e-06	0.592	177372	1.16709e-05	4.85139	0.999482	7.97954	14.4736	0.00134988
ipsc-ppc_0_ENSG00000135776 type2_diabetes	type2_diabetes	Type 2 Diabetes	ipsc-ppc_0_ENSG00000135776	VAR_1_229672955_G_A	1.49863e-05	0.443396	107	0.0189343	4.32889	0.543029	4.69642	3.9e-14	0.64	898130	3.19108e-05	7.56429	0.999203	25.0192	29.7156	0.999897
ipsc-ppc_0_ENSG00000137776 continuous-23104-both_sexes-irnt	continuous-23104-both_sexes-irnt	Body mass index (BMI)	ipsc-ppc_0_ENSG00000137776	VAR_15_59107862_T_A	2.82628e-08	0.235849	107	0.0259282	5.55187	0.464605	6.84795	1.869e-07	0.1868	475578	6.92108e-06	5.21192	0.999692	9.53436	16.3823	0.00620069
ipsc-ppc_0_ENSG00000137776 continuous-23104-both_sexes-irnt	continuous-23104-both_sexes-irnt	Body mass index (BMI)	ipsc-ppc_0_ENSG00000137776	VAR_15_58888298_GA_G	1.4764e-05	0.207547	107	0.0284116	4.33218	0.441942	3.85549	1.474e-07	0.1523	475578	8.14341e-06	5.25578	0.999638	9.84439	13.6999	0.000424111
ipsc-ppc_0_ENSG00000137776 continuous-23104-both_sexes-irnt	continuous-23104-both_sexes-irnt	Body mass index (BMI)	ipsc-ppc_0_ENSG00000137776	VAR_15_58957827_C_T	1.32692e-05	0.160377	107	0.0347024	4.35562	0.39334	3.48121	1.263e-07	0.1374	475578	8.87058e-06	5.28414	0.999606	10.0361	13.5173	0.00035333
ipsc-ppc_0_ENSG00000137776 continuous-23104-both_sexes-irnt	continuous-23104-both_sexes-irnt	Body mass index (BMI)	ipsc-ppc_0_ENSG00000137776	VAR_15_58931188_T_C	5.09404e-06	0.212264	107	0.0279466	4.56088	0.446016	4.34361	1.849e-07	0.1525	475578	8.13465e-06	5.21391	0.999639	9.62477	13.9684	0.000554739
ipsc-ppc_0_ENSG00000137776 continuous-23104-both_sexes-irnt	continuous-23104-both_sexes-irnt	Body mass index (BMI)	ipsc-ppc_0_ENSG00000137776	VAR_15_59095509_C_CA	5.3672e-08	0.20283	107	0.0289003	5.4387	0.43774	6.18615	9.528e-09	0.1603	475578	7.81071e-06	5.73892	0.999653	12.4788	18.665	0.0607859
ipsc-ppc_0_ENSG00000137776 continuous-23104-both_sexes-irnt	continuous-23104-both_sexes-irnt	Body mass index (BMI)	ipsc-ppc_0_ENSG00000137776	VAR_15_58874419_A_G	1.76016e-05	0.198113	107	0.0294144	4.29333	0.433406	3.71035	8.949e-08	0.1418	475578	8.6394e-06	5.34687	0.999616	10.3563	14.0667	0.000612046
ipsc-ppc_0_ENSG00000137776 continuous-23104-both_sexes-irnt	continuous-23104-both_sexes-irnt	Body mass index (BMI)	ipsc-ppc_0_ENSG00000137776	VAR_15_58945896_C_G	5.05048e-06	0.216981	107	0.0275038	4.56268	0.449966	4.38482	2.869e-07	0.152	475578	8.15659e-06	5.13186	0.999638	9.20179	13.5866	0.000378693
ipsc-ppc_0_ENSG00000137776 continuous-23104-both_sexes-irnt	continuous-23104-both_sexes-irnt	Body mass index (BMI)	ipsc-ppc_0_ENSG00000137776	VAR_15_58975718_C_A	2.4228e-06	0.198113	107	0.0294144	4.71452	0.433406	4.53254	2.763e-07	0.1399	475578	8.73739e-06	5.13893	0.999612	9.27218	13.8047	0.000470984
ipsc-ppc_0_ENSG00000137776 continuous-23104-both_sexes-irnt	continuous-23104-both_sexes-irnt	Body mass index (BMI)	ipsc-ppc_0_ENSG00000137776	VAR_15_59109779_G_A	5.3672e-08	0.20283	107	0.0289003	5.4387	0.43774	6.18615	2.17e-08	0.1601	475578	7.81861e-06	5.59787	0.999653	11.6801	17.8662	0.0273466
ipsc-ppc_0_ENSG00000137776 continuous-23104-both_sexes-irnt	continuous-23104-both_sexes-irnt	Body mass index (BMI)	ipsc-ppc_0_ENSG00000137776	VAR_15_59056712_G_A	2.74752e-07	0.198113	107	0.0294144	5.13999	0.433406	5.44113	3.513e-08	0.1591	475578	7.85839e-06	5.51373	0.999651	11.2153	16.6564	0.00815627
ipsc-ppc_0_ENSG00000137776 continuous-23104-both_sexes-irnt	continuous-23104-both_sexes-irnt	Body mass index (BMI)	ipsc-ppc_0_ENSG00000137776	VAR_15_58982849_A_C	4.7065e-06	0.20283	107	0.0289003	4.57746	0.43774	4.29813	1.71e-07	0.1402	475578	8.72173e-06	5.22838	0.999613	9.73477	14.0329	0.000591706
ipsc-ppc_0_ENSG00000137776 continuous-23104-both_sexes-irnt	continuous-23104-both_sexes-irnt	Body mass index (BMI)	ipsc-ppc_0_ENSG00000137776	VAR_15_59085036_T_C	2.82628e-08	0.235849	107	0.0259282	5.55187	0.464605	6.84795	8.341e-08	0.1871	475578	6.91253e-06	5.35959	0.999693	10.3141	17.162	0.0135229
ipsc-ppc_0_ENSG00000137776 continuous-23104-both_sexes-irnt	continuous-23104-both_sexes-irnt	Body mass index (BMI)	ipsc-ppc_0_ENSG00000137776	VAR_15_58939268_C_T	6.59006e-06	0.207547	107	0.0284116	4.50652	0.441942	4.19599	7.94e-08	0.1452	475578	8.47066e-06	5.36849	0.999624	10.4624	14.6584	0.00110597
ipsc-ppc_0_ENSG00000137776 continuous-23104-both_sexes-irnt	continuous-23104-both_sexes-irnt	Body mass index (BMI)	ipsc-ppc_0_ENSG00000137776	VAR_15_58982508_T_C	6.59006e-06	0.207547	107	0.0284116	4.50652	0.441942	4.19599	9.17e-08	0.1448	475578	8.49008e-06	5.34245	0.999623	10.3241	14.5201	0.000963154
ipsc-ppc_0_ENSG00000137776 continuous-23104-both_sexes-irnt	continuous-23104-both_sexes-irnt	Body mass index (BMI)	ipsc-ppc_0_ENSG00000137776	VAR_15_59102213_T_A	5.3672e-08	0.20283	107	0.0289003	5.4387	0.43774	6.18615	1.806e-08	0.1601	475578	7.81861e-06	5.62963	0.999653	11.8583	18.0444	0.0326811
ipsc-ppc_0_ENSG00000137776 continuous-23104-both_sexes-irnt	continuous-23104-both_sexes-irnt	Body mass index (BMI)	ipsc-ppc_0_ENSG00000137776	VAR_15_58984407_C_T	6.59006e-06	0.207547	107	0.0284116	4.50652	0.441942	4.19599	8.344e-08	0.1445	475578	8.50473e-06	5.35953	0.999622	10.4163	14.6123	0.00105619
ipsc-ppc_0_ENSG00000137776 continuous-23104-both_sexes-irnt	continuous-23104-both_sexes-irnt	Body mass index (BMI)	ipsc-ppc_0_ENSG00000137776	VAR_15_58945014_AT_A	1.04783e-05	0.216981	107	0.0275038	4.40706	0.449966	4.07077	8.608e-08	0.1452	475578	8.47066e-06	5.3539	0.999624	10.3842	14.455	0.000902417
ipsc-ppc_0_ENSG00000137776 continuous-23104-both_sexes-irnt	continuous-23104-both_sexes-irnt	Body mass index (BMI)	ipsc-ppc_0_ENSG00000137776	VAR_15_58974955_G_T	4.10048e-06	0.20283	107	0.0289003	4.60622	0.43774	4.35594	7.752e-08	0.1451	475578	8.4755e-06	5.37281	0.999623	10.4859	14.8418	0.00132864
ipsc-ppc_0_ENSG00000137776 continuous-23104-both_sexes-irnt	continuous-23104-both_sexes-irnt	Body mass index (BMI)	ipsc-ppc_0_ENSG00000137776	VAR_15_59107497_G_C	5.3672e-08	0.20283	107	0.0289003	5.4387	0.43774	6.18615	1.692e-08	0.1601	475578	7.81861e-06	5.64086	0.999653	11.9216	18.1077	0.0348166
ipsc-ppc_0_ENSG00000137776 continuous-23104-both_sexes-irnt	continuous-23104-both_sexes-irnt	Body mass index (BMI)	ipsc-ppc_0_ENSG00000137776	VAR_15_59043786_T_G	3.15926e-07	0.212264	107	0.0279466	5.11369	0.446016	5.53631	4.574e-08	0.1639	475578	7.67204e-06	5.46712	0.999659	10.9476	16.4839	0.00686388
ipsc-ppc_0_ENSG00000137776 continuous-23104-both_sexes-irnt	continuous-23104-both_sexes-irnt	Body mass index (BMI)	ipsc-ppc_0_ENSG00000137776	VAR_15_59082387_G_A	5.3672e-08	0.20283	107	0.0289003	5.4387	0.43774	6.18615	1.346e-08	0.16	475578	7.82256e-06	5.68012	0.999652	12.144	18.3301	0.043488
ipsc-ppc_0_ENSG00000137776 continuous-23104-both_sexes-irnt	continuous-23104-both_sexes-irnt	Body mass index (BMI)	ipsc-ppc_0_ENSG00000137776	VAR_15_59127844_C_G	7.4492e-07	0.183962	107	0.0311277	4.94927	0.419559	4.86662	2.187e-08	0.1555	475578	8.00605e-06	5.59652	0.999644	11.6842	16.5508	0.00733898
ipsc-ppc_0_ENSG00000137776 continuous-23104-both_sexes-irnt	continuous-23104-both_sexes-irnt	Body mass index (BMI)	ipsc-ppc_0_ENSG00000137776	VAR_15_59072491_T_C	5.3672e-08	0.20283	107	0.0289003	5.4387	0.43774	6.18615	7.876e-09	0.1602	475578	7.81466e-06	5.77109	0.999653	12.6642	18.8503	0.0731612
ipsc-ppc_0_ENSG00000137776 continuous-23104-both_sexes-irnt	continuous-23104-both_sexes-irnt	Body mass index (BMI)	ipsc-ppc_0_ENSG00000137776	VAR_15_59072528_G_C	5.3672e-08	0.20283	107	0.0289003	5.4387	0.43774	6.18615	7.475e-09	0.1602	475578	7.81466e-06	5.77989	0.999653	12.7149	18.9011	0.0769734
ipsc-ppc_0_ENSG00000137776 continuous-23104-both_sexes-irnt	continuous-23104-both_sexes-irnt	Body mass index (BMI)	ipsc-ppc_0_ENSG00000137776	VAR_15_59103963_G_C	5.3672e-08	0.20283	107	0.0289003	5.4387	0.43774	6.18615	1.9e-08	0.1602	475578	7.81466e-06	5.62087	0.999653	11.8088	17.9949	0.0311028
ipsc-ppc_0_ENSG00000137776 continuous-23104-both_sexes-irnt	continuous-23104-both_sexes-irnt	Body mass index (BMI)	ipsc-ppc_0_ENSG00000137776	VAR_15_58940758_A_T	6.59006e-06	0.207547	107	0.0284116	4.50652	0.441942	4.19599	7.856e-08	0.1453	475578	8.46582e-06	5.37041	0.999624	10.4724	14.6684	0.0011171
ipsc-ppc_0_ENSG00000137776 continuous-23104-both_sexes-irnt	continuous-23104-both_sexes-irnt	Body mass index (BMI)	ipsc-ppc_0_ENSG00000137776	VAR_15_58935986_T_C	6.59006e-06	0.207547	107	0.0284116	4.50652	0.441942	4.19599	2.731e-07	0.1476	475578	8.35639e-06	5.14112	0.999629	9.26136	13.4573	0.000332773
ipsc-ppc_0_ENSG00000137776 continuous-23104-both_sexes-irnt	continuous-23104-both_sexes-irnt	Body mass index (BMI)	ipsc-ppc_0_ENSG00000137776	VAR_15_59049346_C_A	2.74752e-07	0.198113	107	0.0294144	5.13999	0.433406	5.44113	5.608e-08	0.158	475578	7.90277e-06	5.43087	0.999649	10.7648	16.2059	0.005198
ipsc-ppc_0_ENSG00000137776 continuous-23104-both_sexes-irnt	continuous-23104-both_sexes-irnt	Body mass index (BMI)	ipsc-ppc_0_ENSG00000137776	VAR_15_59122826_A_G	5.3672e-08	0.20283	107	0.0289003	5.4387	0.43774	6.18615	2.567e-08	0.1601	475578	7.81861e-06	5.56866	0.999653	11.5171	17.7032	0.0232331
ipsc-ppc_0_ENSG00000137776 continuous-23104-both_sexes-irnt	continuous-23104-both_sexes-irnt	Body mass index (BMI)	ipsc-ppc_0_ENSG00000137776	VAR_15_59050279_C_G	2.26192e-06	0.221698	107	0.0270817	4.72849	0.453796	4.77075	1.36e-07	0.1849	475578	6.9759e-06	5.27057	0.99969	9.8456	14.6163	0.00106046
ipsc-ppc_0_ENSG00000137776 continuous-23104-both_sexes-irnt	continuous-23104-both_sexes-irnt	Body mass index (BMI)	ipsc-ppc_0_ENSG00000137776	VAR_15_58972913_A_C	4.10048e-06	0.20283	107	0.0289003	4.60622	0.43774	4.35594	7.667e-08	0.1453	475578	8.46582e-06	5.37479	0.999624	10.496	14.8519	0.00134214
ipsc-ppc_0_ENSG00000137776 continuous-23104-both_sexes-irnt	continuous-23104-both_sexes-irnt	Body mass index (BMI)	ipsc-ppc_0_ENSG00000137776	VAR_15_58898684_C_T	2.96428e-06	0.207547	107	0.0284116	4.67328	0.441942	4.53426	2.844e-07	0.1531	475578	8.10851e-06	5.1335	0.99964	9.20732	13.7416	0.000442167
ipsc-ppc_0_ENSG00000137776 continuous-23104-both_sexes-irnt	continuous-23104-both_sexes-irnt	Body mass index (BMI)	ipsc-ppc_0_ENSG00000137776	VAR_15_58955036_C_T	3.81267e-06	0.198113	107	0.0294144	4.62134	0.433406	4.34402	9.893e-08	0.1448	475578	8.49008e-06	5.32868	0.999623	10.2507	14.5947	0.00103775
ipsc-ppc_0_ENSG00000137776 continuous-23104-both_sexes-irnt	continuous-23104-both_sexes-irnt	Body mass index (BMI)	ipsc-ppc_0_ENSG00000137776	VAR_15_58936793_C_T	6.59006e-06	0.207547	107	0.0284116	4.50652	0.441942	4.19599	6.628e-08	0.1451	475578	8.4755e-06	5.40097	0.999623	10.6375	14.8335	0.00131769
ipsc-ppc_0_ENSG00000137776 continuous-23104-both_sexes-irnt	continuous-23104-both_sexes-irnt	Body mass index (BMI)	ipsc-ppc_0_ENSG00000137776	VAR_15_59072297_T_C	5.3672e-08	0.20283	107	0.0289003	5.4387	0.43774	6.18615	8.727e-09	0.1603	475578	7.81071e-06	5.75378	0.999653	12.5642	18.7503	0.0662009
ipsc-ppc_0_ENSG00000137776 continuous-23104-both_sexes-irnt	continuous-23104-both_sexes-irnt	Body mass index (BMI)	ipsc-ppc_0_ENSG00000137776	VAR_15_59096799_T_C	5.3672e-08	0.20283	107	0.0289003	5.4387	0.43774	6.18615	1.245e-08	0.1604	475578	7.80677e-06	5.69345	0.999653	12.2187	18.4049	0.0468637
ipsc-ppc_0_ENSG00000137776 continuous-23104-both_sexes-irnt	continuous-23104-both_sexes-irnt	Body mass index (BMI)	ipsc-ppc_0_ENSG00000137776	VAR_15_58922395_G_C	1.03013e-06	0.20283	107	0.0289003	4.88579	0.43774	4.93675	5.838e-07	0.1426	475578	8.59895e-06	4.9965	0.999618	8.54273	13.4795	0.00034022
ipsc-ppc_0_ENSG00000137776 continuous-23104-both_sexes-irnt	continuous-23104-both_sexes-irnt	Body mass index (BMI)	ipsc-ppc_0_ENSG00000137776	VAR_15_58939972_G_A	6.59006e-06	0.207547	107	0.0284116	4.50652	0.441942	4.19599	6.782e-08	0.145	475578	8.48036e-06	5.39685	0.999623	10.6156	14.8116	0.00128907
ipsc-ppc_0_ENSG00000137776 continuous-23104-both_sexes-irnt	continuous-23104-both_sexes-irnt	Body mass index (BMI)	ipsc-ppc_0_ENSG00000137776	VAR_15_58931039_T_C	5.09404e-06	0.212264	107	0.0279466	4.56088	0.446016	4.34361	1.806e-07	0.1525	475578	8.13465e-06	5.21827	0.999639	9.64751	13.9911	0.000567498
ipsc-ppc_0_ENSG00000137776 continuous-23104-both_sexes-irnt	continuous-23104-both_sexes-irnt	Body mass index (BMI)	ipsc-ppc_0_ENSG00000137776	VAR_15_58961348_T_C	4.10048e-06	0.20283	107	0.0289003	4.60622	0.43774	4.35594	9.136e-08	0.1454	475578	8.46099e-06	5.34312	0.999624	10.326	14.6819	0.00113236
ipsc-ppc_0_ENSG00000137776 continuous-23104-both_sexes-irnt	continuous-23104-both_sexes-irnt	Body mass index (BMI)	ipsc-ppc_0_ENSG00000137776	VAR_15_58843230_TTCGCCACG_T	5.82188e-06	0.212264	107	0.0279466	4.53276	0.446016	4.28659	3.746e-08	0.1551	475578	8.0229e-06	5.50243	0.999644	11.1633	15.4499	0.00244057
ipsc-ppc_0_ENSG00000137776 continuous-23104-both_sexes-irnt	continuous-23104-both_sexes-irnt	Body mass index (BMI)	ipsc-ppc_0_ENSG00000137776	VAR_15_59127565_C_T	7.4492e-07	0.183962	107	0.0311277	4.94927	0.419559	4.86662	2.936e-08	0.1551	475578	8.0229e-06	5.54521	0.999644	11.3995	16.2662	0.00552078
ipsc-ppc_0_ENSG00000137776 continuous-23104-both_sexes-irnt	continuous-23104-both_sexes-irnt	Body mass index (BMI)	ipsc-ppc_0_ENSG00000137776	VAR_15_59123240_G_A	4.89402e-06	0.238095	107	0.0257594	4.56928	0.466231	4.55316	2.205e-08	0.2009	475578	6.54888e-06	5.5951	0.999709	11.5769	16.13	0.0048181
ipsc-ppc_0_ENSG00000137776 continuous-23104-both_sexes-irnt	continuous-23104-both_sexes-irnt	Body mass index (BMI)	ipsc-ppc_0_ENSG00000137776	VAR_15_58883343_TGA_T	2.14621e-05	0.221698	107	0.0270817	4.24911	0.453796	3.79425	1.139e-07	0.1835	475578	7.01707e-06	5.30302	0.999688	10.02	13.8143	0.000475511
ipsc-ppc_0_ENSG00000137776 continuous-23104-both_sexes-irnt	continuous-23104-both_sexes-irnt	Body mass index (BMI)	ipsc-ppc_0_ENSG00000137776	VAR_15_58904237_C_T	2.96428e-06	0.207547	107	0.0284116	4.67328	0.441942	4.53426	7.708e-08	0.1509	475578	8.20541e-06	5.37383	0.999635	10.4754	15.0096	0.00157141
ipsc-ppc_0_ENSG00000137776 continuous-23104-both_sexes-irnt	continuous-23104-both_sexes-irnt	Body mass index (BMI)	ipsc-ppc_0_ENSG00000137776	VAR_15_58938939_T_G	5.09404e-06	0.212264	107	0.0279466	4.56088	0.446016	4.34361	1.883e-07	0.1522	475578	8.1478e-06	5.21053	0.999638	9.60796	13.9516	0.000545493
ipsc-ppc_0_ENSG00000137776 continuous-23104-both_sexes-irnt	continuous-23104-both_sexes-irnt	Body mass index (BMI)	ipsc-ppc_0_ENSG00000137776	VAR_15_58845961_T_C	5.82188e-06	0.212264	107	0.0279466	4.53276	0.446016	4.28659	2.743e-07	0.1579	475578	7.90683e-06	5.1403	0.999649	9.22975	13.5163	0.000352995
ipsc-ppc_0_ENSG00000137776 continuous-23104-both_sexes-irnt	continuous-23104-both_sexes-irnt	Body mass index (BMI)	ipsc-ppc_0_ENSG00000137776	VAR_15_58880051_C_A	2.96428e-06	0.207547	107	0.0284116	4.67328	0.441942	4.53426	1.869e-08	0.149	475578	8.29149e-06	5.62371	0.999632	11.854	16.3883	0.00623788
ipsc-ppc_0_ENSG00000137776 continuous-23104-both_sexes-irnt	continuous-23104-both_sexes-irnt	Body mass index (BMI)	ipsc-ppc_0_ENSG00000137776	VAR_15_59084633_C_T	5.3672e-08	0.20283	107	0.0289003	5.4387	0.43774	6.18615	1.295e-08	0.1601	475578	7.81861e-06	5.68672	0.999653	12.1812	18.3674	0.0451391
ipsc-ppc_0_ENSG00000137776 continuous-23104-both_sexes-irnt	continuous-23104-both_sexes-irnt	Body mass index (BMI)	ipsc-ppc_0_ENSG00000137776	VAR_15_59128558_A_G	5.3672e-08	0.20283	107	0.0289003	5.4387	0.43774	6.18615	3.591e-08	0.1601	475578	7.81861e-06	5.50987	0.999653	11.1915	17.3777	0.016777
ipsc-ppc_0_ENSG00000137776 continuous-23104-both_sexes-irnt	continuous-23104-both_sexes-irnt	Body mass index (BMI)	ipsc-ppc_0_ENSG00000137776	VAR_15_58885226_G_C	8.07074e-08	0.207547	107	0.0284116	5.36554	0.441942	6.06989	2.493e-08	0.1494	475578	8.27318e-06	5.57376	0.999632	11.5734	17.6433	0.0218812
ipsc-ppc_0_ENSG00000137776 continuous-23104-both_sexes-irnt	continuous-23104-both_sexes-irnt	Body mass index (BMI)	ipsc-ppc_0_ENSG00000137776	VAR_15_59097157_C_T	5.3672e-08	0.20283	107	0.0289003	5.4387	0.43774	6.18615	1.042e-08	0.1605	475578	7.80284e-06	5.72375	0.999653	12.3914	18.5775	0.0556958
ipsc-ppc_0_ENSG00000137776 continuous-23104-both_sexes-irnt	continuous-23104-both_sexes-irnt	Body mass index (BMI)	ipsc-ppc_0_ENSG00000137776	VAR_15_59084846_A_G	5.3672e-08	0.20283	107	0.0289003	5.4387	0.43774	6.18615	1.233e-08	0.16	475578	7.82256e-06	5.6951	0.999652	12.2291	18.4153	0.0473539
ipsc-ppc_0_ENSG00000137776 continuous-23104-both_sexes-irnt	continuous-23104-both_sexes-irnt	Body mass index (BMI)	ipsc-ppc_0_ENSG00000137776	VAR_15_58910513_C_T	2.96428e-06	0.207547	107	0.0284116	4.67328	0.441942	4.53426	1.725e-07	0.1521	475578	8.15219e-06	5.22677	0.999638	9.69292	14.2272	0.000718594
ipsc-ppc_0_ENSG00000137776 continuous-23104-both_sexes-irnt	continuous-23104-both_sexes-irnt	Body mass index (BMI)	ipsc-ppc_0_ENSG00000137776	VAR_15_58882174_T_A	2.96428e-06	0.207547	107	0.0284116	4.67328	0.441942	4.53426	6.454e-08	0.1515	475578	8.17869e-06	5.40574	0.999637	10.6457	15.1799	0.00186319
ipsc-ppc_0_ENSG00000137776 continuous-23104-both_sexes-irnt	continuous-23104-both_sexes-irnt	Body mass index (BMI)	ipsc-ppc_0_ENSG00000137776	VAR_15_58844214_C_T	5.97543e-05	0.207547	107	0.0284116	4.01378	0.441942	3.26829	6.757e-08	0.1587	475578	7.87445e-06	5.39752	0.99965	10.5825	13.8508	0.000493191
ipsc-ppc_0_ENSG00000137776 continuous-23104-both_sexes-irnt	continuous-23104-both_sexes-irnt	Body mass index (BMI)	ipsc-ppc_0_ENSG00000137776	VAR_15_59121836_C_T	2.82628e-08	0.235849	107	0.0259282	5.55187	0.464605	6.84795	3.434e-07	0.1869	475578	6.91823e-06	5.09792	0.999693	8.94671	15.7947	0.0034453
ipsc-ppc_0_ENSG00000137776 continuous-23104-both_sexes-irnt	continuous-23104-both_sexes-irnt	Body mass index (BMI)	ipsc-ppc_0_ENSG00000137776	VAR_15_58945295_T_C	1.04783e-05	0.216981	107	0.0275038	4.40706	0.449966	4.07077	1.087e-07	0.1452	475578	8.47066e-06	5.31154	0.999624	10.1584	14.2292	0.000720042
ipsc-ppc_0_ENSG00000137776 continuous-23104-both_sexes-irnt	continuous-23104-both_sexes-irnt	Body mass index (BMI)	ipsc-ppc_0_ENSG00000137776	VAR_15_58961234_C_T	4.10048e-06	0.20283	107	0.0289003	4.60622	0.43774	4.35594	7.4e-08	0.1453	475578	8.46582e-06	5.38118	0.999624	10.5303	14.8862	0.00138899
ipsc-ppc_0_ENSG00000137776 continuous-23104-both_sexes-irnt	continuous-23104-both_sexes-irnt	Body mass index (BMI)	ipsc-ppc_0_ENSG00000137776	VAR_15_58885035_T_A	2.96428e-06	0.207547	107	0.0284116	4.67328	0.441942	4.53426	2.25e-08	0.1493	475578	8.27774e-06	5.59159	0.999632	11.6732	16.2074	0.00520579
ipsc-ppc_0_ENSG00000137776 continuous-23104-both_sexes-irnt	continuous-23104-both_sexes-irnt	Body mass index (BMI)	ipsc-ppc_0_ENSG00000137776	VAR_15_58906635_G_C	2.96428e-06	0.207547	107	0.0284116	4.67328	0.441942	4.53426	1.406e-07	0.151	475578	8.20094e-06	5.26446	0.999636	9.89354	14.4278	0.000878235
ipsc-ppc_0_ENSG00000137776 continuous-23104-both_sexes-irnt	continuous-23104-both_sexes-irnt	Body mass index (BMI)	ipsc-ppc_0_ENSG00000137776	VAR_15_58994772_G_T	6.59006e-06	0.207547	107	0.0284116	4.50652	0.441942	4.19599	8.86e-08	0.1448	475578	8.49008e-06	5.34868	0.999623	10.3574	14.5534	0.00099575
ipsc-ppc_0_ENSG00000137776 continuous-23104-both_sexes-irnt	continuous-23104-both_sexes-irnt	Body mass index (BMI)	ipsc-ppc_0_ENSG00000137776	VAR_15_58931992_C_T	5.09404e-06	0.212264	107	0.0279466	4.56088	0.446016	4.34361	1.716e-07	0.1524	475578	8.13902e-06	5.22773	0.999638	9.69718	14.0408	0.000596396
ipsc-ppc_0_ENSG00000137776 continuous-23104-both_sexes-irnt	continuous-23104-both_sexes-irnt	Body mass index (BMI)	ipsc-ppc_0_ENSG00000137776	VAR_15_58911740_G_T	2.96428e-06	0.207547	107	0.0284116	4.67328	0.441942	4.53426	1.363e-07	0.152	475578	8.15659e-06	5.27017	0.999638	9.92089	14.4552	0.000902587
ipsc-ppc_0_ENSG00000137776 continuous-23104-both_sexes-irnt	continuous-23104-both_sexes-irnt	Body mass index (BMI)	ipsc-ppc_0_ENSG00000137776	VAR_15_58839337_G_A	7.18977e-05	0.212264	107	0.0279466	3.96992	0.446016	3.21935	9.767e-09	0.1583	475578	7.8906e-06	5.73473	0.999649	12.4598	15.6792	0.00306949
ipsc-ppc_0_ENSG00000137776 continuous-23104-both_sexes-irnt	continuous-23104-both_sexes-irnt	Body mass index (BMI)	ipsc-ppc_0_ENSG00000137776	VAR_15_58982455_A_T	6.59006e-06	0.207547	107	0.0284116	4.50652	0.441942	4.19599	8.866e-08	0.1448	475578	8.49008e-06	5.34855	0.999623	10.3567	14.5527	0.000995098
ipsc-ppc_0_ENSG00000137776 continuous-23104-both_sexes-irnt	continuous-23104-both_sexes-irnt	Body mass index (BMI)	ipsc-ppc_0_ENSG00000137776	VAR_15_58879299_G_A	2.96428e-06	0.207547	107	0.0284116	4.67328	0.441942	4.53426	1.943e-08	0.149	475578	8.29149e-06	5.617	0.999632	11.8163	16.3506	0.00600716
ipsc-ppc_0_ENSG00000137776 continuous-23104-both_sexes-irnt	continuous-23104-both_sexes-irnt	Body mass index (BMI)	ipsc-ppc_0_ENSG00000137776	VAR_15_58879366_C_A	2.96428e-06	0.207547	107	0.0284116	4.67328	0.441942	4.53426	1.962e-08	0.149	475578	8.29149e-06	5.61532	0.999632	11.8069	16.3412	0.00595069
ipsc-ppc_0_ENSG00000137776 continuous-23104-both_sexes-irnt	continuous-23104-both_sexes-irnt	Body mass index (BMI)	ipsc-ppc_0_ENSG00000137776	VAR_15_58869616_T_C	1.04443e-06	0.183962	107	0.0311277	4.88308	0.419559	4.73009	3.036e-07	0.1394	475578	8.76363e-06	5.1212	0.999611	9.18271	13.9128	0.000524744
ipsc-ppc_0_ENSG00000137776 continuous-23104-both_sexes-irnt	continuous-23104-both_sexes-irnt	Body mass index (BMI)	ipsc-ppc_0_ENSG00000137776	VAR_15_59080203_A_G	2.74752e-07	0.198113	107	0.0294144	5.13999	0.433406	5.44113	3.556e-08	0.1587	475578	7.87445e-06	5.51159	0.99965	11.2045	16.6456	0.00806877
ipsc-ppc_0_ENSG00000137776 continuous-23104-both_sexes-irnt	continuous-23104-both_sexes-irnt	Body mass index (BMI)	ipsc-ppc_0_ENSG00000137776	VAR_15_58839831_TAAAAAA_T	5.82188e-06	0.212264	107	0.0279466	4.53276	0.446016	4.28659	4.273e-08	0.157	475578	7.94367e-06	5.47918	0.999647	11.0308	15.3174	0.0021377
ipsc-ppc_0_ENSG00000137776 continuous-23104-both_sexes-irnt	continuous-23104-both_sexes-irnt	Body mass index (BMI)	ipsc-ppc_0_ENSG00000137776	VAR_15_59084268_G_A	5.3672e-08	0.20283	107	0.0289003	5.4387	0.43774	6.18615	1.223e-08	0.1601	475578	7.81861e-06	5.69649	0.999653	12.2368	18.423	0.0477181
ipsc-ppc_0_ENSG00000137776 continuous-23104-both_sexes-irnt	continuous-23104-both_sexes-irnt	Body mass index (BMI)	ipsc-ppc_0_ENSG00000137776	VAR_15_58933869_T_A	5.09404e-06	0.212264	107	0.0279466	4.56088	0.446016	4.34361	1.369e-07	0.1522	475578	8.1478e-06	5.26936	0.999638	9.91611	14.2597	0.000742362
ipsc-ppc_0_ENSG00000137776 continuous-23104-both_sexes-irnt	continuous-23104-both_sexes-irnt	Body mass index (BMI)	ipsc-ppc_0_ENSG00000137776	VAR_15_59111320_C_T	5.3672e-08	0.20283	107	0.0289003	5.4387	0.43774	6.18615	1.802e-08	0.1601	475578	7.81861e-06	5.63001	0.999653	11.8604	18.0466	0.0327516
ipsc-ppc_0_ENSG00000137776 continuous-23104-both_sexes-irnt	continuous-23104-both_sexes-irnt	Body mass index (BMI)	ipsc-ppc_0_ENSG00000137776	VAR_15_59071584_C_G	2.73829e-07	0.212264	107	0.0279466	5.14062	0.446016	5.5979	2.578e-08	0.164	475578	7.66828e-06	5.56792	0.999659	11.5033	17.1012	0.0127251
ipsc-ppc_0_ENSG00000137776 continuous-23104-both_sexes-irnt	continuous-23104-both_sexes-irnt	Body mass index (BMI)	ipsc-ppc_0_ENSG00000137776	VAR_15_59044540_A_G	2.74752e-07	0.198113	107	0.0294144	5.13999	0.433406	5.44113	6.58e-08	0.1597	475578	7.83446e-06	5.40228	0.999652	10.6057	16.0468	0.00443338
ipsc-ppc_0_ENSG00000137776 continuous-23104-both_sexes-irnt	continuous-23104-both_sexes-irnt	Body mass index (BMI)	ipsc-ppc_0_ENSG00000137776	VAR_15_58838575_G_A	5.57792e-06	0.207547	107	0.0284116	4.54179	0.441942	4.26651	7.99e-08	0.1565	475578	7.96432e-06	5.36735	0.999646	10.4258	14.6923	0.00114418
ipsc-ppc_0_ENSG00000137776 continuous-23104-both_sexes-irnt	continuous-23104-both_sexes-irnt	Body mass index (BMI)	ipsc-ppc_0_ENSG00000137776	VAR_15_58899797_C_A	1.57976e-06	0.188679	107	0.030526	4.80087	0.42432	4.61384	1.386e-07	0.1519	475578	8.161e-06	5.26709	0.999637	9.90498	14.5188	0.000961921
ipsc-ppc_0_ENSG00000137776 continuous-23104-both_sexes-irnt	continuous-23104-both_sexes-irnt	Body mass index (BMI)	ipsc-ppc_0_ENSG00000137776	VAR_15_58934005_C_T	6.59006e-06	0.207547	107	0.0284116	4.50652	0.441942	4.19599	6.231e-08	0.1454	475578	8.46099e-06	5.41204	0.999624	10.6965	14.8925	0.00139773
ipsc-ppc_0_ENSG00000137776 continuous-23104-both_sexes-irnt	continuous-23104-both_sexes-irnt	Body mass index (BMI)	ipsc-ppc_0_ENSG00000137776	VAR_15_59106495_G_T	1.00017e-07	0.216981	107	0.0275038	5.32669	0.449966	6.0847	2.144e-08	0.1639	475578	7.67204e-06	5.59996	0.999659	11.6824	17.7671	0.0247663
ipsc-ppc_0_ENSG00000137776 continuous-23104-both_sexes-irnt	continuous-23104-both_sexes-irnt	Body mass index (BMI)	ipsc-ppc_0_ENSG00000137776	VAR_15_58938436_T_C	6.59006e-06	0.207547	107	0.0284116	4.50652	0.441942	4.19599	8.121e-08	0.1453	475578	8.46582e-06	5.36442	0.999624	10.4403	14.6363	0.0010818
ipsc-ppc_0_ENSG00000137776 continuous-23104-both_sexes-irnt	continuous-23104-both_sexes-irnt	Body mass index (BMI)	ipsc-ppc_0_ENSG00000137776	VAR_15_58948008_G_C	5.62267e-06	0.212264	107	0.0279466	4.5401	0.446016	4.30145	3.02e-07	0.1527	475578	8.12591e-06	5.12219	0.999639	9.15042	13.4519	0.000330954
ipsc-ppc_0_ENSG00000137776 continuous-23104-both_sexes-irnt	continuous-23104-both_sexes-irnt	Body mass index (BMI)	ipsc-ppc_0_ENSG00000137776	VAR_15_58973347_G_A	4.10048e-06	0.20283	107	0.0289003	4.60622	0.43774	4.35594	7.233e-08	0.1452	475578	8.47066e-06	5.38528	0.999624	10.5527	14.9086	0.00142043
ipsc-ppc_0_ENSG00000137776 continuous-23104-both_sexes-irnt	continuous-23104-both_sexes-irnt	Body mass index (BMI)	ipsc-ppc_0_ENSG00000137776	VAR_15_58987279_A_C	6.59006e-06	0.207547	107	0.0284116	4.50652	0.441942	4.19599	1.155e-07	0.1449	475578	8.48522e-06	5.30048	0.999623	10.1006	14.2966	0.000770219
ipsc-ppc_0_ENSG00000137776 continuous-23104-both_sexes-irnt	continuous-23104-both_sexes-irnt	Body mass index (BMI)	ipsc-ppc_0_ENSG00000137776	VAR_15_59129738_C_CA	2.73758e-08	0.2	107	0.0292056	5.55744	0.435156	6.43433	3.062e-08	0.1681	475578	7.51812e-06	5.53785	0.999666	11.3266	17.761	0.0246144
GE_18_15 biomarkers-30870-both_sexes-irnt	biomarkers-30870-both_sexes-irnt	Triglycerides	ipsc-ppc_0_ENSG00000141458	VAR_18_21119291_A_G	5.9583e-10	0.443396	107	0.0189343	6.19153	0.543029	10.017	1.542e-15	0.4972	461140	4.33721e-06	7.97353	0.999807	27.5054	37.5223	0.0223699
GE_18_15 biomarkers-30870-both_sexes-irnt	biomarkers-30870-both_sexes-irnt	Triglycerides	ipsc-ppc_0_ENSG00000141458	VAR_18_21102844_G_GT	8.28234e-08	0.424528	107	0.0191274	5.36087	0.54051	7.37801	1.224e-15	0.5011	461140	4.3371e-06	8.00201	0.999807	27.7328	35.1108	0.00200613
GE_18_15 biomarkers-30870-both_sexes-irnt	biomarkers-30870-both_sexes-irnt	Triglycerides	ipsc-ppc_0_ENSG00000141458	VAR_18_21117571_C_A	3.24668e-11	0.466981	107	0.0187735	6.63492	0.545145	11.6053	1.627e-15	0.4917	461140	4.33827e-06	7.9669	0.999807	27.4527	39.058	0.103896
GE_18_15 biomarkers-30870-both_sexes-irnt	biomarkers-30870-both_sexes-irnt	Triglycerides	ipsc-ppc_0_ENSG00000141458	VAR_18_21103909_T_C	2.92038e-08	0.415094	107	0.0192466	5.54614	0.538966	7.90208	3.473e-16	0.5032	461140	4.33726e-06	8.15565	0.999807	28.9738	36.8759	0.0117198
GE_18_15 biomarkers-30870-both_sexes-irnt	biomarkers-30870-both_sexes-irnt	Triglycerides	ipsc-ppc_0_ENSG00000141458	VAR_18_21113285_T_C	3.24668e-11	0.466981	107	0.0187735	6.63492	0.545145	11.6053	1.822e-15	0.4928	461140	4.33798e-06	7.9529	0.999807	27.3412	38.9465	0.0929343
GE_18_15 biomarkers-30870-both_sexes-irnt	biomarkers-30870-both_sexes-irnt	Triglycerides	ipsc-ppc_0_ENSG00000141458	VAR_18_21115060_A_G	5.17261e-10	0.462264	107	0.0187987	6.21378	0.544812	10.1243	7.868e-15	0.4919	461140	4.33822e-06	7.76969	0.999807	25.9012	36.0255	0.00500748
GE_18_15 biomarkers-30870-both_sexes-irnt	biomarkers-30870-both_sexes-irnt	Triglycerides	ipsc-ppc_0_ENSG00000141458	VAR_18_21100240_C_T	8.28234e-08	0.424528	107	0.0191274	5.36087	0.54051	7.37801	9.696e-16	0.5008	461140	4.33709e-06	8.03065	0.999807	27.9623	35.3403	0.0025236
GE_18_15 biomarkers-30870-both_sexes-irnt	biomarkers-30870-both_sexes-irnt	Triglycerides	ipsc-ppc_0_ENSG00000141458	VAR_18_21146085_C_T	1.30852e-10	0.462264	107	0.0187987	6.42618	0.544812	10.8557	6.093e-15	0.4889	461140	4.33922e-06	7.80201	0.999807	26.1529	37.0086	0.0133829
GE_18_15 biomarkers-30870-both_sexes-irnt	biomarkers-30870-both_sexes-irnt	Triglycerides	ipsc-ppc_0_ENSG00000141458	VAR_18_21108614_G_A	3.24668e-11	0.466981	107	0.0187735	6.63492	0.545145	11.6053	4.901e-15	0.4862	461140	4.34038e-06	7.82943	0.999807	26.3673	37.9726	0.035094
GE_18_15 biomarkers-30870-both_sexes-irnt	biomarkers-30870-both_sexes-irnt	Triglycerides	ipsc-ppc_0_ENSG00000141458	VAR_18_21118025_G_C	3.24668e-11	0.466981	107	0.0187735	6.63492	0.545145	11.6053	2.5e-15	0.4926	461140	4.33803e-06	7.91363	0.999807	27.0297	38.635	0.0680611
GE_18_15 biomarkers-30870-both_sexes-irnt	biomarkers-30870-both_sexes-irnt	Triglycerides	ipsc-ppc_0_ENSG00000141458	VAR_18_21120444_T_C	3.24668e-11	0.466981	107	0.0187735	6.63492	0.545145	11.6053	2.386e-15	0.4913	461140	4.33839e-06	7.91943	0.999807	27.0757	38.681	0.0712646
GE_18_15 biomarkers-30870-both_sexes-irnt	biomarkers-30870-both_sexes-irnt	Triglycerides	ipsc-ppc_0_ENSG00000141458	VAR_18_21120035_T_C	5.9583e-10	0.443396	107	0.0189343	6.19153	0.543029	10.017	1.435e-15	0.4973	461140	4.3372e-06	7.98241	0.999807	27.5762	37.5932	0.0240116
GE_18_15 biomarkers-30870-both_sexes-irnt	biomarkers-30870-both_sexes-irnt	Triglycerides	ipsc-ppc_0_ENSG00000141458	VAR_18_21119777_G_A	3.24668e-11	0.466981	107	0.0187735	6.63492	0.545145	11.6053	1.317e-15	0.4907	461140	4.33858e-06	7.99299	0.999807	27.6609	39.2662	0.127944
GE_18_15 biomarkers-30870-both_sexes-irnt	biomarkers-30870-both_sexes-irnt	Triglycerides	ipsc-ppc_0_ENSG00000141458	VAR_18_21091121_C_T	8.31303e-11	0.462264	107	0.0187987	6.49482	0.544812	11.0973	6.007e-15	0.4904	461140	4.33868e-06	7.8038	0.999807	26.1668	37.2641	0.0172796
GE_18_15 biomarkers-30870-both_sexes-irnt	biomarkers-30870-both_sexes-irnt	Triglycerides	ipsc-ppc_0_ENSG00000141458	VAR_18_21085085_G_A	2.94509e-11	0.462264	107	0.0187987	6.64929	0.544812	11.6504	8.36e-15	0.4899	461140	4.33885e-06	7.762	0.999807	25.8416	37.492	0.0217008
GE_18_15 biomarkers-30870-both_sexes-irnt	biomarkers-30870-both_sexes-irnt	Triglycerides	ipsc-ppc_0_ENSG00000141458	VAR_18_21101456_C_A	3.24668e-11	0.466981	107	0.0187735	6.63492	0.545145	11.6053	8.81e-15	0.49	461140	4.33881e-06	7.75535	0.999807	25.79	37.3953	0.0197022
GE_18_15 biomarkers-30870-both_sexes-irnt	biomarkers-30870-both_sexes-irnt	Triglycerides	ipsc-ppc_0_ENSG00000141458	VAR_18_21085857_G_A	2.94509e-11	0.462264	107	0.0187987	6.64929	0.544812	11.6504	7.532e-15	0.4899	461140	4.33885e-06	7.77521	0.999807	25.9442	37.5946	0.0240463
GE_18_15 biomarkers-30870-both_sexes-irnt	biomarkers-30870-both_sexes-irnt	Triglycerides	ipsc-ppc_0_ENSG00000141458	VAR_18_21116998_A_G	3.24668e-11	0.466981	107	0.0187735	6.63492	0.545145	11.6053	2.079e-15	0.493	461140	4.33793e-06	7.93654	0.999807	27.2112	38.8166	0.0816105
GE_18_15 biomarkers-30870-both_sexes-irnt	biomarkers-30870-both_sexes-irnt	Triglycerides	ipsc-ppc_0_ENSG00000141458	VAR_18_21117419_G_T	3.24668e-11	0.466981	107	0.0187735	6.63492	0.545145	11.6053	2e-15	0.4919	461140	4.33822e-06	7.94135	0.999807	27.2494	38.8548	0.0847865
GE_18_15 biomarkers-30870-both_sexes-irnt	biomarkers-30870-both_sexes-irnt	Triglycerides	ipsc-ppc_0_ENSG00000141458	VAR_18_21086216_A_C	2.94509e-11	0.462264	107	0.0187987	6.64929	0.544812	11.6504	7.09e-15	0.4899	461140	4.33885e-06	7.78287	0.999807	26.0037	37.6541	0.0255207
GE_18_15 biomarkers-30870-both_sexes-irnt	biomarkers-30870-both_sexes-irnt	Triglycerides	ipsc-ppc_0_ENSG00000141458	VAR_18_21108613_T_C	3.24668e-11	0.466981	107	0.0187735	6.63492	0.545145	11.6053	4.731e-15	0.4865	461140	4.34024e-06	7.83386	0.999807	26.402	38.0074	0.0363342
GE_18_15 biomarkers-30870-both_sexes-irnt	biomarkers-30870-both_sexes-irnt	Triglycerides	ipsc-ppc_0_ENSG00000141458	VAR_18_21127910_C_T	5.23289e-11	0.462264	107	0.0187987	6.56415	0.544812	11.3439	7.433e-15	0.4881	461140	4.33954e-06	7.77689	0.999807	25.9573	37.3013	0.0179329
GE_18_15 biomarkers-30870-both_sexes-irnt	biomarkers-30870-both_sexes-irnt	Triglycerides	ipsc-ppc_0_ENSG00000141458	VAR_18_21090023_A_G	5.61299e-08	0.429245	107	0.0190735	5.43071	0.54121	7.59127	4.824e-16	0.5029	461140	4.33722e-06	8.11585	0.999807	28.65	36.2413	0.00621328
GE_18_15 biomarkers-30870-both_sexes-irnt	biomarkers-30870-both_sexes-irnt	Triglycerides	ipsc-ppc_0_ENSG00000141458	VAR_18_21101011_G_A	8.31303e-11	0.462264	107	0.0187987	6.49482	0.544812	11.0973	7.291e-15	0.4907	461140	4.33858e-06	7.77933	0.999807	25.9762	37.0735	0.0142803
GE_18_15 biomarkers-30870-both_sexes-irnt	biomarkers-30870-both_sexes-irnt	Triglycerides	ipsc-ppc_0_ENSG00000141458	VAR_18_21086125_C_T	2.29764e-11	0.443396	107	0.0189343	6.68574	0.543029	11.7449	3.232e-15	0.5068	461140	4.33788e-06	7.88161	0.999807	26.7768	38.5217	0.0607699
GE_18_15 continuous-23104-both_sexes-irnt	continuous-23104-both_sexes-irnt	Body mass index (BMI)	ipsc-ppc_0_ENSG00000141458	VAR_18_21127910_C_T	5.23289e-11	0.462264	107	0.0187987	6.56415	0.544812	11.3439	1.067e-25	0.4882	475578	4.20775e-06	10.48	0.999813	50.6131	61.957	0.00357115
GE_18_15 continuous-23104-both_sexes-irnt	continuous-23104-both_sexes-irnt	Body mass index (BMI)	ipsc-ppc_0_ENSG00000141458	VAR_18_21126081_A_C	4.63672e-08	0.410377	107	0.0193121	5.46471	0.538122	7.64875	1.267e-27	0.5044	475578	4.20573e-06	10.8914	0.999813	55.0075	62.6563	0.0071862
GE_18_15 continuous-23104-both_sexes-irnt	continuous-23104-both_sexes-irnt	Body mass index (BMI)	ipsc-ppc_0_ENSG00000141458	VAR_18_21116998_A_G	3.24668e-11	0.466981	107	0.0187735	6.63492	0.545145	11.6053	5.405e-27	0.4931	475578	4.20621e-06	10.7585	0.999813	53.5693	65.1746	0.089165
GE_18_15 continuous-23104-both_sexes-irnt	continuous-23104-both_sexes-irnt	Body mass index (BMI)	ipsc-ppc_0_ENSG00000141458	VAR_18_21113285_T_C	3.24668e-11	0.466981	107	0.0187735	6.63492	0.545145	11.6053	7.332e-27	0.493	475578	4.20623e-06	10.7303	0.999813	53.267	64.8723	0.065904
GE_18_15 continuous-23104-both_sexes-irnt	continuous-23104-both_sexes-irnt	Body mass index (BMI)	ipsc-ppc_0_ENSG00000141458	VAR_18_21143183_C_T	2.47716e-07	0.410377	107	0.0193121	5.15942	0.538122	6.77607	1.001e-27	0.5052	475578	4.20586e-06	10.9128	0.999813	55.2412	62.0173	0.00379307
GE_18_15 continuous-23104-both_sexes-irnt	continuous-23104-both_sexes-irnt	Body mass index (BMI)	ipsc-ppc_0_ENSG00000141458	VAR_18_21118025_G_C	3.24668e-11	0.466981	107	0.0187735	6.63492	0.545145	11.6053	8.83e-27	0.4927	475578	4.20631e-06	10.7132	0.999813	53.0827	64.688	0.0548122
GE_18_15 continuous-23104-both_sexes-irnt	continuous-23104-both_sexes-irnt	Body mass index (BMI)	ipsc-ppc_0_ENSG00000141458	VAR_18_21120444_T_C	3.24668e-11	0.466981	107	0.0187735	6.63492	0.545145	11.6053	9.4e-27	0.4914	475578	4.20665e-06	10.7074	0.999813	53.0207	64.6261	0.0515185
GE_18_15 continuous-23104-both_sexes-irnt	continuous-23104-both_sexes-irnt	Body mass index (BMI)	ipsc-ppc_0_ENSG00000141458	VAR_18_21101456_C_A	3.24668e-11	0.466981	107	0.0187735	6.63492	0.545145	11.6053	2.98e-26	0.4901	475578	4.20706e-06	10.6	0.999813	51.8771	63.4824	0.0164169
GE_18_15 continuous-23104-both_sexes-irnt	continuous-23104-both_sexes-irnt	Body mass index (BMI)	ipsc-ppc_0_ENSG00000141458	VAR_18_21119291_A_G	5.9583e-10	0.443396	107	0.0189343	6.19153	0.543029	10.017	3.99e-27	0.4974	475578	4.20552e-06	10.7864	0.999813	53.8701	63.8871	0.0246047
GE_18_15 continuous-23104-both_sexes-irnt	continuous-23104-both_sexes-irnt	Body mass index (BMI)	ipsc-ppc_0_ENSG00000141458	VAR_18_21091121_C_T	8.31303e-11	0.462264	107	0.0187987	6.49482	0.544812	11.0973	1.193e-25	0.4905	475578	4.20693e-06	10.4695	0.999813	50.5024	61.5997	0.00249816
GE_18_15 continuous-23104-both_sexes-irnt	continuous-23104-both_sexes-irnt	Body mass index (BMI)	ipsc-ppc_0_ENSG00000141458	VAR_18_21086216_A_C	2.94509e-11	0.462264	107	0.0187987	6.64929	0.544812	11.6504	2.488e-26	0.49	475578	4.20709e-06	10.6169	0.999813	52.0559	63.7063	0.0205363
GE_18_15 continuous-23104-both_sexes-irnt	continuous-23104-both_sexes-irnt	Body mass index (BMI)	ipsc-ppc_0_ENSG00000141458	VAR_18_21101011_G_A	8.31303e-11	0.462264	107	0.0187987	6.49482	0.544812	11.0973	1.206e-25	0.4908	475578	4.20683e-06	10.4685	0.999813	50.4916	61.5889	0.00247144
GE_18_15 continuous-23104-both_sexes-irnt	continuous-23104-both_sexes-irnt	Body mass index (BMI)	ipsc-ppc_0_ENSG00000141458	VAR_18_21102844_G_GT	8.28234e-08	0.424528	107	0.0191274	5.36087	0.54051	7.37801	1.28e-27	0.5012	475578	4.20543e-06	10.8905	0.999813	54.9974	62.3754	0.00542631
GE_18_15 continuous-23104-both_sexes-irnt	continuous-23104-both_sexes-irnt	Body mass index (BMI)	ipsc-ppc_0_ENSG00000141458	VAR_18_21108613_T_C	3.24668e-11	0.466981	107	0.0187735	6.63492	0.545145	11.6053	1.13e-26	0.4866	475578	4.20843e-06	10.6903	0.999813	52.8384	64.4438	0.0429337
GE_18_15 continuous-23104-both_sexes-irnt	continuous-23104-both_sexes-irnt	Body mass index (BMI)	ipsc-ppc_0_ENSG00000141458	VAR_18_21117419_G_T	3.24668e-11	0.466981	107	0.0187735	6.63492	0.545145	11.6053	5.179e-27	0.492	475578	4.20649e-06	10.7624	0.999813	53.6116	65.217	0.0930248
GE_18_15 continuous-23104-both_sexes-irnt	continuous-23104-both_sexes-irnt	Body mass index (BMI)	ipsc-ppc_0_ENSG00000141458	VAR_18_21100240_C_T	8.28234e-08	0.424528	107	0.0191274	5.36087	0.54051	7.37801	1.976e-27	0.5009	475578	4.20542e-06	10.8508	0.999813	54.5668	61.9448	0.00352792
GE_18_15 continuous-23104-both_sexes-irnt	continuous-23104-both_sexes-irnt	Body mass index (BMI)	ipsc-ppc_0_ENSG00000141458	VAR_18_21101658_TC_T	2.75509e-08	0.471698	107	0.0187517	5.55633	0.545432	8.0253	4.171e-27	0.5266	475578	4.21735e-06	10.7823	0.999813	53.8275	61.8528	0.00321774
GE_18_15 continuous-23104-both_sexes-irnt	continuous-23104-both_sexes-irnt	Body mass index (BMI)	ipsc-ppc_0_ENSG00000141458	VAR_18_21085085_G_A	2.94509e-11	0.462264	107	0.0187987	6.64929	0.544812	11.6504	2.699e-26	0.49	475578	4.20709e-06	10.6093	0.999813	51.9753	63.6256	0.0189444
GE_18_15 continuous-23104-both_sexes-irnt	continuous-23104-both_sexes-irnt	Body mass index (BMI)	ipsc-ppc_0_ENSG00000141458	VAR_18_21103909_T_C	2.92038e-08	0.415094	107	0.0192466	5.54614	0.538966	7.90208	2.996e-28	0.5034	475578	4.2056e-06	11.0219	0.999813	56.4375	64.3396	0.0386848
GE_18_15 continuous-23104-both_sexes-irnt	continuous-23104-both_sexes-irnt	Body mass index (BMI)	ipsc-ppc_0_ENSG00000141458	VAR_18_21090023_A_G	5.61299e-08	0.429245	107	0.0190735	5.43071	0.54121	7.59127	1.766e-28	0.503	475578	4.20556e-06	11.0694	0.999813	56.9617	64.553	0.0478877
GE_18_15 continuous-23104-both_sexes-irnt	continuous-23104-both_sexes-irnt	Body mass index (BMI)	ipsc-ppc_0_ENSG00000141458	VAR_18_21109466_G_T	5.97333e-11	0.462264	107	0.0187987	6.5444	0.544812	11.2734	2.481e-27	0.4696	475578	4.22101e-06	10.83	0.999812	54.343	65.6164	0.138694
GE_18_15 continuous-23104-both_sexes-irnt	continuous-23104-both_sexes-irnt	Body mass index (BMI)	ipsc-ppc_0_ENSG00000141458	VAR_18_21119777_G_A	3.24668e-11	0.466981	107	0.0187735	6.63492	0.545145	11.6053	7.585e-27	0.4908	475578	4.20683e-06	10.7272	0.999813	53.2334	64.8388	0.0637289
GE_18_15 continuous-23104-both_sexes-irnt	continuous-23104-both_sexes-irnt	Body mass index (BMI)	ipsc-ppc_0_ENSG00000141458	VAR_18_21115060_A_G	5.17261e-10	0.462264	107	0.0187987	6.21378	0.544812	10.1243	4.62e-26	0.4921	475578	4.20646e-06	10.5589	0.999813	51.4424	61.5668	0.00241734
GE_18_15 continuous-23104-both_sexes-irnt	continuous-23104-both_sexes-irnt	Body mass index (BMI)	ipsc-ppc_0_ENSG00000141458	VAR_18_21108614_G_A	3.24668e-11	0.466981	107	0.0187735	6.63492	0.545145	11.6053	2.018e-26	0.4863	475578	4.20857e-06	10.6364	0.999813	52.2636	63.869	0.024164
GE_18_15 continuous-23104-both_sexes-irnt	continuous-23104-both_sexes-irnt	Body mass index (BMI)	ipsc-ppc_0_ENSG00000141458	VAR_18_21104888_C_T	9.18806e-10	0.481132	107	0.0187182	6.12291	0.545875	9.83774	6.017e-27	0.4847	475578	4.20935e-06	10.7486	0.999813	53.4633	63.301	0.0136933
GE_18_15 continuous-23104-both_sexes-irnt	continuous-23104-both_sexes-irnt	Body mass index (BMI)	ipsc-ppc_0_ENSG00000141458	VAR_18_21146085_C_T	1.30852e-10	0.462264	107	0.0187987	6.42618	0.544812	10.8557	7.013e-26	0.489	475578	4.20745e-06	10.5197	0.999813	51.0289	61.8846	0.00332173
GE_18_15 continuous-23104-both_sexes-irnt	continuous-23104-both_sexes-irnt	Body mass index (BMI)	ipsc-ppc_0_ENSG00000141458	VAR_18_21120035_T_C	5.9583e-10	0.443396	107	0.0189343	6.19153	0.543029	10.017	7.057e-27	0.4974	475578	4.20552e-06	10.7339	0.999813	53.3048	63.3217	0.0139799
GE_18_15 continuous-23104-both_sexes-irnt	continuous-23104-both_sexes-irnt	Body mass index (BMI)	ipsc-ppc_0_ENSG00000141458	VAR_18_21085857_G_A	2.94509e-11	0.462264	107	0.0187987	6.64929	0.544812	11.6504	2.667e-26	0.49	475578	4.20709e-06	10.6104	0.999813	51.9871	63.6375	0.0191697
GE_18_15 continuous-23104-both_sexes-irnt	continuous-23104-both_sexes-irnt	Body mass index (BMI)	ipsc-ppc_0_ENSG00000141458	VAR_18_21117571_C_A	3.24668e-11	0.466981	107	0.0187735	6.63492	0.545145	11.6053	4.592e-27	0.4918	475578	4.20654e-06	10.7735	0.999813	53.7309	65.3363	0.104808
GE_18_15 continuous-23104-both_sexes-irnt	continuous-23104-both_sexes-irnt	Body mass index (BMI)	ipsc-ppc_0_ENSG00000141458	VAR_18_21086125_C_T	2.29764e-11	0.443396	107	0.0189343	6.68574	0.543029	11.7449	5.68e-26	0.5067	475578	4.20616e-06	10.5395	0.999813	51.2377	62.9826	0.00995881
GE_1_178 biomarkers-30870-both_sexes-irnt	biomarkers-30870-both_sexes-irnt	Triglycerides	ipsc-ppc_0_ENSG00000143575	VAR_1_154257188_A_T	1.16033e-09	0.325472	107	0.0212849	6.08563	0.513875	9.15502	8.422e-21	0.2915	461140	5.24999e-06	9.35422	0.999767	39.5589	48.7139	0.00867884
GE_1_178 biomarkers-30870-both_sexes-irnt	biomarkers-30870-both_sexes-irnt	Triglycerides	ipsc-ppc_0_ENSG00000143575	VAR_1_154258864_C_T	1.16033e-09	0.325472	107	0.0212849	6.08563	0.513875	9.15502	7.595e-21	0.2915	461140	5.24999e-06	9.36514	0.999767	39.661	48.8161	0.00961264
GE_1_178 biomarkers-30870-both_sexes-irnt	biomarkers-30870-both_sexes-irnt	Triglycerides	ipsc-ppc_0_ENSG00000143575	VAR_1_154243097_G_A	1.16033e-09	0.325472	107	0.0212849	6.08563	0.513875	9.15502	4.139e-21	0.2919	461140	5.24576e-06	9.42903	0.999767	40.2609	49.4159	0.0175127
GE_1_178 biomarkers-30870-both_sexes-irnt	biomarkers-30870-both_sexes-irnt	Triglycerides	ipsc-ppc_0_ENSG00000143575	VAR_1_154257718_T_C	1.16033e-09	0.325472	107	0.0212849	6.08563	0.513875	9.15502	9.143e-21	0.2915	461140	5.24999e-06	9.34553	0.999767	39.4776	48.6327	0.00800186
GE_1_178 biomarkers-30870-both_sexes-irnt	biomarkers-30870-both_sexes-irnt	Triglycerides	ipsc-ppc_0_ENSG00000143575	VAR_1_154245142_T_G	1.16033e-09	0.325472	107	0.0212849	6.08563	0.513875	9.15502	4.371e-21	0.2919	461140	5.24576e-06	9.42331	0.999767	40.207	49.362	0.0165933
GE_1_178 biomarkers-30870-both_sexes-irnt	biomarkers-30870-both_sexes-irnt	Triglycerides	ipsc-ppc_0_ENSG00000143575	VAR_1_154251259_A_T	1.16033e-09	0.325472	107	0.0212849	6.08563	0.513875	9.15502	7.659e-23	0.297	461140	5.19309e-06	9.83884	0.999769	44.2031	53.3581	0.902479
GE_1_178 biomarkers-30870-both_sexes-irnt	biomarkers-30870-both_sexes-irnt	Triglycerides	ipsc-ppc_0_ENSG00000143575	VAR_1_154260361_C_G	1.16033e-09	0.325472	107	0.0212849	6.08563	0.513875	9.15502	2.147e-21	0.2911	461140	5.25424e-06	9.49764	0.999767	40.9108	50.0658	0.0335438
ipsc-ppc_0_ENSG00000148572 biomarkers-30750-both_sexes-irnt	biomarkers-30750-both_sexes-irnt	UKBB Glycated Haemoglobin (HbA1c)	ipsc-ppc_0_ENSG00000148572	VAR_10_64908689_C_T	3.6311e-13	0.25	107	0.0249221	7.26865	0.474462	12.212	1.193e-10	0.3042	460080	5.13444e-06	6.44022	0.999772	16.5407	28.7527	0.00401334
ipsc-ppc_0_ENSG00000148572 biomarkers-30750-both_sexes-irnt	biomarkers-30750-both_sexes-irnt	UKBB Glycated Haemoglobin (HbA1c)	ipsc-ppc_0_ENSG00000148572	VAR_10_65329342_C_T	1.00696e-12	0.259434	107	0.0243218	7.12955	0.480545	11.8857	3.572e-10	0.3056	460080	5.12122e-06	6.27167	0.999772	15.4684	27.3541	0.000991007
ipsc-ppc_0_ENSG00000148572 biomarkers-30750-both_sexes-irnt	biomarkers-30750-both_sexes-irnt	UKBB Glycated Haemoglobin (HbA1c)	ipsc-ppc_0_ENSG00000148572	VAR_10_65213644_G_A	3.6311e-13	0.25	107	0.0249221	7.26865	0.474462	12.212	3.997e-11	0.3044	460080	5.13254e-06	6.60419	0.999772	17.6097	29.8217	0.0116888
ipsc-ppc_0_ENSG00000148572 biomarkers-30750-both_sexes-irnt	biomarkers-30750-both_sexes-irnt	UKBB Glycated Haemoglobin (HbA1c)	ipsc-ppc_0_ENSG00000148572	VAR_10_65238652_A_T	3.6311e-13	0.25	107	0.0249221	7.26865	0.474462	12.212	4.084e-11	0.3045	460080	5.13159e-06	6.601	0.999772	17.5886	29.8006	0.0114441
ipsc-ppc_0_ENSG00000148572 biomarkers-30750-both_sexes-irnt	biomarkers-30750-both_sexes-irnt	UKBB Glycated Haemoglobin (HbA1c)	ipsc-ppc_0_ENSG00000148572	VAR_10_65254510_C_T	1.60712e-13	0.254717	107	0.0246154	7.37798	0.477551	12.673	3.817e-11	0.3046	460080	5.13065e-06	6.61101	0.999772	17.6546	30.3276	0.0193856
ipsc-ppc_0_ENSG00000148572 biomarkers-30750-both_sexes-irnt	biomarkers-30750-both_sexes-irnt	UKBB Glycated Haemoglobin (HbA1c)	ipsc-ppc_0_ENSG00000148572	VAR_10_64961268_T_C	3.6311e-13	0.25	107	0.0249221	7.26865	0.474462	12.212	5.048e-11	0.3045	460080	5.13159e-06	6.56951	0.999772	17.3813	29.5933	0.00930162
ipsc-ppc_0_ENSG00000148572 biomarkers-30750-both_sexes-irnt	biomarkers-30750-both_sexes-irnt	UKBB Glycated Haemoglobin (HbA1c)	ipsc-ppc_0_ENSG00000148572	VAR_10_64881382_T_C	3.6311e-13	0.25	107	0.0249221	7.26865	0.474462	12.212	1.15e-10	0.3041	460080	5.13539e-06	6.44579	0.999772	16.5767	28.7887	0.00416031
ipsc-ppc_0_ENSG00000148572 biomarkers-30750-both_sexes-irnt	biomarkers-30750-both_sexes-irnt	UKBB Glycated Haemoglobin (HbA1c)	ipsc-ppc_0_ENSG00000148572	VAR_10_65201076_G_A	3.6311e-13	0.25	107	0.0249221	7.26865	0.474462	12.212	3.876e-11	0.3044	460080	5.13254e-06	6.60874	0.999772	17.6398	29.8518	0.0120456
ipsc-ppc_0_ENSG00000148572 biomarkers-30750-both_sexes-irnt	biomarkers-30750-both_sexes-irnt	UKBB Glycated Haemoglobin (HbA1c)	ipsc-ppc_0_ENSG00000148572	VAR_10_64938711_G_C	3.6311e-13	0.25	107	0.0249221	7.26865	0.474462	12.212	5.988e-11	0.3045	460080	5.13159e-06	6.54404	0.999772	17.2143	29.4263	0.00787099
ipsc-ppc_0_ENSG00000148572 biomarkers-30750-both_sexes-irnt	biomarkers-30750-both_sexes-irnt	UKBB Glycated Haemoglobin (HbA1c)	ipsc-ppc_0_ENSG00000148572	VAR_10_65316235_TACTC_T	4.31765e-11	0.45283	107	0.0188594	6.59275	0.544011	11.4299	2.427e-11	0.4847	460080	4.35114e-06	6.67771	0.999807	18.0161	29.446	0.00802753
ipsc-ppc_0_ENSG00000148572 biomarkers-30750-both_sexes-irnt	biomarkers-30750-both_sexes-irnt	UKBB Glycated Haemoglobin (HbA1c)	ipsc-ppc_0_ENSG00000148572	VAR_10_64942111_T_C	3.6311e-13	0.25	107	0.0249221	7.26865	0.474462	12.212	5.583e-11	0.3046	460080	5.13065e-06	6.5545	0.999772	17.2827	29.4947	0.00842816
ipsc-ppc_0_ENSG00000148572 biomarkers-30750-both_sexes-irnt	biomarkers-30750-both_sexes-irnt	UKBB Glycated Haemoglobin (HbA1c)	ipsc-ppc_0_ENSG00000148572	VAR_10_64888493_C_T	3.6311e-13	0.25	107	0.0249221	7.26865	0.474462	12.212	1.119e-10	0.3039	460080	5.13729e-06	6.44993	0.999772	16.6036	28.8156	0.00427369
ipsc-ppc_0_ENSG00000148572 biomarkers-30750-both_sexes-irnt	biomarkers-30750-both_sexes-irnt	UKBB Glycated Haemoglobin (HbA1c)	ipsc-ppc_0_ENSG00000148572	VAR_10_65328740_T_A	5.99399e-10	0.443396	107	0.0189343	6.19059	0.543029	10.0138	2.386e-11	0.4779	460080	4.35558e-06	6.68021	0.999806	18.0333	28.0471	0.0019817
ipsc-ppc_0_ENSG00000148572 biomarkers-30750-both_sexes-irnt	biomarkers-30750-both_sexes-irnt	UKBB Glycated Haemoglobin (HbA1c)	ipsc-ppc_0_ENSG00000148572	VAR_10_65331859_A_G	5.99399e-10	0.443396	107	0.0189343	6.19059	0.543029	10.0138	1.65e-11	0.478	460080	4.3555e-06	6.73405	0.999806	18.3943	28.4081	0.00284344
ipsc-ppc_0_ENSG00000148572 biomarkers-30750-both_sexes-irnt	biomarkers-30750-both_sexes-irnt	UKBB Glycated Haemoglobin (HbA1c)	ipsc-ppc_0_ENSG00000148572	VAR_10_64924618_C_T	3.6311e-13	0.25	107	0.0249221	7.26865	0.474462	12.212	6.341e-11	0.3045	460080	5.13159e-06	6.53547	0.999772	17.1583	29.3703	0.00744225
ipsc-ppc_0_ENSG00000148572 biomarkers-30750-both_sexes-irnt	biomarkers-30750-both_sexes-irnt	UKBB Glycated Haemoglobin (HbA1c)	ipsc-ppc_0_ENSG00000148572	VAR_10_64988931_A_T	1.41937e-10	0.462264	107	0.0187987	6.4138	0.544812	10.8124	4.152e-12	0.5031	460080	4.34724e-06	6.93191	0.999807	19.7451	30.5575	0.0243943
ipsc-ppc_0_ENSG00000148572 biomarkers-30750-both_sexes-irnt	biomarkers-30750-both_sexes-irnt	UKBB Glycated Haemoglobin (HbA1c)	ipsc-ppc_0_ENSG00000148572	VAR_10_64888745_C_A	3.6311e-13	0.25	107	0.0249221	7.26865	0.474462	12.212	1.054e-10	0.304	460080	5.13634e-06	6.459	0.999772	16.662	28.874	0.00453068
ipsc-ppc_0_ENSG00000148572 biomarkers-30750-both_sexes-irnt	biomarkers-30750-both_sexes-irnt	UKBB Glycated Haemoglobin (HbA1c)	ipsc-ppc_0_ENSG00000148572	VAR_10_65260161_C_T	1.60712e-13	0.254717	107	0.0246154	7.37798	0.477551	12.673	3.536e-11	0.3047	460080	5.1297e-06	6.62232	0.999772	17.7293	30.4024	0.0208897
ipsc-ppc_0_ENSG00000148572 biomarkers-30750-both_sexes-irnt	biomarkers-30750-both_sexes-irnt	UKBB Glycated Haemoglobin (HbA1c)	ipsc-ppc_0_ENSG00000148572	VAR_10_65321464_C_T	5.99399e-10	0.443396	107	0.0189343	6.19059	0.543029	10.0138	2.515e-11	0.478	460080	4.3555e-06	6.67249	0.999806	17.9817	27.9955	0.00188214
ipsc-ppc_0_ENSG00000148572 biomarkers-30750-both_sexes-irnt	biomarkers-30750-both_sexes-irnt	UKBB Glycated Haemoglobin (HbA1c)	ipsc-ppc_0_ENSG00000148572	VAR_10_65014675_G_A	3.6311e-13	0.25	107	0.0249221	7.26865	0.474462	12.212	5.253e-11	0.3045	460080	5.13159e-06	6.56358	0.999772	17.3424	29.5544	0.00894644
ipsc-ppc_0_ENSG00000148572 biomarkers-30750-both_sexes-irnt	biomarkers-30750-both_sexes-irnt	UKBB Glycated Haemoglobin (HbA1c)	ipsc-ppc_0_ENSG00000148572	VAR_10_65138599_T_C	3.6311e-13	0.25	107	0.0249221	7.26865	0.474462	12.212	3.868e-11	0.3043	460080	5.13349e-06	6.60905	0.999772	17.6419	29.8539	0.0120711
ipsc-ppc_0_ENSG00000148572 biomarkers-30750-both_sexes-irnt	biomarkers-30750-both_sexes-irnt	UKBB Glycated Haemoglobin (HbA1c)	ipsc-ppc_0_ENSG00000148572	VAR_10_64902943_G_A	3.6311e-13	0.25	107	0.0249221	7.26865	0.474462	12.212	1.123e-10	0.3042	460080	5.13444e-06	6.44939	0.999772	16.5998	28.8118	0.00425764
ipsc-ppc_0_ENSG00000148572 biomarkers-30750-both_sexes-irnt	biomarkers-30750-both_sexes-irnt	UKBB Glycated Haemoglobin (HbA1c)	ipsc-ppc_0_ENSG00000148572	VAR_10_64883312_T_C	3.6311e-13	0.25	107	0.0249221	7.26865	0.474462	12.212	1.145e-10	0.304	460080	5.13634e-06	6.44645	0.999772	16.581	28.7931	0.00417844
ipsc-ppc_0_ENSG00000148572 biomarkers-30750-both_sexes-irnt	biomarkers-30750-both_sexes-irnt	UKBB Glycated Haemoglobin (HbA1c)	ipsc-ppc_0_ENSG00000148572	VAR_10_65262685_A_G	1.9419e-12	0.264151	107	0.0240406	7.03859	0.483449	11.6452	1.244e-10	0.3062	460080	5.11561e-06	6.43386	0.999773	16.498	28.1432	0.0021816
ipsc-ppc_0_ENSG00000148572 biomarkers-30750-both_sexes-irnt	biomarkers-30750-both_sexes-irnt	UKBB Glycated Haemoglobin (HbA1c)	ipsc-ppc_0_ENSG00000148572	VAR_10_65290254_AT_A	5.89134e-10	0.466981	107	0.0187735	6.19331	0.545145	10.0612	2.062e-11	0.5045	460080	4.34742e-06	6.70156	0.999807	18.1752	28.2364	0.00239476
ipsc-ppc_0_ENSG00000148572 biomarkers-30750-both_sexes-irnt	biomarkers-30750-both_sexes-irnt	UKBB Glycated Haemoglobin (HbA1c)	ipsc-ppc_0_ENSG00000148572	VAR_10_65134282_T_G	3.6311e-13	0.25	107	0.0249221	7.26865	0.474462	12.212	3.839e-11	0.3043	460080	5.13349e-06	6.61016	0.999772	17.6493	29.8613	0.0121603
ipsc-ppc_0_ENSG00000148572 biomarkers-30750-both_sexes-irnt	biomarkers-30750-both_sexes-irnt	UKBB Glycated Haemoglobin (HbA1c)	ipsc-ppc_0_ENSG00000148572	VAR_10_65214571_A_G	3.6311e-13	0.25	107	0.0249221	7.26865	0.474462	12.212	4e-11	0.3044	460080	5.13254e-06	6.60408	0.999772	17.609	29.821	0.0116802
ipsc-ppc_0_ENSG00000148572 biomarkers-30750-both_sexes-irnt	biomarkers-30750-both_sexes-irnt	UKBB Glycated Haemoglobin (HbA1c)	ipsc-ppc_0_ENSG00000148572	VAR_10_65020018_T_C	3.6311e-13	0.25	107	0.0249221	7.26865	0.474462	12.212	4.502e-11	0.3045	460080	5.13159e-06	6.58654	0.999772	17.4933	29.7053	0.0104036
ipsc-ppc_0_ENSG00000148572 biomarkers-30750-both_sexes-irnt	biomarkers-30750-both_sexes-irnt	UKBB Glycated Haemoglobin (HbA1c)	ipsc-ppc_0_ENSG00000148572	VAR_10_65322464_A_ATCAG	5.99399e-10	0.443396	107	0.0189343	6.19059	0.543029	10.0138	1.572e-11	0.4764	460080	4.35678e-06	6.74109	0.999806	18.4419	28.4557	0.00298194
ipsc-ppc_0_ENSG00000148572 biomarkers-30750-both_sexes-irnt	biomarkers-30750-both_sexes-irnt	UKBB Glycated Haemoglobin (HbA1c)	ipsc-ppc_0_ENSG00000148572	VAR_10_65211780_C_T	3.6311e-13	0.25	107	0.0249221	7.26865	0.474462	12.212	4.061e-11	0.3044	460080	5.13254e-06	6.60183	0.999772	17.5942	29.8062	0.0115086
ipsc-ppc_0_ENSG00000148572 biomarkers-30750-both_sexes-irnt	biomarkers-30750-both_sexes-irnt	UKBB Glycated Haemoglobin (HbA1c)	ipsc-ppc_0_ENSG00000148572	VAR_10_65187911_A_G	3.6311e-13	0.25	107	0.0249221	7.26865	0.474462	12.212	4.342e-11	0.3044	460080	5.13254e-06	6.59191	0.999772	17.5287	29.7408	0.0107794
ipsc-ppc_0_ENSG00000148572 biomarkers-30750-both_sexes-irnt	biomarkers-30750-both_sexes-irnt	UKBB Glycated Haemoglobin (HbA1c)	ipsc-ppc_0_ENSG00000148572	VAR_10_65165762_T_C	3.6311e-13	0.25	107	0.0249221	7.26865	0.474462	12.212	4.01e-11	0.3045	460080	5.13159e-06	6.60371	0.999772	17.6065	29.8185	0.0116507
ipsc-ppc_0_ENSG00000148572 biomarkers-30750-both_sexes-irnt	biomarkers-30750-both_sexes-irnt	UKBB Glycated Haemoglobin (HbA1c)	ipsc-ppc_0_ENSG00000148572	VAR_10_65314711_G_C	4.31765e-11	0.45283	107	0.0188594	6.59275	0.544011	11.4299	3.454e-11	0.4852	460080	4.35088e-06	6.62579	0.999807	17.6707	29.1006	0.00568326
ipsc-ppc_0_ENSG00000148572 biomarkers-30750-both_sexes-irnt	biomarkers-30750-both_sexes-irnt	UKBB Glycated Haemoglobin (HbA1c)	ipsc-ppc_0_ENSG00000148572	VAR_10_65274839_G_A	1.60712e-13	0.254717	107	0.0246154	7.37798	0.477551	12.673	5.004e-11	0.3045	460080	5.13159e-06	6.57082	0.999772	17.3899	30.0629	0.0148761
ipsc-ppc_0_ENSG00000148572 biomarkers-30750-both_sexes-irnt	biomarkers-30750-both_sexes-irnt	UKBB Glycated Haemoglobin (HbA1c)	ipsc-ppc_0_ENSG00000148572	VAR_10_65218797_G_A	3.6311e-13	0.25	107	0.0249221	7.26865	0.474462	12.212	4.148e-11	0.3045	460080	5.13159e-06	6.59869	0.999772	17.5734	29.7854	0.0112713
ipsc-ppc_0_ENSG00000148572 biomarkers-30750-both_sexes-irnt	biomarkers-30750-both_sexes-irnt	UKBB Glycated Haemoglobin (HbA1c)	ipsc-ppc_0_ENSG00000148572	VAR_10_65329518_A_G	5.99399e-10	0.443396	107	0.0189343	6.19059	0.543029	10.0138	2.426e-11	0.4779	460080	4.35558e-06	6.67777	0.999806	18.017	28.0308	0.00194972
ipsc-ppc_0_ENSG00000148572 biomarkers-30750-both_sexes-irnt	biomarkers-30750-both_sexes-irnt	UKBB Glycated Haemoglobin (HbA1c)	ipsc-ppc_0_ENSG00000148572	VAR_10_64932777_G_C	3.6311e-13	0.25	107	0.0249221	7.26865	0.474462	12.212	6.035e-11	0.3041	460080	5.13539e-06	6.54287	0.999772	17.207	29.419	0.0078139
ipsc-ppc_0_ENSG00000148572 biomarkers-30750-both_sexes-irnt	biomarkers-30750-both_sexes-irnt	UKBB Glycated Haemoglobin (HbA1c)	ipsc-ppc_0_ENSG00000148572	VAR_10_65200575_C_T	3.6311e-13	0.25	107	0.0249221	7.26865	0.474462	12.212	3.946e-11	0.3044	460080	5.13254e-06	6.60609	0.999772	17.6223	29.8343	0.0118366
ipsc-ppc_0_ENSG00000148572 biomarkers-30750-both_sexes-irnt	biomarkers-30750-both_sexes-irnt	UKBB Glycated Haemoglobin (HbA1c)	ipsc-ppc_0_ENSG00000148572	VAR_10_64992173_T_C	3.6311e-13	0.25	107	0.0249221	7.26865	0.474462	12.212	4.941e-11	0.3045	460080	5.13159e-06	6.5727	0.999772	17.4022	29.6143	0.00949859
ipsc-ppc_0_ENSG00000148572 biomarkers-30750-both_sexes-irnt	biomarkers-30750-both_sexes-irnt	UKBB Glycated Haemoglobin (HbA1c)	ipsc-ppc_0_ENSG00000148572	VAR_10_65278764_G_T	1.9419e-12	0.264151	107	0.0240406	7.03859	0.483449	11.6452	1.623e-10	0.3061	460080	5.11654e-06	6.39334	0.999773	16.2382	27.8834	0.00168254
ipsc-ppc_0_ENSG00000148572 biomarkers-30750-both_sexes-irnt	biomarkers-30750-both_sexes-irnt	UKBB Glycated Haemoglobin (HbA1c)	ipsc-ppc_0_ENSG00000148572	VAR_10_64905113_C_G	3.6311e-13	0.25	107	0.0249221	7.26865	0.474462	12.212	1.104e-10	0.3042	460080	5.13444e-06	6.45198	0.999772	16.6165	28.8285	0.00432924
ipsc-ppc_0_ENSG00000148572 biomarkers-30750-both_sexes-irnt	biomarkers-30750-both_sexes-irnt	UKBB Glycated Haemoglobin (HbA1c)	ipsc-ppc_0_ENSG00000148572	VAR_10_64977515_AAAC_A	3.6311e-13	0.25	107	0.0249221	7.26865	0.474462	12.212	1.05e-10	0.3028	460080	5.14782e-06	6.45957	0.999771	16.6668	28.8788	0.00455258
ipsc-ppc_0_ENSG00000148572 biomarkers-30750-both_sexes-irnt	biomarkers-30750-both_sexes-irnt	UKBB Glycated Haemoglobin (HbA1c)	ipsc-ppc_0_ENSG00000148572	VAR_10_65201926_T_C	3.6311e-13	0.25	107	0.0249221	7.26865	0.474462	12.212	3.903e-11	0.3045	460080	5.13159e-06	6.60771	0.999772	17.6329	29.8449	0.011963
ipsc-ppc_0_ENSG00000148572 biomarkers-30750-both_sexes-irnt	biomarkers-30750-both_sexes-irnt	UKBB Glycated Haemoglobin (HbA1c)	ipsc-ppc_0_ENSG00000148572	VAR_10_65098465_A_G	3.6311e-13	0.25	107	0.0249221	7.26865	0.474462	12.212	4.508e-11	0.3043	460080	5.13349e-06	6.58634	0.999772	17.4921	29.7041	0.010392
ipsc-ppc_0_ENSG00000148572 biomarkers-30750-both_sexes-irnt	biomarkers-30750-both_sexes-irnt	UKBB Glycated Haemoglobin (HbA1c)	ipsc-ppc_0_ENSG00000148572	VAR_10_65314971_A_G	4.31765e-11	0.45283	107	0.0188594	6.59275	0.544011	11.4299	2.13e-11	0.4848	460080	4.35109e-06	6.69682	0.999807	18.1439	29.5738	0.00912154
ipsc-ppc_0_ENSG00000148572 biomarkers-30750-both_sexes-irnt	biomarkers-30750-both_sexes-irnt	UKBB Glycated Haemoglobin (HbA1c)	ipsc-ppc_0_ENSG00000148572	VAR_10_65166770_G_C	3.6311e-13	0.25	107	0.0249221	7.26865	0.474462	12.212	4.609e-11	0.3059	460080	5.11841e-06	6.58305	0.999773	17.469	29.681	0.0101544
ipsc-ppc_0_ENSG00000148572 biomarkers-30750-both_sexes-irnt	biomarkers-30750-both_sexes-irnt	UKBB Glycated Haemoglobin (HbA1c)	ipsc-ppc_0_ENSG00000148572	VAR_10_64988623_T_C	3.6311e-13	0.25	107	0.0249221	7.26865	0.474462	12.212	4.952e-11	0.3045	460080	5.13159e-06	6.57237	0.999772	17.4001	29.6121	0.00947795
ipsc-ppc_0_ENSG00000148572 biomarkers-30750-both_sexes-irnt	biomarkers-30750-both_sexes-irnt	UKBB Glycated Haemoglobin (HbA1c)	ipsc-ppc_0_ENSG00000148572	VAR_10_65161786_C_T	3.6311e-13	0.25	107	0.0249221	7.26865	0.474462	12.212	4.26e-11	0.3044	460080	5.13254e-06	6.59474	0.999772	17.5474	29.7594	0.0109824
ipsc-ppc_0_ENSG00000148572 biomarkers-30750-both_sexes-irnt	biomarkers-30750-both_sexes-irnt	UKBB Glycated Haemoglobin (HbA1c)	ipsc-ppc_0_ENSG00000148572	VAR_10_65112853_G_C	3.6311e-13	0.25	107	0.0249221	7.26865	0.474462	12.212	3.964e-11	0.3044	460080	5.13254e-06	6.60542	0.999772	17.6178	29.8299	0.011784
ipsc-ppc_0_ENSG00000148572 biomarkers-30750-both_sexes-irnt	biomarkers-30750-both_sexes-irnt	UKBB Glycated Haemoglobin (HbA1c)	ipsc-ppc_0_ENSG00000148572	VAR_10_64894047_T_G	3.6311e-13	0.25	107	0.0249221	7.26865	0.474462	12.212	1.204e-10	0.3042	460080	5.13444e-06	6.43883	0.999772	16.5318	28.7438	0.0039775
ipsc-ppc_0_ENSG00000148572 biomarkers-30750-both_sexes-irnt	biomarkers-30750-both_sexes-irnt	UKBB Glycated Haemoglobin (HbA1c)	ipsc-ppc_0_ENSG00000148572	VAR_10_65052314_C_T	3.6311e-13	0.25	107	0.0249221	7.26865	0.474462	12.212	4.037e-11	0.3043	460080	5.13349e-06	6.60271	0.999772	17.6001	29.8121	0.0115765
ipsc-ppc_0_ENSG00000148572 biomarkers-30750-both_sexes-irnt	biomarkers-30750-both_sexes-irnt	UKBB Glycated Haemoglobin (HbA1c)	ipsc-ppc_0_ENSG00000148572	VAR_10_64896910_C_G	3.6311e-13	0.25	107	0.0249221	7.26865	0.474462	12.212	1.091e-10	0.3042	460080	5.13444e-06	6.45377	0.999772	16.6281	28.8401	0.00437965
ipsc-ppc_0_ENSG00000148572 biomarkers-30750-both_sexes-irnt	biomarkers-30750-both_sexes-irnt	UKBB Glycated Haemoglobin (HbA1c)	ipsc-ppc_0_ENSG00000148572	VAR_10_65211850_T_C	3.6311e-13	0.25	107	0.0249221	7.26865	0.474462	12.212	3.983e-11	0.3045	460080	5.13159e-06	6.60471	0.999772	17.6131	29.8251	0.0117279
ipsc-ppc_0_ENSG00000148572 biomarkers-30750-both_sexes-irnt	biomarkers-30750-both_sexes-irnt	UKBB Glycated Haemoglobin (HbA1c)	ipsc-ppc_0_ENSG00000148572	VAR_10_65323997_G_T	5.99399e-10	0.443396	107	0.0189343	6.19059	0.543029	10.0138	2.403e-11	0.4779	460080	4.35558e-06	6.67917	0.999806	18.0263	28.0401	0.00196798
ipsc-ppc_0_ENSG00000148572 biomarkers-30750-both_sexes-irnt	biomarkers-30750-both_sexes-irnt	UKBB Glycated Haemoglobin (HbA1c)	ipsc-ppc_0_ENSG00000148572	VAR_10_65120962_C_T	3.6311e-13	0.25	107	0.0249221	7.26865	0.474462	12.212	4.377e-11	0.3043	460080	5.13349e-06	6.59072	0.999772	17.521	29.733	0.0106961
ipsc-ppc_0_ENSG00000148572 biomarkers-30750-both_sexes-irnt	biomarkers-30750-both_sexes-irnt	UKBB Glycated Haemoglobin (HbA1c)	ipsc-ppc_0_ENSG00000148572	VAR_10_65321147_C_A	4.31765e-11	0.45283	107	0.0188594	6.59275	0.544011	11.4299	3.192e-11	0.4852	460080	4.35088e-06	6.63743	0.999807	17.7479	29.1778	0.00613931
ipsc-ppc_0_ENSG00000148572 biomarkers-30750-both_sexes-irnt	biomarkers-30750-both_sexes-irnt	UKBB Glycated Haemoglobin (HbA1c)	ipsc-ppc_0_ENSG00000148572	VAR_10_64890486_G_A	3.6311e-13	0.25	107	0.0249221	7.26865	0.474462	12.212	9.682e-11	0.3041	460080	5.13539e-06	6.47183	0.999772	16.7449	28.9569	0.00492227
ipsc-ppc_0_ENSG00000148572 biomarkers-30750-both_sexes-irnt	biomarkers-30750-both_sexes-irnt	UKBB Glycated Haemoglobin (HbA1c)	ipsc-ppc_0_ENSG00000148572	VAR_10_65317056_A_T	4.31765e-11	0.45283	107	0.0188594	6.59275	0.544011	11.4299	2.1e-11	0.4848	460080	4.35109e-06	6.6989	0.999807	18.1577	29.5876	0.00924907
ipsc-ppc_0_ENSG00000148572 biomarkers-30750-both_sexes-irnt	biomarkers-30750-both_sexes-irnt	UKBB Glycated Haemoglobin (HbA1c)	ipsc-ppc_0_ENSG00000148572	VAR_10_65317045_G_C	4.31765e-11	0.45283	107	0.0188594	6.59275	0.544011	11.4299	2.131e-11	0.4848	460080	4.35109e-06	6.69675	0.999807	18.1434	29.5733	0.00911735
ipsc-ppc_0_ENSG00000148572 biomarkers-30750-both_sexes-irnt	biomarkers-30750-both_sexes-irnt	UKBB Glycated Haemoglobin (HbA1c)	ipsc-ppc_0_ENSG00000148572	VAR_10_65117845_A_T	3.6311e-13	0.25	107	0.0249221	7.26865	0.474462	12.212	4.16e-11	0.3044	460080	5.13254e-06	6.59826	0.999772	17.5706	29.7826	0.0112406
ipsc-ppc_0_ENSG00000148572 biomarkers-30750-both_sexes-irnt	biomarkers-30750-both_sexes-irnt	UKBB Glycated Haemoglobin (HbA1c)	ipsc-ppc_0_ENSG00000148572	VAR_10_65163006_T_G	3.6311e-13	0.25	107	0.0249221	7.26865	0.474462	12.212	3.826e-11	0.3045	460080	5.13159e-06	6.61066	0.999772	17.6524	29.8644	0.0121985
ipsc-ppc_0_ENSG00000148572 biomarkers-30750-both_sexes-irnt	biomarkers-30750-both_sexes-irnt	UKBB Glycated Haemoglobin (HbA1c)	ipsc-ppc_0_ENSG00000148572	VAR_10_65225450_C_T	3.6311e-13	0.25	107	0.0249221	7.26865	0.474462	12.212	6.341e-11	0.3044	460080	5.13254e-06	6.53547	0.999772	17.1584	29.3704	0.00744293
ipsc-ppc_0_ENSG00000148572 biomarkers-30750-both_sexes-irnt	biomarkers-30750-both_sexes-irnt	UKBB Glycated Haemoglobin (HbA1c)	ipsc-ppc_0_ENSG00000148572	VAR_10_64953959_C_G	3.6311e-13	0.25	107	0.0249221	7.26865	0.474462	12.212	5.75e-11	0.3044	460080	5.13254e-06	6.5501	0.999772	17.254	29.4661	0.00819019
ipsc-ppc_0_ENSG00000148572 biomarkers-30750-both_sexes-irnt	biomarkers-30750-both_sexes-irnt	UKBB Glycated Haemoglobin (HbA1c)	ipsc-ppc_0_ENSG00000148572	VAR_10_65331511_G_C	5.99399e-10	0.443396	107	0.0189343	6.19059	0.543029	10.0138	2.037e-11	0.4779	460080	4.35558e-06	6.70335	0.999806	18.1881	28.2019	0.00231347
ipsc-ppc_0_ENSG00000148572 biomarkers-30750-both_sexes-irnt	biomarkers-30750-both_sexes-irnt	UKBB Glycated Haemoglobin (HbA1c)	ipsc-ppc_0_ENSG00000148572	VAR_10_65254058_C_T	1.60712e-13	0.254717	107	0.0246154	7.37798	0.477551	12.673	3.855e-11	0.3045	460080	5.13159e-06	6.60955	0.999772	17.645	30.318	0.0192004
ipsc-ppc_0_ENSG00000148572 biomarkers-30750-both_sexes-irnt	biomarkers-30750-both_sexes-irnt	UKBB Glycated Haemoglobin (HbA1c)	ipsc-ppc_0_ENSG00000148572	VAR_10_64956615_G_A	3.6311e-13	0.25	107	0.0249221	7.26865	0.474462	12.212	5.595e-11	0.3045	460080	5.13159e-06	6.55418	0.999772	17.2807	29.4927	0.00841125
ipsc-ppc_0_ENSG00000148572 biomarkers-30750-both_sexes-irnt	biomarkers-30750-both_sexes-irnt	UKBB Glycated Haemoglobin (HbA1c)	ipsc-ppc_0_ENSG00000148572	VAR_10_65248507_A_G	3.6311e-13	0.25	107	0.0249221	7.26865	0.474462	12.212	4.097e-11	0.3045	460080	5.13159e-06	6.60053	0.999772	17.5855	29.7975	0.0114086
ipsc-ppc_0_ENSG00000148572 biomarkers-30750-both_sexes-irnt	biomarkers-30750-both_sexes-irnt	UKBB Glycated Haemoglobin (HbA1c)	ipsc-ppc_0_ENSG00000148572	VAR_10_65330208_T_C	5.99399e-10	0.443396	107	0.0189343	6.19059	0.543029	10.0138	2.34e-11	0.4779	460080	4.35558e-06	6.68306	0.999806	18.0523	28.0661	0.00201982
ipsc-ppc_0_ENSG00000148572 biomarkers-30750-both_sexes-irnt	biomarkers-30750-both_sexes-irnt	UKBB Glycated Haemoglobin (HbA1c)	ipsc-ppc_0_ENSG00000148572	VAR_10_65315231_A_G	4.31765e-11	0.45283	107	0.0188594	6.59275	0.544011	11.4299	3.483e-11	0.4852	460080	4.35088e-06	6.62455	0.999807	17.6626	29.0925	0.00563696
ipsc-ppc_0_ENSG00000148572 biomarkers-30750-both_sexes-irnt	biomarkers-30750-both_sexes-irnt	UKBB Glycated Haemoglobin (HbA1c)	ipsc-ppc_0_ENSG00000148572	VAR_10_65096434_A_G	3.6311e-13	0.25	107	0.0249221	7.26865	0.474462	12.212	4.63e-11	0.3043	460080	5.13349e-06	6.58237	0.999772	17.466	29.678	0.010124
ipsc-ppc_0_ENSG00000148572 biomarkers-30750-both_sexes-irnt	biomarkers-30750-both_sexes-irnt	UKBB Glycated Haemoglobin (HbA1c)	ipsc-ppc_0_ENSG00000148572	VAR_10_65022022_G_C	3.6311e-13	0.25	107	0.0249221	7.26865	0.474462	12.212	5.164e-11	0.3044	460080	5.13254e-06	6.56613	0.999772	17.3592	29.5712	0.00909804
ipsc-ppc_0_ENSG00000148572 biomarkers-30750-both_sexes-irnt	biomarkers-30750-both_sexes-irnt	UKBB Glycated Haemoglobin (HbA1c)	ipsc-ppc_0_ENSG00000148572	VAR_10_65289904_A_G	6.79854e-12	0.268868	107	0.0237712	6.86183	0.486263	11.1148	1.712e-10	0.3082	460080	5.0971e-06	6.38518	0.999774	16.1842	27.299	0.000937864
ipsc-ppc_0_ENSG00000148572 biomarkers-30750-both_sexes-irnt	biomarkers-30750-both_sexes-irnt	UKBB Glycated Haemoglobin (HbA1c)	ipsc-ppc_0_ENSG00000148572	VAR_10_65315800_G_T	4.31765e-11	0.45283	107	0.0188594	6.59275	0.544011	11.4299	2.152e-11	0.4848	460080	4.35109e-06	6.69532	0.999807	18.1338	29.5637	0.00903025
ipsc-ppc_0_ENSG00000148572 biomarkers-30750-both_sexes-irnt	biomarkers-30750-both_sexes-irnt	UKBB Glycated Haemoglobin (HbA1c)	ipsc-ppc_0_ENSG00000148572	VAR_10_65110040_T_C	3.6311e-13	0.25	107	0.0249221	7.26865	0.474462	12.212	3.795e-11	0.3045	460080	5.13159e-06	6.61187	0.999772	17.6604	29.8724	0.012296
ipsc-ppc_0_ENSG00000148572 biomarkers-30750-both_sexes-irnt	biomarkers-30750-both_sexes-irnt	UKBB Glycated Haemoglobin (HbA1c)	ipsc-ppc_0_ENSG00000148572	VAR_10_65191645_G_T	2.68965e-10	0.45283	107	0.0188594	6.31569	0.544011	10.4571	3.757e-12	0.502	460080	4.34714e-06	6.94603	0.999807	19.8431	30.3001	0.0188597
ipsc-ppc_0_ENSG00000148572 biomarkers-30750-both_sexes-irnt	biomarkers-30750-both_sexes-irnt	UKBB Glycated Haemoglobin (HbA1c)	ipsc-ppc_0_ENSG00000148572	VAR_10_65110532_G_A	1.46489e-13	0.254717	107	0.0246154	7.39031	0.477551	12.7165	3.948e-11	0.3044	460080	5.13254e-06	6.60602	0.999772	17.6218	30.3383	0.0195932
ipsc-ppc_0_ENSG00000148572 biomarkers-30750-both_sexes-irnt	biomarkers-30750-both_sexes-irnt	UKBB Glycated Haemoglobin (HbA1c)	ipsc-ppc_0_ENSG00000148572	VAR_10_65064170_T_TA	3.6311e-13	0.25	107	0.0249221	7.26865	0.474462	12.212	5.839e-11	0.3039	460080	5.13729e-06	6.5478	0.999772	17.2395	29.4515	0.00807179
ipsc-ppc_0_ENSG00000148572 biomarkers-30750-both_sexes-irnt	biomarkers-30750-both_sexes-irnt	UKBB Glycated Haemoglobin (HbA1c)	ipsc-ppc_0_ENSG00000148572	VAR_10_65008158_G_GTAAACCCAGCTACCCC	3.6311e-13	0.25	107	0.0249221	7.26865	0.474462	12.212	1.621e-10	0.2923	460080	5.25362e-06	6.39353	0.999767	16.2525	28.4646	0.0030085
ipsc-ppc_0_ENSG00000148572 biomarkers-30750-both_sexes-irnt	biomarkers-30750-both_sexes-irnt	UKBB Glycated Haemoglobin (HbA1c)	ipsc-ppc_0_ENSG00000148572	VAR_10_65328446_G_A	5.19741e-11	0.301887	107	0.0221726	6.56517	0.503665	10.5041	9.459e-11	0.3469	460080	4.79681e-06	6.47535	0.999787	16.7339	27.238	0.000882355
ipsc-ppc_0_ENSG00000148572 biomarkers-30750-both_sexes-irnt	biomarkers-30750-both_sexes-irnt	UKBB Glycated Haemoglobin (HbA1c)	ipsc-ppc_0_ENSG00000148572	VAR_10_65318766_G_T	4.11223e-11	0.457547	107	0.0188273	6.59998	0.544434	11.4646	4.528e-11	0.5125	460080	4.34979e-06	6.58568	0.999807	17.4057	28.8703	0.00451415
ipsc-ppc_0_ENSG00000148572 biomarkers-30750-both_sexes-irnt	biomarkers-30750-both_sexes-irnt	UKBB Glycated Haemoglobin (HbA1c)	ipsc-ppc_0_ENSG00000148572	VAR_10_64937314_G_A	3.6311e-13	0.25	107	0.0249221	7.26865	0.474462	12.212	6.05e-11	0.3045	460080	5.13159e-06	6.5425	0.999772	17.2042	29.4162	0.00779211
ipsc-ppc_0_ENSG00000148572 biomarkers-30750-both_sexes-irnt	biomarkers-30750-both_sexes-irnt	UKBB Glycated Haemoglobin (HbA1c)	ipsc-ppc_0_ENSG00000148572	VAR_10_65017242_T_C	3.6311e-13	0.25	107	0.0249221	7.26865	0.474462	12.212	4.357e-11	0.3046	460080	5.13065e-06	6.5914	0.999772	17.5252	29.7372	0.0107412
ipsc-ppc_0_ENSG00000148572 biomarkers-30750-both_sexes-irnt	biomarkers-30750-both_sexes-irnt	UKBB Glycated Haemoglobin (HbA1c)	ipsc-ppc_0_ENSG00000148572	VAR_10_65188403_C_T	3.6311e-13	0.25	107	0.0249221	7.26865	0.474462	12.212	4.255e-11	0.3044	460080	5.13254e-06	6.59491	0.999772	17.5485	29.7606	0.010995
ipsc-ppc_0_ENSG00000148572 biomarkers-30750-both_sexes-irnt	biomarkers-30750-both_sexes-irnt	UKBB Glycated Haemoglobin (HbA1c)	ipsc-ppc_0_ENSG00000148572	VAR_10_64989573_C_T	3.6311e-13	0.25	107	0.0249221	7.26865	0.474462	12.212	5.685e-11	0.3047	460080	5.1297e-06	6.55179	0.999772	17.2649	29.4769	0.00827949
ipsc-ppc_0_ENSG00000148572 biomarkers-30750-both_sexes-irnt	biomarkers-30750-both_sexes-irnt	UKBB Glycated Haemoglobin (HbA1c)	ipsc-ppc_0_ENSG00000148572	VAR_10_65027608_A_G	3.6311e-13	0.25	107	0.0249221	7.26865	0.474462	12.212	4.663e-11	0.3045	460080	5.13159e-06	6.58132	0.999772	17.4589	29.6709	0.0100521
ipsc-ppc_0_ENSG00000148572 biomarkers-30750-both_sexes-irnt	biomarkers-30750-both_sexes-irnt	UKBB Glycated Haemoglobin (HbA1c)	ipsc-ppc_0_ENSG00000148572	VAR_10_65018253_C_T	3.6311e-13	0.25	107	0.0249221	7.26865	0.474462	12.212	5.004e-11	0.3044	460080	5.13254e-06	6.57082	0.999772	17.3899	29.602	0.00938246
ipsc-ppc_0_ENSG00000148572 biomarkers-30750-both_sexes-irnt	biomarkers-30750-both_sexes-irnt	UKBB Glycated Haemoglobin (HbA1c)	ipsc-ppc_0_ENSG00000148572	VAR_10_65213577_C_T	3.6311e-13	0.25	107	0.0249221	7.26865	0.474462	12.212	3.998e-11	0.3044	460080	5.13254e-06	6.60415	0.999772	17.6095	29.8215	0.0116859
ipsc-ppc_0_ENSG00000148572 biomarkers-30750-both_sexes-irnt	biomarkers-30750-both_sexes-irnt	UKBB Glycated Haemoglobin (HbA1c)	ipsc-ppc_0_ENSG00000148572	VAR_10_64976486_AAAAC_A	3.6311e-13	0.25	107	0.0249221	7.26865	0.474462	12.212	8.954e-11	0.3048	460080	5.12875e-06	6.48363	0.999772	16.8206	29.0327	0.00530971
ipsc-ppc_0_ENSG00000148572 biomarkers-30750-both_sexes-irnt	biomarkers-30750-both_sexes-irnt	UKBB Glycated Haemoglobin (HbA1c)	ipsc-ppc_0_ENSG00000148572	VAR_10_64942640_AGATG_A	3.6311e-13	0.25	107	0.0249221	7.26865	0.474462	12.212	6.062e-11	0.3045	460080	5.13159e-06	6.5422	0.999772	17.2023	29.4143	0.00777702
ipsc-ppc_0_ENSG00000148572 biomarkers-30750-both_sexes-irnt	biomarkers-30750-both_sexes-irnt	UKBB Glycated Haemoglobin (HbA1c)	ipsc-ppc_0_ENSG00000148572	VAR_10_65328518_C_T	5.99399e-10	0.443396	107	0.0189343	6.19059	0.543029	10.0138	2.203e-11	0.478	460080	4.3555e-06	6.69189	0.999806	18.1114	28.1252	0.00214267
ipsc-ppc_0_ENSG00000148572 biomarkers-30750-both_sexes-irnt	biomarkers-30750-both_sexes-irnt	UKBB Glycated Haemoglobin (HbA1c)	ipsc-ppc_0_ENSG00000148572	VAR_10_64907351_C_T	3.6311e-13	0.25	107	0.0249221	7.26865	0.474462	12.212	1.133e-10	0.3042	460080	5.13444e-06	6.44805	0.999772	16.5912	28.8032	0.00422091
ipsc-ppc_0_ENSG00000148572 biomarkers-30750-both_sexes-irnt	biomarkers-30750-both_sexes-irnt	UKBB Glycated Haemoglobin (HbA1c)	ipsc-ppc_0_ENSG00000148572	VAR_10_65192539_A_C	3.6311e-13	0.25	107	0.0249221	7.26865	0.474462	12.212	3.871e-11	0.3044	460080	5.13254e-06	6.60893	0.999772	17.6411	29.8531	0.0120609
ipsc-ppc_0_ENSG00000148572 biomarkers-30750-both_sexes-irnt	biomarkers-30750-both_sexes-irnt	UKBB Glycated Haemoglobin (HbA1c)	ipsc-ppc_0_ENSG00000148572	VAR_10_65309867_G_A	1.00696e-12	0.259434	107	0.0243218	7.12955	0.480545	11.8857	1.419e-10	0.3054	460080	5.1231e-06	6.41384	0.999772	16.3701	28.2558	0.00244171
ipsc-ppc_0_ENSG00000148572 biomarkers-30750-both_sexes-irnt	biomarkers-30750-both_sexes-irnt	UKBB Glycated Haemoglobin (HbA1c)	ipsc-ppc_0_ENSG00000148572	VAR_10_65330195_T_A	5.99399e-10	0.443396	107	0.0189343	6.19059	0.543029	10.0138	2.34e-11	0.4779	460080	4.35558e-06	6.68306	0.999806	18.0523	28.0661	0.00201982
ipsc-ppc_0_ENSG00000148572 biomarkers-30750-both_sexes-irnt	biomarkers-30750-both_sexes-irnt	UKBB Glycated Haemoglobin (HbA1c)	ipsc-ppc_0_ENSG00000148572	VAR_10_65157708_A_C	3.6311e-13	0.25	107	0.0249221	7.26865	0.474462	12.212	4.153e-11	0.3044	460080	5.13254e-06	6.59851	0.999772	17.5723	29.7843	0.0112591
ipsc-ppc_0_ENSG00000148572 biomarkers-30750-both_sexes-irnt	biomarkers-30750-both_sexes-irnt	UKBB Glycated Haemoglobin (HbA1c)	ipsc-ppc_0_ENSG00000148572	VAR_10_64878078_G_GTTA	3.6311e-13	0.25	107	0.0249221	7.26865	0.474462	12.212	1.62e-10	0.3034	460080	5.14207e-06	6.39362	0.999772	16.2425	28.4545	0.00297849
ipsc-ppc_0_ENSG00000148572 biomarkers-30750-both_sexes-irnt	biomarkers-30750-both_sexes-irnt	UKBB Glycated Haemoglobin (HbA1c)	ipsc-ppc_0_ENSG00000148572	VAR_10_65091110_T_C	3.6311e-13	0.25	107	0.0249221	7.26865	0.474462	12.212	4.294e-11	0.3043	460080	5.13349e-06	6.59356	0.999772	17.5397	29.7517	0.0108983
ipsc-ppc_0_ENSG00000148572 biomarkers-30750-both_sexes-irnt	biomarkers-30750-both_sexes-irnt	UKBB Glycated Haemoglobin (HbA1c)	ipsc-ppc_0_ENSG00000148572	VAR_10_64976193_G_A	3.6311e-13	0.25	107	0.0249221	7.26865	0.474462	12.212	5.393e-11	0.3044	460080	5.13254e-06	6.55966	0.999772	17.3167	29.5287	0.00872003
ipsc-ppc_0_ENSG00000148572 biomarkers-30750-both_sexes-irnt	biomarkers-30750-both_sexes-irnt	UKBB Glycated Haemoglobin (HbA1c)	ipsc-ppc_0_ENSG00000148572	VAR_10_65156812_ACT_A	3.6311e-13	0.25	107	0.0249221	7.26865	0.474462	12.212	2.812e-11	0.3045	460080	5.13159e-06	6.65609	0.999772	17.9537	30.1657	0.0164875
ipsc-ppc_0_ENSG00000148572 biomarkers-30750-both_sexes-irnt	biomarkers-30750-both_sexes-irnt	UKBB Glycated Haemoglobin (HbA1c)	ipsc-ppc_0_ENSG00000148572	VAR_10_65316284_CCT_C	1.00696e-12	0.259434	107	0.0243218	7.12955	0.480545	11.8857	2.392e-10	0.2897	460080	5.28137e-06	6.3338	0.999765	15.8751	27.7608	0.00148841
ipsc-ppc_0_ENSG00000148572 biomarkers-30750-both_sexes-irnt	biomarkers-30750-both_sexes-irnt	UKBB Glycated Haemoglobin (HbA1c)	ipsc-ppc_0_ENSG00000148572	VAR_10_65173373_G_A	3.6311e-13	0.25	107	0.0249221	7.26865	0.474462	12.212	4.214e-11	0.3044	460080	5.13254e-06	6.59635	0.999772	17.558	29.77	0.0110996
ipsc-ppc_0_ENSG00000148572 biomarkers-30750-both_sexes-irnt	biomarkers-30750-both_sexes-irnt	UKBB Glycated Haemoglobin (HbA1c)	ipsc-ppc_0_ENSG00000148572	VAR_10_64925657_G_A	3.6311e-13	0.25	107	0.0249221	7.26865	0.474462	12.212	6.158e-11	0.3044	460080	5.13254e-06	6.53985	0.999772	17.187	29.399	0.00765914
ipsc-ppc_0_ENSG00000148572 biomarkers-30750-both_sexes-irnt	biomarkers-30750-both_sexes-irnt	UKBB Glycated Haemoglobin (HbA1c)	ipsc-ppc_0_ENSG00000148572	VAR_10_64926715_G_GAAGA	3.6311e-13	0.25	107	0.0249221	7.26865	0.474462	12.212	4.84e-11	0.3032	460080	5.14398e-06	6.57578	0.999771	17.4236	29.6357	0.00970399
ipsc-ppc_0_ENSG00000148572 biomarkers-30750-both_sexes-irnt	biomarkers-30750-both_sexes-irnt	UKBB Glycated Haemoglobin (HbA1c)	ipsc-ppc_0_ENSG00000148572	VAR_10_64982172_G_T	3.6311e-13	0.25	107	0.0249221	7.26865	0.474462	12.212	5.271e-11	0.3044	460080	5.13254e-06	6.56307	0.999772	17.3391	29.5511	0.00891737
ipsc-ppc_0_ENSG00000148572 biomarkers-30750-both_sexes-irnt	biomarkers-30750-both_sexes-irnt	UKBB Glycated Haemoglobin (HbA1c)	ipsc-ppc_0_ENSG00000148572	VAR_10_64926536_C_A	3.6311e-13	0.25	107	0.0249221	7.26865	0.474462	12.212	3.963e-11	0.3048	460080	5.12875e-06	6.60545	0.999772	17.6177	29.8297	0.0117826
ipsc-ppc_0_ENSG00000148572 biomarkers-30750-both_sexes-irnt	biomarkers-30750-both_sexes-irnt	UKBB Glycated Haemoglobin (HbA1c)	ipsc-ppc_0_ENSG00000148572	VAR_10_65250373_A_G	1.60712e-13	0.254717	107	0.0246154	7.37798	0.477551	12.673	3.576e-11	0.3063	460080	5.11467e-06	6.62066	0.999773	17.7169	30.3899	0.020631
ipsc-ppc_0_ENSG00000148572 biomarkers-30750-both_sexes-irnt	biomarkers-30750-both_sexes-irnt	UKBB Glycated Haemoglobin (HbA1c)	ipsc-ppc_0_ENSG00000148572	VAR_10_65178983_T_TA	3.6311e-13	0.25	107	0.0249221	7.26865	0.474462	12.212	4.613e-11	0.3045	460080	5.13159e-06	6.58292	0.999772	17.4694	29.6814	0.0101587
ipsc-ppc_0_ENSG00000148572 biomarkers-30750-both_sexes-irnt	biomarkers-30750-both_sexes-irnt	UKBB Glycated Haemoglobin (HbA1c)	ipsc-ppc_0_ENSG00000148572	VAR_10_65156965_G_T	3.6311e-13	0.25	107	0.0249221	7.26865	0.474462	12.212	4.703e-11	0.3043	460080	5.13349e-06	6.58005	0.999772	17.4507	29.6627	0.00997031
ipsc-ppc_0_ENSG00000148572 biomarkers-30750-both_sexes-irnt	biomarkers-30750-both_sexes-irnt	UKBB Glycated Haemoglobin (HbA1c)	ipsc-ppc_0_ENSG00000148572	VAR_10_65067003_T_C	3.6311e-13	0.25	107	0.0249221	7.26865	0.474462	12.212	3.474e-11	0.3044	460080	5.13254e-06	6.62494	0.999772	17.7469	29.9589	0.0134077
ipsc-ppc_0_ENSG00000148572 biomarkers-30750-both_sexes-irnt	biomarkers-30750-both_sexes-irnt	UKBB Glycated Haemoglobin (HbA1c)	ipsc-ppc_0_ENSG00000148572	VAR_10_64956442_A_G	3.6311e-13	0.25	107	0.0249221	7.26865	0.474462	12.212	4.529e-11	0.3046	460080	5.13065e-06	6.58565	0.999772	17.4873	29.6993	0.010342
ipsc-ppc_0_ENSG00000148572 biomarkers-30750-both_sexes-irnt	biomarkers-30750-both_sexes-irnt	UKBB Glycated Haemoglobin (HbA1c)	ipsc-ppc_0_ENSG00000148572	VAR_10_65323265_G_A	5.99399e-10	0.443396	107	0.0189343	6.19059	0.543029	10.0138	1.478e-11	0.4773	460080	4.35605e-06	6.75004	0.999806	18.5022	28.516	0.00316725
ipsc-ppc_0_ENSG00000148572 biomarkers-30750-both_sexes-irnt	biomarkers-30750-both_sexes-irnt	UKBB Glycated Haemoglobin (HbA1c)	ipsc-ppc_0_ENSG00000148572	VAR_10_65289214_T_TTTTA	6.79854e-12	0.268868	107	0.0237712	6.86183	0.486263	11.1148	6.597e-11	0.3109	460080	5.07264e-06	6.52954	0.999775	17.1139	28.2286	0.00237618
ipsc-ppc_0_ENSG00000148572 biomarkers-30750-both_sexes-irnt	biomarkers-30750-both_sexes-irnt	UKBB Glycated Haemoglobin (HbA1c)	ipsc-ppc_0_ENSG00000148572	VAR_10_65119858_C_T	3.6311e-13	0.25	107	0.0249221	7.26865	0.474462	12.212	4.328e-11	0.3044	460080	5.13254e-06	6.59239	0.999772	17.5319	29.7439	0.0108136
ipsc-ppc_0_ENSG00000148572 biomarkers-30750-both_sexes-irnt	biomarkers-30750-both_sexes-irnt	UKBB Glycated Haemoglobin (HbA1c)	ipsc-ppc_0_ENSG00000148572	VAR_10_65056620_T_C	3.6311e-13	0.25	107	0.0249221	7.26865	0.474462	12.212	4.212e-11	0.3045	460080	5.13159e-06	6.59642	0.999772	17.5584	29.7704	0.0111038
ipsc-ppc_0_ENSG00000148572 biomarkers-30750-both_sexes-irnt	biomarkers-30750-both_sexes-irnt	UKBB Glycated Haemoglobin (HbA1c)	ipsc-ppc_0_ENSG00000148572	VAR_10_64914467_A_G	3.6311e-13	0.25	107	0.0249221	7.26865	0.474462	12.212	1.111e-10	0.3042	460080	5.13444e-06	6.45102	0.999772	16.6103	28.8223	0.00430258
ipsc-ppc_0_ENSG00000148572 biomarkers-30750-both_sexes-irnt	biomarkers-30750-both_sexes-irnt	UKBB Glycated Haemoglobin (HbA1c)	ipsc-ppc_0_ENSG00000148572	VAR_10_65325126_G_A	5.99399e-10	0.443396	107	0.0189343	6.19059	0.543029	10.0138	1.544e-11	0.4775	460080	4.35589e-06	6.7437	0.999806	18.4594	28.4732	0.00303457
ipsc-ppc_0_ENSG00000148572 biomarkers-30750-both_sexes-irnt	biomarkers-30750-both_sexes-irnt	UKBB Glycated Haemoglobin (HbA1c)	ipsc-ppc_0_ENSG00000148572	VAR_10_65305125_T_G	1.00696e-12	0.259434	107	0.0243218	7.12955	0.480545	11.8857	3.093e-10	0.3055	460080	5.12216e-06	6.29404	0.999772	15.609	27.4947	0.00114066
ipsc-ppc_0_ENSG00000148572 biomarkers-30750-both_sexes-irnt	biomarkers-30750-both_sexes-irnt	UKBB Glycated Haemoglobin (HbA1c)	ipsc-ppc_0_ENSG00000148572	VAR_10_65319678_T_C	4.31765e-11	0.45283	107	0.0188594	6.59275	0.544011	11.4299	3.023e-11	0.4852	460080	4.35088e-06	6.64545	0.999807	17.8012	29.2311	0.00647496
ipsc-ppc_0_ENSG00000148572 biomarkers-30750-both_sexes-irnt	biomarkers-30750-both_sexes-irnt	UKBB Glycated Haemoglobin (HbA1c)	ipsc-ppc_0_ENSG00000148572	VAR_10_65321247_A_T	1.00696e-12	0.259434	107	0.0243218	7.12955	0.480545	11.8857	2.334e-10	0.3057	460080	5.12028e-06	6.33758	0.999772	15.8838	27.7695	0.00150131
GE_7_94 biomarkers-30750-both_sexes-irnt	biomarkers-30750-both_sexes-irnt	UKBB Glycated Haemoglobin (HbA1c)	ipsc-ppc_0_ENSG00000153814	VAR_7_28192280_C_T	2.9836e-13	0.433962	107	0.0190234	7.29514	0.541863	14.0284	1.169e-30	0.4918	460080	4.34824e-06	11.5104	0.999807	61.9563	75.9847	0.23291
GE_7_94 biomarkers-30750-both_sexes-irnt	biomarkers-30750-both_sexes-irnt	UKBB Glycated Haemoglobin (HbA1c)	ipsc-ppc_0_ENSG00000153814	VAR_7_28189411_T_C	8.75957e-13	0.424528	107	0.0191274	7.14871	0.54051	13.4223	2.558e-29	0.4973	460080	4.3472e-06	11.2412	0.999807	58.8944	72.3167	0.00594578
GE_7_94 biomarkers-30750-both_sexes-irnt	biomarkers-30750-both_sexes-irnt	UKBB Glycated Haemoglobin (HbA1c)	ipsc-ppc_0_ENSG00000153814	VAR_7_28196222_A_G	2.9836e-13	0.433962	107	0.0190234	7.29514	0.541863	14.0284	4.231e-30	0.4934	460080	4.34783e-06	11.399	0.999807	60.6798	74.7082	0.0649847
GE_7_94 biomarkers-30750-both_sexes-irnt	biomarkers-30750-both_sexes-irnt	UKBB Glycated Haemoglobin (HbA1c)	ipsc-ppc_0_ENSG00000153814	VAR_7_28194397_C_A	2.9836e-13	0.433962	107	0.0190234	7.29514	0.541863	14.0284	7.125e-31	0.4917	460080	4.34827e-06	11.553	0.999807	62.4477	76.4761	0.380712
GE_7_94 biomarkers-30750-both_sexes-irnt	biomarkers-30750-both_sexes-irnt	UKBB Glycated Haemoglobin (HbA1c)	ipsc-ppc_0_ENSG00000153814	VAR_7_28180556_T_C	8.75957e-13	0.424528	107	0.0191274	7.14871	0.54051	13.4223	6.582e-31	0.4956	460080	4.34741e-06	11.5599	0.999807	62.5263	75.9486	0.224646
GE_7_94 biomarkers-30750-both_sexes-irnt	biomarkers-30750-both_sexes-irnt	UKBB Glycated Haemoglobin (HbA1c)	ipsc-ppc_0_ENSG00000153814	VAR_7_28185891_T_C	5.9804e-11	0.396226	107	0.019533	6.54423	0.535294	11.0793	1.027e-30	0.4928	460080	4.34797e-06	11.5216	0.999807	62.0848	73.1641	0.0138746
GE_7_94 biomarkers-30750-both_sexes-irnt	biomarkers-30750-both_sexes-irnt	UKBB Glycated Haemoglobin (HbA1c)	ipsc-ppc_0_ENSG00000153814	VAR_7_28198677_C_T	5.9804e-11	0.396226	107	0.019533	6.54423	0.535294	11.0793	9.826e-31	0.4885	460080	4.34937e-06	11.5254	0.999807	62.1288	73.2081	0.014499
GE_7_94 biomarkers-30750-both_sexes-irnt	biomarkers-30750-both_sexes-irnt	UKBB Glycated Haemoglobin (HbA1c)	ipsc-ppc_0_ENSG00000153814	VAR_7_28196413_G_A	5.9804e-11	0.396226	107	0.019533	6.54423	0.535294	11.0793	1.005e-30	0.4895	460080	4.34899e-06	11.5235	0.999807	62.1064	73.1857	0.0141776
GE_7_94 biomarkers-30750-both_sexes-irnt	biomarkers-30750-both_sexes-irnt	UKBB Glycated Haemoglobin (HbA1c)	ipsc-ppc_0_ENSG00000153814	VAR_7_28200097_C_T	5.9804e-11	0.396226	107	0.019533	6.54423	0.535294	11.0793	7.29e-31	0.4892	460080	4.3491e-06	11.5511	0.999807	62.4251	73.5044	0.0194983
GE_7_94 biomarkers-30750-both_sexes-irnt	biomarkers-30750-both_sexes-irnt	UKBB Glycated Haemoglobin (HbA1c)	ipsc-ppc_0_ENSG00000153814	VAR_7_28186775_A_AT	5.9804e-11	0.396226	107	0.019533	6.54423	0.535294	11.0793	6.572e-31	0.4933	460080	4.34785e-06	11.56	0.999807	62.5278	73.6071	0.0216086
GE_7_94 type2_diabetes	type2_diabetes	Type 2 Diabetes	ipsc-ppc_0_ENSG00000153814	VAR_7_28194397_C_A	2.9836e-13	0.433962	107	0.0190234	7.29514	0.541863	14.0284	5.3e-47	0.49	898130	2.94207e-05	14.3983	0.999265	99.9721	114.001	0.204138
GE_7_94 type2_diabetes	type2_diabetes	Type 2 Diabetes	ipsc-ppc_0_ENSG00000153814	VAR_7_28198677_C_T	5.9804e-11	0.396226	107	0.019533	6.54423	0.535294	11.0793	4.2e-48	0.49	898130	2.94207e-05	14.5725	0.999265	102.494	113.573	0.133106
GE_7_94 type2_diabetes	type2_diabetes	Type 2 Diabetes	ipsc-ppc_0_ENSG00000153814	VAR_7_28200097_C_T	5.9804e-11	0.396226	107	0.019533	6.54423	0.535294	11.0793	5.3e-48	0.49	898130	2.94207e-05	14.5566	0.999265	102.262	113.341	0.105612
GE_7_94 type2_diabetes	type2_diabetes	Type 2 Diabetes	ipsc-ppc_0_ENSG00000153814	VAR_7_28192280_C_T	2.9836e-13	0.433962	107	0.0190234	7.29514	0.541863	14.0284	2.7e-47	0.49	898130	2.94207e-05	14.4449	0.999265	100.643	114.671	0.399238
GE_7_94 type2_diabetes	type2_diabetes	Type 2 Diabetes	ipsc-ppc_0_ENSG00000153814	VAR_7_28196222_A_G	2.9836e-13	0.433962	107	0.0190234	7.29514	0.541863	14.0284	1.6e-46	0.51	898130	2.94207e-05	14.3218	0.999265	98.8733	112.902	0.0680336
GE_7_94 type2_diabetes	type2_diabetes	Type 2 Diabetes	ipsc-ppc_0_ENSG00000153814	VAR_7_28196413_G_A	5.9804e-11	0.396226	107	0.019533	6.54423	0.535294	11.0793	6.7e-48	0.49	898130	2.94207e-05	14.5406	0.999265	102.029	113.108	0.0836496
GE_19_144 continuous-23104-both_sexes-irnt	continuous-23104-both_sexes-irnt	Body mass index (BMI)	ipsc-ppc_0_ENSG00000153885	VAR_19_34309277_A_G	1.58438e-05	0.433962	107	0.0190234	4.31662	0.541863	4.65802	2.057e-12	0.6728	475578	4.77583e-06	7.03056	0.999788	20.4802	25.1382	0.08204
GE_19_144 continuous-23104-both_sexes-irnt	continuous-23104-both_sexes-irnt	Body mass index (BMI)	ipsc-ppc_0_ENSG00000153885	VAR_19_34308210_T_C	1.58438e-05	0.433962	107	0.0190234	4.31662	0.541863	4.65802	2.52e-12	0.6723	475578	4.77209e-06	7.00219	0.999788	20.2808	24.9388	0.0672049
GE_19_144 continuous-23104-both_sexes-irnt	continuous-23104-both_sexes-irnt	Body mass index (BMI)	ipsc-ppc_0_ENSG00000153885	VAR_19_34307002_G_A	1.45756e-05	0.448113	107	0.0188951	4.33501	0.543543	4.71507	1.361e-12	0.6572	475578	4.6667e-06	7.08796	0.999793	20.8739	25.589	0.128758
GE_19_144 continuous-23104-both_sexes-irnt	continuous-23104-both_sexes-irnt	Body mass index (BMI)	ipsc-ppc_0_ENSG00000153885	VAR_19_34313388_T_C	1.45756e-05	0.448113	107	0.0188951	4.33501	0.543543	4.71507	2.286e-12	0.6581	475578	4.67259e-06	7.01582	0.999792	20.3659	25.081	0.0774735
GE_19_144 continuous-23104-both_sexes-irnt	continuous-23104-both_sexes-irnt	Body mass index (BMI)	ipsc-ppc_0_ENSG00000153885	VAR_19_34304260_A_AT	1.58438e-05	0.433962	107	0.0190234	4.31662	0.541863	4.65802	1.262e-12	0.6733	475578	4.77959e-06	7.09841	0.999788	20.9598	25.6178	0.132528
GE_19_144 continuous-23104-both_sexes-irnt	continuous-23104-both_sexes-irnt	Body mass index (BMI)	ipsc-ppc_0_ENSG00000153885	VAR_19_34311481_T_C	1.45756e-05	0.448113	107	0.0188951	4.33501	0.543543	4.71507	1.38e-12	0.6565	475578	4.66216e-06	7.08604	0.999793	20.8598	25.5749	0.126958
GE_19_144 continuous-23104-both_sexes-irnt	continuous-23104-both_sexes-irnt	Body mass index (BMI)	ipsc-ppc_0_ENSG00000153885	VAR_19_34310034_G_A	5.81385e-05	0.443396	107	0.0189343	4.02024	0.543029	3.99674	2.611e-12	0.672	475578	4.76985e-06	6.99722	0.999788	20.2457	24.2425	0.0334969
GE_19_144 continuous-23104-both_sexes-irnt	continuous-23104-both_sexes-irnt	Body mass index (BMI)	ipsc-ppc_0_ENSG00000153885	VAR_19_34309532_A_G	1.58438e-05	0.433962	107	0.0190234	4.31662	0.541863	4.65802	2.459e-12	0.6722	475578	4.77134e-06	7.00562	0.999788	20.3047	24.9627	0.0688339
GE_19_144 continuous-23104-both_sexes-irnt	continuous-23104-both_sexes-irnt	Body mass index (BMI)	ipsc-ppc_0_ENSG00000153885	VAR_19_34310800_A_G	1.58438e-05	0.433962	107	0.0190234	4.31662	0.541863	4.65802	2.625e-12	0.672	475578	4.76985e-06	6.99647	0.999788	20.2405	24.8985	0.064553
GE_19_144 continuous-23104-both_sexes-irnt	continuous-23104-both_sexes-irnt	Body mass index (BMI)	ipsc-ppc_0_ENSG00000153885	VAR_19_34304903_C_G	1.58438e-05	0.433962	107	0.0190234	4.31662	0.541863	4.65802	2.605e-12	0.6724	475578	4.77284e-06	6.99754	0.999788	20.2483	24.9063	0.0650591
GE_19_144 continuous-23104-both_sexes-irnt	continuous-23104-both_sexes-irnt	Body mass index (BMI)	ipsc-ppc_0_ENSG00000153885	VAR_19_34306898_A_G	1.58438e-05	0.433962	107	0.0190234	4.31662	0.541863	4.65802	1.992e-12	0.6723	475578	4.77209e-06	7.03504	0.999788	20.5113	25.1693	0.0846316
GE_19_144 continuous-23104-both_sexes-irnt	continuous-23104-both_sexes-irnt	Body mass index (BMI)	ipsc-ppc_0_ENSG00000153885	VAR_19_34311948_G_T	1.45756e-05	0.448113	107	0.0188951	4.33501	0.543543	4.71507	2.665e-12	0.6584	475578	4.67456e-06	6.99435	0.999792	20.2157	24.9308	0.0666681
GE_17_93 biomarkers-30690-both_sexes-irnt	biomarkers-30690-both_sexes-irnt	Cholesterol	ipsc-ppc_0_ENSG00000161395	VAR_17_37833567_G_C	5.42377e-13	0.424528	107	0.0191274	7.21424	0.54051	13.6766	8.565e-09	0.6644	461507	4.85892e-06	5.75694	0.999784	12.3473	26.0239	0.0291037
GE_17_93 biomarkers-30690-both_sexes-irnt	biomarkers-30690-both_sexes-irnt	Cholesterol	ipsc-ppc_0_ENSG00000161395	VAR_17_37831613_G_A	8.03205e-13	0.424528	107	0.0191274	7.16061	0.54051	13.4683	6.155e-09	0.6761	461507	4.94732e-06	5.81249	0.99978	12.6775	26.1458	0.0328754
GE_17_93 biomarkers-30690-both_sexes-irnt	biomarkers-30690-both_sexes-irnt	Cholesterol	ipsc-ppc_0_ENSG00000161395	VAR_17_37829129_A_G	4.99855e-11	0.396226	107	0.019533	6.57098	0.535294	11.1732	1.543e-08	0.6951	461507	5.11195e-06	5.65671	0.999773	11.8006	22.9738	0.00137817
GE_17_93 biomarkers-30690-both_sexes-irnt	biomarkers-30690-both_sexes-irnt	Cholesterol	ipsc-ppc_0_ENSG00000161395	VAR_17_37822311_A_C	3.8241e-12	0.377358	107	0.0198881	6.94353	0.530809	12.4175	2.594e-07	0.7272	461507	5.46127e-06	5.15078	0.999757	9.10015	21.5176	0.000321282
GE_17_93 biomarkers-30690-both_sexes-irnt	biomarkers-30690-both_sexes-irnt	Cholesterol	ipsc-ppc_0_ENSG00000161395	VAR_17_37828787_G_A	1.80574e-09	0.391509	107	0.0196151	6.01438	0.53425	9.28061	7.371e-09	0.6968	461507	5.12808e-06	5.78225	0.999772	12.52	21.8006	0.00042636
GE_17_93 biomarkers-30690-both_sexes-irnt	biomarkers-30690-both_sexes-irnt	Cholesterol	ipsc-ppc_0_ENSG00000161395	VAR_17_37834357_A_C	5.42377e-13	0.424528	107	0.0191274	7.21424	0.54051	13.6766	1.341e-08	0.6644	461507	4.85892e-06	5.68076	0.999784	11.9117	25.5883	0.0188263
GE_17_93 biomarkers-30690-both_sexes-irnt	biomarkers-30690-both_sexes-irnt	Cholesterol	ipsc-ppc_0_ENSG00000161395	VAR_17_37846521_T_C	4.61647e-13	0.433962	107	0.0190234	7.23614	0.541863	13.7961	3.114e-08	0.6509	461507	4.7679e-06	5.5349	0.999788	11.0845	24.8807	0.00927756
GE_17_93 biomarkers-30690-both_sexes-irnt	biomarkers-30690-both_sexes-irnt	Cholesterol	ipsc-ppc_0_ENSG00000161395	VAR_17_37834541_T_C	5.42377e-13	0.424528	107	0.0191274	7.21424	0.54051	13.6766	1.138e-08	0.6645	461507	4.85964e-06	5.70876	0.999784	12.0712	25.7479	0.0220825
GE_17_93 biomarkers-30690-both_sexes-irnt	biomarkers-30690-both_sexes-irnt	Cholesterol	ipsc-ppc_0_ENSG00000161395	VAR_17_37832704_A_G	8.90902e-13	0.419811	107	0.019185	7.14639	0.539762	13.3951	3.956e-09	0.6802	461507	4.98054e-06	5.88602	0.999779	13.1108	26.5059	0.047125
GE_17_93 biomarkers-30690-both_sexes-irnt	biomarkers-30690-both_sexes-irnt	Cholesterol	ipsc-ppc_0_ENSG00000161395	VAR_17_37834367_G_A	4.66277e-13	0.429245	107	0.0190735	7.23478	0.54121	13.7744	2.214e-08	0.659	461507	4.82116e-06	5.59439	0.999786	11.421	25.1954	0.0127098
GE_17_93 biomarkers-30690-both_sexes-irnt	biomarkers-30690-both_sexes-irnt	Cholesterol	ipsc-ppc_0_ENSG00000161395	VAR_17_37824339_G_A	2.27067e-11	0.424528	107	0.0191274	6.68747	0.54051	11.6976	5.613e-08	0.6541	461507	4.78847e-06	5.43071	0.999787	10.5155	22.2131	0.000644061
GE_17_93 biomarkers-30690-both_sexes-irnt	biomarkers-30690-both_sexes-irnt	Cholesterol	ipsc-ppc_0_ENSG00000161395	VAR_17_37831035_A_G	4.66687e-12	0.410377	107	0.0193121	6.91536	0.538122	12.4809	1.472e-08	0.6938	461507	5.09979e-06	5.6648	0.999773	11.8452	24.326	0.00532788
GE_17_93 biomarkers-30690-both_sexes-irnt	biomarkers-30690-both_sexes-irnt	Cholesterol	ipsc-ppc_0_ENSG00000161395	VAR_17_37828745_A_G	4.99855e-11	0.396226	107	0.019533	6.57098	0.535294	11.1732	1.461e-08	0.6949	461507	5.11007e-06	5.66608	0.999773	11.8535	23.0267	0.00145296
GE_17_93 biomarkers-30690-both_sexes-irnt	biomarkers-30690-both_sexes-irnt	Cholesterol	ipsc-ppc_0_ENSG00000161395	VAR_17_37877447_C_G	1.50384e-12	0.424528	107	0.0191274	7.07414	0.54051	13.1356	1.34e-07	0.666	461507	4.87047e-06	5.27329	0.999784	9.68163	22.8173	0.00117846
GE_17_93 biomarkers-30690-both_sexes-irnt	biomarkers-30690-both_sexes-irnt	Cholesterol	ipsc-ppc_0_ENSG00000161395	VAR_17_37846512_A_T	3.80192e-12	0.419811	107	0.019185	6.94436	0.539762	12.6268	2.095e-07	0.6691	461507	4.89332e-06	5.1907	0.999783	9.25197	21.8787	0.000461004
GE_17_93 biomarkers-30690-both_sexes-irnt	biomarkers-30690-both_sexes-irnt	Cholesterol	ipsc-ppc_0_ENSG00000161395	VAR_17_37834977_G_T	5.42377e-13	0.424528	107	0.0191274	7.21424	0.54051	13.6766	1.055e-08	0.6645	461507	4.85964e-06	5.72164	0.999784	12.1448	25.8214	0.0237686
GE_17_93 biomarkers-30690-both_sexes-irnt	biomarkers-30690-both_sexes-irnt	Cholesterol	ipsc-ppc_0_ENSG00000161395	VAR_17_37830900_A_G	4.66687e-12	0.410377	107	0.0193121	6.91536	0.538122	12.4809	2.183e-08	0.6946	461507	5.10726e-06	5.59684	0.999773	11.4633	23.9442	0.00363677
GE_17_93 biomarkers-30690-both_sexes-irnt	biomarkers-30690-both_sexes-irnt	Cholesterol	ipsc-ppc_0_ENSG00000161395	VAR_17_37868715_C_T	7.32316e-13	0.429245	107	0.0190735	7.17326	0.54121	13.5346	1.46e-07	0.667	461507	4.87777e-06	5.25753	0.999783	9.59944	23.134	0.0016176
GE_17_93 biomarkers-30690-both_sexes-irnt	biomarkers-30690-both_sexes-irnt	Cholesterol	ipsc-ppc_0_ENSG00000161395	VAR_17_37746847_A_G	8.11349e-11	0.358491	107	0.0203191	6.49848	0.525466	10.7226	1.482e-08	0.7159	461507	5.32682e-06	5.66363	0.999763	11.8602	22.5828	0.00093212
GE_17_93 biomarkers-30690-both_sexes-irnt	biomarkers-30690-both_sexes-irnt	Cholesterol	ipsc-ppc_0_ENSG00000161395	VAR_17_37746307_T_C	8.11349e-11	0.358491	107	0.0203191	6.49848	0.525466	10.7226	1.654e-08	0.7157	461507	5.32456e-06	5.64477	0.999763	11.7534	22.4759	0.000837672
GE_17_93 biomarkers-30690-both_sexes-irnt	biomarkers-30690-both_sexes-irnt	Cholesterol	ipsc-ppc_0_ENSG00000161395	VAR_17_37841211_G_C	4.61647e-13	0.433962	107	0.0190234	7.23614	0.541863	13.7961	3.892e-08	0.6509	461507	4.7679e-06	5.49568	0.999788	10.8683	24.6644	0.00747329
GE_17_93 biomarkers-30690-both_sexes-irnt	biomarkers-30690-both_sexes-irnt	Cholesterol	ipsc-ppc_0_ENSG00000161395	VAR_17_37829570_C_G	8.03205e-13	0.424528	107	0.0191274	7.16061	0.54051	13.4683	4.599e-09	0.6757	461507	4.94414e-06	5.86107	0.99978	12.9606	26.4289	0.0436357
GE_17_93 biomarkers-30690-both_sexes-irnt	biomarkers-30690-both_sexes-irnt	Cholesterol	ipsc-ppc_0_ENSG00000161395	VAR_17_37832735_T_C	8.03205e-13	0.424528	107	0.0191274	7.16061	0.54051	13.4683	2.173e-09	0.6786	461507	4.96743e-06	5.98432	0.999779	13.6928	27.1611	0.0907412
GE_17_93 biomarkers-30690-both_sexes-irnt	biomarkers-30690-both_sexes-irnt	Cholesterol	ipsc-ppc_0_ENSG00000161395	VAR_17_37843550_T_C	3.80192e-12	0.419811	107	0.019185	6.94436	0.539762	12.6268	1.179e-07	0.6703	461507	4.90234e-06	5.29672	0.999782	9.80869	22.4354	0.000804424
GE_17_93 biomarkers-30690-both_sexes-irnt	biomarkers-30690-both_sexes-irnt	Cholesterol	ipsc-ppc_0_ENSG00000161395	VAR_17_37833842_T_C	5.42377e-13	0.424528	107	0.0191274	7.21424	0.54051	13.6766	7.827e-09	0.6645	461507	4.85964e-06	5.77214	0.999784	12.435	26.1116	0.0317702
GE_17_93 biomarkers-30690-both_sexes-irnt	biomarkers-30690-both_sexes-irnt	Cholesterol	ipsc-ppc_0_ENSG00000161395	VAR_17_37813856_G_C	7.24627e-11	0.424528	107	0.0191274	6.51547	0.54051	11.0839	1.848e-08	0.6595	461507	4.82458e-06	5.62566	0.999786	11.5968	22.6806	0.00102792
GE_17_93 biomarkers-30690-both_sexes-irnt	biomarkers-30690-both_sexes-irnt	Cholesterol	ipsc-ppc_0_ENSG00000161395	VAR_17_37843681_C_T	4.61647e-13	0.433962	107	0.0190234	7.23614	0.541863	13.7961	3.289e-08	0.6508	461507	4.76727e-06	5.52531	0.999788	11.0315	24.8276	0.00879783
GE_17_93 biomarkers-30690-both_sexes-irnt	biomarkers-30690-both_sexes-irnt	Cholesterol	ipsc-ppc_0_ENSG00000161395	VAR_17_37833600_G_A	5.42377e-13	0.424528	107	0.0191274	7.21424	0.54051	13.6766	8.67e-09	0.6643	461507	4.85821e-06	5.75489	0.999784	12.3354	26.012	0.028759
GE_17_93 biomarkers-30690-both_sexes-irnt	biomarkers-30690-both_sexes-irnt	Cholesterol	ipsc-ppc_0_ENSG00000161395	VAR_17_37836581_G_A	4.66277e-13	0.429245	107	0.0190735	7.23478	0.54121	13.7744	1.498e-08	0.6604	461507	4.83078e-06	5.66179	0.999785	11.8013	25.5757	0.0185902
GE_17_93 biomarkers-30690-both_sexes-irnt	biomarkers-30690-both_sexes-irnt	Cholesterol	ipsc-ppc_0_ENSG00000161395	VAR_17_37833035_A_G	8.90902e-13	0.419811	107	0.019185	7.14639	0.539762	13.3951	3.945e-09	0.6803	461507	4.98137e-06	5.88648	0.999779	13.1136	26.5087	0.0472567
GE_17_93 biomarkers-30690-both_sexes-irnt	biomarkers-30690-both_sexes-irnt	Cholesterol	ipsc-ppc_0_ENSG00000161395	VAR_17_37838751_G_A	4.66277e-13	0.429245	107	0.0190735	7.23478	0.54121	13.7744	1.071e-08	0.6602	461507	4.8294e-06	5.71908	0.999785	12.1271	25.9015	0.02575
GE_17_93 biomarkers-30690-both_sexes-irnt	biomarkers-30690-both_sexes-irnt	Cholesterol	ipsc-ppc_0_ENSG00000161395	VAR_17_37829571_C_A	8.03205e-13	0.424528	107	0.0191274	7.16061	0.54051	13.4683	4.466e-09	0.6756	461507	4.94335e-06	5.86594	0.99978	12.9891	26.4574	0.0448959
GE_17_93 biomarkers-30690-both_sexes-irnt	biomarkers-30690-both_sexes-irnt	Cholesterol	ipsc-ppc_0_ENSG00000161395	VAR_17_37835755_T_C	5.42377e-13	0.424528	107	0.0191274	7.21424	0.54051	13.6766	1.094e-08	0.6645	461507	4.85964e-06	5.71547	0.999784	12.1095	25.7862	0.0229449
GE_17_93 biomarkers-30690-both_sexes-irnt	biomarkers-30690-both_sexes-irnt	Cholesterol	ipsc-ppc_0_ENSG00000161395	VAR_17_37832279_C_T	8.03205e-13	0.424528	107	0.0191274	7.16061	0.54051	13.4683	5.174e-09	0.6761	461507	4.94732e-06	5.84148	0.99978	12.8464	26.3147	0.0389231
GE_17_93 biomarkers-30690-both_sexes-irnt	biomarkers-30690-both_sexes-irnt	Cholesterol	ipsc-ppc_0_ENSG00000161395	VAR_17_37780296_A_T	2.33319e-12	0.391509	107	0.0196151	7.01297	0.53425	12.7556	3.058e-07	0.7092	461507	5.25326e-06	5.11984	0.999767	8.92198	21.6776	0.000377012
GE_17_93 biomarkers-30690-both_sexes-irnt	biomarkers-30690-both_sexes-irnt	Cholesterol	ipsc-ppc_0_ENSG00000161395	VAR_17_37833632_T_C	5.42377e-13	0.424528	107	0.0191274	7.21424	0.54051	13.6766	8.67e-09	0.6643	461507	4.85821e-06	5.75489	0.999784	12.3354	26.012	0.028759
GE_17_93 biomarkers-30690-both_sexes-irnt	biomarkers-30690-both_sexes-irnt	Cholesterol	ipsc-ppc_0_ENSG00000161395	VAR_17_37832315_T_A	4.66687e-12	0.410377	107	0.0193121	6.91536	0.538122	12.4809	1.377e-08	0.6948	461507	5.10913e-06	5.67622	0.999773	11.9109	24.3917	0.00568969
GE_17_93 biomarkers-30690-both_sexes-irnt	biomarkers-30690-both_sexes-irnt	Cholesterol	ipsc-ppc_0_ENSG00000161395	VAR_17_37839493_T_C	2.71612e-12	0.415094	107	0.0192466	6.99168	0.538966	12.7862	3.768e-08	0.6796	461507	4.9756e-06	5.50139	0.999779	10.9209	23.707	0.00286894
GE_17_93 biomarkers-30690-both_sexes-irnt	biomarkers-30690-both_sexes-irnt	Cholesterol	ipsc-ppc_0_ENSG00000161395	VAR_17_37836243_C_T	5.42377e-13	0.424528	107	0.0191274	7.21424	0.54051	13.6766	2.732e-08	0.6621	461507	4.84261e-06	5.5578	0.999785	11.2192	24.8959	0.00941959
GE_17_93 biomarkers-30690-both_sexes-irnt	biomarkers-30690-both_sexes-irnt	Cholesterol	ipsc-ppc_0_ENSG00000161395	VAR_17_37843859_G_A	3.80192e-12	0.419811	107	0.019185	6.94436	0.539762	12.6268	1.171e-07	0.6703	461507	4.90234e-06	5.29797	0.999782	9.81528	22.442	0.00080974
GE_17_93 biomarkers-30690-both_sexes-irnt	biomarkers-30690-both_sexes-irnt	Cholesterol	ipsc-ppc_0_ENSG00000161395	VAR_17_37828496_T_C	4.99855e-11	0.396226	107	0.019533	6.57098	0.535294	11.1732	1.518e-08	0.6952	461507	5.1129e-06	5.65952	0.999773	11.8166	22.9898	0.00140033
GE_17_93 biomarkers-30690-both_sexes-irnt	biomarkers-30690-both_sexes-irnt	Cholesterol	ipsc-ppc_0_ENSG00000161395	VAR_17_37815899_G_A	1.18298e-10	0.419811	107	0.019185	6.4415	0.539762	10.8101	1.78e-08	0.6594	461507	4.8239e-06	5.63213	0.999786	11.6331	22.4432	0.000810708
GE_17_93 biomarkers-30690-both_sexes-irnt	biomarkers-30690-both_sexes-irnt	Cholesterol	ipsc-ppc_0_ENSG00000161395	VAR_17_37810218_C_G	7.24627e-11	0.424528	107	0.0191274	6.51547	0.54051	11.0839	2.612e-08	0.6578	461507	4.81302e-06	5.56563	0.999786	11.2598	22.3436	0.000733844
GE_17_93 biomarkers-30690-both_sexes-irnt	biomarkers-30690-both_sexes-irnt	Cholesterol	ipsc-ppc_0_ENSG00000161395	VAR_17_37821435_G_T	7.24627e-11	0.424528	107	0.0191274	6.51547	0.54051	11.0839	1.733e-08	0.6591	461507	4.82185e-06	5.63674	0.999786	11.6588	22.7427	0.00109378
GE_17_93 biomarkers-30690-both_sexes-irnt	biomarkers-30690-both_sexes-irnt	Cholesterol	ipsc-ppc_0_ENSG00000161395	VAR_17_37853097_C_T	1.50384e-12	0.424528	107	0.0191274	7.07414	0.54051	13.1356	7.877e-08	0.6689	461507	4.89183e-06	5.36992	0.999783	10.1979	23.3336	0.00197491
GE_17_93 biomarkers-30690-both_sexes-irnt	biomarkers-30690-both_sexes-irnt	Cholesterol	ipsc-ppc_0_ENSG00000161395	VAR_17_37835240_C_T	5.42377e-13	0.424528	107	0.0191274	7.21424	0.54051	13.6766	1.185e-08	0.6644	461507	4.85892e-06	5.70187	0.999784	12.0318	25.7085	0.0212295
GE_17_93 biomarkers-30690-both_sexes-irnt	biomarkers-30690-both_sexes-irnt	Cholesterol	ipsc-ppc_0_ENSG00000161395	VAR_17_37884037_C_G	1.50384e-12	0.424528	107	0.0191274	7.07414	0.54051	13.1356	2.025e-07	0.6681	461507	4.88588e-06	5.19703	0.999783	9.28405	22.4197	0.000791856
GE_17_93 biomarkers-30690-both_sexes-irnt	biomarkers-30690-both_sexes-irnt	Cholesterol	ipsc-ppc_0_ENSG00000161395	VAR_17_37829604_C_T	8.03205e-13	0.424528	107	0.0191274	7.16061	0.54051	13.4683	4.44e-09	0.6755	461507	4.94256e-06	5.86691	0.99978	12.9947	26.463	0.0451481
GE_17_93 biomarkers-30690-both_sexes-irnt	biomarkers-30690-both_sexes-irnt	Cholesterol	ipsc-ppc_0_ENSG00000161395	VAR_17_37879762_G_A	1.50384e-12	0.424528	107	0.0191274	7.07414	0.54051	13.1356	1.064e-07	0.6671	461507	4.87851e-06	5.31544	0.999783	9.90556	23.0412	0.00147424
GE_17_93 biomarkers-30690-both_sexes-irnt	biomarkers-30690-both_sexes-irnt	Cholesterol	ipsc-ppc_0_ENSG00000161395	VAR_17_37831297_CCCCA_C	8.03205e-13	0.424528	107	0.0191274	7.16061	0.54051	13.4683	1.519e-08	0.6877	461507	5.04453e-06	5.6594	0.999776	11.8092	25.2775	0.0137973
GE_17_93 biomarkers-30690-both_sexes-irnt	biomarkers-30690-both_sexes-irnt	Cholesterol	ipsc-ppc_0_ENSG00000161395	VAR_17_37838301_A_G	8.88509e-11	0.400943	107	0.0194552	6.4848	0.536286	10.8919	6.785e-09	0.6976	461507	5.13575e-06	5.79616	0.999772	12.6013	23.4931	0.00231655
GE_17_93 biomarkers-30690-both_sexes-irnt	biomarkers-30690-both_sexes-irnt	Cholesterol	ipsc-ppc_0_ENSG00000161395	VAR_17_37834998_C_T	5.42377e-13	0.424528	107	0.0191274	7.21424	0.54051	13.6766	1.055e-08	0.6645	461507	4.85964e-06	5.72164	0.999784	12.1448	25.8214	0.0237686
GE_17_93 biomarkers-30690-both_sexes-irnt	biomarkers-30690-both_sexes-irnt	Cholesterol	ipsc-ppc_0_ENSG00000161395	VAR_17_37828072_C_T	4.99855e-11	0.396226	107	0.019533	6.57098	0.535294	11.1732	1.07e-08	0.6936	461507	5.09793e-06	5.71924	0.999773	12.1548	23.3281	0.00196399
GE_17_93 biomarkers-30690-both_sexes-irnt	biomarkers-30690-both_sexes-irnt	Cholesterol	ipsc-ppc_0_ENSG00000161395	VAR_17_37833805_T_C	5.42377e-13	0.424528	107	0.0191274	7.21424	0.54051	13.6766	9.073e-09	0.6644	461507	4.85892e-06	5.74721	0.999784	12.2913	25.9679	0.0275186
GE_17_93 biomarkers-30690-both_sexes-irnt	biomarkers-30690-both_sexes-irnt	Cholesterol	ipsc-ppc_0_ENSG00000161395	VAR_17_37834715_G_A	4.66277e-13	0.429245	107	0.0190735	7.23478	0.54121	13.7744	1.323e-08	0.6604	461507	4.83078e-06	5.68307	0.999785	11.9219	25.6964	0.0209741
GE_17_93 biomarkers-30690-both_sexes-irnt	biomarkers-30690-both_sexes-irnt	Cholesterol	ipsc-ppc_0_ENSG00000161395	VAR_17_37833328_A_G	8.90902e-13	0.419811	107	0.019185	7.14639	0.539762	13.3951	3.946e-09	0.6803	461507	4.98137e-06	5.88644	0.999779	13.1134	26.5084	0.0472451
GE_17_93 biomarkers-30690-both_sexes-irnt	biomarkers-30690-both_sexes-irnt	Cholesterol	ipsc-ppc_0_ENSG00000161395	VAR_17_37830447_T_A	8.03205e-13	0.424528	107	0.0191274	7.16061	0.54051	13.4683	4.756e-09	0.6756	461507	4.94335e-06	5.85549	0.99978	12.9279	26.3962	0.0422303
GE_17_93 biomarkers-30690-both_sexes-irnt	biomarkers-30690-both_sexes-irnt	Cholesterol	ipsc-ppc_0_ENSG00000161395	VAR_17_37832103_C_A	4.66687e-12	0.410377	107	0.0193121	6.91536	0.538122	12.4809	1.379e-08	0.6948	461507	5.10913e-06	5.67598	0.999773	11.9095	24.3903	0.00568167
GE_17_93 biomarkers-30690-both_sexes-irnt	biomarkers-30690-both_sexes-irnt	Cholesterol	ipsc-ppc_0_ENSG00000161395	VAR_17_37832093_T_C	4.66687e-12	0.410377	107	0.0193121	6.91536	0.538122	12.4809	1.38e-08	0.6948	461507	5.10913e-06	5.67585	0.999773	11.9088	24.3896	0.00567768
GE_17_93 biomarkers-30690-both_sexes-irnt	biomarkers-30690-both_sexes-irnt	Cholesterol	ipsc-ppc_0_ENSG00000161395	VAR_17_37838716_G_A	4.66277e-13	0.429245	107	0.0190735	7.23478	0.54121	13.7744	1.043e-08	0.6602	461507	4.8294e-06	5.72358	0.999785	12.1528	25.9272	0.0264214
GE_17_93 biomarkers-30690-both_sexes-irnt	biomarkers-30690-both_sexes-irnt	Cholesterol	ipsc-ppc_0_ENSG00000161395	VAR_17_37814080_G_A	1.18298e-10	0.419811	107	0.019185	6.4415	0.539762	10.8101	1.448e-08	0.659	461507	4.82116e-06	5.66761	0.999786	11.8332	22.6434	0.000990367
GE_17_93 biomarkers-30690-both_sexes-irnt	biomarkers-30690-both_sexes-irnt	Cholesterol	ipsc-ppc_0_ENSG00000161395	VAR_17_37893484_C_T	1.41865e-10	0.457547	107	0.0188273	6.41388	0.544434	10.8053	1.625e-08	0.6278	461507	4.63654e-06	5.64781	0.999794	11.7019	22.5072	0.000864248
GE_17_93 biomarkers-30690-both_sexes-irnt	biomarkers-30690-both_sexes-irnt	Cholesterol	ipsc-ppc_0_ENSG00000161395	VAR_17_37827163_A_G	2.6489e-12	0.419811	107	0.019185	6.9952	0.539762	12.818	1.522e-08	0.6724	461507	4.91836e-06	5.65906	0.999781	11.7948	24.6128	0.00709715
GE_17_93 biomarkers-30690-both_sexes-irnt	biomarkers-30690-both_sexes-irnt	Cholesterol	ipsc-ppc_0_ENSG00000161395	VAR_17_37836353_T_C	5.42377e-13	0.424528	107	0.0191274	7.21424	0.54051	13.6766	2.554e-08	0.6621	461507	4.84261e-06	5.56955	0.999785	11.2846	24.9612	0.0100559
GE_17_93 biomarkers-30690-both_sexes-irnt	biomarkers-30690-both_sexes-irnt	Cholesterol	ipsc-ppc_0_ENSG00000161395	VAR_17_37832366_G_A	4.66687e-12	0.410377	107	0.0193121	6.91536	0.538122	12.4809	1.425e-08	0.6948	461507	5.10913e-06	5.67036	0.999773	11.8776	24.3584	0.00550346
ipsc-ppc_0_ENSG00000163584 type2_diabetes	type2_diabetes	Type 2 Diabetes	ipsc-ppc_0_ENSG00000163584	VAR_3_170695426_G_A	1.22387e-05	0.306604	107	0.02198	4.37329	0.505846	4.48487	1.7e-20	0.29	898130	3.57078e-05	9.27967	0.999108	39.5067	43.9915	0.108119
ipsc-ppc_0_ENSG00000163584 type2_diabetes	type2_diabetes	Type 2 Diabetes	ipsc-ppc_0_ENSG00000163584	VAR_3_170727351_G_A	3.28312e-06	0.29717	107	0.0223733	4.65226	0.501411	5.07817	2.5e-20	0.28	898130	3.64695e-05	9.23849	0.999089	39.1354	44.2136	0.135003
ipsc-ppc_0_ENSG00000163584 type2_diabetes	type2_diabetes	Type 2 Diabetes	ipsc-ppc_0_ENSG00000163584	VAR_3_170709193_C_T	1.47208e-05	0.301887	107	0.0221726	4.33283	0.503665	4.37749	2.2e-20	0.29	898130	3.57078e-05	9.25216	0.999108	39.252	43.6295	0.0752758
ipsc-ppc_0_ENSG00000163584 type2_diabetes	type2_diabetes	Type 2 Diabetes	ipsc-ppc_0_ENSG00000163584	VAR_3_170724883_T_C	3.28312e-06	0.29717	107	0.0223733	4.65226	0.501411	5.07817	3.2e-20	0.71	898130	3.57078e-05	9.21203	0.999108	38.8819	43.96	0.104766
ipsc-ppc_0_ENSG00000163584 type2_diabetes	type2_diabetes	Type 2 Diabetes	ipsc-ppc_0_ENSG00000163584	VAR_3_170732599_G_A	3.28312e-06	0.29717	107	0.0223733	4.65226	0.501411	5.07817	1.1e-19	0.28	898130	3.64695e-05	9.07858	0.999089	37.6722	42.7504	0.0312523
ipsc-ppc_0_ENSG00000163584 type2_diabetes	type2_diabetes	Type 2 Diabetes	ipsc-ppc_0_ENSG00000163584	VAR_3_170705693_A_G	1.22387e-05	0.306604	107	0.02198	4.37329	0.505846	4.48487	2.8e-20	0.71	898130	3.57078e-05	9.22635	0.999108	39.0138	43.4986	0.0660436
ipsc-ppc_0_ENSG00000163584 type2_diabetes	type2_diabetes	Type 2 Diabetes	ipsc-ppc_0_ENSG00000163584	VAR_3_170733076_G_A	3.36052e-06	0.301887	107	0.0221726	4.64746	0.503665	5.08904	8.5e-21	0.29	898130	3.57078e-05	9.35324	0.999108	40.1915	45.2805	0.392374
ipsc-ppc_0_ENSG00000163584 type2_diabetes	type2_diabetes	Type 2 Diabetes	ipsc-ppc_0_ENSG00000163584	VAR_3_170676134_C_G	1.28612e-05	0.311321	107	0.0217952	4.36245	0.507956	4.47886	4.8e-20	0.71	898130	3.57078e-05	9.16842	0.999108	38.4814	42.9603	0.0385495
ipsc-ppc_0_ENSG00000163584 type2_diabetes	type2_diabetes	Type 2 Diabetes	ipsc-ppc_0_ENSG00000163584	VAR_3_170715830_G_A	1.47208e-05	0.301887	107	0.0221726	4.33283	0.503665	4.37749	5.4e-20	0.29	898130	3.57078e-05	9.15571	0.999108	38.3651	42.7426	0.0310083
ipsc-ppc_0_ENSG00000163584 type2_diabetes	type2_diabetes	Type 2 Diabetes	ipsc-ppc_0_ENSG00000163584	VAR_3_170649749_G_A	8.53282e-06	0.377358	107	0.0198881	4.45136	0.530809	4.88051	1.9e-18	0.36	898130	3.19108e-05	8.76307	0.999203	34.7979	39.6784	0.00144782
ipsc-ppc_0_ENSG00000163584 type2_diabetes	type2_diabetes	Type 2 Diabetes	ipsc-ppc_0_ENSG00000163584	VAR_3_170627909_C_A	2.1171e-05	0.316038	107	0.021618	4.25217	0.509996	4.25394	2.3e-19	0.29	898130	3.57078e-05	8.99794	0.999108	36.9342	41.1882	0.00655261
ipsc-ppc_0_ENSG00000172296 biomarkers-30690-both_sexes-irnt	biomarkers-30690-both_sexes-irnt	Cholesterol	ipsc-ppc_0_ENSG00000172296	VAR_20_12969400_A_G	7.40341e-06	0.325472	107	0.0212849	4.48175	0.513875	4.80022	5.398e-11	0.6129	461507	4.56645e-06	6.55952	0.999797	17.2579	22.0582	0.100504
ipsc-ppc_0_ENSG00000172296 biomarkers-30690-both_sexes-irnt	biomarkers-30690-both_sexes-irnt	Cholesterol	ipsc-ppc_0_ENSG00000172296	VAR_20_12973521_A_T	2.41294e-05	0.339623	107	0.0208352	4.22279	0.519209	4.2631	7.55e-11	0.6128	461507	4.56602e-06	6.5093	0.999797	16.9298	21.1929	0.0423063
ipsc-ppc_0_ENSG00000172296 biomarkers-30690-both_sexes-irnt	biomarkers-30690-both_sexes-irnt	Cholesterol	ipsc-ppc_0_ENSG00000172296	VAR_20_12966089_T_G	1.32882e-05	0.330189	107	0.0211286	4.3553	0.515716	4.52869	4.491e-11	0.6125	461507	4.56472e-06	6.5869	0.999797	17.4377	21.9664	0.0916887
ipsc-ppc_0_ENSG00000172296 biomarkers-30690-both_sexes-irnt	biomarkers-30690-both_sexes-irnt	Cholesterol	ipsc-ppc_0_ENSG00000172296	VAR_20_12959885_A_G	8.48783e-07	0.330189	107	0.0211286	4.9238	0.515716	5.88893	4.618e-11	0.6135	461507	4.56907e-06	6.58276	0.999797	17.4109	23.2998	0.347873
ipsc-ppc_0_ENSG00000172296 biomarkers-30690-both_sexes-irnt	biomarkers-30690-both_sexes-irnt	Cholesterol	ipsc-ppc_0_ENSG00000172296	VAR_20_12959094_A_T	2.9043e-05	0.372642	107	0.0199884	4.18084	0.529556	4.25113	1.817e-10	0.6034	461507	4.52724e-06	6.37606	0.999799	16.0673	20.3184	0.0176455
ipsc-ppc_0_ENSG00000172296 biomarkers-30690-both_sexes-irnt	biomarkers-30690-both_sexes-irnt	Cholesterol	ipsc-ppc_0_ENSG00000172296	VAR_20_12959398_T_C	2.9043e-05	0.372642	107	0.0199884	4.18084	0.529556	4.25113	1.766e-10	0.6034	461507	4.52724e-06	6.38042	0.999799	16.0951	20.3463	0.0181431
ipsc-ppc_0_ENSG00000172296 biomarkers-30690-both_sexes-irnt	biomarkers-30690-both_sexes-irnt	Cholesterol	ipsc-ppc_0_ENSG00000172296	VAR_20_12958687_A_G	3.37564e-06	0.339623	107	0.0208352	4.64653	0.519209	5.23876	3.426e-11	0.6108	461507	4.55743e-06	6.62699	0.999797	17.7017	22.9405	0.242862
ipsc-ppc_0_ENSG00000172296 biomarkers-30690-both_sexes-irnt	biomarkers-30690-both_sexes-irnt	Cholesterol	ipsc-ppc_0_ENSG00000172296	VAR_20_12962718_A_G	1.32882e-05	0.330189	107	0.0211286	4.3553	0.515716	4.52869	5.064e-11	0.6126	461507	4.56515e-06	6.56904	0.999797	17.3203	21.849	0.0815316
ipsc-ppc_0_ENSG00000172296 biomarkers-30690-both_sexes-irnt	biomarkers-30690-both_sexes-irnt	Cholesterol	ipsc-ppc_0_ENSG00000172296	VAR_20_12958492_A_ACTC	1.32882e-05	0.330189	107	0.0211286	4.3553	0.515716	4.52869	7.265e-11	0.6132	461507	4.56776e-06	6.51508	0.999797	16.9676	21.4963	0.057302
ipsc-ppc_0_ENSG00000172296 biomarkers-30780-both_sexes-irnt	biomarkers-30780-both_sexes-irnt	LDL direct	ipsc-ppc_0_ENSG00000172296	VAR_20_12958492_A_ACTC	1.32882e-05	0.330189	107	0.0211286	4.3553	0.515716	4.52869	1.131e-09	0.6132	460650	4.57626e-06	6.08973	0.999797	14.2883	18.817	0.0776807
ipsc-ppc_0_ENSG00000172296 biomarkers-30780-both_sexes-irnt	biomarkers-30780-both_sexes-irnt	LDL direct	ipsc-ppc_0_ENSG00000172296	VAR_20_12958687_A_G	3.37564e-06	0.339623	107	0.0208352	4.64653	0.519209	5.23876	8.549e-10	0.6108	460650	4.56591e-06	6.13438	0.999797	14.5601	19.7988	0.207352
ipsc-ppc_0_ENSG00000172296 biomarkers-30780-both_sexes-irnt	biomarkers-30780-both_sexes-irnt	LDL direct	ipsc-ppc_0_ENSG00000172296	VAR_20_12962718_A_G	1.32882e-05	0.330189	107	0.0211286	4.3553	0.515716	4.52869	8.752e-10	0.6126	460650	4.57364e-06	6.13065	0.999797	14.538	19.0667	0.0997133
ipsc-ppc_0_ENSG00000172296 biomarkers-30780-both_sexes-irnt	biomarkers-30780-both_sexes-irnt	LDL direct	ipsc-ppc_0_ENSG00000172296	VAR_20_12973521_A_T	2.41294e-05	0.339623	107	0.0208352	4.22279	0.519209	4.2631	1.877e-09	0.6128	460650	4.57451e-06	6.00811	0.999797	13.7945	18.0576	0.0363501
ipsc-ppc_0_ENSG00000172296 biomarkers-30780-both_sexes-irnt	biomarkers-30780-both_sexes-irnt	LDL direct	ipsc-ppc_0_ENSG00000172296	VAR_20_12959398_T_C	2.9043e-05	0.372642	107	0.0199884	4.18084	0.529556	4.25113	3.025e-09	0.6034	460650	4.53566e-06	5.93024	0.999798	13.3256	17.5767	0.0224717
ipsc-ppc_0_ENSG00000172296 biomarkers-30780-both_sexes-irnt	biomarkers-30780-both_sexes-irnt	LDL direct	ipsc-ppc_0_ENSG00000172296	VAR_20_12959094_A_T	2.9043e-05	0.372642	107	0.0199884	4.18084	0.529556	4.25113	3.116e-09	0.6034	460650	4.53566e-06	5.92537	0.999798	13.2967	17.5478	0.0218326
ipsc-ppc_0_ENSG00000172296 biomarkers-30780-both_sexes-irnt	biomarkers-30780-both_sexes-irnt	LDL direct	ipsc-ppc_0_ENSG00000172296	VAR_20_12959885_A_G	8.48783e-07	0.330189	107	0.0211286	4.9238	0.515716	5.88893	9.827e-10	0.6134	460650	4.57713e-06	6.1122	0.999797	14.4255	20.3144	0.347222
ipsc-ppc_0_ENSG00000172296 biomarkers-30780-both_sexes-irnt	biomarkers-30780-both_sexes-irnt	LDL direct	ipsc-ppc_0_ENSG00000172296	VAR_20_12969400_A_G	7.40341e-06	0.325472	107	0.0212849	4.48175	0.513875	4.80022	1.345e-09	0.6129	460650	4.57495e-06	6.06193	0.999797	14.1193	18.9195	0.0860647
ipsc-ppc_0_ENSG00000172296 biomarkers-30780-both_sexes-irnt	biomarkers-30780-both_sexes-irnt	LDL direct	ipsc-ppc_0_ENSG00000172296	VAR_20_12966089_T_G	1.32882e-05	0.330189	107	0.0211286	4.3553	0.515716	4.52869	8.655e-10	0.6125	460650	4.57321e-06	6.13242	0.999797	14.5489	19.0775	0.100798
ipsc-ppc_0_ENSG00000173852 continuous-23104-both_sexes-irnt	continuous-23104-both_sexes-irnt	Body mass index (BMI)	ipsc-ppc_0_ENSG00000173852	VAR_7_34959617_C_T	1.66516e-06	0.386792	107	0.0197016	4.79032	0.533155	5.73632	1.397e-07	0.4965	475578	4.20562e-06	5.26564	0.999813	9.56839	15.3047	0.015611
ipsc-ppc_0_ENSG00000173852 continuous-23104-both_sexes-irnt	continuous-23104-both_sexes-irnt	Body mass index (BMI)	ipsc-ppc_0_ENSG00000173852	VAR_7_35035109_T_C	1.36937e-06	0.410377	107	0.0193121	4.82941	0.538122	5.88914	5.133e-07	0.5144	475578	4.2089e-06	5.02127	0.999813	8.31211	14.2013	0.00517852
ipsc-ppc_0_ENSG00000173852 continuous-23104-both_sexes-irnt	continuous-23104-both_sexes-irnt	Body mass index (BMI)	ipsc-ppc_0_ENSG00000173852	VAR_7_35013449_G_A	1.66516e-06	0.386792	107	0.0197016	4.79032	0.533155	5.73632	1.208e-07	0.4954	475578	4.20576e-06	5.29228	0.999813	9.709	15.4453	0.017968
ipsc-ppc_0_ENSG00000173852 continuous-23104-both_sexes-irnt	continuous-23104-both_sexes-irnt	Body mass index (BMI)	ipsc-ppc_0_ENSG00000173852	VAR_7_34993286_C_T	1.51055e-06	0.415094	107	0.0192466	4.80984	0.538966	5.84722	3.706e-07	0.5153	475578	4.20935e-06	5.08347	0.999813	8.62635	14.4736	0.00679939
ipsc-ppc_0_ENSG00000173852 continuous-23104-both_sexes-irnt	continuous-23104-both_sexes-irnt	Body mass index (BMI)	ipsc-ppc_0_ENSG00000173852	VAR_7_35078980_A_ATAACT	1.67395e-06	0.40566	107	0.0193816	4.78926	0.537229	5.77596	4.374e-07	0.4973	475578	4.20553e-06	5.05192	0.999813	8.46601	14.242	0.00539376
ipsc-ppc_0_ENSG00000173852 continuous-23104-both_sexes-irnt	continuous-23104-both_sexes-irnt	Body mass index (BMI)	ipsc-ppc_0_ENSG00000173852	VAR_7_35078743_A_G	2.95218e-06	0.382075	107	0.0197926	4.67412	0.532009	5.43185	5.669e-08	0.4816	475578	4.21111e-06	5.42894	0.999813	10.4421	15.8739	0.0275825
ipsc-ppc_0_ENSG00000173852 continuous-23104-both_sexes-irnt	continuous-23104-both_sexes-irnt	Body mass index (BMI)	ipsc-ppc_0_ENSG00000173852	VAR_7_35070620_T_C	1.66516e-06	0.386792	107	0.0197016	4.79032	0.533155	5.73632	4.967e-08	0.4954	475578	4.20576e-06	5.45249	0.999813	10.5695	16.3059	0.0424838
ipsc-ppc_0_ENSG00000173852 continuous-23104-both_sexes-irnt	continuous-23104-both_sexes-irnt	Body mass index (BMI)	ipsc-ppc_0_ENSG00000173852	VAR_7_35017671_G_A	1.66516e-06	0.386792	107	0.0197016	4.79032	0.533155	5.73632	1.176e-07	0.4952	475578	4.2058e-06	5.29719	0.999813	9.73498	15.4713	0.0184409
ipsc-ppc_0_ENSG00000173852 continuous-23104-both_sexes-irnt	continuous-23104-both_sexes-irnt	Body mass index (BMI)	ipsc-ppc_0_ENSG00000173852	VAR_7_35072813_G_A	1.66516e-06	0.386792	107	0.0197016	4.79032	0.533155	5.73632	4.202e-08	0.4954	475578	4.20576e-06	5.48214	0.999813	10.7316	16.468	0.0499607
ipsc-ppc_0_ENSG00000173852 continuous-23104-both_sexes-irnt	continuous-23104-both_sexes-irnt	Body mass index (BMI)	ipsc-ppc_0_ENSG00000173852	VAR_7_35012255_A_G	1.66516e-06	0.386792	107	0.0197016	4.79032	0.533155	5.73632	1.566e-07	0.4958	475578	4.20571e-06	5.24463	0.999813	9.45797	15.1943	0.0139791
ipsc-ppc_0_ENSG00000173852 continuous-23104-both_sexes-irnt	continuous-23104-both_sexes-irnt	Body mass index (BMI)	ipsc-ppc_0_ENSG00000173852	VAR_7_34996984_C_T	1.74961e-06	0.391509	107	0.0196151	4.78038	0.53425	5.72231	8.457e-08	0.4964	475578	4.20563e-06	5.3571	0.999813	10.054	15.7764	0.0250186
ipsc-ppc_0_ENSG00000173852 continuous-23104-both_sexes-irnt	continuous-23104-both_sexes-irnt	Body mass index (BMI)	ipsc-ppc_0_ENSG00000173852	VAR_7_34941118_G_C	1.66516e-06	0.386792	107	0.0197016	4.79032	0.533155	5.73632	1.675e-07	0.4974	475578	4.20552e-06	5.2322	0.999813	9.3929	15.1292	0.0130984
ipsc-ppc_0_ENSG00000173852 continuous-23104-both_sexes-irnt	continuous-23104-both_sexes-irnt	Body mass index (BMI)	ipsc-ppc_0_ENSG00000173852	VAR_7_34998645_A_C	1.51055e-06	0.415094	107	0.0192466	4.80984	0.538966	5.84722	2.158e-07	0.5137	475578	4.20857e-06	5.18519	0.999813	9.14839	14.9956	0.0114602
ipsc-ppc_0_ENSG00000173852 continuous-23104-both_sexes-irnt	continuous-23104-both_sexes-irnt	Body mass index (BMI)	ipsc-ppc_0_ENSG00000173852	VAR_7_34968498_A_T	1.66516e-06	0.386792	107	0.0197016	4.79032	0.533155	5.73632	1.021e-07	0.497	475578	4.20556e-06	5.32295	0.999813	9.87171	15.608	0.0211427
ipsc-ppc_0_ENSG00000173852 continuous-23104-both_sexes-irnt	continuous-23104-both_sexes-irnt	Body mass index (BMI)	ipsc-ppc_0_ENSG00000173852	VAR_7_34972790_A_G	3.52813e-06	0.400943	107	0.0194552	4.6374	0.536286	5.38231	1.705e-07	0.4984	475578	4.20545e-06	5.22892	0.999813	9.37573	14.758	0.00903683
ipsc-ppc_0_ENSG00000173852 continuous-23104-both_sexes-irnt	continuous-23104-both_sexes-irnt	Body mass index (BMI)	ipsc-ppc_0_ENSG00000173852	VAR_7_34962024_C_G	1.66516e-06	0.386792	107	0.0197016	4.79032	0.533155	5.73632	1.468e-07	0.4968	475578	4.20558e-06	5.25653	0.999813	9.52044	15.2568	0.0148802
ipsc-ppc_0_ENSG00000173852 continuous-23104-both_sexes-irnt	continuous-23104-both_sexes-irnt	Body mass index (BMI)	ipsc-ppc_0_ENSG00000173852	VAR_7_34967072_C_T	1.36937e-06	0.410377	107	0.0193121	4.82941	0.538122	5.88914	3.711e-07	0.5138	475578	4.20861e-06	5.08321	0.999813	8.62496	14.5141	0.00708067
ipsc-ppc_0_ENSG00000173852 continuous-23104-both_sexes-irnt	continuous-23104-both_sexes-irnt	Body mass index (BMI)	ipsc-ppc_0_ENSG00000173852	VAR_7_35074130_G_C	1.66516e-06	0.386792	107	0.0197016	4.79032	0.533155	5.73632	3.877e-08	0.4955	475578	4.20575e-06	5.49636	0.999813	10.8097	16.546	0.0540159
ipsc-ppc_0_ENSG00000173852 continuous-23104-both_sexes-irnt	continuous-23104-both_sexes-irnt	Body mass index (BMI)	ipsc-ppc_0_ENSG00000173852	VAR_7_35075619_G_A	1.36937e-06	0.410377	107	0.0193121	4.82941	0.538122	5.88914	1.191e-07	0.5117	475578	4.20771e-06	5.29487	0.999813	9.72294	15.6121	0.0212287
ipsc-ppc_0_ENSG00000173852 continuous-23104-both_sexes-irnt	continuous-23104-both_sexes-irnt	Body mass index (BMI)	ipsc-ppc_0_ENSG00000173852	VAR_7_34972940_A_C	3.52813e-06	0.400943	107	0.0194552	4.6374	0.536286	5.38231	1.72e-07	0.4984	475578	4.20545e-06	5.2273	0.999813	9.36726	14.7496	0.00896064
ipsc-ppc_0_ENSG00000173852 continuous-23104-both_sexes-irnt	continuous-23104-both_sexes-irnt	Body mass index (BMI)	ipsc-ppc_0_ENSG00000173852	VAR_7_35068422_G_T	1.66516e-06	0.386792	107	0.0197016	4.79032	0.533155	5.73632	5.211e-08	0.4953	475578	4.20578e-06	5.44396	0.999813	10.5231	16.2594	0.0405547
ipsc-ppc_0_ENSG00000173852 continuous-23104-both_sexes-irnt	continuous-23104-both_sexes-irnt	Body mass index (BMI)	ipsc-ppc_0_ENSG00000173852	VAR_7_35000934_C_T	1.74961e-06	0.391509	107	0.0196151	4.78038	0.53425	5.72231	9.107e-08	0.4966	475578	4.2056e-06	5.3437	0.999813	9.98236	15.7047	0.0232879
ipsc-ppc_0_ENSG00000173852 continuous-23104-both_sexes-irnt	continuous-23104-both_sexes-irnt	Body mass index (BMI)	ipsc-ppc_0_ENSG00000173852	VAR_7_34988079_G_C	1.66516e-06	0.386792	107	0.0197016	4.79032	0.533155	5.73632	1.342e-07	0.4963	475578	4.20564e-06	5.27302	0.999813	9.60723	15.3436	0.0162294
ipsc-ppc_0_ENSG00000173852 continuous-23104-both_sexes-irnt	continuous-23104-both_sexes-irnt	Body mass index (BMI)	ipsc-ppc_0_ENSG00000173852	VAR_7_34945851_C_G	1.66516e-06	0.386792	107	0.0197016	4.79032	0.533155	5.73632	1.659e-07	0.4971	475578	4.20555e-06	5.23398	0.999813	9.40218	15.1385	0.0132205
ipsc-ppc_0_ENSG00000173852 continuous-23104-both_sexes-irnt	continuous-23104-both_sexes-irnt	Body mass index (BMI)	ipsc-ppc_0_ENSG00000173852	VAR_7_34986597_G_A	1.66516e-06	0.386792	107	0.0197016	4.79032	0.533155	5.73632	1.474e-07	0.4963	475578	4.20564e-06	5.25578	0.999813	9.5165	15.2528	0.0148217
ipsc-ppc_0_ENSG00000173852 continuous-23104-both_sexes-irnt	continuous-23104-both_sexes-irnt	Body mass index (BMI)	ipsc-ppc_0_ENSG00000173852	VAR_7_35066729_A_T	1.66516e-06	0.386792	107	0.0197016	4.79032	0.533155	5.73632	5.669e-08	0.4955	475578	4.20575e-06	5.42894	0.999813	10.4414	16.1778	0.0373758
ipsc-ppc_0_ENSG00000173852 continuous-23104-both_sexes-irnt	continuous-23104-both_sexes-irnt	Body mass index (BMI)	ipsc-ppc_0_ENSG00000173852	VAR_7_35070342_A_T	1.66516e-06	0.386792	107	0.0197016	4.79032	0.533155	5.73632	5.005e-08	0.4954	475578	4.20576e-06	5.45113	0.999813	10.5621	16.2985	0.0421712
ipsc-ppc_0_ENSG00000173852 continuous-23104-both_sexes-irnt	continuous-23104-both_sexes-irnt	Body mass index (BMI)	ipsc-ppc_0_ENSG00000173852	VAR_7_34967008_CA_C	1.66516e-06	0.386792	107	0.0197016	4.79032	0.533155	5.73632	8.311e-08	0.497	475578	4.20556e-06	5.36024	0.999813	10.0709	15.8072	0.0258028
ipsc-ppc_0_ENSG00000173852 continuous-23104-both_sexes-irnt	continuous-23104-both_sexes-irnt	Body mass index (BMI)	ipsc-ppc_0_ENSG00000173852	VAR_7_35039201_C_T	1.66516e-06	0.386792	107	0.0197016	4.79032	0.533155	5.73632	1.202e-07	0.4954	475578	4.20576e-06	5.29319	0.999813	9.71382	15.4501	0.0180548
ipsc-ppc_0_ENSG00000173852 continuous-23104-both_sexes-irnt	continuous-23104-both_sexes-irnt	Body mass index (BMI)	ipsc-ppc_0_ENSG00000173852	VAR_7_35032654_A_C	1.66516e-06	0.386792	107	0.0197016	4.79032	0.533155	5.73632	1.428e-07	0.4956	475578	4.20573e-06	5.26161	0.999813	9.54717	15.2835	0.0152834
ipsc-ppc_0_ENSG00000173852 continuous-23104-both_sexes-irnt	continuous-23104-both_sexes-irnt	Body mass index (BMI)	ipsc-ppc_0_ENSG00000173852	VAR_7_35078807_C_T	2.95218e-06	0.382075	107	0.0197926	4.67412	0.532009	5.43185	5.708e-08	0.4816	475578	4.21111e-06	5.42772	0.999813	10.4354	15.8673	0.0273999
ipsc-ppc_0_ENSG00000173852 continuous-23104-both_sexes-irnt	continuous-23104-both_sexes-irnt	Body mass index (BMI)	ipsc-ppc_0_ENSG00000173852	VAR_7_35065113_G_T	1.66516e-06	0.386792	107	0.0197016	4.79032	0.533155	5.73632	6.175e-08	0.4954	475578	4.20576e-06	5.41366	0.999813	10.3586	16.0949	0.0344049
ipsc-ppc_0_ENSG00000173852 continuous-23104-both_sexes-irnt	continuous-23104-both_sexes-irnt	Body mass index (BMI)	ipsc-ppc_0_ENSG00000173852	VAR_7_35074959_A_C	1.36937e-06	0.410377	107	0.0193121	4.82941	0.538122	5.88914	1.906e-07	0.5154	475578	4.2094e-06	5.20828	0.999813	9.26848	15.1576	0.0134757
ipsc-ppc_0_ENSG00000173852 continuous-23104-both_sexes-irnt	continuous-23104-both_sexes-irnt	Body mass index (BMI)	ipsc-ppc_0_ENSG00000173852	VAR_7_34965874_T_G	1.36937e-06	0.410377	107	0.0193121	4.82941	0.538122	5.88914	3.56e-07	0.5157	475578	4.20956e-06	5.0911	0.999813	8.66515	14.5543	0.00737109
ipsc-ppc_0_ENSG00000173852 continuous-23104-both_sexes-irnt	continuous-23104-both_sexes-irnt	Body mass index (BMI)	ipsc-ppc_0_ENSG00000173852	VAR_7_35049551_C_T	1.36937e-06	0.410377	107	0.0193121	4.82941	0.538122	5.88914	3.276e-07	0.5135	475578	4.20848e-06	5.10683	0.999813	8.74526	14.6344	0.00798588
ipsc-ppc_0_ENSG00000173852 continuous-23104-both_sexes-irnt	continuous-23104-both_sexes-irnt	Body mass index (BMI)	ipsc-ppc_0_ENSG00000173852	VAR_7_34991663_T_TTGA	2.14077e-06	0.371429	107	0.020015	4.73966	0.529225	5.56766	1.352e-07	0.4932	475578	4.20619e-06	5.27165	0.999813	9.60012	15.1678	0.0136134
ipsc-ppc_0_ENSG00000173852 continuous-23104-both_sexes-irnt	continuous-23104-both_sexes-irnt	Body mass index (BMI)	ipsc-ppc_0_ENSG00000173852	VAR_7_34977196_A_T	1.66516e-06	0.386792	107	0.0197016	4.79032	0.533155	5.73632	2.125e-07	0.4952	475578	4.2058e-06	5.18806	0.999813	9.16295	14.8993	0.0104077
ipsc-ppc_0_ENSG00000173852 continuous-23104-both_sexes-irnt	continuous-23104-both_sexes-irnt	Body mass index (BMI)	ipsc-ppc_0_ENSG00000173852	VAR_7_35066339_A_G	1.66516e-06	0.386792	107	0.0197016	4.79032	0.533155	5.73632	5.896e-08	0.4955	475578	4.20575e-06	5.42193	0.999813	10.4034	16.1397	0.0359808
ipsc-ppc_0_ENSG00000173852 continuous-23104-both_sexes-irnt	continuous-23104-both_sexes-irnt	Body mass index (BMI)	ipsc-ppc_0_ENSG00000173852	VAR_7_35080931_T_G	2.95218e-06	0.382075	107	0.0197926	4.67412	0.532009	5.43185	5.247e-08	0.482	475578	4.21087e-06	5.44273	0.999813	10.517	15.9488	0.0297285
ipsc-ppc_0_ENSG00000173852 continuous-23104-both_sexes-irnt	continuous-23104-both_sexes-irnt	Body mass index (BMI)	ipsc-ppc_0_ENSG00000173852	VAR_7_34992635_A_G	1.74961e-06	0.391509	107	0.0196151	4.78038	0.53425	5.72231	8.664e-08	0.4968	475578	4.20558e-06	5.35272	0.999813	10.0306	15.7529	0.0244396
ipsc-ppc_0_ENSG00000173852 continuous-23104-both_sexes-irnt	continuous-23104-both_sexes-irnt	Body mass index (BMI)	ipsc-ppc_0_ENSG00000173852	VAR_7_35063721_A_G	1.66516e-06	0.386792	107	0.0197016	4.79032	0.533155	5.73632	6.074e-08	0.4954	475578	4.20576e-06	5.41661	0.999813	10.3746	16.1109	0.0349589
ipsc-ppc_0_ENSG00000173852 continuous-23104-both_sexes-irnt	continuous-23104-both_sexes-irnt	Body mass index (BMI)	ipsc-ppc_0_ENSG00000173852	VAR_7_35020938_T_C	1.66516e-06	0.386792	107	0.0197016	4.79032	0.533155	5.73632	1.244e-07	0.4954	475578	4.20576e-06	5.28691	0.999813	9.68059	15.4169	0.0174648
ipsc-ppc_0_ENSG00000173852 continuous-23104-both_sexes-irnt	continuous-23104-both_sexes-irnt	Body mass index (BMI)	ipsc-ppc_0_ENSG00000173852	VAR_7_35065257_T_C	1.36937e-06	0.410377	107	0.0193121	4.82941	0.538122	5.88914	2.066e-07	0.5133	475578	4.20839e-06	5.1933	0.999813	9.19047	15.0796	0.0124644
ipsc-ppc_0_ENSG00000173852 continuous-23104-both_sexes-irnt	continuous-23104-both_sexes-irnt	Body mass index (BMI)	ipsc-ppc_0_ENSG00000173852	VAR_7_35078006_G_A	2.95218e-06	0.382075	107	0.0197926	4.67412	0.532009	5.43185	5.109e-08	0.4814	475578	4.21124e-06	5.44747	0.999813	10.5429	15.9747	0.0305077
ipsc-ppc_0_ENSG00000173852 continuous-23104-both_sexes-irnt	continuous-23104-both_sexes-irnt	Body mass index (BMI)	ipsc-ppc_0_ENSG00000173852	VAR_7_35080408_A_T	2.95218e-06	0.382075	107	0.0197926	4.67412	0.532009	5.43185	5.147e-08	0.4817	475578	4.21105e-06	5.44616	0.999813	10.5357	15.9675	0.0302887
ipsc-ppc_0_ENSG00000173852 continuous-23104-both_sexes-irnt	continuous-23104-both_sexes-irnt	Body mass index (BMI)	ipsc-ppc_0_ENSG00000173852	VAR_7_34941644_A_G	1.66516e-06	0.386792	107	0.0197016	4.79032	0.533155	5.73632	1.736e-07	0.4976	475578	4.20551e-06	5.22559	0.999813	9.35832	15.0946	0.0126532
ipsc-ppc_0_ENSG00000173852 continuous-23104-both_sexes-irnt	continuous-23104-both_sexes-irnt	Body mass index (BMI)	ipsc-ppc_0_ENSG00000173852	VAR_7_34952321_T_A	1.74961e-06	0.391509	107	0.0196151	4.78038	0.53425	5.72231	1.693e-07	0.4971	475578	4.20555e-06	5.23023	0.999813	9.38257	15.1049	0.0127833
GE_8_52 biomarkers-30750-both_sexes-irnt	biomarkers-30750-both_sexes-irnt	UKBB Glycated Haemoglobin (HbA1c)	ipsc-ppc_0_ENSG00000176209	VAR_8_42389105_C_CCTCT	1.7683e-16	0.396226	107	0.019533	8.23683	0.535294	17.7754	4.591e-46	0.6191	460080	4.60856e-06	14.2483	0.999795	97.24	115.015	0.0712002
GE_8_52 biomarkers-30750-both_sexes-irnt	biomarkers-30750-both_sexes-irnt	UKBB Glycated Haemoglobin (HbA1c)	ipsc-ppc_0_ENSG00000176209	VAR_8_42421443_C_T	1.20462e-15	0.391509	107	0.0196151	8.00398	0.53425	16.731	8.372e-46	0.6175	460080	4.60117e-06	14.2063	0.999796	96.6414	113.372	0.0137702
GE_8_52 biomarkers-30750-both_sexes-irnt	biomarkers-30750-both_sexes-irnt	UKBB Glycated Haemoglobin (HbA1c)	ipsc-ppc_0_ENSG00000176209	VAR_8_42398302_T_A	1.20462e-15	0.391509	107	0.0196151	8.00398	0.53425	16.731	2.864e-46	0.6176	460080	4.60163e-06	14.2813	0.999796	97.7087	114.44	0.0400369
GE_8_52 biomarkers-30750-both_sexes-irnt	biomarkers-30750-both_sexes-irnt	UKBB Glycated Haemoglobin (HbA1c)	ipsc-ppc_0_ENSG00000176209	VAR_8_42397529_T_C	1.20462e-15	0.391509	107	0.0196151	8.00398	0.53425	16.731	2.88e-46	0.6176	460080	4.60163e-06	14.2809	0.999796	97.7032	114.434	0.0398156
GE_8_52 biomarkers-30750-both_sexes-irnt	biomarkers-30750-both_sexes-irnt	UKBB Glycated Haemoglobin (HbA1c)	ipsc-ppc_0_ENSG00000176209	VAR_8_42408439_A_AT	1.20462e-15	0.391509	107	0.0196151	8.00398	0.53425	16.731	6.502e-46	0.6176	460080	4.60163e-06	14.224	0.999796	96.893	113.624	0.0177087
GE_8_52 biomarkers-30750-both_sexes-irnt	biomarkers-30750-both_sexes-irnt	UKBB Glycated Haemoglobin (HbA1c)	ipsc-ppc_0_ENSG00000176209	VAR_8_42400743_C_A	2.52458e-15	0.396226	107	0.019533	7.91241	0.535294	16.3732	1.712e-46	0.6076	460080	4.55816e-06	14.3171	0.999797	98.2162	114.589	0.0464994
GE_8_52 biomarkers-30750-both_sexes-irnt	biomarkers-30750-both_sexes-irnt	UKBB Glycated Haemoglobin (HbA1c)	ipsc-ppc_0_ENSG00000176209	VAR_8_42382522_G_GA	4.56601e-16	0.367925	107	0.0200936	8.12252	0.528248	17.05	2.179e-45	0.3764	460080	4.63e-06	14.1392	0.999794	95.6928	112.743	0.00733669
GE_8_52 biomarkers-30750-both_sexes-irnt	biomarkers-30750-both_sexes-irnt	UKBB Glycated Haemoglobin (HbA1c)	ipsc-ppc_0_ENSG00000176209	VAR_8_42409165_A_C	2.52458e-15	0.396226	107	0.019533	7.91241	0.535294	16.3732	2.882e-46	0.6076	460080	4.55816e-06	14.2808	0.999797	97.6979	114.071	0.0276945
GE_8_52 biomarkers-30750-both_sexes-irnt	biomarkers-30750-both_sexes-irnt	UKBB Glycated Haemoglobin (HbA1c)	ipsc-ppc_0_ENSG00000176209	VAR_8_42422307_A_G	1.20462e-15	0.391509	107	0.0196151	8.00398	0.53425	16.731	7.873e-46	0.6175	460080	4.60117e-06	14.2106	0.999796	96.7026	113.434	0.0146384
GE_8_52 biomarkers-30750-both_sexes-irnt	biomarkers-30750-both_sexes-irnt	UKBB Glycated Haemoglobin (HbA1c)	ipsc-ppc_0_ENSG00000176209	VAR_8_42415087_T_G	1.20462e-15	0.391509	107	0.0196151	8.00398	0.53425	16.731	8.265e-46	0.6175	460080	4.60117e-06	14.2072	0.999796	96.6542	113.385	0.0139476
GE_8_52 biomarkers-30750-both_sexes-irnt	biomarkers-30750-both_sexes-irnt	UKBB Glycated Haemoglobin (HbA1c)	ipsc-ppc_0_ENSG00000176209	VAR_8_42391945_A_G	1.20462e-15	0.391509	107	0.0196151	8.00398	0.53425	16.731	3.805e-46	0.6177	460080	4.60209e-06	14.2614	0.999796	97.4261	114.157	0.0301802
GE_8_52 biomarkers-30750-both_sexes-irnt	biomarkers-30750-both_sexes-irnt	UKBB Glycated Haemoglobin (HbA1c)	ipsc-ppc_0_ENSG00000176209	VAR_8_42401987_A_G	2.52458e-15	0.396226	107	0.019533	7.91241	0.535294	16.3732	1.745e-46	0.6076	460080	4.55816e-06	14.3157	0.999797	98.1972	114.57	0.0456244
GE_8_52 biomarkers-30750-both_sexes-irnt	biomarkers-30750-both_sexes-irnt	UKBB Glycated Haemoglobin (HbA1c)	ipsc-ppc_0_ENSG00000176209	VAR_8_42400732_T_G	2.52458e-15	0.396226	107	0.019533	7.91241	0.535294	16.3732	1.712e-46	0.6076	460080	4.55816e-06	14.3171	0.999797	98.2162	114.589	0.0464994
GE_8_52 biomarkers-30750-both_sexes-irnt	biomarkers-30750-both_sexes-irnt	UKBB Glycated Haemoglobin (HbA1c)	ipsc-ppc_0_ENSG00000176209	VAR_8_42431768_C_A	1.20462e-15	0.391509	107	0.0196151	8.00398	0.53425	16.731	1.286e-45	0.6176	460080	4.60163e-06	14.1762	0.999796	96.2144	112.945	0.00898464
GE_8_52 biomarkers-30750-both_sexes-irnt	biomarkers-30750-both_sexes-irnt	UKBB Glycated Haemoglobin (HbA1c)	ipsc-ppc_0_ENSG00000176209	VAR_8_42392942_C_G	1.20462e-15	0.391509	107	0.0196151	8.00398	0.53425	16.731	4.426e-46	0.6177	460080	4.60209e-06	14.2509	0.999796	97.2757	114.007	0.0259655
GE_8_52 biomarkers-30750-both_sexes-irnt	biomarkers-30750-both_sexes-irnt	UKBB Glycated Haemoglobin (HbA1c)	ipsc-ppc_0_ENSG00000176209	VAR_8_42383870_A_G	3.60386e-15	0.396226	107	0.019533	7.86799	0.535294	16.1856	2.015e-46	0.3916	460080	4.56147e-06	14.3057	0.999797	98.0544	114.24	0.0327874
GE_8_52 biomarkers-30750-both_sexes-irnt	biomarkers-30750-both_sexes-irnt	UKBB Glycated Haemoglobin (HbA1c)	ipsc-ppc_0_ENSG00000176209	VAR_8_42429603_T_C	1.20462e-15	0.391509	107	0.0196151	8.00398	0.53425	16.731	8.682e-46	0.6175	460080	4.60117e-06	14.2038	0.999796	96.6053	113.336	0.013281
GE_8_52 biomarkers-30750-both_sexes-irnt	biomarkers-30750-both_sexes-irnt	UKBB Glycated Haemoglobin (HbA1c)	ipsc-ppc_0_ENSG00000176209	VAR_8_42412076_A_G	1.20462e-15	0.391509	107	0.0196151	8.00398	0.53425	16.731	1.066e-45	0.6175	460080	4.60117e-06	14.1894	0.999796	96.4011	113.132	0.010828
GE_8_52 biomarkers-30750-both_sexes-irnt	biomarkers-30750-both_sexes-irnt	UKBB Glycated Haemoglobin (HbA1c)	ipsc-ppc_0_ENSG00000176209	VAR_8_42429122_A_G	1.20462e-15	0.391509	107	0.0196151	8.00398	0.53425	16.731	6.692e-46	0.6172	460080	4.5998e-06	14.222	0.999796	96.8641	113.595	0.0172051
GE_8_52 biomarkers-30750-both_sexes-irnt	biomarkers-30750-both_sexes-irnt	UKBB Glycated Haemoglobin (HbA1c)	ipsc-ppc_0_ENSG00000176209	VAR_8_42434057_A_G	1.20462e-15	0.391509	107	0.0196151	8.00398	0.53425	16.731	8.404e-46	0.6176	460080	4.60163e-06	14.206	0.999796	96.6377	113.369	0.0137187
GE_8_52 biomarkers-30750-both_sexes-irnt	biomarkers-30750-both_sexes-irnt	UKBB Glycated Haemoglobin (HbA1c)	ipsc-ppc_0_ENSG00000176209	VAR_8_42414117_C_T	1.20462e-15	0.391509	107	0.0196151	8.00398	0.53425	16.731	9.752e-46	0.6175	460080	4.60117e-06	14.1956	0.999796	96.4896	113.221	0.0118308
GE_8_52 biomarkers-30750-both_sexes-irnt	biomarkers-30750-both_sexes-irnt	UKBB Glycated Haemoglobin (HbA1c)	ipsc-ppc_0_ENSG00000176209	VAR_8_42429484_A_G	1.20462e-15	0.391509	107	0.0196151	8.00398	0.53425	16.731	8.535e-46	0.6175	460080	4.60117e-06	14.205	0.999796	96.6223	113.353	0.0135086
GE_8_52 biomarkers-30750-both_sexes-irnt	biomarkers-30750-both_sexes-irnt	UKBB Glycated Haemoglobin (HbA1c)	ipsc-ppc_0_ENSG00000176209	VAR_8_42436651_T_G	1.20462e-15	0.391509	107	0.0196151	8.00398	0.53425	16.731	8.958e-46	0.6176	460080	4.60163e-06	14.2016	0.999796	96.5742	113.305	0.0128745
GE_8_52 biomarkers-30750-both_sexes-irnt	biomarkers-30750-both_sexes-irnt	UKBB Glycated Haemoglobin (HbA1c)	ipsc-ppc_0_ENSG00000176209	VAR_8_42391195_T_C	2.52458e-15	0.396226	107	0.019533	7.91241	0.535294	16.3732	2.388e-46	0.6078	460080	4.55899e-06	14.2939	0.999797	97.8851	114.258	0.0333949
GE_8_52 biomarkers-30750-both_sexes-irnt	biomarkers-30750-both_sexes-irnt	UKBB Glycated Haemoglobin (HbA1c)	ipsc-ppc_0_ENSG00000176209	VAR_8_42397731_T_C	1.20462e-15	0.391509	107	0.0196151	8.00398	0.53425	16.731	2.873e-46	0.6176	460080	4.60163e-06	14.281	0.999796	97.7056	114.437	0.0399121
GE_8_52 biomarkers-30750-both_sexes-irnt	biomarkers-30750-both_sexes-irnt	UKBB Glycated Haemoglobin (HbA1c)	ipsc-ppc_0_ENSG00000176209	VAR_8_42383084_G_A	2.84235e-14	0.410377	107	0.0193121	7.6053	0.538122	15.1764	9.26e-47	0.392	460080	4.55981e-06	14.3597	0.999797	98.8278	114.004	0.0259027
GE_8_52 biomarkers-30750-both_sexes-irnt	biomarkers-30750-both_sexes-irnt	UKBB Glycated Haemoglobin (HbA1c)	ipsc-ppc_0_ENSG00000176209	VAR_8_42439509_G_A	5.07691e-16	0.400943	107	0.0194552	8.10964	0.536286	17.2505	3.141e-45	0.6137	460080	4.58412e-06	14.1134	0.999796	95.3242	112.575	0.00620181
GE_8_52 biomarkers-30750-both_sexes-irnt	biomarkers-30750-both_sexes-irnt	UKBB Glycated Haemoglobin (HbA1c)	ipsc-ppc_0_ENSG00000176209	VAR_8_42437785_G_C	1.20462e-15	0.391509	107	0.0196151	8.00398	0.53425	16.731	9.814e-46	0.6176	460080	4.60163e-06	14.1952	0.999796	96.4834	113.214	0.011757
GE_8_52 biomarkers-30750-both_sexes-irnt	biomarkers-30750-both_sexes-irnt	UKBB Glycated Haemoglobin (HbA1c)	ipsc-ppc_0_ENSG00000176209	VAR_8_42425673_A_G	1.20462e-15	0.391509	107	0.0196151	8.00398	0.53425	16.731	6.118e-46	0.6173	460080	4.60026e-06	14.2283	0.999796	96.9534	113.684	0.0188117
GE_8_52 biomarkers-30750-both_sexes-irnt	biomarkers-30750-both_sexes-irnt	UKBB Glycated Haemoglobin (HbA1c)	ipsc-ppc_0_ENSG00000176209	VAR_8_42408483_C_T	2.52458e-15	0.396226	107	0.019533	7.91241	0.535294	16.3732	2.907e-46	0.6076	460080	4.55816e-06	14.2802	0.999797	97.6894	114.063	0.0274575
GE_8_52 biomarkers-30750-both_sexes-irnt	biomarkers-30750-both_sexes-irnt	UKBB Glycated Haemoglobin (HbA1c)	ipsc-ppc_0_ENSG00000176209	VAR_8_42431858_T_C	1.20462e-15	0.391509	107	0.0196151	8.00398	0.53425	16.731	1.076e-45	0.6175	460080	4.60117e-06	14.1887	0.999796	96.3918	113.123	0.0107279
GE_8_52 biomarkers-30750-both_sexes-irnt	biomarkers-30750-both_sexes-irnt	UKBB Glycated Haemoglobin (HbA1c)	ipsc-ppc_0_ENSG00000176209	VAR_8_42397004_C_T	1.20462e-15	0.391509	107	0.0196151	8.00398	0.53425	16.731	2.992e-46	0.6176	460080	4.60163e-06	14.2782	0.999796	97.6652	114.396	0.0383325
GE_8_52 biomarkers-30750-both_sexes-irnt	biomarkers-30750-both_sexes-irnt	UKBB Glycated Haemoglobin (HbA1c)	ipsc-ppc_0_ENSG00000176209	VAR_8_42389743_A_G	1.20462e-15	0.391509	107	0.0196151	8.00398	0.53425	16.731	5.342e-46	0.6177	460080	4.60209e-06	14.2377	0.999796	97.0885	113.82	0.0215337
GE_8_52 biomarkers-30750-both_sexes-irnt	biomarkers-30750-both_sexes-irnt	UKBB Glycated Haemoglobin (HbA1c)	ipsc-ppc_0_ENSG00000176209	VAR_8_42383452_A_G	1.78386e-15	0.391509	107	0.0196151	7.95552	0.53425	16.5244	2.42e-46	0.382	460080	4.60346e-06	14.293	0.999795	97.8765	114.401	0.0385129
GE_8_52 biomarkers-30750-both_sexes-irnt	biomarkers-30750-both_sexes-irnt	UKBB Glycated Haemoglobin (HbA1c)	ipsc-ppc_0_ENSG00000176209	VAR_8_42434194_T_C	1.20462e-15	0.391509	107	0.0196151	8.00398	0.53425	16.731	1.178e-45	0.6176	460080	4.60163e-06	14.1824	0.999796	96.3017	113.033	0.00980396
GE_8_52 biomarkers-30750-both_sexes-irnt	biomarkers-30750-both_sexes-irnt	UKBB Glycated Haemoglobin (HbA1c)	ipsc-ppc_0_ENSG00000176209	VAR_8_42404040_C_T	1.20462e-15	0.391509	107	0.0196151	8.00398	0.53425	16.731	3.246e-46	0.6175	460080	4.60117e-06	14.2725	0.999796	97.5841	114.315	0.0353458
GE_8_52 biomarkers-30750-both_sexes-irnt	biomarkers-30750-both_sexes-irnt	UKBB Glycated Haemoglobin (HbA1c)	ipsc-ppc_0_ENSG00000176209	VAR_8_42383493_T_G	1.78386e-15	0.391509	107	0.0196151	7.95552	0.53425	16.5244	2.634e-46	0.382	460080	4.60346e-06	14.2871	0.999795	97.7922	114.317	0.035399
GE_8_52 biomarkers-30750-both_sexes-irnt	biomarkers-30750-both_sexes-irnt	UKBB Glycated Haemoglobin (HbA1c)	ipsc-ppc_0_ENSG00000176209	VAR_8_42384331_C_T	1.78386e-15	0.391509	107	0.0196151	7.95552	0.53425	16.5244	3.085e-46	0.382	460080	4.60346e-06	14.2761	0.999795	97.635	114.159	0.030248
GE_8_52 biomarkers-30750-both_sexes-irnt	biomarkers-30750-both_sexes-irnt	UKBB Glycated Haemoglobin (HbA1c)	ipsc-ppc_0_ENSG00000176209	VAR_8_42388301_T_C	1.20462e-15	0.391509	107	0.0196151	8.00398	0.53425	16.731	3.587e-46	0.6179	460080	4.603e-06	14.2656	0.999795	97.4849	114.216	0.0320079
GE_8_52 MAGIC1000G_HbA1c_EUR	MAGIC1000G_HbA1c_EUR	MAGIC Glycated Haemoglobin (HbA1c)	ipsc-ppc_0_ENSG00000176209	VAR_8_42442208_T_C	9.45447e-16	0.396226	107	0.019533	8.03374	0.535294	16.891	1.922e-17	0.413	128610	1.60364e-05	8.49841	0.999288	32.4622	49.3533	0.00236187
GE_8_52 MAGIC1000G_HbA1c_EUR	MAGIC1000G_HbA1c_EUR	MAGIC Glycated Haemoglobin (HbA1c)	ipsc-ppc_0_ENSG00000176209	VAR_8_42391195_T_C	2.52458e-15	0.396226	107	0.019533	7.91241	0.535294	16.3732	6.123e-18	0.417	128610	1.59916e-05	8.63023	0.99929	33.589	49.9622	0.00434221
GE_8_52 MAGIC1000G_HbA1c_EUR	MAGIC1000G_HbA1c_EUR	MAGIC Glycated Haemoglobin (HbA1c)	ipsc-ppc_0_ENSG00000176209	VAR_8_42423190_A_G	6.69096e-14	0.40566	107	0.0193816	7.4938	0.537229	14.6993	2.678e-18	0.41	128610	1.60716e-05	8.72431	0.999286	34.4072	49.1065	0.00184544
GE_8_52 MAGIC1000G_HbA1c_EUR	MAGIC1000G_HbA1c_EUR	MAGIC Glycated Haemoglobin (HbA1c)	ipsc-ppc_0_ENSG00000176209	VAR_8_42429484_A_G	1.20462e-15	0.391509	107	0.0196151	8.00398	0.53425	16.731	2.431e-18	0.474	128609	1.55932e-05	8.73526	0.999307	34.4884	51.2193	0.0152648
GE_8_52 MAGIC1000G_HbA1c_EUR	MAGIC1000G_HbA1c_EUR	MAGIC Glycated Haemoglobin (HbA1c)	ipsc-ppc_0_ENSG00000176209	VAR_8_42383084_G_A	2.84235e-14	0.410377	107	0.0193121	7.6053	0.538122	15.1764	8.153e-20	0.582	143773	1.42953e-05	9.11113	0.999365	37.799	52.9754	0.0883782
GE_8_52 MAGIC1000G_HbA1c_EUR	MAGIC1000G_HbA1c_EUR	MAGIC Glycated Haemoglobin (HbA1c)	ipsc-ppc_0_ENSG00000176209	VAR_8_42400732_T_G	2.52458e-15	0.396226	107	0.019533	7.91241	0.535294	16.3732	4.984e-18	0.417	128610	1.59916e-05	8.65374	0.99929	33.792	50.1652	0.00531965
GE_8_52 MAGIC1000G_HbA1c_EUR	MAGIC1000G_HbA1c_EUR	MAGIC Glycated Haemoglobin (HbA1c)	ipsc-ppc_0_ENSG00000176209	VAR_8_42414117_C_T	1.20462e-15	0.391509	107	0.0196151	8.00398	0.53425	16.731	1.766e-18	0.409	128610	1.60836e-05	8.77131	0.999286	34.8184	51.5493	0.0212325
GE_8_52 MAGIC1000G_HbA1c_EUR	MAGIC1000G_HbA1c_EUR	MAGIC Glycated Haemoglobin (HbA1c)	ipsc-ppc_0_ENSG00000176209	VAR_8_42383452_A_G	1.78386e-15	0.391509	107	0.0196151	7.95552	0.53425	16.5244	4.984e-18	0.594	128610	1.61207e-05	8.65374	0.999284	33.7958	50.3202	0.00621145
GE_8_52 MAGIC1000G_HbA1c_EUR	MAGIC1000G_HbA1c_EUR	MAGIC Glycated Haemoglobin (HbA1c)	ipsc-ppc_0_ENSG00000176209	VAR_8_42431858_T_C	1.20462e-15	0.391509	107	0.0196151	8.00398	0.53425	16.731	5.809e-18	0.416	128610	1.60025e-05	8.63625	0.999289	33.6413	50.3722	0.00654318
GE_8_52 MAGIC1000G_HbA1c_EUR	MAGIC1000G_HbA1c_EUR	MAGIC Glycated Haemoglobin (HbA1c)	ipsc-ppc_0_ENSG00000176209	VAR_8_42421443_C_T	1.20462e-15	0.391509	107	0.0196151	8.00398	0.53425	16.731	1.433e-18	0.409	128610	1.60836e-05	8.7948	0.999286	35.0246	51.7555	0.0260945
GE_8_52 MAGIC1000G_HbA1c_EUR	MAGIC1000G_HbA1c_EUR	MAGIC Glycated Haemoglobin (HbA1c)	ipsc-ppc_0_ENSG00000176209	VAR_8_42452570_T_C	6.9905e-15	0.382075	107	0.0197926	7.78465	0.532009	15.7404	4.75e-18	0.424	128610	1.59187e-05	8.65922	0.999293	33.8373	49.5777	0.00295627
GE_8_52 MAGIC1000G_HbA1c_EUR	MAGIC1000G_HbA1c_EUR	MAGIC Glycated Haemoglobin (HbA1c)	ipsc-ppc_0_ENSG00000176209	VAR_8_42397529_T_C	1.20462e-15	0.391509	107	0.0196151	8.00398	0.53425	16.731	2.678e-18	0.409	128610	1.60836e-05	8.72431	0.999286	34.4075	51.1385	0.0140794
GE_8_52 MAGIC1000G_HbA1c_EUR	MAGIC1000G_HbA1c_EUR	MAGIC Glycated Haemoglobin (HbA1c)	ipsc-ppc_0_ENSG00000176209	VAR_8_42412076_A_G	1.20462e-15	0.391509	107	0.0196151	8.00398	0.53425	16.731	1.162e-18	0.417	128610	1.59916e-05	8.81831	0.99929	35.2287	51.9597	0.0320049
GE_8_52 MAGIC1000G_HbA1c_EUR	MAGIC1000G_HbA1c_EUR	MAGIC Glycated Haemoglobin (HbA1c)	ipsc-ppc_0_ENSG00000176209	VAR_8_42397004_C_T	1.20462e-15	0.391509	107	0.0196151	8.00398	0.53425	16.731	1.434e-19	0.417	128609	1.59917e-05	9.04967	0.99929	37.2942	54.0252	0.252497
GE_8_52 MAGIC1000G_HbA1c_EUR	MAGIC1000G_HbA1c_EUR	MAGIC Glycated Haemoglobin (HbA1c)	ipsc-ppc_0_ENSG00000176209	VAR_8_42434057_A_G	1.20462e-15	0.391509	107	0.0196151	8.00398	0.53425	16.731	1.405e-18	0.421	128610	1.5949e-05	8.79702	0.999292	35.0401	51.771	0.0265022
GE_8_52 MAGIC1000G_HbA1c_EUR	MAGIC1000G_HbA1c_EUR	MAGIC Glycated Haemoglobin (HbA1c)	ipsc-ppc_0_ENSG00000176209	VAR_8_42408483_C_T	2.52458e-15	0.396226	107	0.019533	7.91241	0.535294	16.3732	2.678e-18	0.416	128610	1.60025e-05	8.72431	0.999289	34.4052	50.7783	0.00982115
GE_8_52 MAGIC1000G_HbA1c_EUR	MAGIC1000G_HbA1c_EUR	MAGIC Glycated Haemoglobin (HbA1c)	ipsc-ppc_0_ENSG00000176209	VAR_8_42429122_A_G	1.20462e-15	0.391509	107	0.0196151	8.00398	0.53425	16.731	9.413e-19	0.409	128610	1.60836e-05	8.84187	0.999286	35.4393	52.1703	0.0395072
GE_8_52 MAGIC1000G_HbA1c_EUR	MAGIC1000G_HbA1c_EUR	MAGIC Glycated Haemoglobin (HbA1c)	ipsc-ppc_0_ENSG00000176209	VAR_8_42404040_C_T	1.20462e-15	0.391509	107	0.0196151	8.00398	0.53425	16.731	2.175e-18	0.409	128610	1.60836e-05	8.74783	0.999286	34.6128	51.3438	0.0172875
GE_8_52 MAGIC1000G_HbA1c_EUR	MAGIC1000G_HbA1c_EUR	MAGIC Glycated Haemoglobin (HbA1c)	ipsc-ppc_0_ENSG00000176209	VAR_8_42410936_G_A	4.81278e-14	0.400943	107	0.0194552	7.5369	0.536286	14.8476	3.296e-18	0.431	128610	1.58528e-05	8.70078	0.999296	34.1959	49.0434	0.00173264
GE_8_52 MAGIC1000G_HbA1c_EUR	MAGIC1000G_HbA1c_EUR	MAGIC Glycated Haemoglobin (HbA1c)	ipsc-ppc_0_ENSG00000176209	VAR_8_42383493_T_G	1.78386e-15	0.391509	107	0.0196151	7.95552	0.53425	16.5244	4.054e-18	0.591	128610	1.60836e-05	8.67726	0.999286	33.9985	50.5228	0.0076068
GE_8_52 MAGIC1000G_HbA1c_EUR	MAGIC1000G_HbA1c_EUR	MAGIC Glycated Haemoglobin (HbA1c)	ipsc-ppc_0_ENSG00000176209	VAR_8_42431768_C_A	1.20462e-15	0.391509	107	0.0196151	8.00398	0.53425	16.731	1.433e-18	0.412	128610	1.6048e-05	8.7948	0.999287	35.0235	51.7545	0.0260672
GE_8_52 MAGIC1000G_HbA1c_EUR	MAGIC1000G_HbA1c_EUR	MAGIC Glycated Haemoglobin (HbA1c)	ipsc-ppc_0_ENSG00000176209	VAR_8_42436651_T_G	1.20462e-15	0.391509	107	0.0196151	8.00398	0.53425	16.731	7.624e-19	0.409	128610	1.60836e-05	8.86539	0.999286	35.6474	52.3783	0.0486442
GE_8_52 MAGIC1000G_HbA1c_EUR	MAGIC1000G_HbA1c_EUR	MAGIC Glycated Haemoglobin (HbA1c)	ipsc-ppc_0_ENSG00000176209	VAR_8_42446238_T_G	3.15259e-16	0.400943	107	0.0194552	8.16734	0.536286	17.5024	8.673e-18	0.413	128610	1.60364e-05	8.59032	0.999288	33.2469	50.7493	0.00954014
GE_8_52 MAGIC1000G_HbA1c_EUR	MAGIC1000G_HbA1c_EUR	MAGIC Glycated Haemoglobin (HbA1c)	ipsc-ppc_0_ENSG00000176209	VAR_8_42437785_G_C	1.20462e-15	0.391509	107	0.0196151	8.00398	0.53425	16.731	5.809e-18	0.409	128610	1.60836e-05	8.63625	0.999286	33.6436	50.3746	0.00655885
GE_8_52 MAGIC1000G_HbA1c_EUR	MAGIC1000G_HbA1c_EUR	MAGIC Glycated Haemoglobin (HbA1c)	ipsc-ppc_0_ENSG00000176209	VAR_8_42424749_C_T	1.20462e-15	0.391509	107	0.0196151	8.00398	0.53425	16.731	7.624e-19	0.41	128610	1.60716e-05	8.86539	0.999286	35.647	52.378	0.048627
GE_8_52 MAGIC1000G_HbA1c_EUR	MAGIC1000G_HbA1c_EUR	MAGIC Glycated Haemoglobin (HbA1c)	ipsc-ppc_0_ENSG00000176209	VAR_8_42384331_C_T	1.78386e-15	0.391509	107	0.0196151	7.95552	0.53425	16.5244	7.518e-18	0.584	128610	1.60025e-05	8.60672	0.999289	33.3869	49.9112	0.00412657
GE_8_52 MAGIC1000G_HbA1c_EUR	MAGIC1000G_HbA1c_EUR	MAGIC Glycated Haemoglobin (HbA1c)	ipsc-ppc_0_ENSG00000176209	VAR_8_42392942_C_G	1.20462e-15	0.391509	107	0.0196151	8.00398	0.53425	16.731	2.678e-18	0.409	128610	1.60836e-05	8.72431	0.999286	34.4075	51.1385	0.0140794
GE_8_52 MAGIC1000G_HbA1c_EUR	MAGIC1000G_HbA1c_EUR	MAGIC Glycated Haemoglobin (HbA1c)	ipsc-ppc_0_ENSG00000176209	VAR_8_42409165_A_C	2.52458e-15	0.396226	107	0.019533	7.91241	0.535294	16.3732	4.054e-18	0.417	128610	1.59916e-05	8.67726	0.99929	33.9958	50.3689	0.00652176
GE_8_52 MAGIC1000G_HbA1c_EUR	MAGIC1000G_HbA1c_EUR	MAGIC Glycated Haemoglobin (HbA1c)	ipsc-ppc_0_ENSG00000176209	VAR_8_42425673_A_G	1.20462e-15	0.391509	107	0.0196151	8.00398	0.53425	16.731	6.171e-19	0.421	128610	1.5949e-05	8.88891	0.999292	35.8521	52.5831	0.0596965
GE_8_52 MAGIC1000G_HbA1c_EUR	MAGIC1000G_HbA1c_EUR	MAGIC Glycated Haemoglobin (HbA1c)	ipsc-ppc_0_ENSG00000176209	VAR_8_42401987_A_G	2.52458e-15	0.396226	107	0.019533	7.91241	0.535294	16.3732	1.162e-18	0.418	128610	1.59807e-05	8.81831	0.99929	35.2284	51.6016	0.0223713
GE_8_52 MAGIC1000G_HbA1c_EUR	MAGIC1000G_HbA1c_EUR	MAGIC Glycated Haemoglobin (HbA1c)	ipsc-ppc_0_ENSG00000176209	VAR_8_42439509_G_A	5.07691e-16	0.400943	107	0.0194552	8.10964	0.536286	17.2505	8.673e-18	0.414	128610	1.6025e-05	8.59032	0.999288	33.2466	50.4971	0.00741375
GE_8_52 MAGIC1000G_HbA1c_EUR	MAGIC1000G_HbA1c_EUR	MAGIC Glycated Haemoglobin (HbA1c)	ipsc-ppc_0_ENSG00000176209	VAR_8_42434194_T_C	1.20462e-15	0.391509	107	0.0196151	8.00398	0.53425	16.731	1.433e-18	0.409	128610	1.60836e-05	8.7948	0.999286	35.0246	51.7555	0.0260945
GE_8_52 MAGIC1000G_HbA1c_EUR	MAGIC1000G_HbA1c_EUR	MAGIC Glycated Haemoglobin (HbA1c)	ipsc-ppc_0_ENSG00000176209	VAR_8_42388301_T_C	1.20462e-15	0.391509	107	0.0196151	8.00398	0.53425	16.731	2.678e-18	0.409	128610	1.60836e-05	8.72431	0.999286	34.4075	51.1385	0.0140794
GE_8_52 MAGIC1000G_HbA1c_EUR	MAGIC1000G_HbA1c_EUR	MAGIC Glycated Haemoglobin (HbA1c)	ipsc-ppc_0_ENSG00000176209	VAR_8_42391945_A_G	1.20462e-15	0.391509	107	0.0196151	8.00398	0.53425	16.731	3.296e-18	0.409	128610	1.60836e-05	8.70078	0.999286	34.2027	50.9337	0.0114714
GE_8_52 MAGIC1000G_HbA1c_EUR	MAGIC1000G_HbA1c_EUR	MAGIC Glycated Haemoglobin (HbA1c)	ipsc-ppc_0_ENSG00000176209	VAR_8_42429603_T_C	1.20462e-15	0.391509	107	0.0196151	8.00398	0.53425	16.731	3.882e-18	0.422	128610	1.59388e-05	8.6822	0.999292	34.037	50.7679	0.00971953
GE_8_52 MAGIC1000G_HbA1c_EUR	MAGIC1000G_HbA1c_EUR	MAGIC Glycated Haemoglobin (HbA1c)	ipsc-ppc_0_ENSG00000176209	VAR_8_42389743_A_G	1.20462e-15	0.391509	107	0.0196151	8.00398	0.53425	16.731	3.296e-18	0.408	128610	1.60958e-05	8.70078	0.999285	34.203	50.934	0.0114755
GE_8_52 MAGIC1000G_HbA1c_EUR	MAGIC1000G_HbA1c_EUR	MAGIC Glycated Haemoglobin (HbA1c)	ipsc-ppc_0_ENSG00000176209	VAR_8_42397731_T_C	1.20462e-15	0.391509	107	0.0196151	8.00398	0.53425	16.731	2.678e-18	0.409	128610	1.60836e-05	8.72431	0.999286	34.4075	51.1385	0.0140794
GE_8_52 MAGIC1000G_HbA1c_EUR	MAGIC1000G_HbA1c_EUR	MAGIC Glycated Haemoglobin (HbA1c)	ipsc-ppc_0_ENSG00000176209	VAR_8_42415087_T_G	1.20462e-15	0.391509	107	0.0196151	8.00398	0.53425	16.731	1.766e-18	0.409	128610	1.60836e-05	8.77131	0.999286	34.8184	51.5493	0.0212325
GE_8_52 MAGIC1000G_HbA1c_EUR	MAGIC1000G_HbA1c_EUR	MAGIC Glycated Haemoglobin (HbA1c)	ipsc-ppc_0_ENSG00000176209	VAR_8_42422307_A_G	1.20462e-15	0.391509	107	0.0196151	8.00398	0.53425	16.731	1.433e-18	0.409	128610	1.60836e-05	8.7948	0.999286	35.0246	51.7555	0.0260945
GE_8_52 MAGIC1000G_HbA1c_EUR	MAGIC1000G_HbA1c_EUR	MAGIC Glycated Haemoglobin (HbA1c)	ipsc-ppc_0_ENSG00000176209	VAR_8_42383870_A_G	3.60386e-15	0.396226	107	0.019533	7.86799	0.535294	16.1856	9.227e-18	0.583	128610	1.59916e-05	8.5832	0.99929	33.1845	49.3701	0.00240203
GE_8_52 MAGIC1000G_HbA1c_EUR	MAGIC1000G_HbA1c_EUR	MAGIC Glycated Haemoglobin (HbA1c)	ipsc-ppc_0_ENSG00000176209	VAR_8_42400743_C_A	2.52458e-15	0.396226	107	0.019533	7.91241	0.535294	16.3732	4.984e-18	0.417	128610	1.59916e-05	8.65374	0.99929	33.792	50.1652	0.00531965
GE_8_52 MAGIC1000G_HbA1c_EUR	MAGIC1000G_HbA1c_EUR	MAGIC Glycated Haemoglobin (HbA1c)	ipsc-ppc_0_ENSG00000176209	VAR_8_42398302_T_A	1.20462e-15	0.391509	107	0.0196151	8.00398	0.53425	16.731	2.678e-18	0.409	128610	1.60836e-05	8.72431	0.999286	34.4075	51.1385	0.0140794
GE_11_92 biomarkers-30690-both_sexes-irnt	biomarkers-30690-both_sexes-irnt	Cholesterol	ipsc-ppc_0_ENSG00000179119	VAR_11_18645843_C_A	3.8018e-19	0.363208	107	0.0202038	8.94258	0.526885	20.6932	8.063e-12	0.7291	461507	5.48524e-06	6.83742	0.999756	19.2098	39.903	0.0649221
GE_11_92 biomarkers-30690-both_sexes-irnt	biomarkers-30690-both_sexes-irnt	Cholesterol	ipsc-ppc_0_ENSG00000179119	VAR_11_18656271_C_T	3.8018e-19	0.363208	107	0.0202038	8.94258	0.526885	20.6932	9.496e-12	0.729	461507	5.48397e-06	6.81394	0.999756	19.0494	39.7426	0.0553034
GE_11_92 biomarkers-30690-both_sexes-irnt	biomarkers-30690-both_sexes-irnt	Cholesterol	ipsc-ppc_0_ENSG00000179119	VAR_11_18645668_T_C	3.8018e-19	0.363208	107	0.0202038	8.94258	0.526885	20.6932	8.027e-12	0.7291	461507	5.48524e-06	6.83806	0.999756	19.2141	39.9074	0.0652074
GE_11_92 biomarkers-30690-both_sexes-irnt	biomarkers-30690-both_sexes-irnt	Cholesterol	ipsc-ppc_0_ENSG00000179119	VAR_11_18656932_C_T	3.8018e-19	0.363208	107	0.0202038	8.94258	0.526885	20.6932	1.027e-11	0.7291	461507	5.48524e-06	6.80267	0.999756	18.9728	39.666	0.0512237
GE_11_92 biomarkers-30690-both_sexes-irnt	biomarkers-30690-both_sexes-irnt	Cholesterol	ipsc-ppc_0_ENSG00000179119	VAR_11_18664241_T_G	3.8018e-19	0.363208	107	0.0202038	8.94258	0.526885	20.6932	2.475e-12	0.7316	461507	5.51741e-06	7.00471	0.999755	20.3702	41.0634	0.20718
GE_11_92 biomarkers-30690-both_sexes-irnt	biomarkers-30690-both_sexes-irnt	Cholesterol	ipsc-ppc_0_ENSG00000179119	VAR_11_18653712_A_G	2.33066e-18	0.372642	107	0.0199884	8.74002	0.529556	19.8488	1.062e-11	0.7269	461507	5.45752e-06	6.79784	0.999758	18.9374	38.7863	0.021252
GE_11_92 biomarkers-30690-both_sexes-irnt	biomarkers-30690-both_sexes-irnt	Cholesterol	ipsc-ppc_0_ENSG00000179119	VAR_11_18643559_G_A	3.8018e-19	0.363208	107	0.0202038	8.94258	0.526885	20.6932	6.53e-12	0.7294	461507	5.48906e-06	6.86758	0.999756	19.4167	40.1099	0.0798485
GE_11_92 biomarkers-30690-both_sexes-irnt	biomarkers-30690-both_sexes-irnt	Cholesterol	ipsc-ppc_0_ENSG00000179119	VAR_11_18656062_G_C	3.8018e-19	0.363208	107	0.0202038	8.94258	0.526885	20.6932	9.382e-12	0.729	461507	5.48397e-06	6.81568	0.999756	19.0612	39.7545	0.0559615
GE_11_92 biomarkers-30690-both_sexes-irnt	biomarkers-30690-both_sexes-irnt	Cholesterol	ipsc-ppc_0_ENSG00000179119	VAR_11_18632984_T_C	3.8018e-19	0.363208	107	0.0202038	8.94258	0.526885	20.6932	7.393e-12	0.7268	461507	5.45627e-06	6.84985	0.999758	19.2921	39.9854	0.0704962
GE_11_92 biomarkers-30690-both_sexes-irnt	biomarkers-30690-both_sexes-irnt	Cholesterol	ipsc-ppc_0_ENSG00000179119	VAR_11_18645020_C_CA	3.8018e-19	0.363208	107	0.0202038	8.94258	0.526885	20.6932	5.913e-12	0.729	461507	5.48397e-06	6.88173	0.999756	19.5135	40.2067	0.0879635
GE_11_92 biomarkers-30690-both_sexes-irnt	biomarkers-30690-both_sexes-irnt	Cholesterol	ipsc-ppc_0_ENSG00000179119	VAR_11_18638712_A_T	3.8018e-19	0.363208	107	0.0202038	8.94258	0.526885	20.6932	9.17e-12	0.7266	461507	5.45378e-06	6.81896	0.999758	19.0809	39.7741	0.0570726
GE_11_92 biomarkers-30690-both_sexes-irnt	biomarkers-30690-both_sexes-irnt	Cholesterol	ipsc-ppc_0_ENSG00000179119	VAR_11_18635815_A_G	3.8018e-19	0.363208	107	0.0202038	8.94258	0.526885	20.6932	7.872e-12	0.7263	461507	5.45005e-06	6.84086	0.999758	19.2301	39.9233	0.0662538
GE_11_92 biomarkers-30690-both_sexes-irnt	biomarkers-30690-both_sexes-irnt	Cholesterol	ipsc-ppc_0_ENSG00000179119	VAR_11_18654689_C_CT	3.8018e-19	0.363208	107	0.0202038	8.94258	0.526885	20.6932	1.512e-11	0.7297	461507	5.4929e-06	6.74674	0.999756	18.5947	39.2879	0.0350972
GE_11_92 biomarkers-30690-both_sexes-irnt	biomarkers-30690-both_sexes-irnt	Cholesterol	ipsc-ppc_0_ENSG00000179119	VAR_11_18640477_C_T	3.8018e-19	0.363208	107	0.0202038	8.94258	0.526885	20.6932	6.418e-12	0.7263	461507	5.45005e-06	6.87005	0.999758	19.4301	40.1234	0.0809278
GE_11_92 biomarkers-30780-both_sexes-irnt	biomarkers-30780-both_sexes-irnt	LDL direct	ipsc-ppc_0_ENSG00000179119	VAR_11_18640477_C_T	3.8018e-19	0.363208	107	0.0202038	8.94258	0.526885	20.6932	5.084e-10	0.7263	460650	5.46019e-06	6.21649	0.999757	15.1557	35.8489	0.0968767
GE_11_92 biomarkers-30780-both_sexes-irnt	biomarkers-30780-both_sexes-irnt	LDL direct	ipsc-ppc_0_ENSG00000179119	VAR_11_18643559_G_A	3.8018e-19	0.363208	107	0.0202038	8.94258	0.526885	20.6932	6.788e-10	0.7294	460650	5.49927e-06	6.17095	0.999756	14.8772	35.5705	0.0733317
GE_11_92 biomarkers-30780-both_sexes-irnt	biomarkers-30780-both_sexes-irnt	LDL direct	ipsc-ppc_0_ENSG00000179119	VAR_11_18645843_C_A	3.8018e-19	0.363208	107	0.0202038	8.94258	0.526885	20.6932	8.246e-10	0.7291	460650	5.49544e-06	6.14012	0.999756	14.6871	35.3804	0.0606365
GE_11_92 biomarkers-30780-both_sexes-irnt	biomarkers-30780-both_sexes-irnt	LDL direct	ipsc-ppc_0_ENSG00000179119	VAR_11_18638712_A_T	3.8018e-19	0.363208	107	0.0202038	8.94258	0.526885	20.6932	6.472e-10	0.7266	460650	5.46393e-06	6.17848	0.999757	14.9205	35.6138	0.076577
GE_11_92 biomarkers-30780-both_sexes-irnt	biomarkers-30780-both_sexes-irnt	LDL direct	ipsc-ppc_0_ENSG00000179119	VAR_11_18645020_C_CA	3.8018e-19	0.363208	107	0.0202038	8.94258	0.526885	20.6932	6.947e-10	0.729	460650	5.49417e-06	6.16729	0.999756	14.8542	35.5474	0.0716613
GE_11_92 biomarkers-30780-both_sexes-irnt	biomarkers-30780-both_sexes-irnt	LDL direct	ipsc-ppc_0_ENSG00000179119	VAR_11_18654689_C_CT	3.8018e-19	0.363208	107	0.0202038	8.94258	0.526885	20.6932	1.56e-09	0.7297	460650	5.50311e-06	6.03804	0.999755	14.0664	34.7596	0.032595
GE_11_92 biomarkers-30780-both_sexes-irnt	biomarkers-30780-both_sexes-irnt	LDL direct	ipsc-ppc_0_ENSG00000179119	VAR_11_18656932_C_T	3.8018e-19	0.363208	107	0.0202038	8.94258	0.526885	20.6932	9.571e-10	0.7291	460650	5.49544e-06	6.1164	0.999756	14.5418	35.2351	0.0524368
GE_11_92 biomarkers-30780-both_sexes-irnt	biomarkers-30780-both_sexes-irnt	LDL direct	ipsc-ppc_0_ENSG00000179119	VAR_11_18645668_T_C	3.8018e-19	0.363208	107	0.0202038	8.94258	0.526885	20.6932	8.219e-10	0.7291	460650	5.49544e-06	6.14064	0.999756	14.6903	35.3836	0.0608307
GE_11_92 biomarkers-30780-both_sexes-irnt	biomarkers-30780-both_sexes-irnt	LDL direct	ipsc-ppc_0_ENSG00000179119	VAR_11_18656271_C_T	3.8018e-19	0.363208	107	0.0202038	8.94258	0.526885	20.6932	9.667e-10	0.729	460650	5.49417e-06	6.11481	0.999756	14.532	35.2252	0.0519231
GE_11_92 biomarkers-30780-both_sexes-irnt	biomarkers-30780-both_sexes-irnt	LDL direct	ipsc-ppc_0_ENSG00000179119	VAR_11_18635815_A_G	3.8018e-19	0.363208	107	0.0202038	8.94258	0.526885	20.6932	5.94e-10	0.7263	460650	5.46019e-06	6.19201	0.999757	15.0039	35.6971	0.0832317
GE_11_92 biomarkers-30780-both_sexes-irnt	biomarkers-30780-both_sexes-irnt	LDL direct	ipsc-ppc_0_ENSG00000179119	VAR_11_18656062_G_C	3.8018e-19	0.363208	107	0.0202038	8.94258	0.526885	20.6932	9.611e-10	0.729	460650	5.49417e-06	6.11574	0.999756	14.5377	35.2309	0.052218
GE_11_92 biomarkers-30780-both_sexes-irnt	biomarkers-30780-both_sexes-irnt	LDL direct	ipsc-ppc_0_ENSG00000179119	VAR_11_18664241_T_G	3.8018e-19	0.363208	107	0.0202038	8.94258	0.526885	20.6932	2.806e-10	0.7316	460650	5.52768e-06	6.30913	0.999754	15.7418	36.4351	0.174094
GE_11_92 biomarkers-30780-both_sexes-irnt	biomarkers-30780-both_sexes-irnt	LDL direct	ipsc-ppc_0_ENSG00000179119	VAR_11_18632984_T_C	3.8018e-19	0.363208	107	0.0202038	8.94258	0.526885	20.6932	5.142e-10	0.7268	460650	5.46642e-06	6.21471	0.999757	15.1452	35.8384	0.0958646
GE_11_92 biomarkers-30780-both_sexes-irnt	biomarkers-30780-both_sexes-irnt	LDL direct	ipsc-ppc_0_ENSG00000179119	VAR_11_18653712_A_G	2.33066e-18	0.372642	107	0.0199884	8.74002	0.529556	19.8488	1.329e-09	0.7269	460650	5.46767e-06	6.06385	0.999757	14.2193	34.0682	0.0163249
GE_22_57 biomarkers-30870-both_sexes-irnt	biomarkers-30870-both_sexes-irnt	Triglycerides	ipsc-ppc_0_ENSG00000184117	VAR_22_29960335_A_G	3.80726e-12	0.476415	107	0.0187333	6.94416	0.545676	12.7621	1.183e-08	0.4901	461140	4.33878e-06	5.70216	0.999807	11.9772	24.7394	0.0555533
GE_22_57 biomarkers-30870-both_sexes-irnt	biomarkers-30870-both_sexes-irnt	Triglycerides	ipsc-ppc_0_ENSG00000184117	VAR_22_29971699_GTT_G	2.62645e-11	0.490566	107	0.0186982	6.66613	0.54614	11.7395	7.41e-09	0.513	461140	4.34001e-06	5.78136	0.999807	12.432	24.1715	0.0314845
GE_22_57 biomarkers-30870-both_sexes-irnt	biomarkers-30870-both_sexes-irnt	Triglycerides	ipsc-ppc_0_ENSG00000184117	VAR_22_29963508_C_T	7.52978e-13	0.481132	107	0.0187182	7.16945	0.545875	13.6346	9.098e-09	0.4882	461140	4.33949e-06	5.74674	0.999807	12.2325	25.8671	0.171577
GE_22_57 biomarkers-30870-both_sexes-irnt	biomarkers-30870-both_sexes-irnt	Triglycerides	ipsc-ppc_0_ENSG00000184117	VAR_22_29956135_G_C	3.80726e-12	0.476415	107	0.0187333	6.94416	0.545676	12.7621	1.502e-08	0.4908	461140	4.33855e-06	5.66133	0.999807	11.7453	24.5074	0.0440539
GE_22_57 biomarkers-30870-both_sexes-irnt	biomarkers-30870-both_sexes-irnt	Triglycerides	ipsc-ppc_0_ENSG00000184117	VAR_22_29940949_G_A	2.02103e-11	0.485849	107	0.0187066	6.7045	0.546029	11.8772	4.638e-08	0.4926	461140	4.33803e-06	5.46466	0.999807	10.6513	22.5286	0.00608935
GE_22_57 biomarkers-30870-both_sexes-irnt	biomarkers-30870-both_sexes-irnt	Triglycerides	ipsc-ppc_0_ENSG00000184117	VAR_22_30007808_T_C	2.40006e-12	0.481132	107	0.0187182	7.00901	0.545875	13.0137	4.227e-07	0.532	461140	4.35492e-06	5.05844	0.999806	8.51635	21.5301	0.00224348
GE_22_57 biomarkers-30870-both_sexes-irnt	biomarkers-30870-both_sexes-irnt	Triglycerides	ipsc-ppc_0_ENSG00000184117	VAR_22_29952226_T_C	2.02103e-11	0.485849	107	0.0187066	6.7045	0.546029	11.8772	2.794e-08	0.4924	461140	4.33808e-06	5.55388	0.999807	11.1428	23.02	0.00995416
GE_22_57 biomarkers-30870-both_sexes-irnt	biomarkers-30870-both_sexes-irnt	Triglycerides	ipsc-ppc_0_ENSG00000184117	VAR_22_29962443_G_A	7.52978e-13	0.481132	107	0.0187182	7.16945	0.545875	13.6346	8.887e-09	0.4883	461140	4.33945e-06	5.75071	0.999807	12.2553	25.8899	0.175535
GE_22_57 biomarkers-30870-both_sexes-irnt	biomarkers-30870-both_sexes-irnt	Triglycerides	ipsc-ppc_0_ENSG00000184117	VAR_22_30024263_T_C	2.40006e-12	0.481132	107	0.0187182	7.00901	0.545875	13.0137	4.629e-07	0.5319	461140	4.3548e-06	5.04108	0.999806	8.42872	21.4424	0.00205524
GE_22_57 biomarkers-30870-both_sexes-irnt	biomarkers-30870-both_sexes-irnt	Triglycerides	ipsc-ppc_0_ENSG00000184117	VAR_22_29957321_G_A	3.80726e-12	0.476415	107	0.0187333	6.94416	0.545676	12.7621	1.27e-08	0.4907	461140	4.33858e-06	5.69005	0.999807	11.9083	24.6704	0.0518513
GE_22_57 biomarkers-30870-both_sexes-irnt	biomarkers-30870-both_sexes-irnt	Triglycerides	ipsc-ppc_0_ENSG00000184117	VAR_22_29929723_T_C	1.26548e-10	0.485849	107	0.0187066	6.43126	0.546029	10.8973	1.968e-08	0.5111	461140	4.33922e-06	5.61479	0.999807	11.483	22.3804	0.00525053
GE_22_57 biomarkers-30870-both_sexes-irnt	biomarkers-30870-both_sexes-irnt	Triglycerides	ipsc-ppc_0_ENSG00000184117	VAR_22_29956137_T_C	3.80726e-12	0.476415	107	0.0187333	6.94416	0.545676	12.7621	1.473e-08	0.4907	461140	4.33858e-06	5.66468	0.999807	11.7642	24.5264	0.0448961
GE_22_57 biomarkers-30870-both_sexes-irnt	biomarkers-30870-both_sexes-irnt	Triglycerides	ipsc-ppc_0_ENSG00000184117	VAR_22_29930064_C_T	1.26548e-10	0.485849	107	0.0187066	6.43126	0.546029	10.8973	1.656e-08	0.5107	461140	4.33906e-06	5.64456	0.999807	11.6506	22.5479	0.00620835
GE_22_57 biomarkers-30870-both_sexes-irnt	biomarkers-30870-both_sexes-irnt	Triglycerides	ipsc-ppc_0_ENSG00000184117	VAR_22_29977343_G_A	2.90885e-12	0.490566	107	0.0186982	6.98206	0.54614	12.9169	7.954e-09	0.4867	461140	4.34015e-06	5.76943	0.999807	12.3632	25.2801	0.0954012
GE_22_57 biomarkers-30870-both_sexes-irnt	biomarkers-30870-both_sexes-irnt	Triglycerides	ipsc-ppc_0_ENSG00000184117	VAR_22_29974879_G_A	3.80726e-12	0.476415	107	0.0187333	6.94416	0.545676	12.7621	1.458e-08	0.4883	461140	4.33945e-06	5.66643	0.999807	11.7743	24.5364	0.0453492
GE_22_57 biomarkers-30870-both_sexes-irnt	biomarkers-30870-both_sexes-irnt	Triglycerides	ipsc-ppc_0_ENSG00000184117	VAR_22_29980315_C_T	1.62481e-11	0.495283	107	0.0186933	6.73629	0.546206	11.9977	1.397e-07	0.541	461140	4.36644e-06	5.26564	0.999806	9.58705	21.5848	0.00236961
GE_22_57 biomarkers-30870-both_sexes-irnt	biomarkers-30870-both_sexes-irnt	Triglycerides	ipsc-ppc_0_ENSG00000184117	VAR_22_29969861_T_G	4.89944e-12	0.476415	107	0.0187333	6.90846	0.545676	12.6272	8.748e-09	0.5128	461140	4.33992e-06	5.75337	0.999807	12.2707	24.8979	0.0650948
GE_22_57 biomarkers-30870-both_sexes-irnt	biomarkers-30870-both_sexes-irnt	Triglycerides	ipsc-ppc_0_ENSG00000184117	VAR_22_29957944_C_T	7.52978e-13	0.481132	107	0.0187182	7.16945	0.545875	13.6346	1.098e-08	0.4878	461140	4.33966e-06	5.71485	0.999807	12.0498	25.6844	0.142927
GE_22_57 biomarkers-30870-both_sexes-irnt	biomarkers-30870-both_sexes-irnt	Triglycerides	ipsc-ppc_0_ENSG00000184117	VAR_22_29955433_C_T	2.02103e-11	0.485849	107	0.0187066	6.7045	0.546029	11.8772	8.348e-09	0.4894	461140	4.33903e-06	5.76128	0.999807	12.316	24.1933	0.0321768
ipsc-ppc_0_ENSG00000185561 biomarkers-30690-both_sexes-irnt	biomarkers-30690-both_sexes-irnt	Cholesterol	ipsc-ppc_0_ENSG00000185561	VAR_17_1622854_A_AC	1.51928e-05	0.195238	107	0.0297409	4.32587	0.430697	3.74818	1.573e-07	0.3022	461507	5.13767e-06	5.2438	0.999772	9.55315	13.3013	0.00566274
ipsc-ppc_0_ENSG00000185561 biomarkers-30690-both_sexes-irnt	biomarkers-30690-both_sexes-irnt	Cholesterol	ipsc-ppc_0_ENSG00000185561	VAR_17_1651516_G_A	0.0010568	0.212264	107	0.0279466	3.27495	0.446016	2.09652	1.842e-07	0.2227	461507	6.25868e-06	5.21461	0.999722	9.49853	11.5951	0.00102801
ipsc-ppc_0_ENSG00000185561 biomarkers-30690-both_sexes-irnt	biomarkers-30690-both_sexes-irnt	Cholesterol	ipsc-ppc_0_ENSG00000185561	VAR_17_1613203_T_TG	8.03407e-07	0.273585	107	0.0235131	4.93454	0.488992	5.61771	3.974e-06	0.3263	461507	4.92842e-06	4.61274	0.999781	6.42311	12.0408	0.00160543
ipsc-ppc_0_ENSG00000185561 biomarkers-30690-both_sexes-irnt	biomarkers-30690-both_sexes-irnt	Cholesterol	ipsc-ppc_0_ENSG00000185561	VAR_17_1650125_T_C	0.0010568	0.212264	107	0.0279466	3.27495	0.446016	2.09652	1.55e-07	0.2223	461507	6.26672e-06	5.24652	0.999722	9.666	11.7625	0.00121543
ipsc-ppc_0_ENSG00000185561 biomarkers-30690-both_sexes-irnt	biomarkers-30690-both_sexes-irnt	Cholesterol	ipsc-ppc_0_ENSG00000185561	VAR_17_1623675_A_G	0.00022037	0.221698	107	0.0270817	3.69444	0.453796	2.79453	1.465e-07	0.278	461507	5.39771e-06	5.2569	0.99976	9.64644	12.441	0.00239539
ipsc-ppc_0_ENSG00000185561 biomarkers-30690-both_sexes-irnt	biomarkers-30690-both_sexes-irnt	Cholesterol	ipsc-ppc_0_ENSG00000185561	VAR_17_1651498_G_C	0.0010568	0.212264	107	0.0279466	3.27495	0.446016	2.09652	1.859e-07	0.2227	461507	6.25868e-06	5.21291	0.999722	9.48965	11.5862	0.00101893
ipsc-ppc_0_ENSG00000185561 biomarkers-30690-both_sexes-irnt	biomarkers-30690-both_sexes-irnt	Cholesterol	ipsc-ppc_0_ENSG00000185561	VAR_17_1653091_G_A	2.58287e-05	0.231132	107	0.0262951	4.20743	0.461112	3.77229	1.035e-07	0.2302	461507	6.11376e-06	5.32047	0.999728	10.0444	13.8166	0.00948034
ipsc-ppc_0_ENSG00000185561 biomarkers-30690-both_sexes-irnt	biomarkers-30690-both_sexes-irnt	Cholesterol	ipsc-ppc_0_ENSG00000185561	VAR_17_1639719_A_G	0.0010568	0.212264	107	0.0279466	3.27495	0.446016	2.09652	1.485e-07	0.223	461507	6.25267e-06	5.25441	0.999722	9.70631	11.8028	0.00126542
ipsc-ppc_0_ENSG00000185561 biomarkers-30690-both_sexes-irnt	biomarkers-30690-both_sexes-irnt	Cholesterol	ipsc-ppc_0_ENSG00000185561	VAR_17_1634104_C_T	2.11132e-05	0.132075	107	0.0407646	4.25278	0.355649	2.9964	5.973e-07	0.09236	461507	1.29239e-05	4.99209	0.999426	8.72194	11.7183	0.0011629
ipsc-ppc_0_ENSG00000185561 biomarkers-30690-both_sexes-irnt	biomarkers-30690-both_sexes-irnt	Cholesterol	ipsc-ppc_0_ENSG00000185561	VAR_17_1649486_C_G	0.0010568	0.212264	107	0.0279466	3.27495	0.446016	2.09652	1.737e-07	0.2226	461507	6.26069e-06	5.22548	0.999722	9.55542	11.6519	0.00108819
ipsc-ppc_0_ENSG00000185561 biomarkers-30690-both_sexes-irnt	biomarkers-30690-both_sexes-irnt	Cholesterol	ipsc-ppc_0_ENSG00000185561	VAR_17_1648502_C_T	0.0010568	0.212264	107	0.0279466	3.27495	0.446016	2.09652	1.223e-07	0.2221	461507	6.27075e-06	5.29002	0.999721	9.89545	11.992	0.0015289
ipsc-ppc_0_ENSG00000185561 biomarkers-30690-both_sexes-irnt	biomarkers-30690-both_sexes-irnt	Cholesterol	ipsc-ppc_0_ENSG00000185561	VAR_17_1655605_C_T	0.000296581	0.20283	107	0.0289003	3.61827	0.43774	2.57752	8.121e-08	0.23	461507	6.11749e-06	5.36442	0.999728	10.2794	12.8569	0.00363093
ipsc-ppc_0_ENSG00000185561 biomarkers-30690-both_sexes-irnt	biomarkers-30690-both_sexes-irnt	Cholesterol	ipsc-ppc_0_ENSG00000185561	VAR_17_1618262_C_T	4.71762e-08	0.198113	107	0.0294144	5.46164	0.433406	6.18008	5.846e-08	0.1857	461507	7.16466e-06	5.42345	0.999682	10.676	16.8561	0.198077
ipsc-ppc_0_ENSG00000185561 biomarkers-30690-both_sexes-irnt	biomarkers-30690-both_sexes-irnt	Cholesterol	ipsc-ppc_0_ENSG00000185561	VAR_17_1616093_G_A	3.11438e-07	0.292453	107	0.0225826	5.11639	0.499083	6.18671	8.846e-07	0.3358	461507	4.85749e-06	4.91571	0.999784	7.85903	14.0457	0.0119211
ipsc-ppc_0_ENSG00000185561 biomarkers-30690-both_sexes-irnt	biomarkers-30690-both_sexes-irnt	Cholesterol	ipsc-ppc_0_ENSG00000185561	VAR_17_1652483_T_A	0.0010568	0.212264	107	0.0279466	3.27495	0.446016	2.09652	1.421e-07	0.2222	461507	6.26873e-06	5.26251	0.999721	9.75017	11.8467	0.00132217
ipsc-ppc_0_ENSG00000185561 biomarkers-30690-both_sexes-irnt	biomarkers-30690-both_sexes-irnt	Cholesterol	ipsc-ppc_0_ENSG00000185561	VAR_17_1649365_A_G	0.0010568	0.212264	107	0.0279466	3.27495	0.446016	2.09652	1.653e-07	0.2226	461507	6.26069e-06	5.23465	0.999722	9.60333	11.6998	0.00114159
ipsc-ppc_0_ENSG00000185561 biomarkers-30690-both_sexes-irnt	biomarkers-30690-both_sexes-irnt	Cholesterol	ipsc-ppc_0_ENSG00000185561	VAR_17_1640793_C_T	0.0010568	0.212264	107	0.0279466	3.27495	0.446016	2.09652	1.318e-07	0.2229	461507	6.25467e-06	5.27633	0.999722	9.82183	11.9183	0.00142038
ipsc-ppc_0_ENSG00000185561 biomarkers-30690-both_sexes-irnt	biomarkers-30690-both_sexes-irnt	Cholesterol	ipsc-ppc_0_ENSG00000185561	VAR_17_1639965_G_A	0.0010568	0.212264	107	0.0279466	3.27495	0.446016	2.09652	1.83e-07	0.2228	461507	6.25668e-06	5.21583	0.999722	9.50469	11.6012	0.00103436
ipsc-ppc_0_ENSG00000185561 biomarkers-30690-both_sexes-irnt	biomarkers-30690-both_sexes-irnt	Cholesterol	ipsc-ppc_0_ENSG00000185561	VAR_17_1640529_C_T	0.0010568	0.212264	107	0.0279466	3.27495	0.446016	2.09652	1.722e-07	0.2229	461507	6.25467e-06	5.22709	0.999722	9.56332	11.6598	0.00109682
ipsc-ppc_0_ENSG00000185561 biomarkers-30690-both_sexes-irnt	biomarkers-30690-both_sexes-irnt	Cholesterol	ipsc-ppc_0_ENSG00000185561	VAR_17_1618363_T_C	4.71762e-08	0.198113	107	0.0294144	5.46164	0.433406	6.18008	1.57e-08	0.1899	461507	7.04252e-06	5.65373	0.999687	11.9425	18.1226	0.702886
ipsc-ppc_0_ENSG00000185561 biomarkers-30690-both_sexes-irnt	biomarkers-30690-both_sexes-irnt	Cholesterol	ipsc-ppc_0_ENSG00000185561	VAR_17_1640640_C_G	0.0010568	0.212264	107	0.0279466	3.27495	0.446016	2.09652	1.663e-07	0.2229	461507	6.25467e-06	5.23353	0.999722	9.59702	11.6935	0.00113441
ipsc-ppc_0_ENSG00000185561 biomarkers-30690-both_sexes-irnt	biomarkers-30690-both_sexes-irnt	Cholesterol	ipsc-ppc_0_ENSG00000185561	VAR_17_1614225_C_T	3.11438e-07	0.292453	107	0.0225826	5.11639	0.499083	6.18671	4.922e-07	0.3391	461507	4.83424e-06	5.02933	0.999785	8.42148	14.6082	0.0209211
ipsc-ppc_0_ENSG00000185561 biomarkers-30690-both_sexes-irnt	biomarkers-30690-both_sexes-irnt	Cholesterol	ipsc-ppc_0_ENSG00000185561	VAR_17_1641715_G_T	0.0010568	0.212264	107	0.0279466	3.27495	0.446016	2.09652	1.699e-07	0.2228	461507	6.25668e-06	5.22958	0.999722	9.57648	11.673	0.00111135
ipsc-ppc_0_ENSG00000185561 biomarkers-30690-both_sexes-irnt	biomarkers-30690-both_sexes-irnt	Cholesterol	ipsc-ppc_0_ENSG00000185561	VAR_17_1645624_G_C	0.0010568	0.212264	107	0.0279466	3.27495	0.446016	2.09652	1.803e-07	0.2227	461507	6.25868e-06	5.21858	0.999722	9.51921	11.6157	0.0010495
ipsc-ppc_0_ENSG00000185561 biomarkers-30690-both_sexes-irnt	biomarkers-30690-both_sexes-irnt	Cholesterol	ipsc-ppc_0_ENSG00000185561	VAR_17_1649259_G_C	0.0010568	0.212264	107	0.0279466	3.27495	0.446016	2.09652	1.649e-07	0.2226	461507	6.26069e-06	5.2351	0.999722	9.60567	11.7022	0.00114427
ipsc-ppc_0_ENSG00000185561 biomarkers-30690-both_sexes-irnt	biomarkers-30690-both_sexes-irnt	Cholesterol	ipsc-ppc_0_ENSG00000185561	VAR_17_1622850_G_C	1.65493e-05	0.204762	107	0.0286972	4.30699	0.439477	3.78674	1.573e-07	0.3022	461507	5.13767e-06	5.2438	0.999772	9.55315	13.3399	0.00588532
ipsc-ppc_0_ENSG00000185561 biomarkers-30690-both_sexes-irnt	biomarkers-30690-both_sexes-irnt	Cholesterol	ipsc-ppc_0_ENSG00000185561	VAR_17_1645526_C_T	0.0010568	0.212264	107	0.0279466	3.27495	0.446016	2.09652	1.789e-07	0.2227	461507	6.25868e-06	5.22002	0.999722	9.52675	11.6233	0.00105743
ipsc-ppc_0_ENSG00000185561 biomarkers-30690-both_sexes-irnt	biomarkers-30690-both_sexes-irnt	Cholesterol	ipsc-ppc_0_ENSG00000185561	VAR_17_1640034_G_A	0.0010568	0.212264	107	0.0279466	3.27495	0.446016	2.09652	1.576e-07	0.2228	461507	6.25668e-06	5.24345	0.999722	9.64912	11.7456	0.00119509
ipsc-ppc_0_ENSG00000185561 biomarkers-30690-both_sexes-irnt	biomarkers-30690-both_sexes-irnt	Cholesterol	ipsc-ppc_0_ENSG00000185561	VAR_17_1641806_G_A	0.0010568	0.212264	107	0.0279466	3.27495	0.446016	2.09652	1.91e-07	0.2227	461507	6.25868e-06	5.20789	0.999722	9.4635	11.56	0.000992622
ipsc-ppc_0_ENSG00000185561 biomarkers-30690-both_sexes-irnt	biomarkers-30690-both_sexes-irnt	Cholesterol	ipsc-ppc_0_ENSG00000185561	VAR_17_1637458_G_A	0.0010568	0.212264	107	0.0279466	3.27495	0.446016	2.09652	1.06e-07	0.2232	461507	6.24868e-06	5.31613	0.999722	10.0321	12.1286	0.00175274
ipsc-ppc_0_ENSG00000185561 biomarkers-30690-both_sexes-irnt	biomarkers-30690-both_sexes-irnt	Cholesterol	ipsc-ppc_0_ENSG00000185561	VAR_17_1651304_C_G	0.0010568	0.212264	107	0.0279466	3.27495	0.446016	2.09652	1.878e-07	0.2227	461507	6.25868e-06	5.21103	0.999722	9.47983	11.5763	0.00100896
ipsc-ppc_0_ENSG00000185561 biomarkers-30690-both_sexes-irnt	biomarkers-30690-both_sexes-irnt	Cholesterol	ipsc-ppc_0_ENSG00000185561	VAR_17_1653732_T_C	0.00126392	0.207547	107	0.0284116	3.22405	0.441942	2.00524	9.474e-08	0.2209	461507	6.2951e-06	5.33653	0.99972	10.1444	12.1497	0.00179004
ipsc-ppc_0_ENSG00000185561 biomarkers-30690-both_sexes-irnt	biomarkers-30690-both_sexes-irnt	Cholesterol	ipsc-ppc_0_ENSG00000185561	VAR_17_1653580_C_A	0.0010568	0.212264	107	0.0279466	3.27495	0.446016	2.09652	1.478e-07	0.2305	461507	6.10818e-06	5.25528	0.999729	9.69928	11.7958	0.00125655
ipsc-ppc_0_ENSG00000185561 biomarkers-30870-both_sexes-irnt	biomarkers-30870-both_sexes-irnt	Triglycerides	ipsc-ppc_0_ENSG00000185561	VAR_17_1618363_T_C	4.71762e-08	0.198113	107	0.0294144	5.46164	0.433406	6.18008	1.733e-18	0.19	461140	7.04529e-06	8.77343	0.999687	34.4399	40.62	0.689332
ipsc-ppc_0_ENSG00000185561 biomarkers-30870-both_sexes-irnt	biomarkers-30870-both_sexes-irnt	Triglycerides	ipsc-ppc_0_ENSG00000185561	VAR_17_1618262_C_T	4.71762e-08	0.198113	107	0.0294144	5.46164	0.433406	6.18008	3.932e-18	0.1857	461140	7.17036e-06	8.68074	0.999681	33.6398	39.8199	0.309707
GE_5_83 biomarkers-30760-both_sexes-irnt	biomarkers-30760-both_sexes-irnt	HDL cholesterol	ipsc-ppc_0_ENSG00000189045	VAR_5_75003678_T_C	5.01938e-07	0.45283	107	0.0188594	5.02557	0.544011	6.47723	6.729e-26	0.4063	422405	4.90712e-06	10.5235	0.999782	51.1451	57.6223	0.997496
GE_5_83 continuous-23104-both_sexes-irnt	continuous-23104-both_sexes-irnt	Body mass index (BMI)	ipsc-ppc_0_ENSG00000189045	VAR_5_75003678_T_C	5.01938e-07	0.45283	107	0.0188594	5.02557	0.544011	6.47723	8.61e-48	0.4064	475578	4.35813e-06	14.5234	0.999806	101.17	107.647	0.995873
GE_5_83 type2_diabetes	type2_diabetes	Type 2 Diabetes	ipsc-ppc_0_ENSG00000189045	VAR_5_74999576_G_A	9.31702e-07	0.419811	107	0.019185	4.90554	0.539762	6.1065	8e-15	0.37	898130	3.15412e-05	7.76758	0.999212	26.5708	32.6773	0.0217137
GE_5_83 type2_diabetes	type2_diabetes	Type 2 Diabetes	ipsc-ppc_0_ENSG00000189045	VAR_5_74997756_T_C	9.31702e-07	0.419811	107	0.019185	4.90554	0.539762	6.1065	2.1e-15	0.64	898130	3.19108e-05	7.93529	0.999203	27.8921	33.9986	0.0813874
GE_5_83 type2_diabetes	type2_diabetes	Type 2 Diabetes	ipsc-ppc_0_ENSG00000189045	VAR_5_74986481_T_C	9.31702e-07	0.419811	107	0.019185	4.90554	0.539762	6.1065	3.1e-15	0.64	898130	3.19108e-05	7.88681	0.999203	27.5089	33.6154	0.0554791
GE_5_83 type2_diabetes	type2_diabetes	Type 2 Diabetes	ipsc-ppc_0_ENSG00000189045	VAR_5_75003056_A_G	9.31702e-07	0.419811	107	0.019185	4.90554	0.539762	6.1065	2.1e-15	0.64	898130	3.19108e-05	7.93529	0.999203	27.8921	33.9986	0.0813874
GE_5_83 type2_diabetes	type2_diabetes	Type 2 Diabetes	ipsc-ppc_0_ENSG00000189045	VAR_5_74991849_A_C	9.31702e-07	0.419811	107	0.019185	4.90554	0.539762	6.1065	1e-14	0.63	898130	3.15412e-05	7.73926	0.999212	26.3514	32.4579	0.0174356
GE_5_83 type2_diabetes	type2_diabetes	Type 2 Diabetes	ipsc-ppc_0_ENSG00000189045	VAR_5_74982207_T_C	9.31702e-07	0.419811	107	0.019185	4.90554	0.539762	6.1065	1e-14	0.63	898130	3.15412e-05	7.73926	0.999212	26.3514	32.4579	0.0174356
GE_5_83 type2_diabetes	type2_diabetes	Type 2 Diabetes	ipsc-ppc_0_ENSG00000189045	VAR_5_75003678_T_C	5.01938e-07	0.45283	107	0.0188594	5.02557	0.544011	6.47723	3.3e-16	0.61	898130	3.09048e-05	8.16183	0.999228	29.6987	36.176	0.718086
ipsc-ppc_0_ENSG00000215644 biomarkers-30760-both_sexes-irnt	biomarkers-30760-both_sexes-irnt	HDL cholesterol	ipsc-ppc_0_ENSG00000215644	VAR_17_79775089_T_C	7.63906e-06	0.216981	107	0.0275038	4.47506	0.449966	4.20666	1.058e-08	0.2843	422405	5.81746e-06	5.72116	0.999742	12.2313	16.4379	0.991613
GE_22_63 biomarkers-30690-both_sexes-irnt	biomarkers-30690-both_sexes-irnt	Cholesterol	ipsc-ppc_0_ENSG00000239900	VAR_22_41195191_A_AGTGGCATGGTT	1.43753e-07	0.433962	107	0.0190234	5.26039	0.541863	7.10683	3.672e-08	0.6613	461507	4.83702e-06	5.50594	0.999785	10.9318	18.0387	0.0019277
GE_22_63 biomarkers-30690-both_sexes-irnt	biomarkers-30690-both_sexes-irnt	Cholesterol	ipsc-ppc_0_ENSG00000239900	VAR_22_41106667_T_C	2.3808e-10	0.443396	107	0.0189343	6.33452	0.543029	10.5033	3.122e-08	0.6592	461507	4.82253e-06	5.53445	0.999786	11.0877	21.591	0.0672645
GE_22_63 biomarkers-30690-both_sexes-irnt	biomarkers-30690-both_sexes-irnt	Cholesterol	ipsc-ppc_0_ENSG00000239900	VAR_22_41181336_G_A	1.00226e-06	0.438679	107	0.018977	4.89119	0.542469	6.098	2.529e-08	0.6631	461507	4.84966e-06	5.57126	0.999785	11.2949	17.3929	0.00101056
GE_22_63 biomarkers-30690-both_sexes-irnt	biomarkers-30690-both_sexes-irnt	Cholesterol	ipsc-ppc_0_ENSG00000239900	VAR_22_41191057_C_T	1.43753e-07	0.433962	107	0.0190234	5.26039	0.541863	7.10683	3.914e-08	0.6644	461507	4.85892e-06	5.49469	0.999784	10.8722	17.979	0.0018161
GE_22_63 biomarkers-30690-both_sexes-irnt	biomarkers-30690-both_sexes-irnt	Cholesterol	ipsc-ppc_0_ENSG00000239900	VAR_22_41192603_A_G	1.43753e-07	0.433962	107	0.0190234	5.26039	0.541863	7.10683	3.943e-08	0.6645	461507	4.85964e-06	5.49339	0.999784	10.8651	17.972	0.00180328
GE_22_63 biomarkers-30690-both_sexes-irnt	biomarkers-30690-both_sexes-irnt	Cholesterol	ipsc-ppc_0_ENSG00000239900	VAR_22_41211229_A_G	5.41719e-08	0.433962	107	0.0190234	5.43704	0.541863	7.61883	6.297e-08	0.6655	461507	4.86685e-06	5.41016	0.999784	10.4122	18.031	0.00191303
GE_22_63 biomarkers-30690-both_sexes-irnt	biomarkers-30690-both_sexes-irnt	Cholesterol	ipsc-ppc_0_ENSG00000239900	VAR_22_41164847_G_C	7.62929e-08	0.429245	107	0.0190735	5.37568	0.54121	7.43035	4.752e-08	0.3357	461507	4.85821e-06	5.46035	0.999784	10.6841	18.1144	0.0020794
GE_22_63 biomarkers-30690-both_sexes-irnt	biomarkers-30690-both_sexes-irnt	Cholesterol	ipsc-ppc_0_ENSG00000239900	VAR_22_41188250_AGG_A	5.96623e-07	0.443396	107	0.0189343	4.99231	0.543029	6.37542	1.948e-08	0.6638	461507	4.85464e-06	5.61656	0.999784	11.5487	17.9241	0.00171902
GE_22_63 biomarkers-30690-both_sexes-irnt	biomarkers-30690-both_sexes-irnt	Cholesterol	ipsc-ppc_0_ENSG00000239900	VAR_22_41268925_T_G	2.06973e-08	0.386792	107	0.0197016	5.60607	0.533155	7.99713	2.426e-09	0.6627	461507	4.84684e-06	5.96636	0.999785	13.5733	21.5705	0.0658985
GE_22_63 biomarkers-30690-both_sexes-irnt	biomarkers-30690-both_sexes-irnt	Cholesterol	ipsc-ppc_0_ENSG00000239900	VAR_22_41111470_A_G	2.16751e-10	0.438679	107	0.018977	6.34898	0.542469	10.5424	4.311e-08	0.6595	461507	4.82458e-06	5.47761	0.999786	10.775	21.3174	0.0511651
GE_22_63 biomarkers-30690-both_sexes-irnt	biomarkers-30690-both_sexes-irnt	Cholesterol	ipsc-ppc_0_ENSG00000239900	VAR_22_41209156_C_T	5.41719e-08	0.433962	107	0.0190234	5.43704	0.541863	7.61883	7.596e-08	0.6654	461507	4.86612e-06	5.37647	0.999784	10.2305	17.8493	0.00159517
GE_22_63 biomarkers-30690-both_sexes-irnt	biomarkers-30690-both_sexes-irnt	Cholesterol	ipsc-ppc_0_ENSG00000239900	VAR_22_41199407_T_C	1.43753e-07	0.433962	107	0.0190234	5.26039	0.541863	7.10683	3.908e-08	0.6644	461507	4.85892e-06	5.49496	0.999784	10.8737	17.9805	0.0018188
GE_22_63 biomarkers-30690-both_sexes-irnt	biomarkers-30690-both_sexes-irnt	Cholesterol	ipsc-ppc_0_ENSG00000239900	VAR_22_41170063_T_C	1.95797e-07	0.448113	107	0.0188951	5.20328	0.543543	6.96586	6.274e-08	0.3397	461507	4.83009e-06	5.41081	0.999785	10.412	17.3778	0.000995506
GE_22_63 biomarkers-30690-both_sexes-irnt	biomarkers-30690-both_sexes-irnt	Cholesterol	ipsc-ppc_0_ENSG00000239900	VAR_22_41208362_T_C	1.43753e-07	0.433962	107	0.0190234	5.26039	0.541863	7.10683	4.178e-08	0.6649	461507	4.86251e-06	5.48316	0.999784	10.8093	17.9161	0.00170537
GE_22_63 biomarkers-30690-both_sexes-irnt	biomarkers-30690-both_sexes-irnt	Cholesterol	ipsc-ppc_0_ENSG00000239900	VAR_22_41184102_G_A	5.96623e-07	0.443396	107	0.0189343	4.99231	0.543029	6.37542	3.199e-08	0.6628	461507	4.84754e-06	5.53018	0.999785	11.0667	17.4421	0.00106155
GE_22_63 biomarkers-30690-both_sexes-irnt	biomarkers-30690-both_sexes-irnt	Cholesterol	ipsc-ppc_0_ENSG00000239900	VAR_22_41249522_A_G	2.06973e-08	0.386792	107	0.0197016	5.60607	0.533155	7.99713	2.138e-09	0.6633	461507	4.85108e-06	5.98696	0.999784	13.6968	21.694	0.0745612
GE_22_63 biomarkers-30690-both_sexes-irnt	biomarkers-30690-both_sexes-irnt	Cholesterol	ipsc-ppc_0_ENSG00000239900	VAR_22_41175263_C_T	1.25531e-07	0.419811	107	0.019185	5.28525	0.539762	7.15082	3.04e-08	0.3325	461507	4.88145e-06	5.53912	0.999783	11.1196	18.2704	0.00243036
GE_22_63 biomarkers-30690-both_sexes-irnt	biomarkers-30690-both_sexes-irnt	Cholesterol	ipsc-ppc_0_ENSG00000239900	VAR_22_41118888_A_G	2.3808e-10	0.443396	107	0.0189343	6.33452	0.543029	10.5033	4.206e-08	0.6595	461507	4.82458e-06	5.48198	0.999786	10.7989	21.3022	0.0503929
GE_22_63 biomarkers-30690-both_sexes-irnt	biomarkers-30690-both_sexes-irnt	Cholesterol	ipsc-ppc_0_ENSG00000239900	VAR_22_41162305_A_T	7.62929e-08	0.429245	107	0.0190735	5.37568	0.54121	7.43035	4.638e-08	0.3357	461507	4.85821e-06	5.46466	0.999784	10.7076	18.138	0.00212892
GE_22_63 biomarkers-30690-both_sexes-irnt	biomarkers-30690-both_sexes-irnt	Cholesterol	ipsc-ppc_0_ENSG00000239900	VAR_22_41119084_G_C	2.3808e-10	0.443396	107	0.0189343	6.33452	0.543029	10.5033	4.376e-08	0.6599	461507	4.82733e-06	5.47496	0.999785	10.7608	21.2641	0.0485078
GE_22_63 biomarkers-30690-both_sexes-irnt	biomarkers-30690-both_sexes-irnt	Cholesterol	ipsc-ppc_0_ENSG00000239900	VAR_22_41113164_T_C	2.3808e-10	0.443396	107	0.0189343	6.33452	0.543029	10.5033	3.514e-08	0.6593	461507	4.82321e-06	5.51368	0.999786	10.9731	21.4763	0.0599789
GE_22_63 biomarkers-30690-both_sexes-irnt	biomarkers-30690-both_sexes-irnt	Cholesterol	ipsc-ppc_0_ENSG00000239900	VAR_22_41087266_C_T	5.60389e-10	0.443396	107	0.0189343	6.20119	0.543029	10.0494	8.259e-08	0.3413	461507	4.81912e-06	5.36138	0.999786	10.1447	20.1941	0.0166391
GE_22_63 biomarkers-30690-both_sexes-irnt	biomarkers-30690-both_sexes-irnt	Cholesterol	ipsc-ppc_0_ENSG00000239900	VAR_22_41181586_G_A	5.96623e-07	0.443396	107	0.0189343	4.99231	0.543029	6.37542	3.209e-08	0.6628	461507	4.84754e-06	5.52963	0.999785	11.0636	17.439	0.00105834
GE_22_63 biomarkers-30690-both_sexes-irnt	biomarkers-30690-both_sexes-irnt	Cholesterol	ipsc-ppc_0_ENSG00000239900	VAR_22_41184439_A_C	5.96623e-07	0.443396	107	0.0189343	4.99231	0.543029	6.37542	3.225e-08	0.6628	461507	4.84754e-06	5.52876	0.999785	11.0588	17.4342	0.00105325
GE_22_63 biomarkers-30690-both_sexes-irnt	biomarkers-30690-both_sexes-irnt	Cholesterol	ipsc-ppc_0_ENSG00000239900	VAR_22_41182304_A_G	1.59533e-07	0.429245	107	0.0190735	5.2412	0.54121	7.04399	2.324e-08	0.6669	461507	4.87704e-06	5.58597	0.999783	11.3797	18.4237	0.00283295
GE_22_63 biomarkers-30690-both_sexes-irnt	biomarkers-30690-both_sexes-irnt	Cholesterol	ipsc-ppc_0_ENSG00000239900	VAR_22_41113476_A_T	8.76883e-10	0.438679	107	0.018977	6.13035	0.542469	9.80235	5.746e-08	0.6603	461507	4.83009e-06	5.42653	0.999785	10.4971	20.2995	0.0184885
GE_22_63 biomarkers-30690-both_sexes-irnt	biomarkers-30690-both_sexes-irnt	Cholesterol	ipsc-ppc_0_ENSG00000239900	VAR_22_41227086_C_G	2.06973e-08	0.386792	107	0.0197016	5.60607	0.533155	7.99713	2.434e-09	0.6631	461507	4.84966e-06	5.96583	0.999785	13.5704	21.5675	0.0657066
GE_22_63 biomarkers-30690-both_sexes-irnt	biomarkers-30690-both_sexes-irnt	Cholesterol	ipsc-ppc_0_ENSG00000239900	VAR_22_41126673_T_C	6.80686e-09	0.429245	107	0.0190735	5.79562	0.54121	8.69983	1.076e-08	0.6615	461507	4.83842e-06	5.71829	0.999785	12.1235	20.8233	0.0312166
GE_22_63 biomarkers-30690-both_sexes-irnt	biomarkers-30690-both_sexes-irnt	Cholesterol	ipsc-ppc_0_ENSG00000239900	VAR_22_41090009_A_G	5.60389e-10	0.443396	107	0.0189343	6.20119	0.543029	10.0494	7.127e-08	0.3415	461507	4.81776e-06	5.38794	0.999786	10.2873	20.3367	0.0191893
GE_22_63 biomarkers-30690-both_sexes-irnt	biomarkers-30690-both_sexes-irnt	Cholesterol	ipsc-ppc_0_ENSG00000239900	VAR_22_41167872_T_C	7.10876e-08	0.424528	107	0.0191274	5.3884	0.54051	7.45799	4.684e-08	0.3356	461507	4.85892e-06	5.46291	0.999784	10.6981	18.1561	0.00216791
GE_22_63 biomarkers-30690-both_sexes-irnt	biomarkers-30690-both_sexes-irnt	Cholesterol	ipsc-ppc_0_ENSG00000239900	VAR_22_41197433_C_T	1.43753e-07	0.433962	107	0.0190234	5.26039	0.541863	7.10683	4.319e-08	0.6643	461507	4.85821e-06	5.47729	0.999784	10.7767	17.8835	0.00165064
GE_22_63 biomarkers-30690-both_sexes-irnt	biomarkers-30690-both_sexes-irnt	Cholesterol	ipsc-ppc_0_ENSG00000239900	VAR_22_41093946_A_G	5.60389e-10	0.443396	107	0.0189343	6.20119	0.543029	10.0494	5.358e-08	0.3416	461507	4.81708e-06	5.439	0.999786	10.5635	20.613	0.025296
GE_22_63 biomarkers-30690-both_sexes-irnt	biomarkers-30690-both_sexes-irnt	Cholesterol	ipsc-ppc_0_ENSG00000239900	VAR_22_41123795_G_A	2.3808e-10	0.443396	107	0.0189343	6.33452	0.543029	10.5033	5.15e-08	0.6592	461507	4.82253e-06	5.44605	0.999786	10.6025	21.1057	0.0414045
GE_22_63 biomarkers-30690-both_sexes-irnt	biomarkers-30690-both_sexes-irnt	Cholesterol	ipsc-ppc_0_ENSG00000239900	VAR_22_41247938_A_G	2.06973e-08	0.386792	107	0.0197016	5.60607	0.533155	7.99713	2.501e-09	0.6635	461507	4.8525e-06	5.96139	0.999784	13.5443	21.5414	0.0640105
GE_22_63 biomarkers-30690-both_sexes-irnt	biomarkers-30690-both_sexes-irnt	Cholesterol	ipsc-ppc_0_ENSG00000239900	VAR_22_41248031_A_G	2.06973e-08	0.386792	107	0.0197016	5.60607	0.533155	7.99713	2.493e-09	0.6635	461507	4.8525e-06	5.96191	0.999784	13.5474	21.5445	0.0642105
GE_22_63 biomarkers-30690-both_sexes-irnt	biomarkers-30690-both_sexes-irnt	Cholesterol	ipsc-ppc_0_ENSG00000239900	VAR_22_41191938_C_T	1.3018e-07	0.457547	107	0.0188273	5.27859	0.544434	7.19182	5.52e-08	0.6603	461507	4.83009e-06	5.43369	0.999785	10.536	17.7278	0.0014127
GE_22_63 biomarkers-30690-both_sexes-irnt	biomarkers-30690-both_sexes-irnt	Cholesterol	ipsc-ppc_0_ENSG00000239900	VAR_22_41210656_A_T	1.02619e-07	0.438679	107	0.018977	5.32202	0.542469	7.29147	6.944e-08	0.666	461507	4.87047e-06	5.39261	0.999784	10.3178	17.6093	0.0012548
GE_22_63 biomarkers-30690-both_sexes-irnt	biomarkers-30690-both_sexes-irnt	Cholesterol	ipsc-ppc_0_ENSG00000239900	VAR_22_41096967_G_C	4.34285e-10	0.438679	107	0.018977	6.24118	0.542469	10.1743	5.657e-08	0.3403	461507	4.82596e-06	5.42932	0.999786	10.5118	20.6861	0.0272146
GE_22_63 biomarkers-30690-both_sexes-irnt	biomarkers-30690-both_sexes-irnt	Cholesterol	ipsc-ppc_0_ENSG00000239900	VAR_22_41194909_C_T	1.43753e-07	0.433962	107	0.0190234	5.26039	0.541863	7.10683	3.761e-08	0.6644	461507	4.85892e-06	5.50172	0.999784	10.9109	18.0177	0.00188769
GE_22_63 biomarkers-30690-both_sexes-irnt	biomarkers-30690-both_sexes-irnt	Cholesterol	ipsc-ppc_0_ENSG00000239900	VAR_22_41102074_G_A	2.3808e-10	0.443396	107	0.0189343	6.33452	0.543029	10.5033	7.144e-08	0.6594	461507	4.8239e-06	5.38751	0.999786	10.2856	20.7888	0.0301594
GE_22_63 biomarkers-30690-both_sexes-irnt	biomarkers-30690-both_sexes-irnt	Cholesterol	ipsc-ppc_0_ENSG00000239900	VAR_22_41097032_C_G	4.34285e-10	0.438679	107	0.018977	6.24118	0.542469	10.1743	7.458e-08	0.3402	461507	4.82664e-06	5.37977	0.999786	10.2442	20.4185	0.0208242
GE_22_63 biomarkers-30690-both_sexes-irnt	biomarkers-30690-both_sexes-irnt	Cholesterol	ipsc-ppc_0_ENSG00000239900	VAR_22_41113927_A_G	2.3808e-10	0.443396	107	0.0189343	6.33452	0.543029	10.5033	5.621e-08	0.6618	461507	4.84051e-06	5.43046	0.999785	10.5195	21.0228	0.0381088
GE_22_63 biomarkers-30690-both_sexes-irnt	biomarkers-30690-both_sexes-irnt	Cholesterol	ipsc-ppc_0_ENSG00000239900	VAR_22_41096164_C_T	4.34285e-10	0.438679	107	0.018977	6.24118	0.542469	10.1743	7.732e-08	0.3401	461507	4.82733e-06	5.37327	0.999785	10.2093	20.3836	0.0201107
GE_22_63 biomarkers-30690-both_sexes-irnt	biomarkers-30690-both_sexes-irnt	Cholesterol	ipsc-ppc_0_ENSG00000239900	VAR_22_41183471_C_G	5.96623e-07	0.443396	107	0.0189343	4.99231	0.543029	6.37542	3.089e-08	0.6628	461507	4.84754e-06	5.53632	0.999785	11.1006	17.476	0.00109819
GE_22_63 biomarkers-30690-both_sexes-irnt	biomarkers-30690-both_sexes-irnt	Cholesterol	ipsc-ppc_0_ENSG00000239900	VAR_22_41102879_T_C	2.3808e-10	0.443396	107	0.0189343	6.33452	0.543029	10.5033	4.422e-08	0.6601	461507	4.82871e-06	5.47311	0.999785	10.7508	21.2541	0.0480254
GE_22_63 biomarkers-30690-both_sexes-irnt	biomarkers-30690-both_sexes-irnt	Cholesterol	ipsc-ppc_0_ENSG00000239900	VAR_22_41132687_T_C	4.51666e-08	0.419811	107	0.019185	5.46936	0.539762	7.68518	3.708e-08	0.6628	461507	4.84754e-06	5.50422	0.999785	10.9235	18.6086	0.0034086
GE_22_63 biomarkers-30780-both_sexes-irnt	biomarkers-30780-both_sexes-irnt	LDL direct	ipsc-ppc_0_ENSG00000239900	VAR_22_41132687_T_C	4.51666e-08	0.419811	107	0.019185	5.46936	0.539762	7.68518	2.097e-08	0.6628	460650	4.85656e-06	5.6038	0.999784	11.4773	19.1625	0.00542737
GE_22_63 biomarkers-30780-both_sexes-irnt	biomarkers-30780-both_sexes-irnt	LDL direct	ipsc-ppc_0_ENSG00000239900	VAR_22_41102074_G_A	2.3808e-10	0.443396	107	0.0189343	6.33452	0.543029	10.5033	4.242e-08	0.6595	460650	4.83356e-06	5.48047	0.999785	10.7916	21.2949	0.0457777
GE_22_63 biomarkers-30780-both_sexes-irnt	biomarkers-30780-both_sexes-irnt	LDL direct	ipsc-ppc_0_ENSG00000239900	VAR_22_41247938_A_G	2.06973e-08	0.386792	107	0.0197016	5.60607	0.533155	7.99713	1.573e-08	0.6635	460650	4.86153e-06	5.65341	0.999784	11.757	19.7541	0.00980648
GE_22_63 biomarkers-30780-both_sexes-irnt	biomarkers-30780-both_sexes-irnt	LDL direct	ipsc-ppc_0_ENSG00000239900	VAR_22_41181336_G_A	1.00226e-06	0.438679	107	0.018977	4.89119	0.542469	6.098	9.459e-09	0.6631	460650	4.85869e-06	5.74015	0.999784	12.2508	18.3488	0.00240539
GE_22_63 biomarkers-30780-both_sexes-irnt	biomarkers-30780-both_sexes-irnt	LDL direct	ipsc-ppc_0_ENSG00000239900	VAR_22_41182304_A_G	1.59533e-07	0.429245	107	0.0190735	5.2412	0.54121	7.04399	7.563e-09	0.6669	460650	4.88611e-06	5.77792	0.999783	12.471	19.515	0.00772095
GE_22_63 biomarkers-30780-both_sexes-irnt	biomarkers-30780-both_sexes-irnt	LDL direct	ipsc-ppc_0_ENSG00000239900	VAR_22_41170063_T_C	1.95797e-07	0.448113	107	0.0188951	5.20328	0.543543	6.96586	3.725e-08	0.3397	460650	4.83907e-06	5.50342	0.999785	10.9182	17.884	0.00151128
GE_22_63 biomarkers-30780-both_sexes-irnt	biomarkers-30780-both_sexes-irnt	LDL direct	ipsc-ppc_0_ENSG00000239900	VAR_22_41175263_C_T	1.25531e-07	0.419811	107	0.019185	5.28525	0.539762	7.15082	9.607e-09	0.3324	460650	4.89127e-06	5.73753	0.999783	12.239	19.3898	0.00681253
GE_22_63 biomarkers-30780-both_sexes-irnt	biomarkers-30780-both_sexes-irnt	LDL direct	ipsc-ppc_0_ENSG00000239900	VAR_22_41167872_T_C	7.10876e-08	0.424528	107	0.0191274	5.3884	0.54051	7.45799	2.269e-08	0.3356	460650	4.86796e-06	5.59013	0.999784	11.402	18.86	0.00401051
GE_22_63 biomarkers-30780-both_sexes-irnt	biomarkers-30780-both_sexes-irnt	LDL direct	ipsc-ppc_0_ENSG00000239900	VAR_22_41162305_A_T	7.62929e-08	0.429245	107	0.0190735	5.37568	0.54121	7.43035	2.104e-08	0.3357	460650	4.86725e-06	5.60322	0.999784	11.4752	18.9055	0.00419745
GE_22_63 biomarkers-30780-both_sexes-irnt	biomarkers-30780-both_sexes-irnt	LDL direct	ipsc-ppc_0_ENSG00000239900	VAR_22_41184439_A_C	5.96623e-07	0.443396	107	0.0189343	4.99231	0.543029	6.37542	1.229e-08	0.6628	460650	4.85656e-06	5.69565	0.999784	11.9962	18.3716	0.00246088
GE_22_63 biomarkers-30780-both_sexes-irnt	biomarkers-30780-both_sexes-irnt	LDL direct	ipsc-ppc_0_ENSG00000239900	VAR_22_41166135_A_G	1.95797e-07	0.448113	107	0.0188951	5.20328	0.543543	6.96586	4.03e-08	0.3399	460650	4.83769e-06	5.48953	0.999785	10.8417	17.8076	0.00140006
GE_22_63 biomarkers-30780-both_sexes-irnt	biomarkers-30780-both_sexes-irnt	LDL direct	ipsc-ppc_0_ENSG00000239900	VAR_22_41210656_A_T	1.02619e-07	0.438679	107	0.018977	5.32202	0.542469	7.29147	5.5e-08	0.666	460650	4.87953e-06	5.43434	0.999783	10.5446	17.8361	0.00144053
GE_22_63 biomarkers-30780-both_sexes-irnt	biomarkers-30780-both_sexes-irnt	LDL direct	ipsc-ppc_0_ENSG00000239900	VAR_22_41118888_A_G	2.3808e-10	0.443396	107	0.0189343	6.33452	0.543029	10.5033	2.888e-08	0.6596	460650	4.83425e-06	5.54809	0.999785	11.1645	21.6678	0.0664661
GE_22_63 biomarkers-30780-both_sexes-irnt	biomarkers-30780-both_sexes-irnt	LDL direct	ipsc-ppc_0_ENSG00000239900	VAR_22_41123795_G_A	2.3808e-10	0.443396	107	0.0189343	6.33452	0.543029	10.5033	3.171e-08	0.6592	460650	4.8315e-06	5.53172	0.999785	11.0735	21.5768	0.0606874
GE_22_63 biomarkers-30780-both_sexes-irnt	biomarkers-30780-both_sexes-irnt	LDL direct	ipsc-ppc_0_ENSG00000239900	VAR_22_41196068_G_T	3.26764e-07	0.45283	107	0.0188594	5.10732	0.544011	6.70254	2.245e-08	0.6622	460650	4.85233e-06	5.59198	0.999784	11.4107	18.1133	0.00190064
GE_22_63 biomarkers-30780-both_sexes-irnt	biomarkers-30780-both_sexes-irnt	LDL direct	ipsc-ppc_0_ENSG00000239900	VAR_22_41227086_C_G	2.06973e-08	0.386792	107	0.0197016	5.60607	0.533155	7.99713	1.403e-08	0.6631	460650	4.85869e-06	5.67302	0.999784	11.8678	19.8649	0.0109553
GE_22_63 biomarkers-30780-both_sexes-irnt	biomarkers-30780-both_sexes-irnt	LDL direct	ipsc-ppc_0_ENSG00000239900	VAR_22_41194909_C_T	1.43753e-07	0.433962	107	0.0190234	5.26039	0.541863	7.10683	1.843e-08	0.6644	460650	4.86796e-06	5.62613	0.999784	11.6038	18.7107	0.00345421
GE_22_63 biomarkers-30780-both_sexes-irnt	biomarkers-30780-both_sexes-irnt	LDL direct	ipsc-ppc_0_ENSG00000239900	VAR_22_41119084_G_C	2.3808e-10	0.443396	107	0.0189343	6.33452	0.543029	10.5033	2.902e-08	0.6599	460650	4.83631e-06	5.54725	0.999785	11.16	21.6633	0.0661691
GE_22_63 biomarkers-30780-both_sexes-irnt	biomarkers-30780-both_sexes-irnt	LDL direct	ipsc-ppc_0_ENSG00000239900	VAR_22_41249522_A_G	2.06973e-08	0.386792	107	0.0197016	5.60607	0.533155	7.99713	1.378e-08	0.6633	460650	4.86011e-06	5.6761	0.999784	11.8854	19.8825	0.0111499
GE_22_63 biomarkers-30780-both_sexes-irnt	biomarkers-30780-both_sexes-irnt	LDL direct	ipsc-ppc_0_ENSG00000239900	VAR_22_41210063_T_A	3.26764e-07	0.45283	107	0.0188594	5.10732	0.544011	6.70254	3.26e-08	0.6608	460650	4.84254e-06	5.52687	0.999785	11.0478	17.7504	0.0013222
GE_22_63 biomarkers-30780-both_sexes-irnt	biomarkers-30780-both_sexes-irnt	LDL direct	ipsc-ppc_0_ENSG00000239900	VAR_22_41181586_G_A	5.96623e-07	0.443396	107	0.0189343	4.99231	0.543029	6.37542	1.23e-08	0.6628	460650	4.85656e-06	5.69552	0.999784	11.9954	18.3708	0.00245894
GE_22_63 biomarkers-30780-both_sexes-irnt	biomarkers-30780-both_sexes-irnt	LDL direct	ipsc-ppc_0_ENSG00000239900	VAR_22_41164847_G_C	7.62929e-08	0.429245	107	0.0190735	5.37568	0.54121	7.43035	2.238e-08	0.3356	460650	4.86796e-06	5.59252	0.999784	11.4153	18.8457	0.0039536
GE_22_63 biomarkers-30780-both_sexes-irnt	biomarkers-30780-both_sexes-irnt	LDL direct	ipsc-ppc_0_ENSG00000239900	VAR_22_41126673_T_C	6.80686e-09	0.429245	107	0.0190735	5.79562	0.54121	8.69983	3.94e-09	0.6615	460650	4.84742e-06	5.88669	0.999785	13.1013	21.8012	0.075951
GE_22_63 biomarkers-30780-both_sexes-irnt	biomarkers-30780-both_sexes-irnt	LDL direct	ipsc-ppc_0_ENSG00000239900	VAR_22_41268925_T_G	2.06973e-08	0.386792	107	0.0197016	5.60607	0.533155	7.99713	1.668e-08	0.6627	460650	4.85585e-06	5.64332	0.999784	11.6995	19.6966	0.00925833
GE_22_63 biomarkers-30780-both_sexes-irnt	biomarkers-30780-both_sexes-irnt	LDL direct	ipsc-ppc_0_ENSG00000239900	VAR_22_41097032_C_G	4.34285e-10	0.438679	107	0.018977	6.24118	0.542469	10.1743	5.138e-08	0.3401	460650	4.83631e-06	5.44647	0.999785	10.6061	20.7804	0.0273672
GE_22_63 biomarkers-30780-both_sexes-irnt	biomarkers-30780-both_sexes-irnt	LDL direct	ipsc-ppc_0_ENSG00000239900	VAR_22_41087266_C_T	5.60389e-10	0.443396	107	0.0189343	6.20119	0.543029	10.0494	6.457e-08	0.3413	460650	4.82809e-06	5.40566	0.999785	10.3839	20.4334	0.0193427
GE_22_63 biomarkers-30780-both_sexes-irnt	biomarkers-30780-both_sexes-irnt	LDL direct	ipsc-ppc_0_ENSG00000239900	VAR_22_41106667_T_C	2.3808e-10	0.443396	107	0.0189343	6.33452	0.543029	10.5033	2.135e-08	0.6592	460650	4.8315e-06	5.60069	0.999785	11.4573	21.9606	0.0890802
GE_22_63 biomarkers-30780-both_sexes-irnt	biomarkers-30780-both_sexes-irnt	LDL direct	ipsc-ppc_0_ENSG00000239900	VAR_22_41188250_AGG_A	5.96623e-07	0.443396	107	0.0189343	4.99231	0.543029	6.37542	8.708e-09	0.6638	460650	4.86367e-06	5.75415	0.999784	12.3317	18.7071	0.00344197
GE_22_63 biomarkers-30780-both_sexes-irnt	biomarkers-30780-both_sexes-irnt	LDL direct	ipsc-ppc_0_ENSG00000239900	VAR_22_41199407_T_C	1.43753e-07	0.433962	107	0.0190234	5.26039	0.541863	7.10683	1.948e-08	0.6644	460650	4.86796e-06	5.61656	0.999784	11.55	18.6569	0.00327333
GE_22_63 biomarkers-30780-both_sexes-irnt	biomarkers-30780-both_sexes-irnt	LDL direct	ipsc-ppc_0_ENSG00000239900	VAR_22_41191938_C_T	1.3018e-07	0.457547	107	0.0188273	5.27859	0.544434	7.19182	2.998e-08	0.6603	460650	4.83907e-06	5.54155	0.999785	11.1287	18.3205	0.00233845
GE_22_63 biomarkers-30780-both_sexes-irnt	biomarkers-30780-both_sexes-irnt	LDL direct	ipsc-ppc_0_ENSG00000239900	VAR_22_41211229_A_G	5.41719e-08	0.433962	107	0.0190234	5.43704	0.541863	7.61883	4.123e-08	0.6655	460650	4.8759e-06	5.4855	0.999783	10.8235	18.4423	0.00264131
GE_22_63 biomarkers-30780-both_sexes-irnt	biomarkers-30780-both_sexes-irnt	LDL direct	ipsc-ppc_0_ENSG00000239900	VAR_22_41191057_C_T	1.43753e-07	0.433962	107	0.0190234	5.26039	0.541863	7.10683	1.871e-08	0.6644	460650	4.86796e-06	5.62352	0.999784	11.5892	18.696	0.00340402
GE_22_63 biomarkers-30780-both_sexes-irnt	biomarkers-30780-both_sexes-irnt	LDL direct	ipsc-ppc_0_ENSG00000239900	VAR_22_41248031_A_G	2.06973e-08	0.386792	107	0.0197016	5.60607	0.533155	7.99713	1.565e-08	0.6635	460650	4.86153e-06	5.65428	0.999784	11.7619	19.7591	0.00985516
GE_22_63 biomarkers-30780-both_sexes-irnt	biomarkers-30780-both_sexes-irnt	LDL direct	ipsc-ppc_0_ENSG00000239900	VAR_22_41102879_T_C	2.3808e-10	0.443396	107	0.0189343	6.33452	0.543029	10.5033	2.934e-08	0.6601	460650	4.83769e-06	5.54533	0.999785	11.1495	21.6528	0.0654782
GE_22_63 biomarkers-30780-both_sexes-irnt	biomarkers-30780-both_sexes-irnt	LDL direct	ipsc-ppc_0_ENSG00000239900	VAR_22_41204085_C_CGA	3.26764e-07	0.45283	107	0.0188594	5.10732	0.544011	6.70254	3.389e-08	0.6624	460650	4.85374e-06	5.52005	0.999784	11.0113	17.7139	0.00127482
GE_22_63 biomarkers-30780-both_sexes-irnt	biomarkers-30780-both_sexes-irnt	LDL direct	ipsc-ppc_0_ENSG00000239900	VAR_22_41208362_T_C	1.43753e-07	0.433962	107	0.0190234	5.26039	0.541863	7.10683	2.074e-08	0.665	460650	4.87228e-06	5.60571	0.999784	11.4896	18.5965	0.00308148
GE_22_63 biomarkers-30780-both_sexes-irnt	biomarkers-30780-both_sexes-irnt	LDL direct	ipsc-ppc_0_ENSG00000239900	VAR_22_41197433_C_T	1.43753e-07	0.433962	107	0.0190234	5.26039	0.541863	7.10683	2.21e-08	0.6643	460650	4.86725e-06	5.5947	0.999784	11.4275	18.5343	0.00289578
GE_22_63 biomarkers-30780-both_sexes-irnt	biomarkers-30780-both_sexes-irnt	LDL direct	ipsc-ppc_0_ENSG00000239900	VAR_22_41096967_G_C	4.34285e-10	0.438679	107	0.018977	6.24118	0.542469	10.1743	3.798e-08	0.3403	460650	4.83493e-06	5.5	0.999785	10.8989	21.0732	0.0366757
GE_22_63 biomarkers-30780-both_sexes-irnt	biomarkers-30780-both_sexes-irnt	LDL direct	ipsc-ppc_0_ENSG00000239900	VAR_22_41093946_A_G	5.60389e-10	0.443396	107	0.0189343	6.20119	0.543029	10.0494	4.144e-08	0.3416	460650	4.82604e-06	5.4846	0.999786	10.8135	20.8629	0.0297213
GE_22_63 biomarkers-30780-both_sexes-irnt	biomarkers-30780-both_sexes-irnt	LDL direct	ipsc-ppc_0_ENSG00000239900	VAR_22_41113164_T_C	2.3808e-10	0.443396	107	0.0189343	6.33452	0.543029	10.5033	2.49e-08	0.6593	460650	4.83219e-06	5.57397	0.999785	11.3081	21.8114	0.0767336
GE_22_63 biomarkers-30780-both_sexes-irnt	biomarkers-30780-both_sexes-irnt	LDL direct	ipsc-ppc_0_ENSG00000239900	VAR_22_41111470_A_G	2.16751e-10	0.438679	107	0.018977	6.34898	0.542469	10.5424	3.007e-08	0.6595	460650	4.83356e-06	5.54103	0.999785	11.1253	21.6676	0.0664576
GE_22_63 biomarkers-30780-both_sexes-irnt	biomarkers-30780-both_sexes-irnt	LDL direct	ipsc-ppc_0_ENSG00000239900	VAR_22_41195191_A_AGTGGCATGGTT	1.43753e-07	0.433962	107	0.0190234	5.26039	0.541863	7.10683	1.877e-08	0.6613	460650	4.84602e-06	5.62297	0.999785	11.5838	18.6907	0.00338585
GE_22_63 biomarkers-30780-both_sexes-irnt	biomarkers-30780-both_sexes-irnt	LDL direct	ipsc-ppc_0_ENSG00000239900	VAR_22_41192603_A_G	1.43753e-07	0.433962	107	0.0190234	5.26039	0.541863	7.10683	1.893e-08	0.6645	460650	4.86868e-06	5.62151	0.999784	11.5779	18.6847	0.00336586
GE_22_63 biomarkers-30780-both_sexes-irnt	biomarkers-30780-both_sexes-irnt	LDL direct	ipsc-ppc_0_ENSG00000239900	VAR_22_41113476_A_T	8.76883e-10	0.438679	107	0.018977	6.13035	0.542469	9.80235	3.913e-08	0.6604	460650	4.83976e-06	5.49473	0.999785	10.8705	20.6728	0.0245762
GE_22_63 biomarkers-30780-both_sexes-irnt	biomarkers-30780-both_sexes-irnt	LDL direct	ipsc-ppc_0_ENSG00000239900	VAR_22_41184102_G_A	5.96623e-07	0.443396	107	0.0189343	4.99231	0.543029	6.37542	1.208e-08	0.6628	460650	4.85656e-06	5.69859	0.999784	12.0129	18.3883	0.00250243
GE_22_63 biomarkers-30780-both_sexes-irnt	biomarkers-30780-both_sexes-irnt	LDL direct	ipsc-ppc_0_ENSG00000239900	VAR_22_41183471_C_G	5.96623e-07	0.443396	107	0.0189343	4.99231	0.543029	6.37542	1.176e-08	0.6628	460650	4.85656e-06	5.70317	0.999784	12.039	18.4144	0.00256856
GE_22_63 biomarkers-30780-both_sexes-irnt	biomarkers-30780-both_sexes-irnt	LDL direct	ipsc-ppc_0_ENSG00000239900	VAR_22_41209156_C_T	5.41719e-08	0.433962	107	0.0190234	5.43704	0.541863	7.61883	4.345e-08	0.6654	460650	4.87517e-06	5.47622	0.999783	10.7726	18.3914	0.0025102
GE_22_63 biomarkers-30780-both_sexes-irnt	biomarkers-30780-both_sexes-irnt	LDL direct	ipsc-ppc_0_ENSG00000239900	VAR_22_41113927_A_G	2.3808e-10	0.443396	107	0.0189343	6.33452	0.543029	10.5033	3.641e-08	0.6619	460650	4.85022e-06	5.50743	0.999784	10.9414	21.4447	0.0531768
GE_22_63 biomarkers-30780-both_sexes-irnt	biomarkers-30780-both_sexes-irnt	LDL direct	ipsc-ppc_0_ENSG00000239900	VAR_22_41096164_C_T	4.34285e-10	0.438679	107	0.018977	6.24118	0.542469	10.1743	5.506e-08	0.3401	460650	4.83631e-06	5.43414	0.999785	10.5391	20.7134	0.025593
GE_22_63 biomarkers-30780-both_sexes-irnt	biomarkers-30780-both_sexes-irnt	LDL direct	ipsc-ppc_0_ENSG00000239900	VAR_22_41200200_T_C	3.26764e-07	0.45283	107	0.0188594	5.10732	0.544011	6.70254	3.373e-08	0.6602	460650	4.83838e-06	5.52088	0.999785	11.0143	17.7169	0.00127867
GE_22_63 biomarkers-30780-both_sexes-irnt	biomarkers-30780-both_sexes-irnt	LDL direct	ipsc-ppc_0_ENSG00000239900	VAR_22_41090009_A_G	5.60389e-10	0.443396	107	0.0189343	6.20119	0.543029	10.0494	5.638e-08	0.3415	460650	4.82672e-06	5.42992	0.999786	10.5152	20.5646	0.0220556
GE_13_31 continuous-23104-both_sexes-irnt	continuous-23104-both_sexes-irnt	Body mass index (BMI)	ipsc-ppc_0_ENSG00000244754	VAR_13_33362117_TC_T	1.71531e-05	0.353774	107	0.0204398	4.29905	0.52399	4.47099	9.678e-14	0.4386	475578	4.2698e-06	7.44522	0.99981	23.4255	27.8965	0.000433574
GE_13_31 continuous-23104-both_sexes-irnt	continuous-23104-both_sexes-irnt	Body mass index (BMI)	ipsc-ppc_0_ENSG00000244754	VAR_13_33184288_T_C	2.59768e-07	0.301887	107	0.0221726	5.15052	0.503665	6.33032	1.229e-14	0.364	475578	4.5414e-06	7.71299	0.999798	25.485	31.8153	0.0218276
GE_13_31 continuous-23104-both_sexes-irnt	continuous-23104-both_sexes-irnt	Body mass index (BMI)	ipsc-ppc_0_ENSG00000244754	VAR_13_33178530_A_G	2.59768e-07	0.301887	107	0.0221726	5.15052	0.503665	6.33032	1.17e-14	0.3648	475578	4.53715e-06	7.71927	0.999798	25.533	31.8633	0.0228994
GE_13_31 continuous-23104-both_sexes-irnt	continuous-23104-both_sexes-irnt	Body mass index (BMI)	ipsc-ppc_0_ENSG00000244754	VAR_13_33123928_C_T	9.26325e-08	0.292453	107	0.0225826	5.34061	0.499083	6.77181	1.798e-13	0.3511	475578	4.61466e-06	7.36302	0.999795	22.8553	29.6271	0.00244729
GE_13_31 continuous-23104-both_sexes-irnt	continuous-23104-both_sexes-irnt	Body mass index (BMI)	ipsc-ppc_0_ENSG00000244754	VAR_13_33181825_CTGGGG_C	2.59768e-07	0.301887	107	0.0221726	5.15052	0.503665	6.33032	1.462e-14	0.3648	475578	4.53715e-06	7.69082	0.999798	25.3138	31.6441	0.0183923
GE_13_31 continuous-23104-both_sexes-irnt	continuous-23104-both_sexes-irnt	Body mass index (BMI)	ipsc-ppc_0_ENSG00000244754	VAR_13_33169697_T_C	1.14404e-07	0.306604	107	0.02198	5.30222	0.505846	6.7581	1.829e-13	0.376	475578	4.48101e-06	7.36074	0.999801	22.824	29.5821	0.00233952
GE_13_31 continuous-23104-both_sexes-irnt	continuous-23104-both_sexes-irnt	Body mass index (BMI)	ipsc-ppc_0_ENSG00000244754	VAR_13_33148216_T_A	3.2099e-08	0.29717	107	0.0223733	5.52958	0.501411	7.31766	1.883e-14	0.366	475578	4.53083e-06	7.65838	0.999799	25.0642	32.3818	0.0384622
GE_13_31 continuous-23104-both_sexes-irnt	continuous-23104-both_sexes-irnt	Body mass index (BMI)	ipsc-ppc_0_ENSG00000244754	VAR_13_33167700_A_G	1.14404e-07	0.306604	107	0.02198	5.30222	0.505846	6.7581	1.817e-13	0.376	475578	4.48101e-06	7.36161	0.999801	22.8305	29.5886	0.00235469
GE_13_31 continuous-23104-both_sexes-irnt	continuous-23104-both_sexes-irnt	Body mass index (BMI)	ipsc-ppc_0_ENSG00000244754	VAR_13_33366248_C_T	1.71531e-05	0.353774	107	0.0204398	4.29905	0.52399	4.47099	1.045e-13	0.4393	475578	4.26832e-06	7.43509	0.99981	23.3499	27.8209	0.00040201
GE_13_31 continuous-23104-both_sexes-irnt	continuous-23104-both_sexes-irnt	Body mass index (BMI)	ipsc-ppc_0_ENSG00000244754	VAR_13_33091241_G_C	9.26325e-08	0.292453	107	0.0225826	5.34061	0.499083	6.77181	2.618e-14	0.351	475578	4.61526e-06	7.61593	0.999795	24.7492	31.521	0.0162622
GE_13_31 continuous-23104-both_sexes-irnt	continuous-23104-both_sexes-irnt	Body mass index (BMI)	ipsc-ppc_0_ENSG00000244754	VAR_13_33101817_C_T	9.26325e-08	0.292453	107	0.0225826	5.34061	0.499083	6.77181	3.932e-14	0.3511	475578	4.61466e-06	7.56322	0.999795	24.3492	31.121	0.0109009
GE_13_31 continuous-23104-both_sexes-irnt	continuous-23104-both_sexes-irnt	Body mass index (BMI)	ipsc-ppc_0_ENSG00000244754	VAR_13_33174323_G_A	1.14404e-07	0.306604	107	0.02198	5.30222	0.505846	6.7581	2.046e-13	0.376	475578	4.48101e-06	7.34576	0.999801	22.7139	29.472	0.00209555
GE_13_31 continuous-23104-both_sexes-irnt	continuous-23104-both_sexes-irnt	Body mass index (BMI)	ipsc-ppc_0_ENSG00000244754	VAR_13_33195809_AT_A	3.67839e-07	0.29717	107	0.0223733	5.08489	0.501411	6.13428	2.03e-14	0.3644	475578	4.53927e-06	7.64871	0.999798	24.9912	31.1254	0.0109494
GE_13_31 continuous-23104-both_sexes-irnt	continuous-23104-both_sexes-irnt	Body mass index (BMI)	ipsc-ppc_0_ENSG00000244754	VAR_13_33143248_T_A	3.2099e-08	0.29717	107	0.0223733	5.52958	0.501411	7.31766	1.268e-14	0.3636	475578	4.54354e-06	7.70901	0.999798	25.4545	32.7722	0.0568277
GE_13_31 continuous-23104-both_sexes-irnt	continuous-23104-both_sexes-irnt	Body mass index (BMI)	ipsc-ppc_0_ENSG00000244754	VAR_13_33381025_T_A	4.75046e-05	0.372642	107	0.0199884	4.06758	0.529556	4.00376	5.568e-14	0.4475	475578	4.25229e-06	7.51786	0.999811	23.9668	27.9705	0.000466905
GE_13_31 continuous-23104-both_sexes-irnt	continuous-23104-both_sexes-irnt	Body mass index (BMI)	ipsc-ppc_0_ENSG00000244754	VAR_13_33186457_G_A	2.59768e-07	0.301887	107	0.0221726	5.15052	0.503665	6.33032	1.087e-14	0.3648	475578	4.53715e-06	7.72864	0.999798	25.6053	31.9357	0.0246186
GE_13_31 continuous-23104-both_sexes-irnt	continuous-23104-both_sexes-irnt	Body mass index (BMI)	ipsc-ppc_0_ENSG00000244754	VAR_13_33153910_A_G	1.43381e-08	0.301887	107	0.0221726	5.6693	0.503665	7.74389	1.763e-12	0.3851	475578	4.43987e-06	7.05205	0.999803	20.5954	28.3393	0.000675105
GE_13_31 continuous-23104-both_sexes-irnt	continuous-23104-both_sexes-irnt	Body mass index (BMI)	ipsc-ppc_0_ENSG00000244754	VAR_13_33172079_G_C	1.14404e-07	0.306604	107	0.02198	5.30222	0.505846	6.7581	1.104e-13	0.376	475578	4.48101e-06	7.42782	0.999801	23.32	30.0781	0.00384167
GE_13_31 continuous-23104-both_sexes-irnt	continuous-23104-both_sexes-irnt	Body mass index (BMI)	ipsc-ppc_0_ENSG00000244754	VAR_13_33042870_G_A	9.26325e-08	0.292453	107	0.0225826	5.34061	0.499083	6.77181	8.53e-13	0.3554	475578	4.58924e-06	7.15236	0.999796	21.324	28.0958	0.000529228
GE_13_31 continuous-23104-both_sexes-irnt	continuous-23104-both_sexes-irnt	Body mass index (BMI)	ipsc-ppc_0_ENSG00000244754	VAR_13_33198176_A_T	1.49055e-07	0.311321	107	0.0217952	5.25372	0.507956	6.6556	1.07e-13	0.3517	475578	4.61105e-06	7.43196	0.999795	23.3648	30.0205	0.00362659
GE_13_31 continuous-23104-both_sexes-irnt	continuous-23104-both_sexes-irnt	Body mass index (BMI)	ipsc-ppc_0_ENSG00000244754	VAR_13_33143406_G_A	9.26325e-08	0.292453	107	0.0225826	5.34061	0.499083	6.77181	9.056e-14	0.3505	475578	4.61829e-06	7.45399	0.999795	23.5295	30.3014	0.00480278
GE_13_31 continuous-23104-both_sexes-irnt	continuous-23104-both_sexes-irnt	Body mass index (BMI)	ipsc-ppc_0_ENSG00000244754	VAR_13_33164418_G_A	2.59768e-07	0.301887	107	0.0221726	5.15052	0.503665	6.33032	1.016e-14	0.3648	475578	4.53715e-06	7.73724	0.999798	25.6718	32.0021	0.0263103
GE_13_31 continuous-23104-both_sexes-irnt	continuous-23104-both_sexes-irnt	Body mass index (BMI)	ipsc-ppc_0_ENSG00000244754	VAR_13_33163649_A_G	7.03995e-07	0.29717	107	0.0223733	4.96026	0.501411	5.82042	2.967e-13	0.3501	475578	4.62072e-06	7.29589	0.999795	22.364	28.1845	0.000578282
GE_13_31 continuous-23104-both_sexes-irnt	continuous-23104-both_sexes-irnt	Body mass index (BMI)	ipsc-ppc_0_ENSG00000244754	VAR_13_33168413_C_CTA	1.14404e-07	0.306604	107	0.02198	5.30222	0.505846	6.7581	1.24e-13	0.3774	475578	4.47443e-06	7.41244	0.999801	23.2051	29.9632	0.00342478
GE_13_31 continuous-23104-both_sexes-irnt	continuous-23104-both_sexes-irnt	Body mass index (BMI)	ipsc-ppc_0_ENSG00000244754	VAR_13_33164038_T_TC	2.59768e-07	0.301887	107	0.0221726	5.15052	0.503665	6.33032	1.208e-14	0.3647	475578	4.53768e-06	7.71519	0.999798	25.5016	31.8319	0.0221919
GE_13_31 continuous-23104-both_sexes-irnt	continuous-23104-both_sexes-irnt	Body mass index (BMI)	ipsc-ppc_0_ENSG00000244754	VAR_13_33152316_C_A	1.43381e-08	0.301887	107	0.0221726	5.6693	0.503665	7.74389	1.518e-13	0.375	475578	4.48577e-06	7.38557	0.999801	23.0076	30.7515	0.00753341
GE_13_31 continuous-23104-both_sexes-irnt	continuous-23104-both_sexes-irnt	Body mass index (BMI)	ipsc-ppc_0_ENSG00000244754	VAR_13_33160705_C_A	3.2099e-08	0.29717	107	0.0223733	5.52958	0.501411	7.31766	1.112e-13	0.3721	475578	4.49985e-06	7.42687	0.9998	23.3149	30.6326	0.00668895
GE_13_31 continuous-23104-both_sexes-irnt	continuous-23104-both_sexes-irnt	Body mass index (BMI)	ipsc-ppc_0_ENSG00000244754	VAR_13_33147052_C_T	3.2099e-08	0.29717	107	0.0223733	5.52958	0.501411	7.31766	2.071e-14	0.3659	475578	4.53135e-06	7.64614	0.999799	24.9706	32.2883	0.0350276
GE_13_31 continuous-23104-both_sexes-irnt	continuous-23104-both_sexes-irnt	Body mass index (BMI)	ipsc-ppc_0_ENSG00000244754	VAR_13_33126139_G_A	3.2099e-08	0.29717	107	0.0223733	5.52958	0.501411	7.31766	2.03e-13	0.3581	475578	4.57379e-06	7.34681	0.999797	22.7317	30.0494	0.00373308
GE_13_31 continuous-23104-both_sexes-irnt	continuous-23104-both_sexes-irnt	Body mass index (BMI)	ipsc-ppc_0_ENSG00000244754	VAR_13_33175297_T_G	1.14404e-07	0.306604	107	0.02198	5.30222	0.505846	6.7581	1.069e-13	0.3761	475578	4.48054e-06	7.43208	0.999801	23.3516	30.1097	0.00396502
GE_13_31 continuous-23104-both_sexes-irnt	continuous-23104-both_sexes-irnt	Body mass index (BMI)	ipsc-ppc_0_ENSG00000244754	VAR_13_33137385_AT_A	3.2099e-08	0.29717	107	0.0223733	5.52958	0.501411	7.31766	1.674e-12	0.363	475578	4.54676e-06	7.05925	0.999798	20.658	27.9756	0.000469293
GE_13_31 continuous-23104-both_sexes-irnt	continuous-23104-both_sexes-irnt	Body mass index (BMI)	ipsc-ppc_0_ENSG00000244754	VAR_13_33361292_T_C	8.84384e-06	0.358491	107	0.0203191	4.44367	0.525466	4.81526	1.151e-13	0.4404	475578	4.26602e-06	7.4223	0.99981	23.2547	28.07	0.000515713
GE_13_31 continuous-23104-both_sexes-irnt	continuous-23104-both_sexes-irnt	Body mass index (BMI)	ipsc-ppc_0_ENSG00000244754	VAR_13_33146212_G_T	8.66563e-08	0.295238	107	0.022458	5.35269	0.500467	6.82247	1.767e-13	0.352	475578	4.60925e-06	7.36534	0.999795	22.8718	29.6943	0.00261731
GE_13_31 continuous-23104-both_sexes-irnt	continuous-23104-both_sexes-irnt	Body mass index (BMI)	ipsc-ppc_0_ENSG00000244754	VAR_13_33184037_GA_G	4.11421e-07	0.301887	107	0.0221726	5.0636	0.503665	6.10673	1.406e-14	0.3656	475578	4.53293e-06	7.69581	0.999799	25.3517	31.4585	0.0152764
GE_13_31 continuous-23104-both_sexes-irnt	continuous-23104-both_sexes-irnt	Body mass index (BMI)	ipsc-ppc_0_ENSG00000244754	VAR_13_33074674_C_A	1.0202e-06	0.3	107	0.0222519	4.8877	0.502772	5.65617	2.929e-14	0.351	475578	4.61526e-06	7.60142	0.999795	24.6388	30.295	0.00477226
GE_13_31 continuous-23104-both_sexes-irnt	continuous-23104-both_sexes-irnt	Body mass index (BMI)	ipsc-ppc_0_ENSG00000244754	VAR_13_33166686_GC_G	2.59768e-07	0.301887	107	0.0221726	5.15052	0.503665	6.33032	1.508e-14	0.3655	475578	4.53345e-06	7.68685	0.999799	25.2829	31.6132	0.0178331
GE_13_31 continuous-23104-both_sexes-irnt	continuous-23104-both_sexes-irnt	Body mass index (BMI)	ipsc-ppc_0_ENSG00000244754	VAR_13_33081080_CAG_C	9.26325e-08	0.292453	107	0.0225826	5.34061	0.499083	6.77181	8.043e-14	0.3514	475578	4.61285e-06	7.46961	0.999795	23.6455	30.4173	0.00539348
GE_13_31 continuous-23104-both_sexes-irnt	continuous-23104-both_sexes-irnt	Body mass index (BMI)	ipsc-ppc_0_ENSG00000244754	VAR_13_33380786_C_T	4.75046e-05	0.372642	107	0.0199884	4.06758	0.529556	4.00376	7.831e-14	0.4472	475578	4.25283e-06	7.47313	0.999811	23.6316	27.6354	0.000333943
GE_13_31 continuous-23104-both_sexes-irnt	continuous-23104-both_sexes-irnt	Body mass index (BMI)	ipsc-ppc_0_ENSG00000244754	VAR_13_33152482_T_C	1.43381e-08	0.301887	107	0.0221726	5.6693	0.503665	7.74389	2.29e-13	0.3772	475578	4.47536e-06	7.33067	0.999801	22.6026	30.3465	0.00502452
GE_13_31 continuous-23104-both_sexes-irnt	continuous-23104-both_sexes-irnt	Body mass index (BMI)	ipsc-ppc_0_ENSG00000244754	VAR_13_33152721_C_T	1.43381e-08	0.301887	107	0.0221726	5.6693	0.503665	7.74389	1.489e-13	0.375	475578	4.48577e-06	7.38814	0.999801	23.0266	30.7705	0.00767753
GE_13_31 continuous-23104-both_sexes-irnt	continuous-23104-both_sexes-irnt	Body mass index (BMI)	ipsc-ppc_0_ENSG00000244754	VAR_13_33376748_T_TG	8.84384e-06	0.358491	107	0.0203191	4.44367	0.525466	4.81526	5.144e-14	0.4438	475578	4.25922e-06	7.52821	0.999811	24.0454	28.8607	0.00113717
GE_13_31 continuous-23104-both_sexes-irnt	continuous-23104-both_sexes-irnt	Body mass index (BMI)	ipsc-ppc_0_ENSG00000244754	VAR_13_33181669_G_A	7.03995e-07	0.29717	107	0.0223733	4.96026	0.501411	5.82042	2.377e-13	0.3507	475578	4.61708e-06	7.32567	0.999795	22.5814	28.4018	0.000718672
GE_13_31 continuous-23104-both_sexes-irnt	continuous-23104-both_sexes-irnt	Body mass index (BMI)	ipsc-ppc_0_ENSG00000244754	VAR_13_33125373_C_G	3.2099e-08	0.29717	107	0.0223733	5.52958	0.501411	7.31766	2.025e-13	0.3581	475578	4.57379e-06	7.34714	0.999797	22.7341	30.0518	0.00374213
GE_13_31 continuous-23104-both_sexes-irnt	continuous-23104-both_sexes-irnt	Body mass index (BMI)	ipsc-ppc_0_ENSG00000244754	VAR_13_33047815_T_G	9.26325e-08	0.292453	107	0.0225826	5.34061	0.499083	6.77181	9.611e-13	0.3552	475578	4.5904e-06	7.13597	0.999796	21.2071	27.9789	0.000470814
GE_13_31 continuous-23104-both_sexes-irnt	continuous-23104-both_sexes-irnt	Body mass index (BMI)	ipsc-ppc_0_ENSG00000244754	VAR_13_33147548_T_G	3.2099e-08	0.29717	107	0.0223733	5.52958	0.501411	7.31766	1.699e-14	0.3658	475578	4.53188e-06	7.67157	0.999799	25.1654	32.4831	0.0425606
GE_13_31 continuous-23104-both_sexes-irnt	continuous-23104-both_sexes-irnt	Body mass index (BMI)	ipsc-ppc_0_ENSG00000244754	VAR_13_33184753_ATT_A	8.20916e-07	0.301887	107	0.0221726	4.93033	0.503665	5.77132	3.545e-14	0.3704	475578	4.5083e-06	7.57668	0.9998	24.4395	30.2109	0.00438727
GE_13_31 continuous-23104-both_sexes-irnt	continuous-23104-both_sexes-irnt	Body mass index (BMI)	ipsc-ppc_0_ENSG00000244754	VAR_13_33143364_C_T	9.26325e-08	0.292453	107	0.0225826	5.34061	0.499083	6.77181	9.309e-14	0.3505	475578	4.61829e-06	7.45035	0.999795	23.5025	30.2743	0.00467448
GE_13_31 continuous-23104-both_sexes-irnt	continuous-23104-both_sexes-irnt	Body mass index (BMI)	ipsc-ppc_0_ENSG00000244754	VAR_13_33163379_TA_T	2.59768e-07	0.301887	107	0.0221726	5.15052	0.503665	6.33032	1.255e-14	0.3649	475578	4.53662e-06	7.71032	0.999798	25.4639	31.7942	0.0213715
GE_13_31 continuous-23104-both_sexes-irnt	continuous-23104-both_sexes-irnt	Body mass index (BMI)	ipsc-ppc_0_ENSG00000244754	VAR_13_33126865_TG_T	3.2099e-08	0.29717	107	0.0223733	5.52958	0.501411	7.31766	1.429e-13	0.3518	475578	4.61045e-06	7.39361	0.999795	23.0805	30.3982	0.00529114
GE_13_31 continuous-23104-both_sexes-irnt	continuous-23104-both_sexes-irnt	Body mass index (BMI)	ipsc-ppc_0_ENSG00000244754	VAR_13_33381342_T_C	4.75046e-05	0.372642	107	0.0199884	4.06758	0.529556	4.00376	3.908e-14	0.4461	475578	4.25485e-06	7.56402	0.999811	24.3151	28.3188	0.000661458
GE_13_31 continuous-23104-both_sexes-irnt	continuous-23104-both_sexes-irnt	Body mass index (BMI)	ipsc-ppc_0_ENSG00000244754	VAR_13_33189585_TATA_T	3.67839e-07	0.29717	107	0.0223733	5.08489	0.501411	6.13428	1.421e-14	0.3647	475578	4.53768e-06	7.69445	0.999798	25.3418	31.4761	0.0155481
GE_13_31 continuous-23104-both_sexes-irnt	continuous-23104-both_sexes-irnt	Body mass index (BMI)	ipsc-ppc_0_ENSG00000244754	VAR_13_33165301_C_T	1.14404e-07	0.306604	107	0.02198	5.30222	0.505846	6.7581	1.201e-13	0.3761	475578	4.48054e-06	7.41667	0.999801	23.2372	29.9953	0.0035364
GE_13_31 continuous-23104-both_sexes-irnt	continuous-23104-both_sexes-irnt	Body mass index (BMI)	ipsc-ppc_0_ENSG00000244754	VAR_13_33182140_G_A	7.03995e-07	0.29717	107	0.0223733	4.96026	0.501411	5.82042	1.794e-13	0.3508	475578	4.61647e-06	7.36331	0.999795	22.8577	28.6781	0.000947403
GE_13_31 continuous-23104-both_sexes-irnt	continuous-23104-both_sexes-irnt	Body mass index (BMI)	ipsc-ppc_0_ENSG00000244754	VAR_13_33377830_T_C	7.80775e-05	0.377358	107	0.0198881	3.95023	0.530809	3.76307	1.053e-14	0.4377	475578	4.27173e-06	7.73269	0.99981	25.6068	29.3699	0.00189221
GE_13_31 continuous-23104-both_sexes-irnt	continuous-23104-both_sexes-irnt	Body mass index (BMI)	ipsc-ppc_0_ENSG00000244754	VAR_13_33137972_G_A	2.42012e-08	0.292453	107	0.0225826	5.57892	0.499083	7.42117	1.974e-13	0.3581	475578	4.57379e-06	7.35055	0.999797	22.7592	30.1804	0.00425553
GE_13_31 continuous-23104-both_sexes-irnt	continuous-23104-both_sexes-irnt	Body mass index (BMI)	ipsc-ppc_0_ENSG00000244754	VAR_13_33145995_G_A	3.2099e-08	0.29717	107	0.0223733	5.52958	0.501411	7.31766	2.203e-14	0.3644	475578	4.53927e-06	7.63819	0.999798	24.9107	32.2284	0.0329908
GE_13_31 continuous-23104-both_sexes-irnt	continuous-23104-both_sexes-irnt	Body mass index (BMI)	ipsc-ppc_0_ENSG00000244754	VAR_13_33189589_C_G	3.67839e-07	0.29717	107	0.0223733	5.08489	0.501411	6.13428	1.746e-14	0.3649	475578	4.53662e-06	7.66807	0.999798	25.1391	31.2734	0.0126952
GE_13_31 continuous-23104-both_sexes-irnt	continuous-23104-both_sexes-irnt	Body mass index (BMI)	ipsc-ppc_0_ENSG00000244754	VAR_13_33176186_AAAAC_A	2.59768e-07	0.301887	107	0.0221726	5.15052	0.503665	6.33032	1.329e-14	0.3647	475578	4.53768e-06	7.70301	0.999798	25.4077	31.738	0.0202027
GE_13_31 continuous-23104-both_sexes-irnt	continuous-23104-both_sexes-irnt	Body mass index (BMI)	ipsc-ppc_0_ENSG00000244754	VAR_13_33165500_C_T	1.14404e-07	0.306604	107	0.02198	5.30222	0.505846	6.7581	1.329e-13	0.3752	475578	4.48481e-06	7.40324	0.999801	23.1381	29.8962	0.00320298
GE_13_31 continuous-23104-both_sexes-irnt	continuous-23104-both_sexes-irnt	Body mass index (BMI)	ipsc-ppc_0_ENSG00000244754	VAR_13_33122795_T_C	9.26325e-08	0.292453	107	0.0225826	5.34061	0.499083	6.77181	1.862e-13	0.3511	475578	4.61466e-06	7.35835	0.999795	22.821	29.5928	0.00236464
GE_13_31 continuous-23104-both_sexes-irnt	continuous-23104-both_sexes-irnt	Body mass index (BMI)	ipsc-ppc_0_ENSG00000244754	VAR_13_33381844_G_GTGTT	8.58471e-05	0.349057	107	0.0205659	3.92746	0.522456	3.65988	3.081e-14	0.4439	475578	4.25903e-06	7.59487	0.999811	24.5494	28.2092	0.000592789
GE_13_31 continuous-23104-both_sexes-irnt	continuous-23104-both_sexes-irnt	Body mass index (BMI)	ipsc-ppc_0_ENSG00000244754	VAR_13_33142797_A_G	3.2099e-08	0.29717	107	0.0223733	5.52958	0.501411	7.31766	6.964e-14	0.3704	475578	4.5083e-06	7.48855	0.9998	23.7758	31.0934	0.0106046
GE_13_31 continuous-23104-both_sexes-irnt	continuous-23104-both_sexes-irnt	Body mass index (BMI)	ipsc-ppc_0_ENSG00000244754	VAR_13_33180044_T_TC	2.59768e-07	0.301887	107	0.0221726	5.15052	0.503665	6.33032	9.847e-14	0.3586	475578	4.57098e-06	7.44294	0.999797	23.4422	29.7725	0.00283014
GE_13_31 continuous-23104-both_sexes-irnt	continuous-23104-both_sexes-irnt	Body mass index (BMI)	ipsc-ppc_0_ENSG00000244754	VAR_13_33171655_T_C	1.14404e-07	0.306604	107	0.02198	5.30222	0.505846	6.7581	1.047e-13	0.376	475578	4.48101e-06	7.43483	0.999801	23.3721	30.1302	0.00404708
GE_13_31 continuous-23104-both_sexes-irnt	continuous-23104-both_sexes-irnt	Body mass index (BMI)	ipsc-ppc_0_ENSG00000244754	VAR_13_33175793_G_T	2.59768e-07	0.301887	107	0.0221726	5.15052	0.503665	6.33032	1.09e-14	0.3648	475578	4.53715e-06	7.72829	0.999798	25.6026	31.9329	0.024552
GE_13_31 continuous-23104-both_sexes-irnt	continuous-23104-both_sexes-irnt	Body mass index (BMI)	ipsc-ppc_0_ENSG00000244754	VAR_13_33185153_G_A	2.59768e-07	0.301887	107	0.0221726	5.15052	0.503665	6.33032	2.118e-13	0.3723	475578	4.49887e-06	7.34113	0.9998	22.6819	29.0122	0.00132318
[truncated: 8,750 more rows]
